# Supplementary material for: Transcriptomic and proteomic approach to identify differentially expressed genes and proteins in Arabidopsis thaliana mutants lacking chloroplastic 1 and cytosolic FBPases reveals several levels of metabolic regulation
Source: BMC Plant Biol. 2016 Dec 1;16:258. doi: 10.1186/s12870-016-0945-7 (PMC5134223; doi:10.1186/s12870-016-0945-7)
Supplement: Additional file 1: Table S1. — List of cfbp1 and cyfbp genes identified as differentially expressed in rosettes and roots by microarray analysis. (XLSX 549 kb) [file 12870_2016_945_MOESM1_ESM.xlsx]

## Sheet: Hoja1
Table S.1. cfbp1 and cyfbp genes identified as differentially expressed in rosettes and roots by microarray analysis.
	Fold-Change
Gene Name	cfbp1-Roots	cyfbp-Roots	cfbp1-Rosettes	cyfbp-Rosettes	Function	GO_cellular_processe	GO_cellular_component	GO_cellular_function	chromosome	chromosomal_coordinate
At1g01030	0	0	0	-3.23499	NGA3 (NGATHA3); transcription factor	flower development|GO:0009908;leaf development|GO:0048366;regulation of transcription|GO:0045449	cellular_component_unknown|GO:0005575	transcription factor activity|GO:0003700	CHR1	chr1:11864-12940 REVERSE
At1g01120	0	0	-2.7438	0	KCS1 (3-KETOACYL-COA SYNTHASE 1); acyltransferase	cuticle development|GO:0042335;fatty acid elongation|GO:0030497;very-long-chain fatty acid metabolic process|GO:0000038;wax biosynthetic process|GO:0010025	membrane|GO:0016020	acyltransferase activity|GO:0008415;fatty acid elongase activity|GO:0009922	CHR1	chr1:57392-58978 REVERSE
At1g01320	-2.4434	0	0	0	tetratricopeptide repeat (TPR)-containing protein	0	cellular_component_unknown|GO:0005575	binding|GO:0005488	CHR1	chr1:121582-130099 REVERSE
At1g01480	0	0	0	-2.89881	ACS2 (1-Amino-cyclopropane-1-carboxylate synthase 2)	ethylene biosynthetic process|GO:0009693	cellular_component_unknown|GO:0005575	1-aminocyclopropane-1-carboxylate synthase activity|GO:0016847	CHR1	chr1:176607-178051 FORWARD
At1g01490	7.00298	0	0	0	metal ion binding	metal ion transport|GO:0030001	cellular_component_unknown|GO:0005575	metal ion binding|GO:0046872	CHR1	chr1:180401-182066 REVERSE
At1g01510	-2.24827	0	0	0	AN (ANGUSTIFOLIA)	leaf morphogenesis|GO:0009965;microtubule cytoskeleton organization and biogenesis|GO:0000226;monopolar cell growth|GO:0042814	cellular_component_unknown|GO:0005575	protein binding|GO:0005515	CHR1	chr1:187235-189836 FORWARD
At1g01540	0	0	0	2.82833	protein kinase family protein	protein amino acid phosphorylation|GO:0006468	cellular_component_unknown|GO:0005575	kinase activity|GO:0016301	-	chr1:195980-198383 FORWARD
At1g01670	0	0	0	3.68255	U-box domain-containing protein	protein ubiquitination|GO:0016567	ubiquitin ligase complex|GO:0000151	ubiquitin-protein ligase activity|GO:0004842	CHR1	chr1:242943-245163 REVERSE
At1g01700	0	0	0	2.26945	ATROPGEF2/ROPGEF2 (KINASE PARTNER PROTEIN-LIKE); Rho guanyl-nucleotide exchange factor/ / protein binding	biological_process_unknown|GO:0008150	cellular_component_unknown|GO:0005575	Rho guanyl-nucleotide exchange factor activity|GO:0005089;molecular_function_unknown|GO:0003674;protein binding|GO:0005515	CHR1	chr1:259495-261474 REVERSE
At1g01840	1.95361	0	0	0	unknown protein	biological_process_unknown|GO:0008150	0	molecular_function_unknown|GO:0003674	CHR1	chr1:303650-304108 FORWARD
At1g01910	3.03001	0	0	0	anion-transporting ATPase, putative	anion transport|GO:0006820	membrane|GO:0016020	ATP binding|GO:0005524	CHR1	chr1:313595-315831 REVERSE
At1g01970	0	0	-3.06171	0	pentatricopeptide (PPR) repeat-containing protein	biological_process_unknown|GO:0008150	0	molecular_function_unknown|GO:0003674	CHR1	chr1:338538-339905 FORWARD
At1g02020	0	0	5.94306	0	nitroreductase family protein		0	oxidoreductase activity, acting on NADH or NADPH, nitrogenous group as acceptor|GO:0016657	CHR1	chr1:353214-354845 REVERSE
At1g02065	2.186	0	0	0	SPL8 (SQUAMOSA PROMOTER BINDING PROTEIN-LIKE 8); DNA binding	megasporogenesis|GO:0009554;microsporogenesis|GO:0009556	nucleus|GO:0005634	DNA binding|GO:0003677	CHR1	chr1:365625-367149 FORWARD
At1g02410	0	0	2.22824	0	cytochrome c oxidase assembly protein CtaG / Cox11 family	biological_process_unknown|GO:0008150	0	copper ion binding|GO:0005507	-	chr1:491300-492762 FORWARD
At1g02640	0	4.4437	0	0	BXL2 (BETA-XYLOSIDASE 2); hydrolase, hydrolyzing O-glycosyl compounds	carbohydrate metabolic process|GO:0005975	endomembrane system|GO:0012505	hydrolase activity, hydrolyzing O-glycosyl compounds|GO:0004553	CHR1	chr1:564293-567580 FORWARD
At1g02780	0	2.8116	0	-5.57124	EMB2386 (EMBRYO DEFECTIVE 2386); structural constituent of ribosome	embryonic development ending in seed dormancy|GO:0009793;ribosome biogenesis and assembly|GO:0042254;translation|GO:0006412	ribosome|GO:0005840	structural constituent of ribosome|GO:0003735	-	chr1:608120-609391 REVERSE
At1g02800	0	0	0	2.60959	ATCEL2 (Arabidopsis thaliana Cellulase 2); hydrolase, hydrolyzing O-glycosyl compounds	pattern specification process|GO:0007389	endomembrane system|GO:0012505	cellulase activity|GO:0008810;hydrolase activity, hydrolyzing O-glycosyl compounds|GO:0004553	CHR1	chr1:613386-616103 REVERSE
At1g02850	0	2.07341	0	0	glycosyl hydrolase family 1 protein	carbohydrate metabolic process|GO:0005975	endomembrane system|GO:0012505	glucosidase activity|GO:0015926;hydrolase activity, hydrolyzing O-glycosyl compounds|GO:0004553	-	chr1:630569-633085 FORWARD
At1g02880	2.10715	0	0	0	thiamin pyrophosphokinase, putative	thiamin metabolic process|GO:0006772	cellular_component_unknown|GO:0005575	thiamin diphosphokinase activity|GO:0004788	CHR1	chr1:643063-643972 REVERSE
At1g02960	0	0	0	2.88758	similar to unknown protein [Arabidopsis thaliana] (TAIR:AT1G02965.1); similar to conserved hypothetical protein [Medicago truncatula] (GB:ABE92670.1)	0	cellular_component_unknown|GO:0005575	0	CHR1	chr1:667325-669773 REVERSE
At1g02970	0	0	0	3.09853	WEE1 (Arabidopsis wee1 kinase homolog); kinase/ protein kinase	DNA replication checkpoint|GO:0000076;cell cycle arrest|GO:0007050	0	kinase activity|GO:0016301;protein kinase activity|GO:0004672	-	chr1:673408-676127 FORWARD
At1g03020	-2.39271	0	0	0	glutaredoxin family protein	electron transport|GO:0006118	cellular_component_unknown|GO:0005575	arsenate reductase (glutaredoxin) activity|GO:0008794;thiol-disulfide exchange intermediate activity|GO:0030508	CHR1	chr1:698207-698515 REVERSE
At1g03055	2.52106	0	0	-6.36682	similar to unknown protein [Arabidopsis thaliana] (TAIR:AT1G64680.1); similar to hypothetical protein LOC_Os11g37650 [Oryza sativa (japonica cultivar-group)] (GB:ABA94460.1)	biological_process_unknown|GO:0008150	0	molecular_function_unknown|GO:0003674	CHR1	chr1:710912-711763 REVERSE
At1g03080	0	2.4061	0	0	kinase interacting family protein	biological_process_unknown|GO:0008150	cellular_component_unknown|GO:0005575	molecular_function_unknown|GO:0003674	CHR1	chr1:731794-737332 REVERSE
At1g03090	0	0	-2.50222	0	MCCA (3-methylcrotonyl-CoA carboxylase 1)		mitochondrion|GO:0005739	methylcrotonoyl-CoA carboxylase activity|GO:0004485	-	chr1:739715-743819 FORWARD
At1g03210	1.61369	0	0	0	phenazine biosynthesis PhzC/PhzF family protein	biosynthetic process|GO:0009058	endomembrane system|GO:0012505	catalytic activity|GO:0003824	CHR1	chr1:782948-784240 FORWARD
At1g03300	0	0	0	-3.38362	agenet domain-containing protein	biological_process_unknown|GO:0008150	cellular_component_unknown|GO:0005575	molecular_function_unknown|GO:0003674	-	chr1:811033-813086 REVERSE
At1g03350	3.82479	0	0	0	BSD domain-containing protein	biological_process_unknown|GO:0008150	cellular_component_unknown|GO:0005575	molecular_function_unknown|GO:0003674	CHR1	chr1:822834-824246 REVERSE
At1g03457	0	0	0	3.09764	RNA-binding protein, putative	0	0	RNA binding|GO:0003723	-	chr1:861109-864019 REVERSE
At1g03530	0	0	0	2.56791	similar to unknown protein [Arabidopsis thaliana] (TAIR:AT5G66540.1); similar to unnamed protein product [Kluyveromyces lactis] (GB:XP_456157.1); similar to Os05g0502800 [Oryza sativa (japonica cultivar-group)] (GB:NP_001055976.1); contains InterPro domain NAF1; (InterPro:IPR008696)	biological_process_unknown|GO:0008150	0	0	CHR1	chr1:880639-883338 REVERSE
At1g03590	0	2.48935	0	0	protein phosphatase 2C family protein / PP2C family protein	N-terminal protein myristoylation|GO:0006499	0	protein phosphatase type 2C activity|GO:0015071	CHR1	chr1:894480-896212 REVERSE
At1g03687	4.2986	0	0	0	similar to COG3148: Uncharacterized conserved protein [Yersinia intermedia ATCC 29909] (GB:ZP_00833766.1); similar to Os06g0342600 [Oryza sativa (japonica cultivar-group)] (GB:NP_001057573.1); contains InterPro domain DTW; (InterPro:IPR005636)	biological_process_unknown|GO:0008150	0	molecular_function_unknown|GO:0003674	CHR1	chr1:918308-919999 FORWARD
At1g03710	1.54223	0	0	0	similar to unknown protein [Arabidopsis thaliana] (TAIR:AT4G03565.1); contains InterPro domain Arabidopsis thaliana cystatin-related protein; (InterPro:IPR006525)	biological_process_unknown|GO:0008150	cellular_component_unknown|GO:0005575	0	CHR1	chr1:923492-924287 FORWARD
At1g03780	0	0	3.23493	0	targeting protein-related	biological_process_unknown|GO:0008150	cellular_component_unknown|GO:0005575	molecular_function_unknown|GO:0003674	CHR1	chr1:948063-951695 REVERSE
At1g03840	0	0	0	2.50439	nucleic acid binding / zinc ion binding	regulation of transcription|GO:0045449	intracellular|GO:0005622	nucleic acid binding|GO:0003676;transcription factor activity|GO:0003700;zinc ion binding|GO:0008270	CHR1	chr1:967595-970057 REVERSE
At1g03905	0	0	0	3.03712	ABC transporter family protein	0	0	ATP binding|GO:0005524;ATPase activity|GO:0016887;nucleoside-triphosphatase activity|GO:0017111;nucleotide binding|GO:0000166	CHR1	chr1:993477-995593 FORWARD
At1g03960	1.70612	0	0	0	calcium-binding EF hand family protein	biological_process_unknown|GO:0008150	cellular_component_unknown|GO:0005575	calcium ion binding|GO:0005509	-	chr1:1014084-1017471 FORWARD
At1g04000	0	0	0	4.38613	similar to unknown protein [Arabidopsis thaliana] (TAIR:AT5G44060.1); similar to Os02g0621600 [Oryza sativa (japonica cultivar-group)] (GB:NP_001047462.1); similar to hypothetical protein LOC_Os10g33360 [Oryza sativa (japonica cultivar-group)] (GB:AAP54238.2); similar to hypothetical protein [Oryza sativa] (GB:AAG16859.1); contains InterPro domain Ankyrin; (InterPro:IPR002110)	biological_process_unknown|GO:0008150	0	molecular_function_unknown|GO:0003674	CHR1	chr1:1028414-1028872 REVERSE
At1g04150	0	0	0	-3.6172	C2 domain-containing protein	biological_process_unknown|GO:0008150	cellular_component_unknown|GO:0005575	molecular_function_unknown|GO:0003674	CHR1	chr1:1081207-1084245 REVERSE
At1g04270	0	3.02157	0	0	RPS15 (RIBOSOMAL PROTEIN S15); structural constituent of ribosome	translation|GO:0006412	cytosolic ribosome (sensu Eukaryota)|GO:0005830;cytosolic small ribosomal subunit (sensu Eukaryota)|GO:0005843	structural constituent of ribosome|GO:0003735	CHR1	chr1:1141851-1142959 REVERSE
At1g04440	0	0	0	-2.7887	CKL13 (CASEIN KINASE LIKE 13); casein kinase I/ kinase	protein amino acid phosphorylation|GO:0006468	cellular_component_unknown|GO:0005575	casein kinase I activity|GO:0004681;kinase activity|GO:0016301	-	chr1:1202814-1205663 FORWARD
At1g04530	1.55651	0	0	0	binding	0	0	binding|GO:0005488	CHR1	chr1:1234455-1235894 REVERSE
At1g04550	0	0	-2.66258	0	IAA12 (AUXIN-INDUCED PROTEIN 12); transcription factor		nucleus|GO:0005634	transcription factor activity|GO:0003700	-	chr1:1240581-1241809 FORWARD
At1g04590	0	0	2.62361	0	EMB2748 (EMBRYO DEFECTIVE 2748)	embryonic development ending in seed dormancy|GO:0009793	0	molecular_function_unknown|GO:0003674	CHR1	chr1:1258759-1261410 REVERSE
At1g04770	0	0	0	-2.88648	male sterility MS5 family protein	biological_process_unknown|GO:0008150	0	binding|GO:0005488	-	chr1:1336563-1337766 REVERSE
At1g04820	0	2.76755	0	0	TUA4 (tubulin alpha-4 chain)	microtubule-based process|GO:0007017	tubulin complex|GO:0045298	structural constituent of cytoskeleton|GO:0005200	CHR1	chr1:1356420-1358265 REVERSE
At1g04900	4.57599	0	0	0	transporter-related	0	membrane|GO:0016020	0	CHR1	chr1:12367339-12368945 FORWARD
At1g05055	0	0	3.0201	0	ATGTF2H2/GTF2H2 (GENERAL TRANSCRIPTION FACTOR IIH 2); general RNA polymerase II transcription factor	nucleotide-excision repair|GO:0006289;regulation of global transcription from RNA polymerase II promoter|GO:0006358	holo TFIIH complex|GO:0005675	general RNA polymerase II transcription factor activity|GO:0016251	-	chr1:1448912-1450851 REVERSE
At1g05120	0	2.06003	0	0	SNF2 domain-containing protein / helicase domain-containing protein / RING finger domain-containing protein	0	0	ATP binding|GO:0005524;DNA binding|GO:0003677	CHR1	chr1:1471623-1476066 REVERSE
At1g05240	0	2.87115	0	0	peroxidase, putative	response to oxidative stress|GO:0006979	endomembrane system|GO:0012505	peroxidase activity|GO:0004601	CHR1 ,CHR1	chr1:1525923-1527168 REVERSE
At1g05280	1.62868	0	0	4.41832	fringe-related protein	biological_process_unknown|GO:0008150	0	transferase activity, transferring glycosyl groups|GO:0016757	CHR1	chr1:1535443-1537413 REVERSE
At1g05410	0	0	-2.32323	5.45771	similar to protein binding / zinc ion binding [Arabidopsis thaliana] (TAIR:AT5G48160.2); similar to CDPK adapter protein 1 [Mesembryanthemum crystallinum] (GB:AAK69758.1); contains domain GAT domain (SSF89009)	biological_process_unknown|GO:0008150	cellular_component_unknown|GO:0005575	molecular_function_unknown|GO:0003674	CHR1	chr1:1585503-1587267 REVERSE
At1g05500	0	-3.62192	0	0	C2 domain-containing protein	biological_process_unknown|GO:0008150	endomembrane system|GO:0012505	molecular_function_unknown|GO:0003674	-	chr1:1625097-1628939 FORWARD
At1g05590	0	2.13708	0	0	glycosyl hydrolase family 20 protein	carbohydrate metabolic process|GO:0005975	endomembrane system|GO:0012505	hydrolase activity, hydrolyzing O-glycosyl compounds|GO:0004553	CHR1	chr1:1669870-1671685 FORWARD
At1g05610	0	0	2.77482	0	APS2 (ADP-GLUCOSE PYROPHOSHORYLASE SMALL SUBUNIT 2); glucose-1-phosphate adenylyltransferase	biosynthetic process|GO:0009058	0	glucose-1-phosphate adenylyltransferase activity|GO:0008878	CHR1	chr1:1673894-1675933 REVERSE
At1g05640	0	2.28214	0	0	ankyrin repeat family protein	0	0	protein binding|GO:0005515	CHR1	chr1:1687435-1689500 REVERSE
At1g05670	0	0	-2.22845	0	UDP-glucoronosyl/UDP-glucosyl transferase family protein		cellular_component_unknown|GO:0005575	transferase activity, transferring glycosyl groups|GO:0016757	CHR1	chr1:1698573-1702714 REVERSE
At1g05800	0	0	0	2.81688	lipase class 3 family protein	lipid metabolic process|GO:0006629	0	triacylglycerol lipase activity|GO:0004806	CHR1	chr1:1741203-1742618 FORWARD
At1g05910	0	0	0	4.40583	cell division cycle protein 48-related / CDC48-related	0	0	ATP binding|GO:0005524	CHR1	chr1:1790795-1796502 FORWARD
At1g05960	3.44572	0	0	0	binding	biological_process_unknown|GO:0008150	0	binding|GO:0005488	CHR1	chr1:1808477-1815059 REVERSE
At1g05990	0	0	0	3.74704	calcium-binding protein, putative	0	cellular_component_unknown|GO:0005575	calcium ion binding|GO:0005509	CHR1	chr1:1818587-1819039 FORWARD
At1g06030	0	0	-1.92548	0	pfkB-type carbohydrate kinase family protein		0	kinase activity|GO:0016301	CHR1	chr1:1826879-1828129 FORWARD
At1g06040	0	2.40852	0	0	STO (SALT TOLERANCE); transcription factor/ zinc ion binding	response to salt stress|GO:0009651	intracellular|GO:0005622	DNA binding|GO:0003677;protein binding|GO:0005515;transcription factor activity|GO:0003700;zinc ion binding|GO:0008270	CHR1	chr1:1828661-1829658 REVERSE
At1g06135	0	0	0	2.62575	similar to unknown protein [Arabidopsis thaliana] (TAIR:AT2G31345.1)	biological_process_unknown|GO:0008150	endomembrane system|GO:0012505	molecular_function_unknown|GO:0003674	CHR1	chr1:1862306-1862515 FORWARD
At1g06150	1.58839	0	0	3.77978	binding	0	0	binding|GO:0005488	CHR1	chr1:1867128-1868861 REVERSE
At1g06200	0	-3.64438	0	0	serine-type peptidase	proteolysis|GO:0006508	membrane|GO:0016020	serine-type peptidase activity|GO:0008236	-	chr1:1894603-1896851 REVERSE
At1g06330	1.69898	0	0	0	copper-binding family protein	copper ion transport|GO:0006825	cellular_component_unknown|GO:0005575	copper ion binding|GO:0005507	-	chr1:1931670-1932265 REVERSE
At1g06400	0	0	5.35362	0	ARA2 (Arabidopsis Rab GTPase homolog A1a); GTP binding		0	GTP binding|GO:0005525	CHR1	chr1:1951088-1952685 REVERSE
At1g06475	-2.55067	0	0	0	similar to unknown protein [Arabidopsis thaliana] (TAIR:AT5G26790.1); similar to hypothetical protein MtrDRAFT_AC157648g13v1 [Medicago truncatula] (GB:ABE86474.1)	biological_process_unknown|GO:0008150	membrane|GO:0016020	molecular_function_unknown|GO:0003674	CHR1	chr1:1973991-1974272 REVERSE
At1g06730	0	0	5.91299	0	pfkB-type carbohydrate kinase family protein		cytoplasm|GO:0005737;nucleus|GO:0005634	kinase activity|GO:0016301	CHR1	chr1:2067632-2070048 FORWARD
At1g06770	1.55949	0	0	0	zinc finger (C3HC4-type RING finger) family protein	0	0	protein binding|GO:0005515;zinc ion binding|GO:0008270	CHR1	chr1:2079221-2080657 REVERSE
At1g06870	0	0	0	3.27817	signal peptidase, putative	proteolysis|GO:0006508	membrane|GO:0016020	peptidase activity|GO:0008233	CHR1	chr1:2108831-2110641 FORWARD
At1g07140	0	4.03279	0	0	SIRANBP (Ran-binding protein 1a); Ran GTPase binding	protein import into nucleus, translocation|GO:0000060	cellular_component_unknown|GO:0005575	Ran GTPase binding|GO:0008536	CHR1	chr1:2192359-2193687 REVERSE
At1g07170	0	0	4.33186	0	Identical to Hypothetical protein At1g07170/At2g30000 [Arabidopsis Thaliana] (GB:O80873); similar to unknown protein [Arabidopsis thaliana] (TAIR:AT2G30000.1); similar to Os04g0663300 [Oryza sativa (japonica cultivar-group)] (GB:NP_001054163.1); similar to PREDICTED: similar to conserved hypothetical protein [Strongylocentrotus purpuratus] (GB:XP_799069.1); contains InterPro domain PHF5-like; (In…	0	cellular_component_unknown|GO:0005575	molecular_function_unknown|GO:0003674	CHR1	chr1:2200685-2201017 FORWARD
At1g07190	0	0	-2.17029	0	similar to LON_ARA_ARA (Lon protease homolog gene), ATP binding / ATP-dependent peptidase/ serine-type peptidase [Arabidopsis thaliana] (TAIR:AT5G26860.1); contains domain ATP DEPENDENT LON PROTEASE FAMILY MEMBER (PTHR10046)		cellular_component_unknown|GO:0005575	molecular_function_unknown|GO:0003674	CHR1	chr1:2208012-2208176 FORWARD
At1g07200	0	2.25082	0	0	ATP-dependent Clp protease ClpB protein-related	biological_process_unknown|GO:0008150	cellular_component_unknown|GO:0005575	ATP binding|GO:0005524	CHR1	chr1:2209032-2212315 REVERSE
At1g07340	0	0	0	2.794	ATSTP2 (SUGAR TRANSPORTER 2); carbohydrate transporter/ sugar porter	monosaccharide transport|GO:0015749;pollen development|GO:0009555	integral to plasma membrane|GO:0005887;membrane|GO:0016020	carbohydrate transmembrane transporter activity|GO:0015144;monosaccharide transmembrane transporter activity|GO:0015145;sugar:hydrogen ion symporter activity|GO:0005351	CHR1	chr1:2254872-2256366 FORWARD
At1g07470	2.54429	0	0	0	transcription factor IIA large subunit, putative / TFIIA large subunit, putative	transcription|GO:0006350	nucleus|GO:0005634	transcription factor activity|GO:0003700	-	chr1:2291720-2294347 FORWARD
At1g07590	2.84322	0	0	0	pentatricopeptide (PPR) repeat-containing protein	biological_process_unknown|GO:0008150	mitochondrion|GO:0005739	binding|GO:0005488	CHR1	chr1:2336646-2338478 REVERSE
At1g07640	0	0	0	2.36751	OBP2 (OBF BINDING PROTEIN 2); DNA binding	glucosinolate biosynthetic process|GO:0019761;regulation of transcription|GO:0045449;response to insect|GO:0009625;response to jasmonic acid stimulus|GO:0009753;response to wounding|GO:0009611	nucleus|GO:0005634	DNA binding|GO:0003677;transcription factor activity|GO:0003700	CHR1	chr1:2354704-2356009 REVERSE
At1g07670	-2.44119	0	0	0	calcium-transporting ATPase 4, endoplasmic reticulum-type (ECA4)	calcium ion transport|GO:0006816;cation transport|GO:0006812;metabolic process|GO:0008152;transport|GO:0006810	endoplasmic reticulum|GO:0005783	calcium-transporting ATPase activity|GO:0005388	CHR1	chr1:2370302-2373335 REVERSE
At1g07690	-3.08493	0	0	0	similar to unknown protein [Arabidopsis thaliana] (TAIR:AT1G54950.1)	0	endomembrane system|GO:0012505	molecular_function_unknown|GO:0003674	CHR1	chr1:2378073-2378997 FORWARD
At1g07705	1.53877	0	0	0	similar to VIP2 (VIRE2 INTERACTING PROTEIN2), transcription regulator [Arabidopsis thaliana] (TAIR:AT5G59710.1); similar to NOT2/NOT3/NOT5 [Medicago truncatula] (GB:ABE93791.1); similar to NOT2/NOT3/NOT5 family protein, expressed [Oryza sativa (japonica cultivar-group)] (GB:ABF98742.1); similar to VIP2 [Nicotiana benthamiana] (GB:AAY15746.1); contains InterPro domain NOT2/NOT3/NOT5; (InterPro:IPR…	regulation of transcription|GO:0045449	chloroplast|GO:0009507;nucleus|GO:0005634	transcription regulator activity|GO:0030528	CHR1	chr1:2382087-2385853 FORWARD
At1g07750	0	0	0	-4.52343	cupin family protein	biological_process_unknown|GO:0008150	cellular_component_unknown|GO:0005575	nutrient reservoir activity|GO:0045735	CHR1	chr1:2404297-2405860 REVERSE
At1g07780	4.37033	0	0	0	PAI1 (PHOSPHORIBOSYLANTHRANILATE ISOMERASE 1); phosphoribosylanthranilate isomerase	tryptophan biosynthetic process|GO:0000162	chloroplast|GO:0009507	phosphoribosylanthranilate isomerase activity|GO:0004640	CHR1 ,CHR1	chr1:2410349-2411830 REVERSE
At1g07790	0	0	3.67898	0	histone H2B, putative	chromosome organization and biogenesis (sensu Eukaryota)|GO:0007001;nucleosome assembly|GO:0006334	nucleosome|GO:0000786;nucleus|GO:0005634	DNA binding|GO:0003677	CHR1	chr1:2413046-2413492 FORWARD
At1g07860	0	0	0	2.41249	unknown protein	biological_process_unknown|GO:0008150	cellular_component_unknown|GO:0005575	molecular_function_unknown|GO:0003674	-	chr1:2428939-2429428 REVERSE
At1g08000	0	0	0	2.86443	zinc finger (GATA type) family protein	regulation of transcription, DNA-dependent|GO:0006355	nucleus|GO:0005634	transcription factor activity|GO:0003700	-	chr1:2483457-2484561 REVERSE
At1g08010	5.79539	0	0	0	zinc finger (GATA type) family protein	regulation of transcription, DNA-dependent|GO:0006355	nucleus|GO:0005634	transcription factor activity|GO:0003700	CHR1	chr1:2486199-2487399 REVERSE
At1g08080	0	0	2.56963	0	carbonic anhydrase family protein	one-carbon compound metabolic process|GO:0006730	endomembrane system|GO:0012505	carbonate dehydratase activity|GO:0004089;zinc ion binding|GO:0008270	-	chr1:2517019-2518543 REVERSE
At1g08090	0	0	2.12505	0	ATNRT2:1 (Arabidopsis thaliana high affinity nitrate transporter 2.1); nitrate transporter	lateral root development|GO:0048527;nitrate transport|GO:0015706;response to nitrate|GO:0010167	membrane|GO:0016020	nitrate transmembrane transporter activity|GO:0015112	CHR1	chr1:2524136-2525917 FORWARD
At1g08290	0	4.35427	0	0	zinc finger (C2H2 type) protein (WIP3)	regulation of transcription|GO:0045449	intracellular|GO:0005622	nucleic acid binding|GO:0003676;transcription factor activity|GO:0003700;zinc ion binding|GO:0008270	CHR1	chr1:2610677-2613177 REVERSE
At1g08350	8.88446	0	0	0	endomembrane protein 70 family protein	membrane fusion|GO:0006944	integral to membrane|GO:0016021;phragmoplast|GO:0009524	SNAP receptor activity|GO:0005484	CHR1	chr1:2632967-2635602 REVERSE
At1g08410	0	0	-1.96204	0	GTP-binding family protein		intracellular|GO:0005622	GTP binding|GO:0005525	CHR1	chr1:2646304-2649103 FORWARD
At1g08420	-2.59609	0	0	0	kelch repeat-containing protein / serine/threonine phosphoesterase family protein	biological_process_unknown|GO:0008150	cellular_component_unknown|GO:0005575	protein serine/threonine phosphatase activity|GO:0004722	CHR1	chr1:2649956-2656561 FORWARD
At1g08600	0	2.89606	0	0	ATRX/CHR20; ATP binding / DNA binding / helicase	0	0	ATP binding|GO:0005524;DNA binding|GO:0003677;helicase activity|GO:0004386	-	chr1:2724565-2733434 FORWARD
At1g08750	0	0	0	2.63769	GPI-anchor transamidase, putative	proteolysis|GO:0006508	endomembrane system|GO:0012505	GPI-anchor transamidase activity|GO:0003923	CHR1	chr1:2801286-2804395 FORWARD
At1g08810	2.3774	0	0	0	MYB60 (myb domain protein 60); DNA binding	regulation of transcription, DNA-dependent|GO:0006355;response to abscisic acid stimulus|GO:0009737;response to auxin stimulus|GO:0009733;response to cadmium ion|GO:0046686;response to ethylene stimulus|GO:0009723;response to gibberellin stimulus|GO:00097	nucleus|GO:0005634	DNA binding|GO:0003677;transcription factor activity|GO:0003700	CHR1	chr1:2819282-2819875 REVERSE
At1g08930	0	2.03916	0	0	ERD6 (EARLY RESPONSE TO DEHYDRATION 6); carbohydrate transporter/ sugar porter	0	membrane|GO:0016020	carbohydrate transmembrane transporter activity|GO:0015144;sugar transmembrane transporter activity|GO:0051119;sugar:hydrogen ion symporter activity|GO:0005351	-	chr1:2873607-2876982 FORWARD
At1g08940	-2.87948	0	0	0	phosphoglycerate/bisphosphoglycerate mutase family protein	metabolic process|GO:0008152	cellular_component_unknown|GO:0005575	catalytic activity|GO:0003824	CHR1	chr1:2877697-2879107 FORWARD
At1g08985	0	0	0	-2.89923		regulation of transcription, DNA-dependent|GO:0006355	cellular_component_unknown|GO:0005575	DNA binding|GO:0003677	CHR1	chr1:2887332-2887637 FORWARD
At1g09160	0	0	2.63138	0	protein phosphatase 2C-related / PP2C-related	0	0	protein phosphatase type 2C activity|GO:0015071	-	chr1:2953201-2955061 REVERSE
At1g09210	0	2.60056	0	0	calreticulin 2 (CRT2)	response to oxidative stress|GO:0006979	endoplasmic reticulum|GO:0005783;mitochondrion|GO:0005739	calcium ion binding|GO:0005509	CHR1	chr1:2973219-2976657 REVERSE
At1g09290	0	-3.49571	0	0	similar to Os02g0672400 [Oryza sativa (japonica cultivar-group)] (GB:NP_001047705.1); contains domain FAD/NAD-linked reductases, dimerisation (C-terminal) domain (SSF55424)	biological_process_unknown|GO:0008150	cellular_component_unknown|GO:0005575	molecular_function_unknown|GO:0003674	-	chr1:3001684-3003717 REVERSE
At1g09330	0	-2.96128	0	0	Identical to FAM18-like protein At1g09330 [Arabidopsis Thaliana] (GB:Q8LEK2;GB:Q9ZPZ2); similar to Os01g0331900 [Oryza sativa (japonica cultivar-group)] (GB:NP_001042930.1); similar to Os05g0159100 [Oryza sativa (japonica cultivar-group)] (GB:NP_001054714.1); similar to FAM18-like protein CG5021 (GB:Q8IQC1); contains InterPro domain Protein of unknown function DUF846, eukaryotic; (InterPro:IPR008…	biological_process_unknown|GO:0008150	integral to membrane|GO:0016021	molecular_function_unknown|GO:0003674	-	chr1:3013005-3014905 REVERSE
At1g09360	0	0	-2.54278	0	invertase/pectin methylesterase inhibitor family protein		cellular_component_unknown|GO:0005575	pectinesterase inhibitor activity|GO:0046910	CHR1	chr1:3021804-3022370 FORWARD
At1g09400	0	0	0	-3.34154	12-oxophytodienoate reductase, putative	jasmonic acid biosynthetic process|GO:0009695	mitochondrion|GO:0005739	12-oxophytodienoate reductase activity|GO:0016629	CHR1	chr1:3033678-3034995 REVERSE
At1g09550	-2.928	0	0	0	pectinacetylesterase, putative	0	endomembrane system|GO:0012505	carboxylesterase activity|GO:0004091	-	chr1:3089735-3092256 REVERSE
At1g09600	0	0	0	2.62998	protein kinase family protein	N-terminal protein myristoylation|GO:0006499;protein amino acid phosphorylation|GO:0006468	cellular_component_unknown|GO:0005575	kinase activity|GO:0016301	CHR1	chr1:3108619-3111320 FORWARD
At1g09620	-3.93204	0	0	-3.08284	ATP binding / aminoacyl-tRNA ligase	tRNA aminoacylation for protein translation|GO:0006418	cytoplasm|GO:0005737	ATP binding|GO:0005524;aminoacyl-tRNA ligase activity|GO:0004812	CHR1	chr1:3113079-3116457 REVERSE
At1g09660	2.6682	0	0	2.49152	KH domain-containing quaking protein, putative	biological_process_unknown|GO:0008150	cellular_component_unknown|GO:0005575	nucleic acid binding|GO:0003676	-	chr1:3128207-3130793 REVERSE
At1g09680	0	3.32066	0	0	pentatricopeptide (PPR) repeat-containing protein	biological_process_unknown|GO:0008150	0	binding|GO:0005488	CHR1	chr1:3134109-3135932 REVERSE
At1g09770	0	2.40595	0	0	ATCDC5 (Arabidopsis thaliana homolog of cdc5); DNA binding / transcription factor	defense response signaling pathway, resistance gene-dependent|GO:0009870;defense response signaling pathway, resistance gene-independent|GO:0010204;defense response to bacterium|GO:0042742;defense response to fungus|GO:0050832;regulation of transcription|	nucleus|GO:0005634	DNA binding|GO:0003677;transcription factor activity|GO:0003700	CHR1	chr1:3162004-3165124 FORWARD
At1g09780	0	2.2804	0	0	2,3-biphosphoglycerate-independent phosphoglycerate mutase, putative / phosphoglyceromutase, putative	response to cold|GO:0009409	mitochondrial envelope|GO:0005740	2,3-bisphosphoglycerate-independent phosphoglycerate mutase activity|GO:0046537	CHR1	chr1:3165552-3167814 REVERSE
At1g09795	0	0	0	3.1707	ATATP-PRT2 (ATP PHOSPHORIBOSYL TRANSFERASE 2); ATP phosphoribosyltransferase	histidine biosynthetic process|GO:0000105	chloroplast|GO:0009507	ATP phosphoribosyltransferase activity|GO:0003879	CHR1	chr1:3173590-3176692 FORWARD
At1g09820	1.88791	0	0	0	pentatricopeptide (PPR) repeat-containing protein	biological_process_unknown|GO:0008150	0	binding|GO:0005488	CHR1	chr1:3190596-3192416 REVERSE
At1g09860	0	0	2.28334	0	ATPUP16 (Arabidopsis thaliana purine permease 16); purine transporter	purine transport|GO:0006863	membrane|GO:0016020	purine transmembrane transporter activity|GO:0005345	CHR1	chr1:3204138-3205289 REVERSE
At1g09920	0	0	0	-2.94099	TRAF-type zinc finger-related	biological_process_unknown|GO:0008150	cellular_component_unknown|GO:0005575	molecular_function_unknown|GO:0003674	-	chr1:3224865-3226862 REVERSE
At1g09970	0	5.63255	0	0	leucine-rich repeat transmembrane protein kinase, putative	protein amino acid phosphorylation|GO:0006468;transmembrane receptor protein tyrosine kinase signaling pathway|GO:0007169	endomembrane system|GO:0012505	ATP binding|GO:0005524;kinase activity|GO:0016301;protein serine/threonine kinase activity|GO:0004674	CHR1	chr1:3252410-3255430 FORWARD
At1g10000	1.95466	0	0	0	nucleic acid binding / ribonuclease H	biological_process_unknown|GO:0008150	0	nucleic acid binding|GO:0003676;ribonuclease H activity|GO:0004523	CHR1	chr1:3263879-3264790 REVERSE
At1g10060	0	0	0	3.09764	ATBCAT-1; branched-chain-amino-acid transaminase/ catalytic	branched chain family amino acid metabolic process|GO:0009081;metabolic process|GO:0008152	mitochondrion|GO:0005739	branched-chain-amino-acid transaminase activity|GO:0004084;catalytic activity|GO:0003824	-	chr1:3284447-3286579 FORWARD
At1g10120	0	0	-1.99642	-3.26117	DNA binding / transcription factor	regulation of transcription|GO:0045449	nucleus|GO:0005634	DNA binding|GO:0003677;transcription factor activity|GO:0003700	CHR1	chr1:3304230-3305986 REVERSE
At1g10130	2.19648	0	0	0	ECA3 (ENDOPLASMIC RETICULUM-TYPE CALCIUM-TRANSPORTING ATPASE 3); calcium-transporting ATPase/ calmodulin binding	calcium ion transport|GO:0006816	integral to membrane|GO:0016021;membrane|GO:0016020	calcium-transporting ATPase activity|GO:0005388;calmodulin binding|GO:0005516	CHR1	chr1:3311141-3321943 FORWARD
At1g10340	0	0	0	2.33064	ankyrin repeat family protein	biological_process_unknown|GO:0008150	cellular_component_unknown|GO:0005575	protein binding|GO:0005515	-	chr1:3390477-3392483 REVERSE
At1g10390	0	2.62096	0	0	transporter	transport|GO:0006810	chloroplast|GO:0009507;nuclear pore|GO:0005643	transporter activity|GO:0005215	CHR1	chr1:3407266-3412046 REVERSE
At1g10470	0	0	3.84487	2.51842	ARR4 (RESPONSE REGULATOR 4); transcription regulator/ two-component response regulator	cytokinin mediated signaling|GO:0009736;embryonic development ending in seed dormancy|GO:0009793;red or far red light signaling pathway|GO:0010017;regulation of circadian rhythm|GO:0042752;response to cytokinin stimulus|GO:0009735;response to stress|GO:00	cytoplasm|GO:0005737;nucleus|GO:0005634	protein binding|GO:0005515;transcription regulator activity|GO:0030528;two-component response regulator activity|GO:0000156	CHR1	chr1:3442625-3443760 REVERSE
At1g10590	0	0	0	-2.73261	DNA-binding protein-related	biological_process_unknown|GO:0008150	endomembrane system|GO:0012505	nucleic acid binding|GO:0003676	CHR1	chr1:3502325-3502992 REVERSE
At1g10600	3.41317	0	0	0	similar to mov34 family protein [Arabidopsis thaliana] (TAIR:AT1G48790.1); similar to Os01g0661500 [Oryza sativa (japonica cultivar-group)] (GB:NP_001043779.1); similar to ALM beta-like [Oryza sativa (japonica cultivar-group)] (GB:BAD72364.1); contains InterPro domain Mov34/MPN/PAD-1; (InterPro:IPR000555); contains InterPro domain Mov34-1; (InterPro:IPR003639)	ubiquitin-dependent protein catabolic process|GO:0006511	chloroplast|GO:0009507;mitochondrion|GO:0005739	molecular_function_unknown|GO:0003674	CHR1	chr1:3503766-3505191 FORWARD
At1g10630	1.51422	0	0	0	ADP-ribosylation factor, putative	N-terminal protein myristoylation|GO:0006499	intracellular|GO:0005622	GTP binding|GO:0005525;phospholipase activator activity|GO:0016004;protein binding|GO:0005515	-	chr1:3513190-3514231 REVERSE
At1g10640	0	0	0	3.50937	polygalacturonase, putative / pectinase, putative	carbohydrate metabolic process|GO:0005975	cellular_component_unknown|GO:0005575	polygalacturonase activity|GO:0004650	CHR1	chr1:3515479-3516932 REVERSE
At1g10660	0	2.64724	0	0	similar to unknown protein [Arabidopsis thaliana] (TAIR:AT5G62960.1); similar to hypothetical protein MtrDRAFT_AC124952g40v1 [Medicago truncatula] (GB:ABE93571.1)	0	endomembrane system|GO:0012505	0	-	chr1:3533010-3534782 FORWARD
At1g10690	2.72001	0	0	0	similar to unknown protein [Arabidopsis thaliana] (TAIR:AT5G40460.1); similar to hypothetical protein MtrDRAFT_AC146560g4v1 [Medicago truncatula] (GB:ABE87926.1)	biological_process_unknown|GO:0008150	cellular_component_unknown|GO:0005575	molecular_function_unknown|GO:0003674	CHR1	chr1:3550237-3550569 REVERSE
At1g10700	0	2.42533	0	0	ribose-phosphate pyrophosphokinase 3 / phosphoribosyl diphosphate synthetase 3 (PRS3)	nucleotide biosynthetic process|GO:0009165	chloroplast|GO:0009507	ribose phosphate diphosphokinase activity|GO:0004749	-	chr1:3554158-3556275 FORWARD
At1g10900	0	4.03912	0	0	phosphatidylinositol-4-phosphate 5-kinase family protein	biological_process_unknown|GO:0008150	cellular_component_unknown|GO:0005575	1-phosphatidylinositol-4-phosphate 5-kinase activity|GO:0016308	CHR1	chr1:3632396-3636416 REVERSE
At1g10940	0	2.60607	0	0	ASK1 (ARABIDOPSIS SERINE/THREONINE KINASE 1); kinase	response to osmotic stress|GO:0006970;response to salt stress|GO:0009651	cellular_component_unknown|GO:0005575	kinase activity|GO:0016301	CHR1	chr1:3656050-3658170 REVERSE
At1g10950	0	0	0	4.57938	endomembrane protein 70, putative	transport|GO:0006810	Golgi apparatus|GO:0005794;integral to membrane|GO:0016021	transporter activity|GO:0005215	CHR1	chr1:3659322-3663622 FORWARD
At1g10990	9.8804	0	0	0	unknown protein	biological_process_unknown|GO:0008150	cellular_component_unknown|GO:0005575	molecular_function_unknown|GO:0003674	CHR1	chr1:3670513-3671091 REVERSE
At1g11070	0	0	2.26179	0	hydroxyproline-rich glycoprotein family protein	0	cellular_component_unknown|GO:0005575	0	CHR1	chr1:3690406-3692826 REVERSE
At1g11090	0	0	0	3.7274	hydrolase, alpha/beta fold family protein	aromatic compound metabolic process|GO:0006725	cellular_component_unknown|GO:0005575	hydrolase activity|GO:0016787	CHR1	chr1:3702655-3703629 FORWARD
At1g11100	1.73093	0	0	0	SNF2 domain-containing protein / helicase domain-containing protein / zinc finger protein-related	0	0	ATP binding|GO:0005524;DNA binding|GO:0003677;helicase activity|GO:0004386	CHR1	chr1:3703934-3709302 REVERSE
At1g11340	-3.6866	0	0	0	S-locus lectin protein kinase family protein	protein amino acid phosphorylation|GO:0006468	endomembrane system|GO:0012505	carbohydrate binding|GO:0030246;kinase activity|GO:0016301	CHR1	chr1:3814116-3817420 REVERSE
At1g11360	0	2.10245	0	0	universal stress protein (USP) family protein	response to stress|GO:0006950	0	0	-	chr1:3822171-3822899 REVERSE
At1g11400	0	0	2.28036	0	PYM (PARTNER OF Y14-MAGO)	biological_process_unknown|GO:0008150	cellular_component_unknown|GO:0005575	molecular_function_unknown|GO:0003674	CHR1	chr1:3838777-3839978 FORWARD
At1g11430	-2.88161	0	0	0	plastid developmental protein DAG, putative	0	chloroplast|GO:0009507	0	CHR1	chr1:3847273-3848938 FORWARD
At1g11490	1.69533	0	0	0	zinc finger (C2H2 type) family protein	0	0	nucleic acid binding|GO:0003676;transcription factor activity|GO:0003700;zinc ion binding|GO:0008270	CHR1	chr1:3868884-3870065 REVERSE
At1g11545	0	-3.18599	0	0	xyloglucan:xyloglucosyl transferase, putative / xyloglucan endotransglycosylase, putative / endo-xyloglucan transferase, putative	carbohydrate metabolic process|GO:0005975;glucan metabolic process|GO:0006073	apoplast|GO:0048046;cell wall|GO:0005618;endomembrane system|GO:0012505	hydrolase activity, acting on glycosyl bonds|GO:0016798	CHR1	chr1:3878689-3880286 REVERSE
At1g11740	0	0	0	5.11951	ankyrin repeat family protein	biological_process_unknown|GO:0008150	cellular_component_unknown|GO:0005575	protein binding|GO:0005515	CHR1	chr1:3963317-3966824 REVERSE
At1g11910	-2.52099	2.90571	0	0	aspartyl protease family protein	proteolysis|GO:0006508	endomembrane system|GO:0012505;lysosome|GO:0005764	pepsin A activity|GO:0004194	CHR1	chr1:4017117-4019872 REVERSE
At1g11920	0	0	3.39998	0	pectate lyase family protein	biological_process_unknown|GO:0008150	endomembrane system|GO:0012505	lyase activity|GO:0016829;pectate lyase activity|GO:0030570	CHR1	chr1:4023665-4025095 REVERSE
At1g12000	0	0	-2.06219	0	pyrophosphate--fructose-6-phosphate 1-phosphotransferase beta subunit, putative / pyrophosphate-dependent 6-phosphofructose-1-kinase, putative		pyrophosphate-dependent phosphofructokinase complex, beta-subunit complex|GO:0010318	diphosphate-fructose-6-phosphate 1-phosphotransferase activity|GO:0047334	CHR1	chr1:4050157-4053725 REVERSE
At1g12050	0	2.38463	0	0	fumarylacetoacetase, putative	aromatic amino acid family metabolic process|GO:0009072	cellular_component_unknown|GO:0005575	fumarylacetoacetase activity|GO:0004334	-	chr1:4072902-4075854 FORWARD
At1g12440	0	2.49596	0	0	zinc finger (AN1-like) family protein	biological_process_unknown|GO:0008150	cellular_component_unknown|GO:0005575	DNA binding|GO:0003677;zinc ion binding|GO:0008270	CHR1	chr1:4241814-4242320 REVERSE
At1g12640	0	0	2.88106	0	membrane bound O-acyl transferase (MBOAT) family protein	biological_process_unknown|GO:0008150	membrane|GO:0016020	acyltransferase activity|GO:0008415	CHR1	chr1:4303584-4305664 REVERSE
At1g12725	0	0	0	-3.5941	similar to unknown protein [Arabidopsis thaliana] (TAIR:AT5G28570.1); similar to GRF zinc finger containing protein [Brassica oleracea] (GB:ABD64950.1)	biological_process_unknown|GO:0008150	cellular_component_unknown|GO:0005575	0	CHR1	chr1:4333381-4334031 REVERSE
At1g12760	-2.4632	0	0	0	protein binding / zinc ion binding	0	chloroplast|GO:0009507	protein binding|GO:0005515;ubiquitin-protein ligase activity|GO:0004842;zinc ion binding|GO:0008270	CHR1	chr1:4348939-4350510 FORWARD
At1g12780	2.04099	0	0	0	UGE1 (UDP-D-glucose/UDP-D-galactose 4-epimerase 1); UDP-glucose 4-epimerase/ protein dimerization	galactose biosynthetic process|GO:0046369;response to stress|GO:0006950	cytosol|GO:0005829	UDP-glucose 4-epimerase activity|GO:0003978;protein dimerization activity|GO:0046983	CHR1	chr1:4356122-4358118 REVERSE
At1g12810	0	0	3.68953	0	proline-rich family protein	-	-	-	CHR1	chr1:4367330-4368518 FORWARD
At1g12830	1.57162	0	0	0	similar to leucine-rich repeat family protein [Arabidopsis thaliana] (TAIR:AT3G50690.1); similar to hypothetical protein [Saimiriine herpesvirus 2] (GB:CAC84343.1); similar to orf 48 [Ateline herpesvirus 3] (GB:NP_048021.1); similar to Os04g0395700 [Oryza sativa (japonica cultivar-group)] (GB:NP_001052660.1)	biological_process_unknown|GO:0008150	cellular_component_unknown|GO:0005575	molecular_function_unknown|GO:0003674	CHR1	chr1:4374410-4375051 REVERSE
At1g12950	1.84016	0	0	0	MATE efflux family protein	multidrug transport|GO:0006855	membrane|GO:0016020	antiporter activity|GO:0015297;transporter activity|GO:0005215	CHR1	chr1:4419847-4422460 FORWARD
At1g13060	0	4.01308	0	0	PBE1 (20S proteasome beta subunit E1); peptidase	ubiquitin-dependent protein catabolic process|GO:0006511	proteasome core complex (sensu Eukaryota)|GO:0005839	peptidase activity|GO:0008233	CHR1	chr1:4452639-4454661 FORWARD
At1g13080	0	0	2.41037	3.40921	CYP71B2 (CYTOCHROME P450 71B2); oxygen binding	heat acclimation|GO:0010286	0	oxygen binding|GO:0019825	CHR1	chr1:4459210-4460805 FORWARD
At1g13220	-2.4076	0	0	0	nuclear matrix constituent protein-related	-	-	-	CHR1	chr1:4515696-4520068 FORWARD
At1g13430	0	2.49268	0	0	sulfotransferase family protein	biological_process_unknown|GO:0008150	cellular_component_unknown|GO:0005575	sulfotransferase activity|GO:0008146	CHR1	chr1:4606527-4607582 FORWARD
At1g13560	4.3801	0	0	0	AAPT1 (AMINOALCOHOLPHOSPHOTRANSFERASE 1); phosphatidyltransferase	phospholipid biosynthetic process|GO:0008654	endomembrane system|GO:0012505;membrane|GO:0016020	phosphatidyltransferase activity|GO:0030572	CHR1	chr1:4638831-4641688 REVERSE
At1g13570	0	0	-2.02356	0	F-box family protein		cellular_component_unknown|GO:0005575	molecular_function_unknown|GO:0003674	-	chr1:4642525-4643927 REVERSE
At1g13620	0	0	2.33993	0	similar to unknown protein [Arabidopsis thaliana] (TAIR:AT2G04025.1)	biological_process_unknown|GO:0008150	endomembrane system|GO:0012505	molecular_function_unknown|GO:0003674	-	chr1:4668491-4669222 FORWARD
At1g13710	0	0	2.43855	0	CYP78A5 (cytochrome P450, family 78, subfamily A, polypeptide 5); oxygen binding	electron transport|GO:0006118	0	oxygen binding|GO:0019825	CHR1	chr1:4702929-4704589 REVERSE
At1g13760	0	0	2.89022	0	similar to calcineurin-like phosphoesterase family protein [Arabidopsis thaliana] (TAIR:AT1G13750.1); similar to diphosphonucleotide phosphatase 1 [Lupinus luteus] (GB:CAD12836.1); contains domain Metallo-dependent phosphatases (SSF56300); contains domain ACID PHOSPHATASE RELATED (PTHR22953); contains domain no description (G3D.3.60.21.10)	biological_process_unknown|GO:0008150	cellular_component_unknown|GO:0005575	molecular_function_unknown|GO:0003674	CHR1	chr1:4720178-4720507 REVERSE
At1g13830	0	0	-1.93108	0	beta-1,3-glucanase-related		endomembrane system|GO:0012505	molecular_function_unknown|GO:0003674	CHR1	chr1:4739996-4740923 REVERSE
At1g13880	0	0	0	-2.84025	ELM2 domain-containing protein	biological_process_unknown|GO:0008150	0	0	CHR1	chr1:4749600-4750964 FORWARD
At1g13910	0	0	0	2.84045	leucine-rich repeat family protein	signal transduction|GO:0007165	endomembrane system|GO:0012505	protein binding|GO:0005515	-	chr1:4755952-4757811 FORWARD
At1g13940	0	2.97445	0	0	similar to unknown protein [Arabidopsis thaliana] (TAIR:AT1G69360.1); similar to Os03g0758600 [Oryza sativa (japonica cultivar-group)] (GB:NP_001051334.1); similar to hypothetical protein [Oryza sativa (japonica cultivar-group)] (GB:AAK16179.1); similar to expressed protein [Oryza sativa (japonica cultivar-group)] (GB:ABF98981.1); contains InterPro domain Protein of unknown function DUF863, plant…	biological_process_unknown|GO:0008150	cellular_component_unknown|GO:0005575	molecular_function_unknown|GO:0003674	CHR1	chr1:4762700-4765920 REVERSE
At1g13960	0	0	2.93449	2.46451	WRKY4 (WRKY DNA-binding protein 4); transcription factor	regulation of transcription, DNA-dependent|GO:0006355	chloroplast|GO:0009507;nucleus|GO:0005634	DNA binding|GO:0003677;transcription factor activity|GO:0003700	CHR1	chr1:4776619-4779040 FORWARD
At1g13990	0	0	0	8.00886	similar to Os03g0168200 [Oryza sativa (japonica cultivar-group)] (GB:NP_001049088.1)	biological_process_unknown|GO:0008150	chloroplast|GO:0009507	molecular_function_unknown|GO:0003674	-	chr1:4794807-4796473 FORWARD
At1g14040	-3.27383	0	2.88938	0	similar to EXS family protein / ERD1/XPR1/SYG1 family protein [Arabidopsis thaliana] (TAIR:AT2G03260.1); similar to EXS family protein / ERD1/XPR1/SYG1 family protein [Arabidopsis thaliana] (TAIR:AT2G03250.1); similar to EXS family protein / ERD1/XPR1/SYG1 family protein [Arabidopsis thaliana] (TAIR:AT2G03240.1); similar to SPX, N-terminal; EXS, C-terminal [Medicago truncatula] (GB:ABD32751.1); c…	biological_process_unknown|GO:0008150	integral to membrane|GO:0016021	0	-	chr1:4810485-4814540 FORWARD
At1g14130	0	2.12004	0	0	2-oxoglutarate-dependent dioxygenase, putative	biological_process_unknown|GO:0008150	cellular_component_unknown|GO:0005575	oxidoreductase activity, acting on paired donors, with incorporation or reduction of molecular oxygen, 2-oxoglutarate as one donor, and incorporation of one atom each of oxygen into both donors|GO:0016706	CHR1	chr1:4836038-4837037 REVERSE
At1g14210	0	0	-2.25343	0	ribonuclease T2 family protein		endomembrane system|GO:0012505	endoribonuclease activity|GO:0004521	CHR1	chr1:4856897-4857936 REVERSE
At1g14260	-2.79322	0	0	2.39088	zinc finger (C3HC4-type RING finger) family protein	0	0	protein binding|GO:0005515;ubiquitin-protein ligase activity|GO:0004842;zinc ion binding|GO:0008270	CHR1	chr1:4873195-4874425 FORWARD
At1g14270	0	0	0	-5.59933	CAAX amino terminal protease family protein	proteolysis|GO:0006508	endomembrane system|GO:0012505	prenyl-dependent CAAX protease activity|GO:0008487	CHR1	chr1:4875094-4876498 REVERSE
At1g14320	0	0	0	2.63307	60S ribosomal protein L10 (RPL10A) / Wilm's tumor suppressor protein-related	translation|GO:0006412	cytosolic ribosome (sensu Eukaryota)|GO:0005830;large ribosomal subunit|GO:0015934	structural constituent of ribosome|GO:0003735	CHR1	chr1:4888265-4889403 FORWARD
At1g14345	5.38428	0	0	0	similar to hypothetical protein 9 [Ipomoea batatas] (GB:AAV88073.1); contains domain ALDO/KETO REDUCTASE (PTHR11732); contains domain ALDO/KETO REDUCTASE RELATED/NUCLEIC ACID BINDING (PTHR11732:SF1)	0	chloroplast thylakoid membrane|GO:0009535	molecular_function_unknown|GO:0003674	CHR1	chr1:4899171-4899761 FORWARD
At1g14460	0	0	0	-3.68854	DNA polymerase-related	DNA replication|GO:0006260	DNA polymerase III complex|GO:0009360	ATP binding|GO:0005524;DNA-directed DNA polymerase activity|GO:0003887;nucleoside-triphosphatase activity|GO:0017111;nucleotide binding|GO:0000166	CHR1	chr1:4948957-4952745 REVERSE
At1g14530	0	0	2.70791	0	(TOM THREE HOMOLOG); virion binding	biological_process_unknown|GO:0008150	cellular_component_unknown|GO:0005575	virion binding|GO:0046790	CHR1	chr1:4971415-4973592 REVERSE
At1g14560	-2.87971	0	0	0	mitochondrial substrate carrier family protein	mitochondrial transport|GO:0006839;transport|GO:0006810	mitochondrial inner membrane|GO:0005743	binding|GO:0005488;transporter activity|GO:0005215	CHR1	chr1:4981295-4983077 FORWARD
At1g14590	2.95644	0	0	0	similar to calcium-dependent protein kinase-related / CDPK-related [Arabidopsis thaliana] (TAIR:AT2G02060.1); similar to Os02g0686300 [Oryza sativa (japonica cultivar-group)] (GB:NP_001047769.1); similar to H0307D04.3 [Oryza sativa (indica cultivar-group)] (GB:CAH66858.1); contains domain (Trans)glycosidases (SSF51445); contains domain PENTATRICOPEPTIDE REPEAT-CONTAINING PROTEIN (PTHR10483)	biological_process_unknown|GO:0008150	chloroplast thylakoid lumen|GO:0009543	molecular_function_unknown|GO:0003674	CHR1	chr1:4998952-5000612 REVERSE
At1g14630	0	2.12721	0	0	similar to unknown protein [Arabidopsis thaliana] (TAIR:AT2G01990.1); similar to hypothetical protein [Oryza sativa (japonica cultivar-group)] (GB:BAD37953.1)	biological_process_unknown|GO:0008150	cellular_component_unknown|GO:0005575	molecular_function_unknown|GO:0003674	-	chr1:5020375-5021440 FORWARD
At1g14640	0	0	0	3.75483	SWAP (Suppressor-of-White-APricot)/surp domain-containing protein	RNA processing|GO:0006396	0	RNA binding|GO:0003723	CHR1	chr1:5023651-5025950 FORWARD
At1g14650	0	2.19865	0	0	SWAP (Suppressor-of-White-APricot)/surp domain-containing protein / ubiquitin family protein	RNA processing|GO:0006396	0	RNA binding|GO:0003723	CHR1	chr1:5028072-5030515 FORWARD
At1g14660	0	0	2.06195	0	ATNHX8 (Arabidopsis thaliana Na+/H+ exchanger 8); sodium:hydrogen antiporter	lithium ion export|GO:0010352;lithium ion transport|GO:0010351;sodium ion transport|GO:0006814	plasma membrane|GO:0005886	lithium:hydrogen antiporter activity|GO:0010348;sodium ion transmembrane transporter activity|GO:0015081;sodium:hydrogen antiporter activity|GO:0015385	-	chr1:5032158-5036434 REVERSE
At1g14680	0	0	2.55157	0	similar to unknown protein [Arabidopsis thaliana] (TAIR:AT4G09060.1); similar to hypothetical protein MCAP_0860 [Mycoplasma capricolum subsp. capricolum ATCC 27343] (GB:YP_424802.1); contains InterPro domain Four-helical cytokine; (InterPro:IPR009079)	biological_process_unknown|GO:0008150	cellular_component_unknown|GO:0005575	molecular_function_unknown|GO:0003674	CHR1	chr1:5040856-5041728 FORWARD
At1g14685	1.59198	0	0	0	BPC2 (BASIC PENTACYSTEINE 2)	regulation of transcription, DNA-dependent|GO:0006355	nucleus|GO:0005634	DNA binding|GO:0003677;transcription factor activity|GO:0003700	CHR1	chr1:5043081-5043920 FORWARD
At1g14750	1.8495	0	0	0	SDS (SOLO DANCERS)	regulation of progression through cell cycle|GO:0000074	chloroplast|GO:0009507;nucleus|GO:0005634	cyclin-dependent protein kinase activity|GO:0004693	CHR1	chr1:5079669-5082418 REVERSE
At1g14860	0	0	-2.31443	2.25617	ATNUDT18 (Arabidopsis thaliana Nudix hydrolase homolog 18); hydrolase	biological_process_unknown|GO:0008150	0	hydrolase activity|GO:0016787	-	chr1:5124988-5125800 FORWARD
At1g15040	0	2.77076	0	0	glutamine amidotransferase-related	glutamine metabolic process|GO:0006541	cellular_component_unknown|GO:0005575	catalytic activity|GO:0003824	CHR1	chr1:5180309-5181310 REVERSE
At1g15100	1.57464	0	0	0	RHA2A (RING-H2 finger A2A); protein binding / zinc ion binding	0	endomembrane system|GO:0012505	protein binding|GO:0005515;zinc ion binding|GO:0008270	CHR1	chr1:5193698-5194165 REVERSE
At1g15160	0	0	0	2.76292	MATE efflux family protein	multidrug transport|GO:0006855	membrane|GO:0016020	antiporter activity|GO:0015297;transporter activity|GO:0005215	CHR1	chr1:5215470-5217540 FORWARD
At1g15165	0	0	2.06798	0	U-box domain-containing protein	protein ubiquitination|GO:0016567	endomembrane system|GO:0012505;ubiquitin ligase complex|GO:0000151	ubiquitin-protein ligase activity|GO:0004842	-	chr1:5217714-5219891 REVERSE
At1g15330	0	2.63092	0	0	CBS domain-containing protein	biological_process_unknown|GO:0008150	cellular_component_unknown|GO:0005575	molecular_function_unknown|GO:0003674	CHR1	chr1:5274363-5275494 FORWARD
At1g15430	0	0	-2.00629	0	similar to unknown protein [Arabidopsis thaliana] (TAIR:AT1G80220.1); similar to Os01g0612600 [Oryza sativa (japonica cultivar-group)] (GB:NP_001043557.1); similar to Pm27 [Prunus mume] (GB:BAE48661.1); contains InterPro domain Protein of unknown function DUF1644; (InterPro:IPR012866)		cellular_component_unknown|GO:0005575	molecular_function_unknown|GO:0003674	CHR1	chr1:5305006-5305785 FORWARD
At1g15630	0	0	0	4.38476	similar to unknown protein [Arabidopsis thaliana] (TAIR:AT1G15610.1); similar to Os09g0323100 [Oryza sativa (japonica cultivar-group)] (GB:NP_001062870.1)	biological_process_unknown|GO:0008150	cellular_component_unknown|GO:0005575	molecular_function_unknown|GO:0003674	CHR1	chr1:5376983-5377933 FORWARD
At1g15730	5.27845	0	0	0	TRFL5 (TRF-LIKE 5); DNA binding / transcription factor	regulation of transcription|GO:0045449	nucleus|GO:0005634	DNA binding|GO:0003677;transcription factor activity|GO:0003700	CHR1	chr1:5406133-5407305 FORWARD
At1g15830	-2.73843	0	0	0	similar to unknown protein [Arabidopsis thaliana] (TAIR:AT4G01985.1); similar to PE-PGRS FAMILY PROTEIN [Mycobacterium tuberculosis H37Rv] (GB:YP_177981.1); similar to Os03g0309300 [Oryza sativa (japonica cultivar-group)] (GB:NP_001049911.1)	biological_process_unknown|GO:0008150	cellular_component_unknown|GO:0005575	molecular_function_unknown|GO:0003674	CHR1	chr1:5448721-5450172 FORWARD
At1g15840	0	0	-2.41817	0	similar to unknown protein [Arabidopsis thaliana] (TAIR:AT5G49350.1); similar to PREDICTED: hypothetical protein [Rattus norve (GB:XP_001070790.1)		cellular_component_unknown|GO:0005575	molecular_function_unknown|GO:0003674	CHR1	chr1:5451718-5452118 FORWARD
At1g15940	0	3.13079	0	0	similar to binding [Arabidopsis thaliana] (TAIR:AT1G80810.1); similar to Tudor [Medicago truncatula] (GB:ABE86625.1); contains domain ARM repeat (SSF48371); contains domain no description (G3D.2.30.30.140); contains domain ANDROGEN INDUCED INHIBITOR OF PROLIFERATION (AS3) / PDS5-RELATED (PTHR12663)	biological_process_unknown|GO:0008150	0	0	CHR1	chr1:5473666-5478044 FORWARD
At1g15950	0	2.10268	0	0	CCR1 (CINNAMOYL COA REDUCTASE 1)	lignin biosynthetic process|GO:0009809;response to cold|GO:0009409	cellular_component_unknown|GO:0005575	cinnamoyl-CoA reductase activity|GO:0016621	CHR1	chr1:5478849-5481943 FORWARD
At1g15960	0	2.05233	0	0	CCR1 (CINNAMOYL COA REDUCTASE 1)	lignin biosynthetic process|GO:0009809;response to cold|GO:0009409	cellular_component_unknown|GO:0005575	cinnamoyl-CoA reductase activity|GO:0016621	CHR1	chr1:5478849-5481943 FORWARD
At1g16010	0	0	0	3.00692	magnesium transporter CorA-like family protein (MRS2-1)	metal ion transport|GO:0030001	membrane|GO:0016020	metal ion transmembrane transporter activity|GO:0046873	CHR1	chr1:5495456-5497076 REVERSE
At1g16020	0	0	0	-4.26151	similar to unknown protein [Arabidopsis thaliana] (TAIR:AT1G80910.1); similar to Os08g0427300 [Oryza sativa (japonica cultivar-group)] (GB:NP_001061842.1); similar to myrosinase precursor [Brassica oleracea] (GB:AAL67437.1); contains domain FAMILY NOT NAMED (PTHR13056); contains domain SUBFAMILY NOT NAMED (PTHR13056:SF2)	biological_process_unknown|GO:0008150	cellular_component_unknown|GO:0005575	molecular_function_unknown|GO:0003674	CHR1	chr1:5498627-5501012 FORWARD
At1g16060	0	0	0	2.77196	ovule development protein, putative	organ morphogenesis|GO:0009887;regulation of transcription, DNA-dependent|GO:0006355	nucleus|GO:0005634	DNA binding|GO:0003677;transcription factor activity|GO:0003700	-	chr1:5508557-5511603 FORWARD
At1g16230	0	0	-2.24195	0	syntaxin-related family protein		cellular_component_unknown|GO:0005575	molecular_function_unknown|GO:0003674	CHR1	chr1:5553461-5554318 REVERSE
At1g16310	0	0	2.14813	0	cation efflux family protein	cation transport|GO:0006812	membrane|GO:0016020	cation transmembrane transporter activity|GO:0008324	CHR1	chr1:5578429-5580579 FORWARD
At1g16340	0	0	2.06359	0	ATKDSA2/ATKSDA	metabolic process|GO:0008152;rhamnogalacturonan II biosynthetic process|GO:0010306	cytoplasm|GO:0005737	3-deoxy-8-phosphooctulonate synthase activity|GO:0008676	-	chr1:5588117-5590463 REVERSE
At1g16390	-2.47363	0	0	0	organic cation transporter-related	transport|GO:0006810	membrane|GO:0016020	carbohydrate transmembrane transporter activity|GO:0015144;sugar:hydrogen ion symporter activity|GO:0005351	CHR1	chr1:5602915-5604471 FORWARD
At1g16400	0	2.32023	0	0	CYP79F2 (cytochrome P450, family 79, subfamily F, polypeptide 2); oxygen binding	glucosinolate biosynthetic process|GO:0019761	endoplasmic reticulum|GO:0005783	oxidoreductase activity, acting on paired donors, with incorporation or reduction of molecular oxygen, NADH or NADPH as one donor, and incorporation of one atom of oxygen|GO:0016709;oxygen binding|GO:0019825	CHR1	chr1:5605225-5607275 FORWARD
At1g16515	1.92269	0	0	7.94073	unknown protein	biological_process_unknown|GO:0008150	cellular_component_unknown|GO:0005575	molecular_function_unknown|GO:0003674	CHR1	chr1:5647598-5647702 REVERSE
At1g16530	2.37128	0	0	0	LOB domain protein 3 / lateral organ boundaries domain protein 3 (LBD3)	biological_process_unknown|GO:0008150	cellular_component_unknown|GO:0005575	molecular_function_unknown|GO:0003674	CHR1	chr1:5651463-5652832 REVERSE
At1g16770	2.02291	0	0	0	similar to hypothetical protein [Oryza sativa (japonica cultivar-group)] (GB:BAD10260.1)	biological_process_unknown|GO:0008150	cellular_component_unknown|GO:0005575	molecular_function_unknown|GO:0003674	CHR1	chr1:5738128-5739103 FORWARD
At1g16780	0	2.06916	0	0	vacuolar-type H+-translocating inorganic pyrophosphatase, putative	proton transport|GO:0015992	membrane|GO:0016020	hydrogen-translocating pyrophosphatase activity|GO:0009678;inorganic diphosphatase activity|GO:0004427	-	chr1:5739461-5743562 REVERSE
At1g16800	0	4.42646	0	0	tRNA-splicing endonuclease positive effector-related	biological_process_unknown|GO:0008150	cellular_component_unknown|GO:0005575	molecular_function_unknown|GO:0003674	CHR1	chr1:5745516-5755256 REVERSE
At1g16810	0	6.50809	0	0	similar to CGI-144-like protein [Solanum lycopersicum] (GB:CAC81814.1); similar to Os02g0727500 [Oryza sativa (japonica cultivar-group)] (GB:NP_001047997.1); contains domain FAMILY NOT NAMED (PTHR13282); contains domain gb def: F6I1.17 protein (F17F16.8/F17F16.8) (Hypothetical protein) (At1g16810/F17F16.8) (PTHR13282:SF1)	biological_process_unknown|GO:0008150	cellular_component_unknown|GO:0005575	molecular_function_unknown|GO:0003674	CHR1	chr1:5756143-5756687 FORWARD
At1g16840	0	0	0	-2.72108	similar to unknown protein [Arabidopsis thaliana] (TAIR:AT1G78890.1); similar to At1g16840/F17F16.27-related [Medicago truncatula] (GB:ABE84583.1)	biological_process_unknown|GO:0008150	0	molecular_function_unknown|GO:0003674	-	chr1:5763104-5763977 REVERSE
At1g16900	-2.9579	0	0	0	sugar binding	0	0	sugar binding|GO:0005529	CHR1	chr1:5782539-5783732 REVERSE
At1g16920	0	2.54651	0	0	RAB11 (ARABIDOPSIS RAB GTPASE HOMOLOG A1B); GTP binding	intracellular protein transport|GO:0006886	trans-Golgi network|GO:0005802	GTP binding|GO:0005525	CHR1	chr1:5787482-5789140 REVERSE
At1g16980	0	0	2.30049	0	ATTPS2 (Arabidopsis thaliana trehalose-phosphatase/synthase 2); transferase, transferring glycosyl groups	trehalose biosynthetic process|GO:0005992	cellular_component_unknown|GO:0005575	alpha,alpha-trehalose-phosphate synthase (UDP-forming) activity|GO:0003825;transferase activity, transferring glycosyl groups|GO:0016757	CHR1	chr1:5807304-5811481 FORWARD
At1g17030	-2.4445	0	0	0	similar to unknown protein [Arabidopsis thaliana] (TAIR:AT2G47010.2); similar to Os05g0272800 [Oryza sativa (japonica cultivar-group)] (GB:NP_001055066.1); similar to hypothetical protein MtrDRAFT_AC136840g22v1 [Medicago truncatula] (GB:ABE82418.1); similar to Os05g0272200 [Oryza sativa (japonica cultivar-group)] (GB:NP_001055064.1)	biological_process_unknown|GO:0008150	endomembrane system|GO:0012505	molecular_function_unknown|GO:0003674	CHR1	chr1:5822480-5824417 FORWARD
At1g17040	2.66288	0	0	0	transcription factor-related	intracellular signaling cascade|GO:0007242;regulation of transcription, DNA-dependent|GO:0006355;signal transduction|GO:0007165	nucleus|GO:0005634	signal transducer activity|GO:0004871;transcription factor activity|GO:0003700	CHR1	chr1:5825102-5828049 FORWARD
At1g17060	1.69286	0	0	0	CYP72C1 (cytochrome P450, family 72, subfamily C, polypeptide 1); oxygen binding	brassinosteroid metabolic process|GO:0016131;response to light stimulus|GO:0009416;unidimensional cell growth|GO:0009826	endomembrane system|GO:0012505	oxygen binding|GO:0019825	CHR1	chr1:5832275-5835248 REVERSE
At1g17170	0	0	0	-5.3	ATGSTU24 (Arabidopsis thaliana Glutathione S-transferase (class tau) 24); glutathione transferase	toxin catabolic process|GO:0009407	cytoplasm|GO:0005737	glutathione transferase activity|GO:0004364	-	chr1:5869888-5870684 FORWARD
At1g17180	0	0	2.02447	0	ATGSTU25 (Arabidopsis thaliana Glutathione S-transferase (class tau) 25); glutathione transferase	toxin catabolic process|GO:0009407	cytoplasm|GO:0005737	glutathione transferase activity|GO:0004364	-	chr1:5872201-5872951 FORWARD
At1g17280	1.87014	0	0	0	UBC34 (ubiquitin-conjugating enzyme 32)	ubiquitin-dependent protein catabolic process|GO:0006511	cellular_component_unknown|GO:0005575	ubiquitin-protein ligase activity|GO:0004842	CHR1	chr1:5917139-5919155 REVERSE
At1g17440	0	0	2.8711	0	transcription initiation factor IID (TFIID) subunit A family protein	transcription initiation|GO:0006352	transcription factor TFIID complex|GO:0005669	transcription initiation factor activity|GO:0016986	CHR1	chr1:5984400-5987656 REVERSE
At1g17455	0	0	0	-3.05669	similar to unknown protein [Arabidopsis thaliana] (TAIR:AT1G72630.1); similar to Os11g0621500 [Oryza sativa (japonica cultivar-group)] (GB:NP_001068300.1); similar to hypothetical protein [Oryza sativa] (GB:AAD27669.1); contains InterPro domain Protein of unknown function DUF1313; (InterPro:IPR009741)	biological_process_unknown|GO:0008150	cellular_component_unknown|GO:0005575	molecular_function_unknown|GO:0003674	-	chr1:5997925-5998269 FORWARD
At1g17460	0	0	0	-2.77035	TRFL3 (TRF-LIKE 3); DNA binding / transcription factor	regulation of transcription|GO:0045449	nucleus|GO:0005634	DNA binding|GO:0003677;transcription factor activity|GO:0003700	-	chr1:5999512-6002539 FORWARD
At1g17650	0	0	-2.48228	-3.18679	phosphogluconate dehydrogenase (decarboxylating)	pentose-phosphate shunt|GO:0006098	chloroplast|GO:0009507	phosphogluconate dehydrogenase (decarboxylating) activity|GO:0004616	-	chr1:6069587-6071957 REVERSE
At1g17690	0	0	2.17478	5.18348	similar to zinc finger protein-related [Arabidopsis thaliana] (TAIR:AT5G63740.1); similar to Os05g0295100 [Oryza sativa (japonica cultivar-group)] (GB:NP_001055109.1); similar to MGC79554 protein [Xenopus tropicalis] (GB:NP_001008035.1); contains InterPro domain Protein of unknown function DUF1253; (InterPro:IPR010678)	biological_process_unknown|GO:0008150	cellular_component_unknown|GO:0005575	molecular_function_unknown|GO:0003674	-	chr1:6082871-6088150 REVERSE
At1g17745	0	0	-2.84798	0	PGDH (3-PHOSPHOGLYCERATE DEHYDROGENASE); phosphoglycerate dehydrogenase		chloroplast|GO:0009507	phosphoglycerate dehydrogenase activity|GO:0004617	CHR1 ,CHR1 ,CHR1 ,CHR1 ,CHR1 ,CHR1 ,CHR1 ,CHR1 ,CHR1 ,CHR1 ,CHR1 ,CHR1 ,CHR1	chr1:6101150-6104972 FORWARD
At1g17780	0	0	0	-2.87147	similar to unknown protein [Arabidopsis thaliana] (TAIR:AT2G16575.1)	biological_process_unknown|GO:0008150	0	molecular_function_unknown|GO:0003674	CHR1	chr1:6124310-6124971 FORWARD
At1g17830	0	0	3.68187	0	similar to unknown protein [Arabidopsis thaliana] (TAIR:AT1G73210.1); similar to hypothetical protein [Oryza sativa (japonica cultivar-group)] (GB:AAO39871.1); similar to Os10g0494000 [Oryza sativa (japonica cultivar-group)] (GB:NP_001064942.1); similar to hypothetical protein [Oryza sativa (japonica cultivar-group)] (GB:AAP46235.1); contains InterPro domain Protein of unknown function DUF789; (I…	biological_process_unknown|GO:0008150	0	molecular_function_unknown|GO:0003674	-	chr1:6136111-6138165 REVERSE
At1g17890	0	0	2.7	0	GER2; catalytic	GDP-L-fucose biosynthetic process|GO:0042350	cellular_component_unknown|GO:0005575	catalytic activity|GO:0003824	CHR1	chr1:6154471-6155589 REVERSE
At1g18000	0	0	0	2.67242	similar to unknown protein [Arabidopsis thaliana] (TAIR:AT1G18000.1); similar to B0616E02-H0507E05.3 [Oryza sativa (indica cultivar-group)] (GB:CAH67827.1); contains InterPro domain Protein of unknown function DUF895, eukaryotic; (InterPro:IPR010291)	biological_process_unknown|GO:0008150	cellular_component_unknown|GO:0005575	molecular_function_unknown|GO:0003674	CHR1 ,CHR1	chr1:6199973-6201352 FORWARD
At1g18070	0	-3.17455	0	0	translation factor, nucleic acid binding	translational termination|GO:0006415	0	translation factor activity, nucleic acid binding|GO:0008135	-	chr1:6214229-6218204 REVERSE
At1g18250	0	0	-2.20405	0	ATLP-1 (Arabidopsis thaumatin-like protein 1)		endomembrane system|GO:0012505	0	CHR1	chr1:6277017-6277998 REVERSE
At1g18260	-2.89176	0	0	0	suppressor of lin-12-like protein-related / sel-1 protein-related	biological_process_unknown|GO:0008150	endoplasmic reticulum|GO:0005783	binding|GO:0005488	CHR1	chr1:6279040-6282001 REVERSE
At1g18560	0	0	0	4.23786	hAT dimerisation domain-containing protein / BED zinc finger domain-containing protein / transposase-related	biological_process_unknown|GO:0008150	cellular_component_unknown|GO:0005575	DNA binding|GO:0003677	CHR1	chr1:6385798-6387998 FORWARD
At1g18610	0	2.1135	0	0	kelch repeat-containing protein	biological_process_unknown|GO:0008150	0	molecular_function_unknown|GO:0003674	CHR1	chr1:6405771-6408823 FORWARD
At1g18740	1.71568	0	0	0	similar to unknown protein [Arabidopsis thaliana] (TAIR:AT1G74450.1); similar to Protein of unknown function DUF793 [Medicago truncatula] (GB:ABE83157.1); contains InterPro domain Protein of unknown function DUF793; (InterPro:IPR008511)	biological_process_unknown|GO:0008150	0	molecular_function_unknown|GO:0003674	CHR1	chr1:6464116-6465264 FORWARD
At1g18760	0	0	6.42339	0	zinc finger (C3HC4-type RING finger) family protein		0	protein binding|GO:0005515;zinc ion binding|GO:0008270	CHR1	chr1:6471141-6471815 REVERSE
At1g18870	0	0	-3.07049	0	ICS2; isochorismate synthase		0	isochorismate synthase activity|GO:0008909	CHR1	chr1:6515737-6519167 FORWARD
At1g18910	0	0	0	4.57959	zinc finger (C3HC4-type RING finger) family protein	0	endomembrane system|GO:0012505	protein binding|GO:0005515;zinc ion binding|GO:0008270	CHR1	chr1:6532697-6533741 REVERSE
At1g18980	4.02026	0	0	0	germin-like protein, putative	biological_process_unknown|GO:0008150	apoplast|GO:0048046;endomembrane system|GO:0012505	manganese ion binding|GO:0030145;metal ion binding|GO:0046872;nutrient reservoir activity|GO:0045735	CHR1	chr1:6557355-6558017 REVERSE
At1g19010	0	0	0	-2.70932	similar to unknown protein [Arabidopsis thaliana] (TAIR:AT1G74860.1); similar to hypothetical protein LES1_20t00016 [Lycopersicon esculentum] (GB:AAX95765.2)	0	0	molecular_function_unknown|GO:0003674	CHR1	chr1:6565932-6567345 FORWARD
At1g19030	0	0	0	-4.07224	similar to unknown protein [Arabidopsis thaliana] (TAIR:AT5G13655.1); similar to putative AP endonuclease/reverse transcriptase [Brassica napus] (GB:AAM82604.1); contains domain NON-LTR RETROELEMENT REVERSE TRANSCRIPTASE RELATED (PTHR19446:SF34); contains domain REVERSE TRANSCRIPTASES (PTHR19446)	biological_process_unknown|GO:0008150	cellular_component_unknown|GO:0005575	molecular_function_unknown|GO:0003674	CHR1	chr1:6571175-6572928 FORWARD
At1g19050	0	0	0	6.77494	ARR7 (RESPONSE REGULATOR 7); transcription regulator/ two-component response regulator	cytokinin mediated signaling|GO:0009736;response to cytokinin stimulus|GO:0009735;stem cell maintenance|GO:0019827;two-component signal transduction system (phosphorelay)|GO:0000160	cellular_component_unknown|GO:0005575	transcription regulator activity|GO:0030528;two-component response regulator activity|GO:0000156	CHR1	chr1:6577910-6579069 REVERSE
At1g19090	0	0	0	2.99528	RKF2 (RECEPTOR-LIKE SERINE/THREONINE KINASE 2); kinase	protein amino acid phosphorylation|GO:0006468	endomembrane system|GO:0012505	kinase activity|GO:0016301;receptor signaling protein serine/threonine kinase activity|GO:0004702	CHR1	chr1:6590341-6592606 FORWARD
At1g19180	0	0	2.1457	0	similar to unknown protein [Arabidopsis thaliana] (TAIR:AT1G74950.1); similar to PnFL-2 [Ipomoea nil] (GB:AAG49896.1); similar to Os07g0615200 [Oryza sativa (japonica cultivar-group)] (GB:NP_001060268.1); contains InterPro domain ZIM; (InterPro:IPR010399)	biological_process_unknown|GO:0008150	chloroplast|GO:0009507	molecular_function_unknown|GO:0003674	CHR1	chr1:6622699-6623262 FORWARD
At1g19320	0	0	0	3.45706	pathogenesis-related thaumatin family protein	response to other organism|GO:0051707	endomembrane system|GO:0012505	molecular_function_unknown|GO:0003674	CHR1	chr1:6679318-6680169 FORWARD
At1g19330	0	0	-2.08012	-3.00364	similar to unknown protein [Arabidopsis thaliana] (TAIR:AT1G75060.1); similar to unknown [Vitis pseudoreticulata] (GB:ABC69763.1)	biological_process_unknown|GO:0008150	cellular_component_unknown|GO:0005575	molecular_function_unknown|GO:0003674	CHR1	chr1:6680815-6683281 REVERSE
At1g19370	0	0	0	3.87564	similar to unknown protein [Arabidopsis thaliana] (TAIR:AT1G75140.1); similar to Os06g0115200 [Oryza sativa (japonica cultivar-group)] (GB:NP_001056610.1); similar to hypothetical protein [Oryza sativa (japonica cultivar-group)] (GB:BAC22202.1); contains InterPro domain WD40-like; (InterPro:IPR011046)	0	endoplasmic reticulum|GO:0005783	0	CHR1	chr1:6692895-6694712 REVERSE
At1g19460	0	0	0	2.391	kelch repeat-containing F-box family protein	biological_process_unknown|GO:0008150	cellular_component_unknown|GO:0005575	molecular_function_unknown|GO:0003674	CHR1	chr1:6738475-6739725 FORWARD
At1g19580	0	0	-2.41863	0	GAMMA CA1 (GAMMA CARBONIC ANHYDRASE 1); carbonate dehydratase		mitochondrial membrane|GO:0031966;mitochondrion|GO:0005739;respiratory chain complex I|GO:0045271	carbonate dehydratase activity|GO:0004089	CHR1	chr1:6774928-6777083 FORWARD
At1g19740	0	0	0	-3.33777	ATP-dependent protease La (LON) domain-containing protein	ATP-dependent proteolysis|GO:0006510	chloroplast|GO:0009507	ATP-dependent peptidase activity|GO:0004176	CHR1	chr1:6824387-6825223 FORWARD
At1g19840	0	0	3.45436	0	auxin-responsive family protein	response to auxin stimulus|GO:0009733	0	molecular_function_unknown|GO:0003674	CHR1	chr1:6872785-6873246 REVERSE
At1g19850	0	0	0	4.12729	MP (MONOPTEROS); transcription factor	embryonic development|GO:0009790;flower development|GO:0009908;longitudinal axis specification|GO:0009942;meristem development|GO:0048507;response to auxin stimulus|GO:0009733;root development|GO:0048364;vascular tissue pattern formation (sensu Tracheophy	nucleus|GO:0005634	transcription factor activity|GO:0003700	CHR1	chr1:6887344-6891173 FORWARD
At1g19880	0	0	0	-5.0789	regulator of chromosome condensation (RCC1) family protein	biological_process_unknown|GO:0008150	cellular_component_unknown|GO:0005575	Ran GTPase binding|GO:0008536	CHR1	chr1:6900639-6903809 REVERSE
At1g20010	0	0	0	3.55301	TUB5 (tubulin beta-5 chain)	microtubule-based process|GO:0007017	tubulin complex|GO:0045298	structural constituent of cytoskeleton|GO:0005200	CHR1	chr1:6938024-6940472 REVERSE
At1g20060	3.07255	0	0	0	kinesin motor protein-related	microtubule-based movement|GO:0007018	chloroplast|GO:0009507;microtubule associated complex|GO:0005875	microtubule motor activity|GO:0003777	CHR1	chr1:6950714-6956284 REVERSE
At1g20225	1.75976	0	0	0	similar to unknown protein [Arabidopsis thaliana] (TAIR:AT1G76020.1); similar to unknown [Solanum tuberosum] (GB:ABB55396.1); contains InterPro domain Thioredoxin-like fold; (InterPro:IPR012336); contains InterPro domain Thioredoxin fold; (InterPro:IPR012335)	biological_process_unknown|GO:0008150	endomembrane system|GO:0012505	0	CHR1	chr1:7007957-7009309 REVERSE
At1g20230	2.35161	0	0	0	pentatricopeptide (PPR) repeat-containing protein	biological_process_unknown|GO:0008150	cellular_component_unknown|GO:0005575	binding|GO:0005488	CHR1	chr1:7009561-7011843 FORWARD
At1g20240	0	0	0	-3.47249	metal ion binding	metal ion transport|GO:0030001	mitochondrion|GO:0005739	metal ion binding|GO:0046872	CHR1	chr1:7012104-7015207 REVERSE
At1g20300	0	0	3.16994	0	pentatricopeptide (PPR) repeat-containing protein	0	0	binding|GO:0005488	CHR1	chr1:7029691-7031304 FORWARD
At1g20440	0	5.46459	0	0	COR47 (cold regulated 47)	cold acclimation|GO:0009631;heat acclimation|GO:0010286;response to abscisic acid stimulus|GO:0009737;response to cold|GO:0009409;response to osmotic stress|GO:0006970;response to stress|GO:0006950;response to water deprivation|GO:0009414;response to wate	cellular_component_unknown|GO:0005575	molecular_function_unknown|GO:0003674	CHR1	chr1:7084712-7085654 REVERSE
At1g20450	0	3.21123	0	0	ERD10/LTI45 (EARLY RESPONSIVE TO DEHYDRATION 10)	cold acclimation|GO:0009631;response to abscisic acid stimulus|GO:0009737;response to cold|GO:0009409;response to stress|GO:0006950;response to water deprivation|GO:0009414;response to water|GO:0009415	actin cytoskeleton|GO:0015629;cytoplasm|GO:0005737;membrane|GO:0016020;nucleus|GO:0005634	actin binding|GO:0003779	CHR1	chr1:7088225-7089097 REVERSE
At1g20510	0	2.61784	0	0	OPCL1 (OPC-8:0 COA LIGASE1); 4-coumarate-CoA ligase	jasmonic acid biosynthetic process|GO:0009695;phenylpropanoid metabolic process|GO:0009698	peroxisome|GO:0005777	4-coumarate-CoA ligase activity|GO:0016207	CHR1	chr1:7103929-7105846 REVERSE
At1g20600	0	0	2.06637	0	DNA-binding protein-related	regulation of transcription, DNA-dependent|GO:0006355	cellular_component_unknown|GO:0005575	DNA binding|GO:0003677	CHR1	chr1:7133101-7134227 FORWARD
At1g20620	0	5.52559	2.67905	0	CAT3 (CATALASE 3); catalase	hydrogen peroxide catabolic process|GO:0042744	mitochondrion|GO:0005739;peroxisome|GO:0005777	catalase activity|GO:0004096	-	chr1:7143132-7146183 FORWARD
At1g20780	0	0	3.32691	0	armadillo/beta-catenin repeat protein-related / U-box domain-containing protein	protein ubiquitination|GO:0016567	ubiquitin ligase complex|GO:0000151	binding|GO:0005488;ubiquitin-protein ligase activity|GO:0004842	CHR1	chr1:7217801-7220598 FORWARD
At1g20850	0	3.16041	0	0	XCP2 (XYLEM CYSTEINE PEPTIDASE 2); cysteine-type peptidase/ peptidase	proteolysis|GO:0006508	endomembrane system|GO:0012505	cysteine-type peptidase activity|GO:0008234;peptidase activity|GO:0008233	CHR1	chr1:7252197-7253526 FORWARD
At1g20890	5.02305	0	0	0	similar to unknown protein [Arabidopsis thaliana] (TAIR:AT1G76480.1); similar to Fibronectin, type III-like fold [Medicago truncatula] (GB:ABE92861.1)	biological_process_unknown|GO:0008150	endomembrane system|GO:0012505	molecular_function_unknown|GO:0003674	CHR1	chr1:7266077-7267049 REVERSE
At1g20970	0	0	0	4.90072	adhesin-related	biological_process_unknown|GO:0008150	cellular_component_unknown|GO:0005575	molecular_function_unknown|GO:0003674	CHR1	chr1:7314327-7319869 FORWARD
At1g21080	0	2.71206	0	0	DNAJ heat shock N-terminal domain-containing protein	protein folding|GO:0006457	cellular_component_unknown|GO:0005575	heat shock protein binding|GO:0031072;unfolded protein binding|GO:0051082	CHR1	chr1:7378811-7382264 REVERSE
At1g21090	-2.26941	0	0	3.20561	hydroxyproline-rich glycoprotein family protein	electron transport|GO:0006118	anchored to membrane|GO:0031225	copper ion binding|GO:0005507;electron carrier activity|GO:0009055	CHR1	chr1:7384843-7386188 FORWARD
At1g21240	0	2.24186	0	0	WAK3 (WALL ASSOCIATED KINASE 3); kinase/ protein serine/threonine kinase	protein amino acid phosphorylation|GO:0006468	plasma membrane|GO:0005886	kinase activity|GO:0016301;protein serine/threonine kinase activity|GO:0004674	CHR1	chr1:7434292-7436691 FORWARD
At1g21310	0	2.7867	0	0	ATEXT3 (EXTENSIN 3); structural constituent of cell wall	cellulose and pectin-containing cell wall organization and biogenesis|GO:0009664	endomembrane system|GO:0012505	structural constituent of cell wall|GO:0005199	CHR1	chr1:7453681-7454976 REVERSE
At1g21312	0	2.6219	0	0	RNA recognition motif (RRM)-containing protein	biological_process_unknown|GO:0008150	cellular_component_unknown|GO:0005575	nucleic acid binding|GO:0003676	-	chr1:7462822-7463926 REVERSE
At1g21380	-2.27221	0	0	0	VHS domain-containing protein / GAT domain-containing protein	intra-Golgi vesicle-mediated transport|GO:0006891;intracellular protein transport|GO:0006886	Golgi stack|GO:0005795	protein transporter activity|GO:0008565	CHR1	chr1:7485795-7488021 REVERSE
At1g21430	0	0	0	2.99731	flavin-containing monooxygenase family protein / FMO family protein	aromatic compound metabolic process|GO:0006725;electron transport|GO:0006118	endomembrane system|GO:0012505	monooxygenase activity|GO:0004497	CHR1	chr1:7500834-7502175 FORWARD
At1g21440	0	0	0	3.2199	mutase family protein	metabolic process|GO:0008152	0	isocitrate lyase activity|GO:0004451	CHR1	chr1:7502314-7504092 REVERSE
At1g21460	1.82587	0	0	0	nodulin MtN3 family protein	biological_process_unknown|GO:0008150	membrane|GO:0016020	0	CHR1	chr1:7512019-7513270 REVERSE
At1g21580	0	0	-2.14851	0	hydroxyproline-rich glycoprotein family protein		cellular_component_unknown|GO:0005575	molecular_function_unknown|GO:0003674	CHR1	chr1:7560554-7565644 REVERSE
At1g21610	0	2.33759	0	0	wound-responsive family protein	response to wounding|GO:0009611	cellular_component_unknown|GO:0005575	molecular_function_unknown|GO:0003674	CHR1	chr1:7574093-7578632 FORWARD
At1g21650	0	0	2.61981	0	preprotein translocase secA family protein	intracellular protein transport|GO:0006886	membrane|GO:0016020	ATP binding|GO:0005524	-	chr1:7593502-7604141 REVERSE
At1g21680	0	2.36914	0	0	similar to unknown protein [Arabidopsis thaliana] (TAIR:AT1G21670.1); similar to WD40 domain protein beta Propeller [Solibacter usitatus Ellin6076] (GB:YP_828764.1); similar to Os03g0840200 [Oryza sativa (japonica cultivar-group)] (GB:NP_001051846.1); similar to Os07g0638100 [Oryza sativa (japonica cultivar-group)] (GB:NP_001060406.1); contains InterPro domain TolB, C-terminal; (InterPro:IPR01104…	biological_process_unknown|GO:0008150	endomembrane system|GO:0012505	molecular_function_unknown|GO:0003674	CHR1	chr1:7613017-7615137 FORWARD
At1g21710	1.77952	0	2.61981	0	OGG1 (8-oxoguanine-DNA glycosylase 1)	DNA repair|GO:0006281;base-excision repair|GO:0006284	chloroplast|GO:0009507;intracellular|GO:0005622	oxidized purine base lesion DNA N-glycosylase activity|GO:0008534	CHR1	chr1:7624428-7625858 FORWARD
At1g21720	0	3.61596	0	0	PBC1 (20S proteasome beta subunit C1); peptidase	ubiquitin-dependent protein catabolic process|GO:0006511	proteasome core complex (sensu Eukaryota)|GO:0005839	peptidase activity|GO:0008233	CHR1	chr1:7626383-7628059 FORWARD
At1g21750	3.21253	2.56166	0	0	ATPDIL1-1 (PDI-LIKE 1-1); protein disulfide isomerase	cell redox homeostasis|GO:0045454	endoplasmic reticulum|GO:0005783	protein disulfide isomerase activity|GO:0003756	-	chr1:7645756-7648684 FORWARD
At1g22010	1.63436	0	0	0	contains InterPro domain Polynucleotidyl transferase, Ribonuclease H fold; (InterPro:IPR012337)	biological_process_unknown|GO:0008150	cellular_component_unknown|GO:0005575	molecular_function_unknown|GO:0003674	CHR1	chr1:7749560-7750051 FORWARD
At1g22300	0	2.13611	0	0	GRF10 (GENERAL REGULATORY FACTOR 10); protein phosphorylated amino acid binding	0	chloroplast stroma|GO:0009570;cytoplasm|GO:0005737;plasma membrane|GO:0005886	protein binding|GO:0005515;protein phosphorylated amino acid binding|GO:0045309	-	chr1:7879135-7881092 REVERSE
At1g22440	0	0	-2.27681	0	alcohol dehydrogenase, putative		cellular_component_unknown|GO:0005575	oxidoreductase activity|GO:0016491;zinc ion binding|GO:0008270	-	chr1:7922549-7924748 FORWARD
At1g22450	0	0	-2.21756	0	COX6B (CYTOCHROME C OXIDASE 6B); cytochrome-c oxidase		mitochondrion|GO:0005739	cytochrome-c oxidase activity|GO:0004129	CHR1	chr1:7925436-7926907 FORWARD
At1g22550	1.53723	0	0	0	proton-dependent oligopeptide transport (POT) family protein	oligopeptide transport|GO:0006857	membrane|GO:0016020	transporter activity|GO:0005215	CHR1	chr1:7966597-7968541 REVERSE
At1g22770	0	2.13464	0	0	GI (GIGANTEA)	flower development|GO:0009908;positive regulation of long-day photoperiodism, flowering|GO:0048578;regulation of circadian rhythm|GO:0042752;response to cold|GO:0009409;response to hydrogen peroxide|GO:0042542;temperature compensation of the circadian clo	nucleoplasm|GO:0005654;nucleus|GO:0005634	molecular_function_unknown|GO:0003674	CHR1	chr1:8062387-8067436 FORWARD
At1g22840	0	3.35036	0	0	ATCYTC-A/CYTC-1 (CYTOCHROME C-1); electron carrier	cell proliferation|GO:0008283;electron transport|GO:0006118	mitochondrion|GO:0005739	electron carrier activity|GO:0009055	CHR1	chr1:8079373-8080275 FORWARD
At1g22860	0	0	-2.74932	0	TGF beta receptor associated protein-related		cellular_component_unknown|GO:0005575	molecular_function_unknown|GO:0003674	CHR1	chr1:8083389-8088856 FORWARD
At1g22880	-2.40695	0	0	0	hydrolase, hydrolyzing O-glycosyl compounds	carbohydrate metabolic process|GO:0005975	cellulose and pectin-containing cell wall|GO:0009505	hydrolase activity, hydrolyzing O-glycosyl compounds|GO:0004553	CHR1	chr1:8096092-8097528 FORWARD
At1g22890	0	0	0	-2.96229	similar to unknown protein [Arabidopsis thaliana] (TAIR:AT5G44568.1); contains domain FAMILY NOT NAMED (PTHR12953); contains domain SUBFAMILY NOT NAMED (PTHR12953:SF10)	biological_process_unknown|GO:0008150	endomembrane system|GO:0012505	molecular_function_unknown|GO:0003674	CHR1	chr1:8102840-8103217 FORWARD
At1g22985	1.7933	0	0	0	AP2 domain-containing transcription factor, putative	regulation of transcription, DNA-dependent|GO:0006355	nucleus|GO:0005634	DNA binding|GO:0003677;transcription factor activity|GO:0003700	CHR1	chr1:8135335-8135814 REVERSE
At1g22990	0	0	2.25361	0	heavy-metal-associated domain-containing protein / copper chaperone (CCH)-related	metal ion transport|GO:0030001	cellular_component_unknown|GO:0005575	metal ion binding|GO:0046872	CHR1	chr1:8139210-8140034 FORWARD
At1g23120	0	2.12872	0	0	major latex protein-related / MLP-related	defense response|GO:0006952;response to biotic stimulus|GO:0009607	cellular_component_unknown|GO:0005575	molecular_function_unknown|GO:0003674	CHR1	chr1:8198777-8199348 FORWARD
At1g23160	0	0	2.23947	0	auxin-responsive GH3 family protein	response to auxin stimulus|GO:0009733	0	0	CHR1	chr1:8209221-8211314 FORWARD
At1g23190	-2.66587	2.46526	0	0	phosphoglucomutase, cytoplasmic, putative / glucose phosphomutase, putative	carbohydrate metabolic process|GO:0005975	cytoplasm|GO:0005737	phosphoglucomutase activity|GO:0004614	CHR1	chr1:8219935-8224175 FORWARD
At1g23380	2.75336	0	0	0	KNAT6 (Knotted-like Arabidopsis thaliana 6); DNA binding / transcription factor	meristem maintenance|GO:0010073	nucleus|GO:0005634	DNA binding|GO:0003677;transcription activator activity|GO:0016563;transcription factor activity|GO:0003700	-	chr1:8297488-8302481 REVERSE
At1g23440	1.593	0	0	0	pyrrolidone-carboxylate peptidase family protein	proteolysis|GO:0006508	cellular_component_unknown|GO:0005575	peptidase activity|GO:0008233	CHR1	chr1:8321929-8322213 FORWARD
At1g23480	0	0	-2.36284	0	ATCSLA03 (Cellulose synthase-like A3); transferase, transferring glycosyl groups		endomembrane system|GO:0012505	cellulose synthase activity|GO:0016759;transferase activity, transferring glycosyl groups|GO:0016757	-	chr1:8333906-8336219 FORWARD
At1g23500	1.61308	0	0	0	GDSL-motif lipase, putative	lipid metabolic process|GO:0006629	endomembrane system|GO:0012505	carboxylesterase activity|GO:0004091;lipase activity|GO:0016298	CHR1	chr1:8339657-8341061 FORWARD
At1g23510	0	2.05436	0	0	similar to unknown protein [Arabidopsis thaliana] (TAIR:AT1G23520.1); similar to OBP32pep (GB:AAA79703.1); contains InterPro domain Protein of unknown function DUF220; (InterPro:IPR003863)	biological_process_unknown|GO:0008150	cellular_component_unknown|GO:0005575	molecular_function_unknown|GO:0003674	-	chr1:8341438-8342635 REVERSE
At1g23580	0	3.30182	0	0	similar to unknown protein [Arabidopsis thaliana] (TAIR:AT1G23570.1); similar to OBP32pep (GB:AAA79703.1); contains InterPro domain Protein of unknown function DUF220; (InterPro:IPR003863)	biological_process_unknown|GO:0008150	cellular_component_unknown|GO:0005575	molecular_function_unknown|GO:0003674	-	chr1:8357480-8358695 REVERSE
At1g23650	2.18776	0	0	2.61798	unknown protein	biological_process_unknown|GO:0008150	cellular_component_unknown|GO:0005575	molecular_function_unknown|GO:0003674	CHR1	chr1:8371009-8371095 REVERSE
At1g23660	0	0	2.08857	0	similar to unknown protein [Arabidopsis thaliana] (TAIR:AT1G23630.1); similar to OBP32pep (GB:AAA79703.1); contains InterPro domain Protein of unknown function DUF220; (InterPro:IPR003863)	biological_process_unknown|GO:0008150	cellular_component_unknown|GO:0005575	molecular_function_unknown|GO:0003674	CHR1	chr1:8371598-8372761 REVERSE
At1g23690	0	0	2.19502	0	similar to unknown protein [Arabidopsis thaliana] (TAIR:AT1G23600.1); similar to OBP32pep (GB:AAA79703.1); contains InterPro domain Protein of unknown function DUF220; (InterPro:IPR003863)	biological_process_unknown|GO:0008150	0	molecular_function_unknown|GO:0003674	CHR1	chr1:8377422-8378623 REVERSE
At1g23790	-2.38683	0	0	0	similar to unknown protein [Arabidopsis thaliana] (TAIR:AT1G70340.1); similar to Os03g0181800 [Oryza sativa (japonica cultivar-group)] (GB:NP_001049172.1); similar to unknown protein [Oryza sativa (japonica cultivar-group)] (GB:BAD44860.1); similar to Os01g0108800 [Oryza sativa (japonica cultivar-group)] (GB:NP_001041791.1); contains InterPro domain Nucleic acid-binding, OB-fold; (InterPro:IPR008…	biological_process_unknown|GO:0008150	cellular_component_unknown|GO:0005575	molecular_function_unknown|GO:0003674	-	chr1:8410088-8411906 FORWARD
At1g23810	0	2.35752	0	0	paired amphipathic helix repeat-containing protein	regulation of transcription, DNA-dependent|GO:0006355	nucleus|GO:0005634	molecular_function_unknown|GO:0003674	CHR1	chr1:8417484-8418555 FORWARD
At1g23935	0	2.45714	0	0	apoptosis inhibitory protein 5 (API5)-related	biological_process_unknown|GO:0008150	cellular_component_unknown|GO:0005575	molecular_function_unknown|GO:0003674	CHR1	chr1:8461928-8465932 FORWARD
At1g23950	-2.26949	0	0	0	similar to unknown protein [Arabidopsis thaliana] (TAIR:AT1G23970.1); contains InterPro domain Protein of unknown function DUF626, Arabidopsis thaliana; (InterPro:IPR006462)	biological_process_unknown|GO:0008150	cellular_component_unknown|GO:0005575	molecular_function_unknown|GO:0003674	-	chr1:8469701-8471342 REVERSE
At1g24130	0	2.55855	0	0	transducin family protein / WD-40 repeat family protein	biological_process_unknown|GO:0008150	heterotrimeric G-protein complex|GO:0005834	nucleotide binding|GO:0000166	CHR1	chr1:8534172-8535419 REVERSE
At1g24150	0	2.06965	0	0	ATFH4/FH4 (FORMIN HOMOLOGUE 4); actin binding / protein binding	actin filament polymerization|GO:0030041	intercellular junction|GO:0005911	actin binding|GO:0003779;protein binding|GO:0005515	CHR1	chr1:8549507-8551899 FORWARD
At1g24180	0	2.81818	0	0	IAR4 (IAA-conjugate-resistant 4); pyruvate dehydrogenase (acetyl-transferring)	metabolic process|GO:0008152	mitochondrion|GO:0005739	pyruvate dehydrogenase (acetyl-transferring) activity|GO:0004739	-	chr1:8560766-8563371 REVERSE
At1g24220	0	2.3985	0	0	paired amphipathic helix repeat-containing protein	regulation of transcription, DNA-dependent|GO:0006355	nucleus|GO:0005634	0	CHR1	chr1:8578647-8582402 REVERSE
At1g24390	0	2.2786	0	0	unknown protein	biological_process_unknown|GO:0008150	0	molecular_function_unknown|GO:0003674	-	chr1:8648190-8648823 FORWARD
At1g24400	0	-4.87599	0	0	LHT2 (LYSINE HISTIDINE TRANSPORTER 2); amino acid permease	amino acid transport|GO:0006865	membrane|GO:0016020	acidic amino acid transmembrane transporter activity|GO:0015172;amino acid transmembrane transporter activity|GO:0015171;neutral amino acid transmembrane transporter activity|GO:0015175	-	chr1:8651552-8653550 REVERSE
At1g24430	0	-3.54138	0	0	transferase family protein	N-terminal protein myristoylation|GO:0006499	cellular_component_unknown|GO:0005575	transferase activity|GO:0016740	CHR1	chr1:8658179-8659174 REVERSE
At1g24460	1.77276	0	0	0	myosin-related	biological_process_unknown|GO:0008150	cellular_component_unknown|GO:0005575	molecular_function_unknown|GO:0003674	CHR1	chr1:8666060-8672346 FORWARD
At1g24510	0	-3.18059	0	0	T-complex protein 1 epsilon subunit, putative / TCP-1-epsilon, putative / chaperonin, putative	cellular protein metabolic process|GO:0044267;protein folding|GO:0006457	cellular_component_unknown|GO:0005575	ATP binding|GO:0005524;protein binding|GO:0005515;unfolded protein binding|GO:0051082	CHR1	chr1:8685492-8687648 REVERSE
At1g24530	0	-4.60018	0	0	transducin family protein / WD-40 repeat family protein	biological_process_unknown|GO:0008150	heterotrimeric G-protein complex|GO:0005834	nucleotide binding|GO:0000166	CHR1	chr1:8693274-8694530 FORWARD
At1g24575	1.67779	0	0	0	unknown protein	biological_process_unknown|GO:0008150	0	molecular_function_unknown|GO:0003674	CHR1	chr1:8711198-8711464 REVERSE
At1g25155	0	2.16695	0	0	anthranilate synthase beta subunit, putative	biosynthetic process|GO:0009058;glutamine metabolic process|GO:0006541;metabolic process|GO:0008152	0	anthranilate synthase activity|GO:0004049;catalytic activity|GO:0003824;ligase activity|GO:0016874	CHR1 ,CHR1 ,CHR1 ,CHR1	chr1:8823039-8824808 REVERSE
At1g25250	0	0	0	2.53448	ATIDD16 (ARABIDOPSIS THALIANA INDETERMINATE(ID)-DOMAIN 16); nucleic acid binding / transcription factor/ zinc ion binding	regulation of transcription|GO:0045449	intracellular|GO:0005622	nucleic acid binding|GO:0003676;transcription factor activity|GO:0003700;zinc ion binding|GO:0008270	CHR1	chr1:8849536-8851507 FORWARD
At1g25270	0	0	0	2.9384	similar to nodulin MtN21 family protein [Arabidopsis thaliana] (TAIR:AT1G68170.1); similar to Protein of unknown function DUF6, transmembrane [Medicago truncatula] (GB:ABD28596.1); contains InterPro domain Protein of unknown function DUF6, transmembrane; (InterPro:IPR000620)	0	membrane|GO:0016020	0	-	chr1:8857713-8859896 FORWARD
At1g25400	0	0	0	2.33435	similar to unknown protein [Arabidopsis thaliana] (TAIR:AT1G68440.1); similar to IMP dehydrogenase/GMP reductase [Medicago truncatula] (GB:ABE93249.1)	biological_process_unknown|GO:0008150	cellular_component_unknown|GO:0005575	molecular_function_unknown|GO:0003674	CHR1	chr1:8911450-8912316 REVERSE
At1g25420	0	2.35217	0	0	similar to unknown protein [Arabidopsis thaliana] (TAIR:AT1G34220.2); similar to Os08g0175200 [Oryza sativa (japonica cultivar-group)] (GB:NP_001061111.1); similar to Os01g0687700 [Oryza sativa (japonica cultivar-group)] (GB:NP_001043915.1); similar to unknown protein [Oryza sativa (japonica cultivar-group)] (GB:BAD46466.1); contains InterPro domain Protein of unknown function DUF292, eukaryotic;…	biological_process_unknown|GO:0008150	endomembrane system|GO:0012505	0	CHR1	chr1:8916579-8917967 FORWARD
At1g25490	0	0	2.49781	0	RCN1 (ROOTS CURL IN NPA); protein phosphatase type 2A regulator	abscisic acid mediated signaling|GO:0009738;auxin polar transport|GO:0009926;positive regulation of abscisic acid mediated signaling|GO:0009789;regulation of stomatal movement|GO:0010119;response to ethylene stimulus|GO:0009723	protein phosphatase type 2A complex|GO:0000159	protein phosphatase type 2A regulator activity|GO:0008601	-	chr1:8951687-8954886 FORWARD
At1g25510	-2.66523	0	0	0	aspartyl protease family protein	proteolysis|GO:0006508	endomembrane system|GO:0012505	pepsin A activity|GO:0004194	CHR1	chr1:8959359-8960810 REVERSE
At1g25988	0	2.16359	0	0	similar to cell cycle control protein-related [Arabidopsis thaliana] (TAIR:AT1G25682.1); similar to Family of unknown function (DUF572) [Medicago truncatula] (GB:ABE90663.1); contains InterPro domain Protein of unknown function DUF572; (InterPro:IPR007590)	biological_process_unknown|GO:0008150	cellular_component_unknown|GO:0005575	molecular_function_unknown|GO:0003674	-	chr1:9016239-9017437 REVERSE
At1g26140	0	0	0	4.18095	similar to unknown protein [Arabidopsis thaliana] (TAIR:AT3G25597.1); similar to hypothetical protein [Oryza sativa (japonica cultivar-group)] (GB:AAL87149.1); similar to Os02g0709300 [Oryza sativa (japonica cultivar-group)] (GB:NP_001047889.1)	biological_process_unknown|GO:0008150	cellular_component_unknown|GO:0005575	molecular_function_unknown|GO:0003674	-	chr1:9038695-9039527 REVERSE
At1g26160	2.02456	0	0	0	metal-dependent phosphohydrolase HD domain-containing protein	biological_process_unknown|GO:0008150	chloroplast|GO:0009507	catalytic activity|GO:0003824	-	chr1:9044771-9046932 REVERSE
At1g26300	0	-3.04286	0	0	BSD domain-containing protein	biological_process_unknown|GO:0008150	cellular_component_unknown|GO:0005575	molecular_function_unknown|GO:0003674	CHR1	chr1:9096010-9099733 REVERSE
At1g26350	4.9957	0	0	0	unknown protein	biological_process_unknown|GO:0008150	cellular_component_unknown|GO:0005575	molecular_function_unknown|GO:0003674	-	chr1:9115997-9116768 REVERSE
At1g26370	1.77367	0	2.07337	0	RNA helicase, putative	biological_process_unknown|GO:0008150	chloroplast|GO:0009507	RNA helicase activity|GO:0003724	-	chr1:9122017-9125355 REVERSE
At1g26380	1.64593	0	0	0	FAD-binding domain-containing protein	electron transport|GO:0006118	endomembrane system|GO:0012505	electron carrier activity|GO:0009055	CHR1	chr1:9126888-9128495 REVERSE
At1g26450	0	0	0	2.52404	beta-1,3-glucanase-related	biological_process_unknown|GO:0008150	anchored to membrane|GO:0031225	molecular_function_unknown|GO:0003674	-	chr1:9148990-9150050 REVERSE
At1g26510	0	0	0	-2.85657	F-box family protein	biological_process_unknown|GO:0008150	cellular_component_unknown|GO:0005575	molecular_function_unknown|GO:0003674	CHR1	chr1:9159893-9162897 REVERSE
At1g26530	0	0	2.07343	0	similar to unknown protein [Arabidopsis thaliana] (TAIR:AT2G46230.1); similar to Nucleotide binding protein, PINc [Medicago truncatula] (GB:ABE90358.1); contains InterPro domain Protein of unknown function DUF652; (InterPro:IPR006984)	biological_process_unknown|GO:0008150	cellular_component_unknown|GO:0005575	molecular_function_unknown|GO:0003674	-	chr1:9165877-9167349 FORWARD
At1g26560	0	2.32463	0	0	glycosyl hydrolase family 1 protein	carbohydrate metabolic process|GO:0005975	endomembrane system|GO:0012505	hydrolase activity, hydrolyzing O-glycosyl compounds|GO:0004553	CHR1	chr1:9178500-9181713 FORWARD
At1g26600	2.59769	0	0	0	CLE9 (CLAVATA3/ESR-RELATED 9); receptor binding	signal transduction|GO:0007165	apoplast|GO:0048046	protein binding|GO:0005515;receptor binding|GO:0005102	CHR1	chr1:9191671-9192033 FORWARD
At1g26620	0	2.55232	0	0	similar to unknown protein [Arabidopsis thaliana] (TAIR:AT1G69360.1); similar to Os03g0758600 [Oryza sativa (japonica cultivar-group)] (GB:NP_001051334.1); similar to hypothetical protein [Oryza sativa (japonica cultivar-group)] (GB:AAK16179.1); similar to expressed protein [Oryza sativa (japonica cultivar-group)] (GB:ABF98981.1); contains InterPro domain Protein of unknown function DUF863, plant…	biological_process_unknown|GO:0008150	cellular_component_unknown|GO:0005575	molecular_function_unknown|GO:0003674	CHR1	chr1:9195825-9198706 REVERSE
At1g26780	0	0	0	2.39088	MYB117 (myb domain protein 117); transcription factor	regulation of transcription|GO:0045449	nucleus|GO:0005634	transcription factor activity|GO:0003700	CHR1	chr1:9271020-9272115 FORWARD
At1g26795	0	0	-2.33499	0	self-incompatibility protein-related		endomembrane system|GO:0012505	molecular_function_unknown|GO:0003674	CHR1	chr1:9276406-9276861 FORWARD
At1g26920	0	0	0	2.8479	similar to unknown protein [Arabidopsis thaliana] (TAIR:AT1G69760.1); similar to hypothetical protein [Ricinus communis] (GB:CAH56540.1)	biological_process_unknown|GO:0008150	cellular_component_unknown|GO:0005575	molecular_function_unknown|GO:0003674	CHR1	chr1:9329571-9330092 FORWARD
At1g27080	8.55554	0	0	0	proton-dependent oligopeptide transport (POT) family protein	oligopeptide transport|GO:0006857	endomembrane system|GO:0012505;membrane|GO:0016020	transporter activity|GO:0005215	CHR1	chr1:9401646-9403776 FORWARD
At1g27130	0	3.19338	0	0	ATGSTU13 (GLUTATHIONE S-TRANSFERASE 12); glutathione transferase	toxin catabolic process|GO:0009407	cytoplasm|GO:0005737	glutathione transferase activity|GO:0004364	CHR1	chr1:9425569-9426584 FORWARD
At1g27470	-4.20209	0	0	0	transducin-related / WD-40 repeat protein-related	biological_process_unknown|GO:0008150	cellular_component_unknown|GO:0005575	nucleotide binding|GO:0000166	CHR1	chr1:9540355-9544205 REVERSE
At1g27580	0	3.47738	0	0	F-box family protein	biological_process_unknown|GO:0008150	0	molecular_function_unknown|GO:0003674	CHR1	chr1:9589920-9591062 REVERSE
At1g27590	0	0	3.71244	0	similar to phosphatidylinositol 3- and 4-kinase family protein [Arabidopsis thaliana] (TAIR:AT1G27570.1); similar to Os07g0693900 [Oryza sativa (japonica cultivar-group)] (GB:NP_001060734.1); similar to PREDICTED: similar to Symplekin isoform 1 [Bos taurus] (GB:XP_585791.2); similar to PREDICTED: similar to Symplekin [Canis familiaris] (GB:XP_533638.2); contains domain ARM repeat (SSF48371); cont…	biological_process_unknown|GO:0008150	0	molecular_function_unknown|GO:0003674	CHR1	chr1:9592280-9593899 FORWARD
At1g27670	0	0	0	-2.97771	similar to unknown protein [Arabidopsis thaliana] (TAIR:AT1G75360.1)	biological_process_unknown|GO:0008150	cellular_component_unknown|GO:0005575	molecular_function_unknown|GO:0003674	CHR1	chr1:9627702-9628400 REVERSE
At1g27690	0	2.64618	0	0	similar to unknown protein [Arabidopsis thaliana] (TAIR:AT3G19540.1); similar to Protein of unknown function DUF620 [Medicago truncatula] (GB:ABD33276.1); contains InterPro domain Protein of unknown function DUF620; (InterPro:IPR006873)	glycerol biosynthetic process|GO:0006114	0	molecular_function_unknown|GO:0003674	CHR1	chr1:9636668-9638294 FORWARD
At1g27850	0	-3.15094	0	0	similar to proline-rich family protein [Arabidopsis thaliana] (TAIR:AT3G09000.1); similar to expressed protein [Oryza sativa (japonica cultivar-group)] (GB:ABG21939.1)	biological_process_unknown|GO:0008150	cellular_component_unknown|GO:0005575	molecular_function_unknown|GO:0003674	-	chr1:9699252-9703688 FORWARD
At1g27860	0	0	2.03284	0	ATP binding / aminoacyl-tRNA ligase	translation|GO:0006412	aminoacyl-tRNA synthetase multienzyme complex|GO:0017101	ATP binding|GO:0005524;aminoacyl-tRNA ligase activity|GO:0004812	CHR1	chr1:9704545-9706225 REVERSE
At1g28135	2.26956	0	0	0	unknown protein	biological_process_unknown|GO:0008150	chloroplast|GO:0009507	molecular_function_unknown|GO:0003674	CHR1	chr1:9829319-9829474 FORWARD
At1g28210	-2.71762	0	0	0	ATJ1 (Arabidopsis thaliana DnaJ homologue 1); heat shock protein binding / unfolded protein binding	protein folding|GO:0006457	mitochondrion|GO:0005739	heat shock protein binding|GO:0031072;unfolded protein binding|GO:0051082	-	chr1:9854585-9859871 FORWARD
At1g28220	2.26926	0	0	0	ATPUP3 (Arabidopsis thaliana purine permease 3); purine transporter	purine transport|GO:0006863	membrane|GO:0016020	purine transmembrane transporter activity|GO:0005345	CHR1	chr1:9860290-9861421 REVERSE
At1g28240	0	0	2.79642	0	similar to hydrolase, acting on carbon-nitrogen (but not peptide) bonds, in linear amides [Arabidopsis thaliana] (TAIR:AT1G53040.2); similar to Os01g0304300 [Oryza sativa (japonica cultivar-group)] (GB:NP_001042838.1); similar to Os05g0531500 [Oryza sativa (japonica cultivar-group)] (GB:NP_001056134.1); similar to unknown protein [Oryza sativa (japonica cultivar-group)] (GB:AAT47075.1); contains …	biological_process_unknown|GO:0008150	cellular_component_unknown|GO:0005575	molecular_function_unknown|GO:0003674	-	chr1:9868508-9871785 REVERSE
At1g28290	1.84787	0	0	0	pollen Ole e 1 allergen and extensin family protein	biological_process_unknown|GO:0008150	endomembrane system|GO:0012505	structural constituent of cell wall|GO:0005199	CHR1	chr1:9889318-9890830 REVERSE
At1g28330	0	2.95146	0	0	DRM1 (DORMANCY-ASSOCIATED PROTEIN 1)	biological_process_unknown|GO:0008150	cellular_component_unknown|GO:0005575	molecular_function_unknown|GO:0003674	CHR1	chr1:9934487-9935203 REVERSE
At1g28395	0	4.76544	0	0	similar to unknown protein [Arabidopsis thaliana] (TAIR:AT2G33847.2); similar to conserved hypothetical protein [Medicago truncatula] (GB:ABE89009.1)	biological_process_unknown|GO:0008150	chloroplast|GO:0009507	molecular_function_unknown|GO:0003674	-	chr1:9970120-9971419 REVERSE
At1g28420	0	0	0	9.77039	HB-1 (homeobox-1); transcription factor	regulation of transcription, DNA-dependent|GO:0006355	nucleus|GO:0005634	transcription factor activity|GO:0003700	-	chr1:9979928-9987446 FORWARD
At1g28450	0	0	-2.16044	0	MADS-box family protein		nucleus|GO:0005634	DNA binding|GO:0003677;transcription factor activity|GO:0003700	CHR1	chr1:10003952-10004509 FORWARD
At1g28480	0	0	2.46478	0	glutaredoxin family protein	electron transport|GO:0006118	cellular_component_unknown|GO:0005575	thiol-disulfide exchange intermediate activity|GO:0030508	CHR1	chr1:10013620-10014033 REVERSE
At1g28520	0	3.02595	0	0	similar to unknown protein [Arabidopsis thaliana] (TAIR:AT2G42400.1); similar to putative vascular plant one zinc finger protein [Oryza sativa (japonica cultivar-group)] (GB:BAD87186.1); contains InterPro domain Colicin E3, catalytic; (InterPro:IPR009105)	biological_process_unknown|GO:0008150	cellular_component_unknown|GO:0005575	molecular_function_unknown|GO:0003674	CHR1	chr1:10029699-10031465 FORWARD
At1g28570	0	0	2.35877	0	GDSL-motif lipase, putative	lipid metabolic process|GO:0006629	endomembrane system|GO:0012505	carboxylesterase activity|GO:0004091;lipase activity|GO:0016298	-	chr1:10041824-10044098 REVERSE
At1g28600	0	0	0	-3.04399	carboxylic ester hydrolase	lipid metabolic process|GO:0006629	endomembrane system|GO:0012505	carboxylesterase activity|GO:0004091	CHR1	chr1:10051590-10053059 REVERSE
At1g28680	0	3.71096	0	0	transferase family protein	biological_process_unknown|GO:0008150	cellular_component_unknown|GO:0005575	transferase activity|GO:0016740	CHR1	chr1:10078208-10079749 FORWARD
At1g29180	0	0	-2.16805	0	DC1 domain-containing protein		cellular_component_unknown|GO:0005575	electron carrier activity|GO:0009055;iron ion binding|GO:0005506	CHR1	chr1:10199614-10200948 FORWARD
At1g29280	0	2.09913	0	0	WRKY65 (WRKY DNA-binding protein 65); transcription factor	regulation of transcription, DNA-dependent|GO:0006355	nucleus|GO:0005634	transcription factor activity|GO:0003700	CHR1	chr1:10236575-10237453 FORWARD
At1g29290	0	0	2.1708	0	similar to hypothetical protein MtrDRAFT_AC152407g2v1 [Medicago truncatula] (GB:ABE77497.1)	biological_process_unknown|GO:0008150	endomembrane system|GO:0012505	molecular_function_unknown|GO:0003674	CHR1	chr1:10245041-10245364 FORWARD
At1g29570	1.859	0	0	0	zinc finger protein-related	biological_process_unknown|GO:0008150	cellular_component_unknown|GO:0005575	nucleic acid binding|GO:0003676;zinc ion binding|GO:0008270	CHR1	chr1:10335896-10337840 FORWARD
At1g29590	0	0	2.44618	0	eukaryotic translation initiation factor 4E, putative / eIF-4E, putative / eIF4E, putative / mRNA cap-binding protein, putative	translational initiation|GO:0006413	cytoplasm|GO:0005737	RNA binding|GO:0003723;translation initiation factor activity|GO:0003743	CHR1	chr1:10339923-10341614 FORWARD
At1g29680	0	2.62416	0	4.03887	metal-dependent phosphohydrolase HD domain-containing protein	biological_process_unknown|GO:0008150	cellular_component_unknown|GO:0005575	catalytic activity|GO:0003824	CHR1	chr5:16122487-16125729 REVERSE
At1g29870	0	0	-2.01266	0	tRNA synthetase class II (G, H, P and S) family protein		cellular_component_unknown|GO:0005575	ATP binding|GO:0005524;aminoacyl-tRNA ligase activity|GO:0004812	CHR1	chr1:10456886-10458766 REVERSE
At1g29890	0	0	0	3.82022	acetyltransferase-related	0	endomembrane system|GO:0012505	0	CHR1	chr1:10463516-10467137 FORWARD
At1g29980	1.50156	0	0	0	similar to unknown protein [Arabidopsis thaliana] (TAIR:AT2G34510.1); similar to unknown [Ricinus communis] (GB:CAB02653.1); similar to Os01g0756600 [Oryza sativa (japonica cultivar-group)] (GB:NP_001044289.1); similar to Os01g0531400 [Oryza sativa (japonica cultivar-group)] (GB:NP_001043243.1); contains InterPro domain Galactose-binding like; (InterPro:IPR008979); contains InterPro domain Protei…	biological_process_unknown|GO:0008150	anchored to membrane|GO:0031225	0	CHR1	chr1:10503395-10505978 REVERSE
At1g30000	0	0	2.48211	0	glycoside hydrolase family 47 protein	protein amino acid N-linked glycosylation|GO:0006487	Golgi apparatus|GO:0005794	alpha-mannosidase activity|GO:0004559	CHR1	chr1:10509516-10512304 REVERSE
At1g30040	0	0	0	3.56291	ATGA2OX2; gibberellin 2-beta-dioxygenase	gibberellin catabolic process|GO:0045487;response to red light|GO:0010114;response to red or far red light|GO:0009639	0	gibberellin 2-beta-dioxygenase activity|GO:0045543	CHR1	chr1:10537753-10538765 FORWARD
At1g30080	0	0	0	-2.94291	glycosyl hydrolase family 17 protein	carbohydrate metabolic process|GO:0005975	endomembrane system|GO:0012505	hydrolase activity, hydrolyzing O-glycosyl compounds|GO:0004553	CHR1	chr1:10551215-10553151 REVERSE
At1g30130	0	2.20021	0	3.57703	similar to hypothetical protein [Brassica oleracea var. alboglabra] (GB:CAA99112.1); contains InterPro domain Protein of unknown function DUF1365; (InterPro:IPR010775)	biological_process_unknown|GO:0008150	endomembrane system|GO:0012505	molecular_function_unknown|GO:0003674	CHR1	chr1:10587650-10589206 FORWARD
At1g30200	0	0	0	-3.10458	F-box family protein	biological_process_unknown|GO:0008150	cellular_component_unknown|GO:0005575	molecular_function_unknown|GO:0003674	CHR1	chr1:10625131-10626270 FORWARD
At1g30210	0	0	-2.06756	0	TCP24; transcription factor		cellular_component_unknown|GO:0005575	transcription factor activity|GO:0003700	CHR1	chr1:10628738-10629712 REVERSE
At1g30270	0	2.28788	0	0	CIPK23 (CBL-INTERACTING PROTEIN KINASE 23); kinase	potassium ion import|GO:0010107	cytoplasm|GO:0005737;nucleus|GO:0005634	kinase activity|GO:0016301;protein binding|GO:0005515;protein serine/threonine kinase activity|GO:0004674	-	chr1:10655254-10658508 FORWARD
At1g30280	0	0	2.55067	0	heat shock protein binding	0	cellular_component_unknown|GO:0005575	heat shock protein binding|GO:0031072	CHR1	chr1:10662835-10664554 REVERSE
At1g30350	0	0	0	-2.91158	pectate lyase family protein	biological_process_unknown|GO:0008150	endomembrane system|GO:0012505	lyase activity|GO:0016829;pectate lyase activity|GO:0030570	CHR1	chr1:10710176-10711646 REVERSE
At1g30380	4.30391	0	0	0	PSAK (PHOTOSYSTEM I SUBUNIT K)	photosynthesis|GO:0015979	chloroplast thylakoid membrane|GO:0009535;membrane|GO:0016020;photosystem I|GO:0009522	molecular_function_unknown|GO:0003674	-	chr1:10722307-10722995 FORWARD
At1g30440	0	0	2.20534	0	phototropic-responsive NPH3 family protein	response to light stimulus|GO:0009416	cellular_component_unknown|GO:0005575	signal transducer activity|GO:0004871	CHR1	chr1:10759457-10762181 FORWARD
At1g30480	1.70812	0	0	0	DRT111 (DNA-damage-repair/toleration protein 111); nucleic acid binding / nucleotide binding	DNA repair|GO:0006281	chloroplast|GO:0009507;cytoplasm|GO:0005737;nucleus|GO:0005634	nucleic acid binding|GO:0003676;nucleotide binding|GO:0000166	CHR1	chr1:10790297-10792405 FORWARD
At1g30500	0	0	0	-3.23589	CCAAT-binding transcription factor (CBF-B/NF-YA) family protein	regulation of transcription, DNA-dependent|GO:0006355	CCAAT-binding factor complex|GO:0016602	transcription factor activity|GO:0003700	CHR1	chr1:10804718-10805878 REVERSE
At1g30515	0	0	0	5.16565	similar to unknown protein [Arabidopsis thaliana] (TAIR:AT4G21740.1); similar to hypothetical protein MtrDRAFT_AC152752g8v1 [Medicago truncatula] (GB:ABE87455.1)	biological_process_unknown|GO:0008150	endomembrane system|GO:0012505	molecular_function_unknown|GO:0003674	CHR1	chr1:10809414-10809848 REVERSE
At1g30540	0	0	0	-3.35642	ATPase, BadF/BadG/BcrA/BcrD-type family	biological_process_unknown|GO:0008150	cellular_component_unknown|GO:0005575	ATPase activity|GO:0016887	-	chr1:10816933-10819154 REVERSE
At1g30550	0	0	0	-2.93546	similar to WW domain-containing protein [Arabidopsis thaliana] (TAIR:AT1G45231.2); similar to PRIP-interacting protein-like [Oryza sativa (japonica cultivar-group)] (GB:BAD36514.1); contains InterPro domain SAM (and some other nucleotide) binding motif; (InterPro:IPR000051)	0	cellular_component_unknown|GO:0005575	0	CHR1	chr1:10820820-10823623 REVERSE
At1g30670	0	0	0	-2.92687	basic helix-loop-helix (bHLH) family protein	regulation of transcription|GO:0045449	nucleus|GO:0005634	DNA binding|GO:0003677;transcription factor activity|GO:0003700	CHR1	chr1:10879293-10880170 REVERSE
At1g30690	0	0	2.67602	0	transporter	transport|GO:0006810	integral to membrane|GO:0016021;intracellular|GO:0005622	transporter activity|GO:0005215	CHR1	chr1:10888266-10890067 FORWARD
At1g30750	0	0	2.11969	0	similar to Hypothetical protein CBG24759 [Caenorhabditis briggsae] (GB:CAE56916.1); contains InterPro domain Protein of unknown function DUF1720; (InterPro:IPR013182)	biological_process_unknown|GO:0008150	endomembrane system|GO:0012505	molecular_function_unknown|GO:0003674	CHR1	chr1:10905032-10905670 REVERSE
At1g30810	0	0	-2.70174	0	transcription factor jumonji (jmj) family protein / zinc finger (C5HC2 type) family protein		nucleus|GO:0005634	transcription factor activity|GO:0003700	CHR1	chr1:10938121-10941486 REVERSE
At1g30840	0	0	0	3.76939	ATPUP4 (Arabidopsis thaliana purine permease 4); purine transporter	purine transport|GO:0006863	membrane|GO:0016020	purine transmembrane transporter activity|GO:0005345	CHR1	chr1:10974562-10975710 FORWARD
At1g31050	0	0	0	2.55675	transcription factor	regulation of transcription|GO:0045449	cellular_component_unknown|GO:0005575	transcription factor activity|GO:0003700	CHR1	chr1:11075701-11076008 REVERSE
At1g31150	0	2.87825	2.35747	0	similar to Ulp1 protease family protein [Arabidopsis thaliana] (TAIR:AT5G20750.1); similar to hypothetical protein 23.t00036 [Brassica oleracea] (GB:ABD65624.1)	biological_process_unknown|GO:0008150	cellular_component_unknown|GO:0005575	molecular_function_unknown|GO:0003674	CHR1	chr1:11120078-11122393 FORWARD
At1g31175	-2.42587	0	0	0	similar to Os07g0567500 [Oryza sativa (japonica cultivar-group)] (GB:NP_001060022.1); similar to hypothetical protein [Oryza sativa (japonica cultivar-group)] (GB:BAC55661.1)	biological_process_unknown|GO:0008150	cellular_component_unknown|GO:0005575	molecular_function_unknown|GO:0003674	CHR1	chr1:11140530-11140886 FORWARD
At1g31200	0	0	0	-2.75646	ATPP2-A9 (Phloem protein 2-A9)	0	0	molecular_function_unknown|GO:0003674	CHR1	chr1:11146904-11147659 REVERSE
At1g31270	0	2.37605	0	0	unknown protein	biological_process_unknown|GO:0008150	cellular_component_unknown|GO:0005575	molecular_function_unknown|GO:0003674	-	chr1:11178330-11178639 FORWARD
At1g31290	0	0	-2.86032	0	PAZ domain-containing protein / piwi domain-containing protein		cellular_component_unknown|GO:0005575	molecular_function_unknown|GO:0003674	CHR1	chr1:11188274-11192298 FORWARD
At1g31330	0	0	0	2.4407	PSAF (photosystem I subunit F)	photosynthesis|GO:0015979	chloroplast thylakoid membrane|GO:0009535;photosystem I reaction center|GO:0009538;plastoglobule|GO:0010287	molecular_function_unknown|GO:0003674	CHR1	chr1:11214992-11215920 REVERSE
At1g31340	0	5.45132	0	0	RUB1 (RELATED TO UBIQUITIN 1)	protein modification process|GO:0006464;protein neddylation|GO:0045116;response to auxin stimulus|GO:0009733	cellular_component_unknown|GO:0005575	protein binding|GO:0005515	CHR1	chr1:11218057-11219398 REVERSE
At1g31420	0	2.22592	0	0	leucine-rich repeat transmembrane protein kinase, putative	protein amino acid phosphorylation|GO:0006468;transmembrane receptor protein tyrosine kinase signaling pathway|GO:0007169	endomembrane system|GO:0012505	ATP binding|GO:0005524;protein serine/threonine kinase activity|GO:0004674	CHR1	chr1:11250341-11253497 FORWARD
At1g31500	1.75467	0	0	0	endonuclease/exonuclease/phosphatase family protein	0	0	hydrolase activity|GO:0016787	CHR1	chr1:11273802-11276515 REVERSE
At1g31510	0	0	0	2.5962	F-box family protein-related	biological_process_unknown|GO:0008150	endomembrane system|GO:0012505	molecular_function_unknown|GO:0003674	CHR1	chr1:11277398-11278443 FORWARD
At1g31520	1.61352	0	0	0	unknown protein	biological_process_unknown|GO:0008150	cellular_component_unknown|GO:0005575	molecular_function_unknown|GO:0003674	-	chr1:11278964-11279620 REVERSE
At1g31600	4.71755	0	0	0	oxidoreductase, 2OG-Fe(II) oxygenase family protein	biological_process_unknown|GO:0008150	cellular_component_unknown|GO:0005575	nucleic acid binding|GO:0003676	CHR1	chr1:11313357-11315180 REVERSE
At1g31620	0	4.197	0	0	unknown protein	biological_process_unknown|GO:0008150	cellular_component_unknown|GO:0005575	molecular_function_unknown|GO:0003674	-	chr1:11316922-11317875 FORWARD
At1g31630	0	0	2.14468	0	MADS-box family protein	regulation of transcription, DNA-dependent|GO:0006355	nucleus|GO:0005634	DNA binding|GO:0003677;transcription factor activity|GO:0003700	CHR1	chr1:11318509-11319528 REVERSE
At1g31690	0	2.16508	0	0	copper amine oxidase, putative	biological_process_unknown|GO:0008150	endomembrane system|GO:0012505	copper ion binding|GO:0005507	CHR1	chr1:11345378-11347748 FORWARD
At1g31780	0	0	0	-3.76336	similar to Hypothetical protein [Oryza sativa (japonica cultivar-group)] (GB:AAN52749.1); contains InterPro domain Conserved oligomeric complex COG6; (InterPro:IPR010490)	biological_process_unknown|GO:0008150	0	molecular_function_unknown|GO:0003674	CHR1	chr1:11391322-11394591 FORWARD
At1g31830	0	0	2.12375	0	amino acid permease family protein	amino acid transport|GO:0006865;transport|GO:0006810	membrane|GO:0016020	cationic amino acid transmembrane transporter activity|GO:0015326	CHR1	chr1:11418856-11420295 REVERSE
At1g31835	1.88562	0	0	0	unknown protein	biological_process_unknown|GO:0008150	endomembrane system|GO:0012505	molecular_function_unknown|GO:0003674	CHR1	chr1:11423313-11423543 REVERSE
At1g31860	0	0	2.31876	0	AT-IE (Arabidopsis thaliana bifunctional HisI-HisE protein)	histidine biosynthetic process|GO:0000105	0	phosphoribosyl-AMP cyclohydrolase activity|GO:0004635;phosphoribosyl-ATP diphosphatase activity|GO:0004636	CHR1	chr1:11434230-11436510 REVERSE
At1g31950	1.93529	0	0	0	terpene synthase/cyclase family protein	metabolic process|GO:0008152	0	lyase activity|GO:0016829;magnesium ion binding|GO:0000287	CHR1	chr1:11475787-11478174 FORWARD
At1g32000	0	3.35683	0	0	similar to myosin heavy chain-related [Arabidopsis thaliana] (TAIR:AT5G38190.1)	biological_process_unknown|GO:0008150	chloroplast|GO:0009507	molecular_function_unknown|GO:0003674	CHR1	chr1:11508265-11508889 REVERSE
At1g32090	0	2.24412	0	0	early-responsive to dehydration protein-related / ERD protein-related	biological_process_unknown|GO:0008150	plasma membrane|GO:0005886	molecular_function_unknown|GO:0003674	CHR1	chr1:11540224-11544021 REVERSE
At1g32230	0	2.40687	0	0	RCD1 (RADICAL-INDUCED CELL DEATH1)	defense response to bacterium, incompatible interaction|GO:0009816;ethylene mediated signaling pathway|GO:0009873;jasmonic acid mediated signaling pathway|GO:0009867;oxygen and reactive oxygen species metabolic process|GO:0006800;programmed cell death|GO:	cytoplasm|GO:0005737;nucleus|GO:0005634	protein binding|GO:0005515	-	chr1:11613407-11615874 FORWARD
At1g32360	0	3.22325	0	0	Transcription factor, zinc finger (CCCH-type) family protein	regulation of transcription|GO:0045449	cellular_component_unknown|GO:0005575	nucleic acid binding|GO:0003676;transcription factor activity|GO:0003700	CHR1	chr1:11673305-11675142 FORWARD
At1g32370	0	0	0	-4.29381	TOM2B (tobamovirus multiplication protein 2B)	viral replication complex formation and maintenance|GO:0046786	0	molecular_function_unknown|GO:0003674	CHR1	chr1:11676985-11677909 FORWARD
At1g32390	0	0	0	2.81246	similar to unknown protein [Arabidopsis thaliana] (TAIR:AT4G11710.1); similar to hypothetical protein 23.t00046 [Brassica oleracea] (GB:ABD65629.1); contains domain NON-LTR RETROELEMENT REVERSE TRANSCRIPTASE RELATED (PTHR19446:SF34); contains domain REVERSE TRANSCRIPTASES (PTHR19446)	biological_process_unknown|GO:0008150	cellular_component_unknown|GO:0005575	molecular_function_unknown|GO:0003674	CHR1	chr1:11688109-11688687 FORWARD
At1g32410	0	0	-2.22868	0	vacuolar protein sorting 55 family protein / VPS55 family protein		endomembrane system|GO:0012505	transporter activity|GO:0005215	CHR1	chr1:11694378-11695277 FORWARD
At1g32640	0	0	0	-3.85511	ATMYC2 (JASMONATE INSENSITIVE 1); DNA binding / transcription factor	jasmonic acid mediated signaling pathway|GO:0009867;positive regulation of transcription|GO:0045941;response to abscisic acid stimulus|GO:0009737;response to desiccation|GO:0009269;response to wounding|GO:0009611	nucleus|GO:0005634	DNA binding|GO:0003677;transcription activator activity|GO:0016563;transcription factor activity|GO:0003700	CHR1	chr1:11799022-11800893 REVERSE
At1g32700	1.73345	0	0	0	zinc-binding family protein	0	0	binding|GO:0005488	CHR1	chr1:11827568-11829424 FORWARD
At1g32800	0	0	-2.07938	0	protein binding / zinc ion binding		cellular_component_unknown|GO:0005575	molecular_function_unknown|GO:0003674;protein binding|GO:0005515;zinc ion binding|GO:0008270	CHR1	chr1:11881790-11885823 FORWARD
At1g32850	0	0	-1.93597	0	ubiquitin carboxyl-terminal hydrolase family protein		cellular_component_unknown|GO:0005575	cysteine-type endopeptidase activity|GO:0004197;ubiquitin thiolesterase activity|GO:0004221	-	chr1:11902609-11906880 FORWARD
At1g33050	0	2.19703	0	4.90014	similar to unknown protein [Arabidopsis thaliana] (TAIR:AT4G10470.1); similar to Subtilisin-like serine protease [Pediococcus pentosaceus ATCC 25745] (GB:YP_803612.1)	biological_process_unknown|GO:0008150	cellular_component_unknown|GO:0005575	molecular_function_unknown|GO:0003674	CHR1	chr1:11968341-11970870 REVERSE
At1g33320	0	0	2.22141	0	cystathionine gamma-synthase, chloroplast, putative / O-succinylhomoserine (Thiol)-lyase, putative	methionine biosynthetic process|GO:0009086	0	cystathionine gamma-synthase activity|GO:0003962	CHR1	chr1:12080989-12083442 FORWARD
At1g33400	0	0	2.4592	0	tetratricopeptide repeat (TPR)-containing protein	0	nucleus|GO:0005634	binding|GO:0005488	-	chr1:12104871-12109468 REVERSE
At1g33470	0	0	0	2.75742	RNA recognition motif (RRM)-containing protein	biological_process_unknown|GO:0008150	cellular_component_unknown|GO:0005575	RNA binding|GO:0003723	CHR1	chr1:12144612-12146020 FORWARD
At1g33610	0	-3.45462	0	0	leucine-rich repeat family protein	signal transduction|GO:0007165	endomembrane system|GO:0012505	protein binding|GO:0005515	CHR1	chr1:12188890-12192659 FORWARD
At1g33720	-2.76645	0	0	0	CYP76C6 (cytochrome P450, family 76, subfamily C, polypeptide 6); oxygen binding	electron transport|GO:0006118	endomembrane system|GO:0012505	oxygen binding|GO:0019825	CHR1	chr1:12220937-12223961 REVERSE
At1g33880	0	0	-1.90708	0	avirulence-responsive family protein / avirulence induced gene (AIG1) family protein		cellular_component_unknown|GO:0005575	GTP binding|GO:0005525	CHR1	chr1:12303842-12304891 REVERSE
At1g33920	0	0	-2.08164	0	ATPP2-A4 (Phloem protein 2-A4)		cellular_component_unknown|GO:0005575	molecular_function_unknown|GO:0003674	CHR1	chr1:12319885-12320850 FORWARD
At1g33930	0	0	2.08173	0	avirulence-responsive family protein / avirulence induced gene (AIG1) family protein	response to bacterium|GO:0009617	0	GTP binding|GO:0005525	CHR1	chr1:12323868-12327064 FORWARD
At1g33950	2.08407	0	0	0	avirulence-responsive family protein / avirulence induced gene (AIG1) family protein	response to bacterium|GO:0009617	0	GTP binding|GO:0005525	CHR1	chr1:12333026-12339162 REVERSE
At1g34040	0	0	5.92012	0	alliinase family protein		endomembrane system|GO:0012505	carbon-sulfur lyase activity|GO:0016846	CHR1	chr1:12374413-12376159 FORWARD
At1g34095	0	2.11884	0	0	similar to unknown protein [Arabidopsis thaliana] (TAIR:AT2G45403.1)	biological_process_unknown|GO:0008150	cellular_component_unknown|GO:0005575	molecular_function_unknown|GO:0003674	CHR1	chr1:12411648-12412492 REVERSE
At1g34180	-3.30534	0	0	0	ANAC016 (Arabidopsis NAC domain containing protein 16)	multicellular organismal development|GO:0007275	cellular_component_unknown|GO:0005575	transcription factor activity|GO:0003700	-	chr1:12448704-12451098 FORWARD
At1g34210	-4.54299	0	0	0	SERK2 (SOMATIC EMBRYOGENESIS RECEPTOR-LIKE KINASE 2); kinase	microsporogenesis|GO:0009556;pollen maturation|GO:0010152	endomembrane system|GO:0012505	kinase activity|GO:0016301	CHR1	chr1:12459056-12462730 FORWARD
At1g34290	1.55763	0	0	0	leucine-rich repeat family protein	biological_process_unknown|GO:0008150	endomembrane system|GO:0012505	protein binding|GO:0005515	CHR1	chr1:12497978-12498778 FORWARD
At1g34350	0	0	0	2.70984	similar to conserved hypothetical protein [Medicago truncatula] (GB:ABE84251.1); contains domain FAMILY NOT NAMED (PTHR22593); contains domain SUBFAMILY NOT NAMED (PTHR22593:SF2)	biological_process_unknown|GO:0008150	cellular_component_unknown|GO:0005575	molecular_function_unknown|GO:0003674	CHR1	chr1:12534563-12535905 FORWARD
At1g34370	2.49021	0	0	4.33098	nucleic acid binding / zinc ion binding	regulation of transcription|GO:0045449;response to aluminum ion|GO:0010044	nucleus|GO:0005634	nucleic acid binding|GO:0003676;transcription factor activity|GO:0003700;zinc ion binding|GO:0008270	CHR1	chr1:12551427-12552479 FORWARD
At1g34410	0	0	-1.92243	0	ARF21 (AUXIN RESPONSE FACTOR 21); transcription factor		nucleus|GO:0005634	transcription factor activity|GO:0003700	CHR1	chr1:12577700-12580802 FORWARD
At1g34430	-3.60958	0	0	0	EMB3003 (EMBRYO DEFECTIVE 3003); dihydrolipoyllysine-residue acetyltransferase	embryonic development ending in seed dormancy|GO:0009793	0	dihydrolipoyllysine-residue acetyltransferase activity|GO:0004742	-	chr1:12588005-12590062 REVERSE
At1g34480	0	0	2.47385	0	DC1 domain-containing protein	0	intracellular|GO:0005622	protein binding|GO:0005515;zinc ion binding|GO:0008270	CHR1	chr1:12607254-12609062 FORWARD
At1g34500	0	0	0	2.41803	membrane bound O-acyl transferase (MBOAT) family protein / wax synthase-related	biological_process_unknown|GO:0008150	cellular_component_unknown|GO:0005575	acyltransferase activity|GO:0008415	CHR1	chr1:12611616-12612641 FORWARD
At1g34580	1.6469	-3.11805	0	0	monosaccharide transporter, putative	carbohydrate transport|GO:0008643;transport|GO:0006810	membrane|GO:0016020	carbohydrate transmembrane transporter activity|GO:0015144;sugar:hydrogen ion symporter activity|GO:0005351	CHR1	chr1:12660609-12663531 FORWARD
At1g34590	0	-3.46732	0	0	similar to unknown protein [Arabidopsis thaliana] (TAIR:AT4G06603.1); similar to unknown protein [Arabidopsis thaliana] (TAIR:AT1G40133.1); similar to unknown protein [Arabidopsis thaliana] (TAIR:AT3G60930.1); similar to hypothetical protein 27.t00126 [Brassica oleracea] (GB:ABD65062.1)	0	chloroplast|GO:0009507	0	-	chr1:12665145-12667796 FORWARD
At1g34720	0	0	0	2.2684	similar to unknown protein [Arabidopsis thaliana] (TAIR:AT1G27800.1); contains domain Hedgehog/intein (Hint) domain (SSF51294)	biological_process_unknown|GO:0008150	cellular_component_unknown|GO:0005575	molecular_function_unknown|GO:0003674	CHR1	chr1:12719335-12719865 REVERSE
At1g34790	0	0	0	4.62857	TT1 (TRANSPARENT TESTA 1); transcription factor	flavonoid biosynthetic process|GO:0009813	nucleus|GO:0005634	transcription factor activity|GO:0003700	CHR1	chr1:12763931-12765467 FORWARD
At1g35040	1.78899	0	0	0	similar to unknown protein [Arabidopsis thaliana] (TAIR:AT1G34910.1)	biological_process_unknown|GO:0008150	endomembrane system|GO:0012505	molecular_function_unknown|GO:0003674	-	chr1:12812135-12812547 FORWARD
At1g35160	0	2.18325	0	0	GRF4 (GENERAL REGULATORY FACTOR 4); protein phosphorylated amino acid binding	biological_process_unknown|GO:0008150	cytoplasm|GO:0005737;nuclear envelope|GO:0005635;plasma membrane|GO:0005886	protein binding|GO:0005515;protein phosphorylated amino acid binding|GO:0045309	CHR1	chr1:12867242-12868492 FORWARD
At1g35260	0	2.94631	-2.2044	0	Bet v I allergen family protein	defense response|GO:0006952;response to biotic stimulus|GO:0009607	cellular_component_unknown|GO:0005575	molecular_function_unknown|GO:0003674	CHR1	chr1:12937037-12937667 REVERSE
At1g35310	0	3.5449	0	0	Bet v I allergen family protein	defense response|GO:0006952;response to biotic stimulus|GO:0009607	cellular_component_unknown|GO:0005575	molecular_function_unknown|GO:0003674	CHR1	chr1:12956406-12957002 REVERSE
At1g35460	0	0	5.16628	0	Transcription factor, basic helix-loop-helix (bHLH) family protein		nucleus|GO:0005634	DNA binding|GO:0003677;transcription factor activity|GO:0003700	CHR1	chr1:13040070-13041885 FORWARD
At1g35500	2.10849	0	0	0	similar to unknown protein [Arabidopsis thaliana] (TAIR:AT1G35614.1)	biological_process_unknown|GO:0008150	cellular_component_unknown|GO:0005575	molecular_function_unknown|GO:0003674	CHR1	chr1:13066065-13066574 FORWARD
At1g35513	0	0	2.01964	0	ICS1 (ISOCHORISMATE SYNTHASEI); isochorismate synthase	defense response to bacterium|GO:0042742;defense response to fungus|GO:0050832;negative regulation of defense response|GO:0031348;phylloquinone biosynthetic process|GO:0042372;response to bacterium|GO:0009617;salicylic acid biosynthetic process|GO:0009697	plastid|GO:0009536	isochorismate synthase activity|GO:0008909	CHR1	chr1:28074052-28077623 FORWARD
At1g35550	0	6.81981	0	0	elongation factor Tu C-terminal domain-containing protein	translational elongation|GO:0006414	cellular_component_unknown|GO:0005575	translation elongation factor activity|GO:0003746	CHR1	chr1:13112700-13113014 FORWARD
At1g35580	0	2.41958	0	0	CINV1 (CYTOSOLIC INVERTASE 1); beta-fructofuranosidase	amino acid metabolic process|GO:0006520;carbohydrate metabolic process|GO:0005975	cytosol|GO:0005829;membrane|GO:0016020;nucleus|GO:0005634	beta-fructofuranosidase activity|GO:0004564	CHR1	chr1:13122438-13124786 REVERSE
At1g35625	1.93503	0	0	0	protease-associated zinc finger (C3HC4-type RING finger) family protein	proteolysis|GO:0006508	0	peptidase activity|GO:0008233;protein binding|GO:0005515;zinc ion binding|GO:0008270	CHR1	chr1:13158444-13159478 REVERSE
At1g35640	0	0	-2.25856	0	unknown protein		cellular_component_unknown|GO:0005575	molecular_function_unknown|GO:0003674	CHR1	chr1:13174530-13175368 FORWARD
At1g35670	1.92183	0	0	0	ATCDPK2 (CALCIUM-DEPENDENT PROTEIN KINASE 2); calcium- and calmodulin-dependent protein kinase/ kinase	protein amino acid phosphorylation|GO:0006468	cellular_component_unknown|GO:0005575	calmodulin-dependent protein kinase activity|GO:0004683;kinase activity|GO:0016301	CHR1	chr1:13206668-13209270 FORWARD
At1g35910	0	0	-1.92182	0	trehalose-6-phosphate phosphatase, putative		0	trehalose-phosphatase activity|GO:0004805	-	chr1:13364412-13366177 REVERSE
At1g35930	0	-3.76674	0	0	replication protein-related	biological_process_unknown|GO:0008150	cellular_component_unknown|GO:0005575	molecular_function_unknown|GO:0003674	-	chr1:13377060-13378382 FORWARD
At1g35940	0	0	2.51824	0	AT hook motif-containing protein-related	-	-	-	CHR1	chr1:13379012-13385163 FORWARD
At1g36000	0	0	0	2.33791	LOB domain family protein / lateral organ boundaries domain family protein (LBD5)	biological_process_unknown|GO:0008150	0	molecular_function_unknown|GO:0003674	CHR1	chr1:13423779-13424235 FORWARD
At1g36150	-2.27996	0	0	0	protease inhibitor/seed storage/lipid transfer protein (LTP) family protein	lipid transport|GO:0006869	anchored to membrane|GO:0031225	lipid binding|GO:0008289	CHR1	chr1:13529469-13530682 FORWARD
At1g36390	0	0	-2.04396	0	co-chaperone grpE family protein		chloroplast|GO:0009507	adenyl-nucleotide exchange factor activity|GO:0000774;chaperone binding|GO:0051087;protein binding|GO:0005515;protein homodimerization activity|GO:0042803	CHR1	chr1:13703023-13704736 REVERSE
At1g36580	0	0	0	3.43213	2,4-dienoyl-CoA reductase-related	metabolic process|GO:0008152	cellular_component_unknown|GO:0005575	oxidoreductase activity|GO:0016491	CHR1	chr1:13817671-13819768 REVERSE
At1g36970	-5.33506	0	0	0	similar to Ulp1 protease family protein [Arabidopsis thaliana] (TAIR:AT1G44880.1)	biological_process_unknown|GO:0008150	cellular_component_unknown|GO:0005575	molecular_function_unknown|GO:0003674	CHR1	chr1:14018826-14020797 REVERSE
At1g37000	-3.80561	0	0	0	similar to unknown protein [Arabidopsis thaliana] (TAIR:AT4G29200.1); contains domain SUBFAMILY NOT NAMED (PTHR23421:SF5); contains domain BETA-GALACTOSIDASE RELATED (PTHR23421)	biological_process_unknown|GO:0008150	cellular_component_unknown|GO:0005575	molecular_function_unknown|GO:0003674	CHR1	chr1:14038479-14039586 FORWARD
At1g40087	-2.53035	0	0	0	similar to fructose-6-phosphate 2-kinase-related / fructose-2,6-bisphosphatase-related [Arabidopsis thaliana] (TAIR:AT3G30200.1); similar to IMP dehydrogenase/GMP reductase [Medicago truncatula] (GB:ABE87262.1)	biological_process_unknown|GO:0008150	cellular_component_unknown|GO:0005575	molecular_function_unknown|GO:0003674	-	chr1:15002203-15004309 REVERSE
At1g40125	1.73151	0	0	0	similar to unknown protein [Arabidopsis thaliana] (TAIR:AT3G30670.1)	biological_process_unknown|GO:0008150	0	molecular_function_unknown|GO:0003674	CHR1	chr1:15217033-15217539 FORWARD
At1g42393	0	0	3.20319	0	similar to unknown protein [Arabidopsis thaliana] (TAIR:AT4G03979.1)	biological_process_unknown|GO:0008150	endomembrane system|GO:0012505	molecular_function_unknown|GO:0003674	CHR1	chr1:15864058-15864714 REVERSE
At1g42440	2.28165	0	0	0	similar to unknown protein [Arabidopsis thaliana] (TAIR:AT1G06720.1); similar to Os11g0298400 [Oryza sativa (japonica cultivar-group)] (GB:NP_001067728.1); similar to PREDICTED: TSR1, 20S rRNA accumulation, homolog [Gallus gallus] (GB:XP_001234320.1); contains InterPro domain AARP2CN; (InterPro:IPR012948); contains InterPro domain Protein of unknown function DUF663; (InterPro:IPR007034)	biological_process_unknown|GO:0008150	0	molecular_function_unknown|GO:0003674	-	chr1:15897968-15902379 REVERSE
At1g42480	1.67807	0	0	0	similar to Saposin B [Medicago truncatula] (GB:ABE83256.1); contains InterPro domain Endoplasmic reticulum targeting sequence; (InterPro:IPR000886)	biological_process_unknown|GO:0008150	endomembrane system|GO:0012505;endoplasmic reticulum|GO:0005783	molecular_function_unknown|GO:0003674	CHR1	chr1:15938737-15941132 FORWARD
At1g42560	0	-3.70347	0	0	ATMLO9/MLO9 (MILDEW RESISTANCE LOCUS O 9); calmodulin binding	cell death|GO:0008219;defense response|GO:0006952	plasma membrane|GO:0005886	calmodulin binding|GO:0005516	CHR1	chr1:15982649-15984833 REVERSE
At1g42970	1.71185	0	0	0	GAPB (GLYCERALDEHYDE-3-PHOSPHATE DEHYDROGENASE B SUBUNIT); glyceraldehyde-3-phosphate dehydrogenase	glycolysis|GO:0006096;reductive pentose-phosphate cycle|GO:0019253;response to light stimulus|GO:0009416;response to sucrose stimulus|GO:0009744	chloroplast thylakoid membrane|GO:0009535;chloroplast|GO:0009507	glyceraldehyde-3-phosphate dehydrogenase (NADP+) activity|GO:0008886;glyceraldehyde-3-phosphate dehydrogenase activity|GO:0008943	CHR1	chr1:16129992-16132024 FORWARD
At1g42990	0	0	0	-3.49275	ATBZIP60 (BASIC REGION/LEUCINE ZIPPER MOTIF 60); DNA binding / transcription factor	regulation of transcription, DNA-dependent|GO:0006355;unfolded protein response|GO:0030968	nucleus|GO:0005634	DNA binding|GO:0003677;transcription factor activity|GO:0003700	CHR1	chr1:16138502-16139899 REVERSE
At1g43170	0	0	0	2.43527	ARP1 (ARABIDOPSIS RIBOSOMAL PROTEIN 1)	embryonic development ending in seed dormancy|GO:0009793;translation|GO:0006412	cytosolic large ribosomal subunit (sensu Eukaryota)|GO:0005842;cytosolic ribosome (sensu Eukaryota)|GO:0005830;ribosome|GO:0005840	structural constituent of ribosome|GO:0003735	CHR1	chr1:16269959-16271071 FORWARD
At1g43600	1.798	0	0	0	NLI interacting factor (NIF) family protein	biological_process_unknown|GO:0008150	nucleus|GO:0005634	phosphoprotein phosphatase activity|GO:0004721	CHR1	chr1:16417797-16418462 FORWARD
At1g43640	0	0	2.24635	0	AtTLP5 (TUBBY LIKE PROTEIN 5); phosphoric diester hydrolase/ transcription factor	regulation of transcription|GO:0045449	cellular_component_unknown|GO:0005575	phosphoric diester hydrolase activity|GO:0008081;transcription factor activity|GO:0003700	CHR1	chr1:16442059-16443693 REVERSE
At1g43670	0	0	2.10007	-3.002	fructose-1,6-bisphosphatase, putative / D-fructose-1,6-bisphosphate 1-phosphohydrolase, putative / FBPase, putative	0	0	0	0	0
At1g43690	0	0	2.12332	0	ubiquitin interaction motif-containing protein	biological_process_unknown|GO:0008150	cellular_component_unknown|GO:0005575	molecular_function_unknown|GO:0003674	CHR1	chr1:16480959-16485029 FORWARD
At1g43730	0	0	0	5.85926	similar to unknown protein [Arabidopsis thaliana] (TAIR:AT4G04650.1); similar to putative AP endonuclease/reverse transcriptase [Brassica napus] (GB:AAM82604.1); contains domain NON-LTR RETROELEMENT REVERSE TRANSCRIPTASE RELATED (PTHR19446:SF34); contains domain REVERSE TRANSCRIPTASES (PTHR19446)	biological_process_unknown|GO:0008150	0	molecular_function_unknown|GO:0003674	CHR1	chr1:16511163-16512224 REVERSE
At1g43760	0	0	-1.9484	0	similar to unknown protein [Arabidopsis thaliana] (TAIR:AT1G40390.1); similar to putative AP endonuclease/reverse transcriptase [Brassica napus] (GB:AAM82604.1); contains domain no description (G3D.3.60.10.10); contains domain DNase I-like (SSF56219); contains domain NON-LTR RETROELEMENT REVERSE TRANSCRIPTASE RELATED (PTHR19446:SF34); contains domain DNA/RNA polymerases (SSF56672); contains domai…		0	molecular_function_unknown|GO:0003674	CHR1	chr1:16531320-16533505 REVERSE
At1g43890	0	2.75636	0	0	ATRAB18 (Arabidopsis Rab GTPase homolog C1)	protein transport|GO:0015031;regulation of transcription, DNA-dependent|GO:0006355;small GTPase mediated signal transduction|GO:0007264	endomembrane system|GO:0012505;intracellular|GO:0005622	GTP binding|GO:0005525	CHR1	chr1:16649374-16650835 FORWARD
At1g43970	0	0	0	2.47647	similar to unknown protein [Arabidopsis thaliana] (TAIR:AT2G10850.2)	biological_process_unknown|GO:0008150	0	molecular_function_unknown|GO:0003674	CHR1	chr1:16683709-16685373 FORWARD
At1g44020	0	0	-2.19443	0	DC1 domain-containing protein		cellular_component_unknown|GO:0005575	molecular_function_unknown|GO:0003674	CHR1	chr1:16719132-16721096 REVERSE
At1g44050	0	0	-2.39591	0	DC1 domain-containing protein		cellular_component_unknown|GO:0005575	0	CHR1	chr1:16742361-16743953 FORWARD
At1g44110	1.68453	0	0	0	CYCA1;1 (CYCLIN A1;1); cyclin-dependent protein kinase regulator	regulation of progression through cell cycle|GO:0000074	nucleus|GO:0005634	cyclin-dependent protein kinase regulator activity|GO:0016538	CHR1	chr1:16777475-16779622 REVERSE
At1g44170	0	0	0	-3.63267	ALDH3H1 (ALDEHYDE DEHYDROGENASE 4)	response to abscisic acid stimulus|GO:0009737;response to desiccation|GO:0009269;response to salt stress|GO:0009651	endoplasmic reticulum|GO:0005783;plastid|GO:0009536	3-chloroallyl aldehyde dehydrogenase activity|GO:0004028;aldehyde dehydrogenase (NAD) activity|GO:0004029	-	chr1:16799004-16801014 REVERSE
At1g44318	0	0	0	-3.6645	HEMB2; porphobilinogen synthase	porphyrin biosynthetic process|GO:0006779	0	porphobilinogen synthase activity|GO:0004655	CHR1	chr1:16833456-16836356 FORWARD
At1g44750	7.81752	0	0	0	ATPUP11 (Arabidopsis thaliana purine permease 11)	purine transport|GO:0006863	membrane|GO:0016020	purine transmembrane transporter activity|GO:0005345	CHR1	chr1:16896697-16897608 FORWARD
At1g44760	0	0	0	2.80847	universal stress protein (USP) family protein	response to stress|GO:0006950	0	molecular_function_unknown|GO:0003674	CHR1	chr1:16899334-16900867 REVERSE
At1g44810	1.86868	0	0	0	transcription regulator	biological_process_unknown|GO:0008150	cellular_component_unknown|GO:0005575	molecular_function_unknown|GO:0003674;transcription regulator activity|GO:0030528	CHR1	chr1:16926061-16926951 FORWARD
At1g44820	1.50522	-4.24921	0	0	aminoacylase, putative / N-acyl-L-amino-acid amidohydrolase, putative	amino acid metabolic process|GO:0006520;proteolysis|GO:0006508	cytoplasm|GO:0005737;endomembrane system|GO:0012505	aminoacylase activity|GO:0004046	CHR1	chr1:16928791-16930794 FORWARD
At1g44875	0	0	0	2.62064	similar to unknown protein [Arabidopsis thaliana] (TAIR:AT3G42520.1)	biological_process_unknown|GO:0008150	endomembrane system|GO:0012505	molecular_function_unknown|GO:0003674	CHR1	chr1:16955248-16955914 FORWARD
At1g44990	0	0	0	2.50636	unknown protein	biological_process_unknown|GO:0008150	endomembrane system|GO:0012505	molecular_function_unknown|GO:0003674	CHR1	chr1:17009982-17010248 REVERSE
At1g45130	0	2.29047	0	0	beta-galactosidase, putative / lactase, putative	carbohydrate metabolic process|GO:0005975;lactose catabolic process via UDP-galactose|GO:0019515;lactose catabolic process, using glucoside 3-dehydrogenase|GO:0019513;lactose catabolic process|GO:0005990	beta-galactosidase complex|GO:0009341;endomembrane system|GO:0012505	beta-galactosidase activity|GO:0004565	CHR1	chr1:17067887-17071550 FORWARD
At1g45160	2.11613	0	0	0	similar to IRE (INCOMPLETE ROOT HAIR ELONGATION), kinase [Arabidopsis thaliana] (TAIR:AT5G62310.1); similar to protein kinase, putative [Arabidopsis thaliana] (TAIR:AT3G17850.1); similar to nodule-specific IRE-like protein [Medicago truncatula] (GB:AAX11214.1); similar to Os03g0711800 [Oryza sativa (japonica cultivar-group)] (GB:NP_001051060.1); similar to putative protein kinase [Oryza sativa] (…	protein amino acid phosphorylation|GO:0006468	cellular_component_unknown|GO:0005575	kinase activity|GO:0016301	CHR1	chr1:17086254-17092717 REVERSE
At1g45170	0	0	0	-2.69848	similar to unknown protein [Arabidopsis thaliana] (TAIR:AT5G42960.1); similar to pore protein of 24 kD (OEP24) [Pisum sativum] (GB:CAA04468.1)	biological_process_unknown|GO:0008150	cellular_component_unknown|GO:0005575	molecular_function_unknown|GO:0003674	CHR1	chr1:17098673-17100350 REVERSE
At1g45180	0	0	0	5.19792	zinc finger (C3HC4-type RING finger) family protein	0	0	protein binding|GO:0005515;zinc ion binding|GO:0008270	CHR1	chr1:17101775-17104123 FORWARD
At1g45201	0	0	-2.0932	0	triacylglycerol lipase		endomembrane system|GO:0012505	triacylglycerol lipase activity|GO:0004806	CHR1	chr1:17126329-17129937 FORWARD
At1g45231	0	0	2.30391	0	WW domain-containing protein	0	cellular_component_unknown|GO:0005575	0	CHR1	chr1:17150459-17153634 REVERSE
At1g45403	0	0	0	9.06688	membrane protein	biological_process_unknown|GO:0008150	cellular_component_unknown|GO:0005575	molecular_function_unknown|GO:0003674	CHR1	chr1:17180244-17180855 FORWARD
At1g45976	1.57851	0	0	0	SBP1 (S-RIBONUCLEASE BINDING PROTEIN 1); protein binding / zinc ion binding	biological_process_unknown|GO:0008150	cellular_component_unknown|GO:0005575	protein binding|GO:0005515;zinc ion binding|GO:0008270	CHR1	chr1:17201811-17203120 FORWARD
At1g46264	0	0	3.60092	0	AT-HSFB4 (Arabidopsis thaliana heat shock transcription factor B4); DNA binding / transcription factor	regulation of transcription, DNA-dependent|GO:0006355	nucleus|GO:0005634	DNA binding|GO:0003677;transcription factor activity|GO:0003700	CHR1	chr1:17227344-17228623 FORWARD
At1g46912	0	0	0	3.80629	F-box family protein-related	biological_process_unknown|GO:0008150	cellular_component_unknown|GO:0005575	molecular_function_unknown|GO:0003674	CHR1	chr1:17275131-17276069 FORWARD
At1g47200	1.93763	0	0	0	WPP2 (WPP domain protein 2)	biological_process_unknown|GO:0008150	cellular_component_unknown|GO:0005575	molecular_function_unknown|GO:0003674	CHR1	chr1:17300621-17301163 REVERSE
At1g47280	0	0	2.20532	0	unknown protein	biological_process_unknown|GO:0008150	endomembrane system|GO:0012505	molecular_function_unknown|GO:0003674	CHR1	chr1:17334681-17336750 REVERSE
At1g47720	1.61718	0	0	0	OSB1 (ORGANELLAR SINGLE-STRANDED); single-stranded DNA binding	mitochondrial genome maintenance|GO:0000002;negative regulation of DNA recombination|GO:0045910	mitochondrion|GO:0005739	single-stranded DNA binding|GO:0003697	CHR1	chr1:17563954-17565299 REVERSE
At1g47750	2.58652	0	0	0	EMB1025 (EMBRYO DEFECTIVE 1025); binding	embryonic development ending in seed dormancy|GO:0009793	0	binding|GO:0005488	CHR1	chr4:10868410-10870392 REVERSE
At1g47800	-2.63441	0	0	0	F-box family protein	biological_process_unknown|GO:0008150	cellular_component_unknown|GO:0005575	molecular_function_unknown|GO:0003674	CHR1	chr1:17603953-17605116 FORWARD
At1g47870	0	3.54396	0	0	E2FC (ARABIDOPSIS HOMOLOG OF E2F C); transcription factor	DNA endoreduplication|GO:0042023;cell division|GO:0051301;cell morphogenesis|GO:0000902;negative regulation of cell division|GO:0051782	nucleolus|GO:0005730;nucleus|GO:0005634	DNA binding|GO:0003677;protein heterodimerization activity|GO:0046982;transcription factor activity|GO:0003700	-	chr1:17637377-17639997 FORWARD
At1g47970	1.65503	0	0	0	similar to unknown protein [Arabidopsis thaliana] (TAIR:AT3G17160.1); similar to conserved hypothetical protein [Bacillus weihenstephanensis KBAB4] (GB:ZP_01184818.1); similar to Os01g0332900 [Oryza sativa (japonica cultivar-group)] (GB:NP_001042934.1)	biological_process_unknown|GO:0008150	cellular_component_unknown|GO:0005575	molecular_function_unknown|GO:0003674	CHR1	chr1:17691011-17692231 FORWARD
At1g48030	0	2.6518	0	0	dihydrolipoamide dehydrogenase 1, mitochondrial / lipoamide dehydrogenase 1 (MTLPD1)	response to light stimulus|GO:0009416	mitochondrial matrix|GO:0005759;mitochondrion|GO:0005739	dihydrolipoyl dehydrogenase activity|GO:0004148	-	chr1:17721101-17722810 REVERSE
At1g48180	1.61378	0	0	0	similar to unknown protein [Arabidopsis thaliana] (TAIR:AT1G51670.1); contains domain Cysteine proteinases (SSF54001)	0	cellular_component_unknown|GO:0005575	0	CHR1	chr1:17796194-17797386 REVERSE
At1g48200	0	0	-2.13534	0	similar to Os06g0149500 [Oryza sativa (japonica cultivar-group)] (GB:NP_001056817.1)		endomembrane system|GO:0012505	molecular_function_unknown|GO:0003674	CHR1	chr1:17800739-17801521 REVERSE
At1g48210	0	2.48266	0	0	serine/threonine protein kinase, putative	protein amino acid phosphorylation|GO:0006468	cellular_component_unknown|GO:0005575	kinase activity|GO:0016301	CHR1	chr1:17803220-17805467 FORWARD
At1g48390	0	0	0	2.9529	syntaxin-related family protein	biological_process_unknown|GO:0008150	cellular_component_unknown|GO:0005575	molecular_function_unknown|GO:0003674	CHR1	chr1:17883116-17884571 REVERSE
At1g48440	0	0	0	6.34298	similar to unknown protein [Arabidopsis thaliana] (TAIR:AT3G17780.1); similar to Os02g0734900 [Oryza sativa (japonica cultivar-group)] (GB:NP_001048043.1); similar to Os03g0240700 [Oryza sativa (japonica cultivar-group)] (GB:NP_001049510.1); similar to Erwinia induced protein 2 [Solanum tuberosum] (GB:AAO32066.1)	0	endomembrane system|GO:0012505	molecular_function_unknown|GO:0003674	CHR1	chr1:17910743-17911995 FORWARD
At1g48460	0	0	0	3.76903	similar to unknown protein [Arabidopsis thaliana] (TAIR:AT5G63040.2); similar to Os01g0704200 [Oryza sativa (japonica cultivar-group)] (GB:NP_001044004.1); similar to hypothetical protein MtrDRAFT_AC124952g33v1 [Medicago truncatula] (GB:ABE93586.1); contains domain Multidrug resistance ABC transporter MsbA, N-terminal domain (SSF90123)	biological_process_unknown|GO:0008150	chloroplast|GO:0009507	molecular_function_unknown|GO:0003674	-	chr1:17915137-17916817 FORWARD
At1g48490	0	0	0	4.06587	kinase	protein amino acid phosphorylation|GO:0006468	0	kinase activity|GO:0016301	CHR1	chr1:17926013-17930860 REVERSE
At1g48510	2.10982	0	0	0	cytochrome c oxidase assembly protein surfeit-related	biological_process_unknown|GO:0008150	0	molecular_function_unknown|GO:0003674	-	chr1:17938557-17940319 FORWARD
At1g48550	2.84588	0	0	0	vacuolar protein sorting-associated protein 26 family protein / VPS26 family protein	intracellular protein transport|GO:0006886;retrograde transport, endosome to Golgi|GO:0042147	retromer complex|GO:0030904	molecular_function_unknown|GO:0003674	-	chr1:17954460-17956313 REVERSE
At1g48700	1.66504	0	0	0	oxidoreductase, acting on paired donors, with incorporation or reduction of molecular oxygen, 2-oxoglutarate as one donor, and incorporation of one atom each of oxygen into both donors	protein metabolic process|GO:0019538	cellular_component_unknown|GO:0005575	oxidoreductase activity, acting on paired donors, with incorporation or reduction of molecular oxygen, 2-oxoglutarate as one donor, and incorporation of one atom each of oxygen into both donors|GO:0016706	-	chr1:18014953-18016491 REVERSE
At1g48760	0	0	2.2723	0	DELTA-ADR (DELTA-ADAPTIN); clathrin binding	0	0	clathrin binding|GO:0030276	CHR1	chr1:18040320-18042929 REVERSE
At1g48830	2.03212	-3.31354	0	0	40S ribosomal protein S7 (RPS7A)	translation|GO:0006412	cytosolic ribosome (sensu Eukaryota)|GO:0005830;cytosolic small ribosomal subunit (sensu Eukaryota)|GO:0005843	structural constituent of ribosome|GO:0003735	CHR1	chr1:18063522-18064603 REVERSE
At1g48840	0	0	2.41447	0	similar to unknown protein [Arabidopsis thaliana] (TAIR:AT3G18350.1); similar to unknown protein [Oryza sativa (japonica cultivar-group)] (GB:AAT01350.1); similar to Os10g0127700 [Oryza sativa (japonica cultivar-group)] (GB:NP_001064086.1); similar to Os05g0264200 [Oryza sativa (japonica cultivar-group)] (GB:NP_001055043.1); contains InterPro domain Protein of unknown function DUF639; (InterPro:I…	-	-	-	-	chr1:26859151-26863261 FORWARD
At1g48930	0	2.09051	-2.30125	0	endo-1,4-beta-glucanase, putative / cellulase, putative	carbohydrate metabolic process|GO:0005975	endomembrane system|GO:0012505	hydrolase activity, hydrolyzing O-glycosyl compounds|GO:0004553	CHR1	chr1:18105450-18108255 REVERSE
At1g48970	0	0	2.11162	0	GTP binding / translation initiation factor	translational initiation|GO:0006413	eukaryotic translation initiation factor 2B complex|GO:0005851	GTP binding|GO:0005525;translation initiation factor activity|GO:0003743	CHR1	chr1:18117536-18121215 REVERSE
At1g49005	0	0	2.30391	0	CLE11 (CLAVATA3/ESR-RELATED 11); receptor binding	signal transduction|GO:0007165	apoplast|GO:0048046	protein binding|GO:0005515;receptor binding|GO:0005102	CHR1	chr1:18132354-18132653 REVERSE
At1g49050	0	0	-2.0009	0	aspartyl protease family protein		endomembrane system|GO:0012505	pepsin A activity|GO:0004194	-	chr1:18154829-18156854 FORWARD
At1g49100	1.83862	0	0	0	leucine-rich repeat protein kinase, putative	protein amino acid phosphorylation|GO:0006468	endomembrane system|GO:0012505	kinase activity|GO:0016301	CHR1	chr1:18169815-18173773 REVERSE
At1g49130	0	0	2.14867	0	zinc ion binding	regulation of transcription|GO:0045449	intracellular|GO:0005622	transcription factor activity|GO:0003700;zinc ion binding|GO:0008270	CHR1	chr1:18178409-18179479 REVERSE
At1g49220	0	0	0	2.91635	zinc finger (C3HC4-type RING finger) family protein	0	0	zinc ion binding|GO:0008270	CHR1	chr1:18209614-18210369 FORWARD
At1g49240	2.53875	4.12899	0	0	ACT8 (ACTIN 8); structural constituent of cytoskeleton	0	0	structural constituent of cytoskeleton|GO:0005200	CHR1	chr1:18220207-18221615 FORWARD
At1g49450	0	0	-2.57266	0	transducin family protein / WD-40 repeat family protein		cellular_component_unknown|GO:0005575	nucleotide binding|GO:0000166	CHR1	chr1:18309352-18310767 FORWARD
At1g49560	0	0	-2.2805	0	myb family transcription factor		nucleus|GO:0005634	DNA binding|GO:0003677;transcription factor activity|GO:0003700	CHR1	chr1:18346393-18347769 FORWARD
At1g49580	0	3.76361	0	-2.77314	calcium-dependent protein kinase, putative / CDPK, putative	N-terminal protein myristoylation|GO:0006499;protein amino acid phosphorylation|GO:0006468	cellular_component_unknown|GO:0005575	calcium ion binding|GO:0005509;calcium-dependent protein serine/threonine phosphatase activity|GO:0004723;kinase activity|GO:0016301	CHR1	chr1:18355279-18358052 FORWARD
At1g49640	0	2.9769	0	0	similar to cell death associated protein-related [Arabidopsis thaliana] (TAIR:AT1G49650.1); similar to CXE carboxylesterase [Malus pumila] (GB:ABB89010.1); contains InterPro domain Esterase/lipase/thioesterase; (InterPro:IPR000379); contains InterPro domain Alpha/beta hydrolase fold-3; (InterPro:IPR013094)	biological_process_unknown|GO:0008150	cellular_component_unknown|GO:0005575	0	CHR1	chr1:18379365-18380312 REVERSE
At1g49660	0	0	0	2.74906	similar to cell death associated protein-related [Arabidopsis thaliana] (TAIR:AT1G49650.1); similar to Esterase/lipase/thioesterase [Medicago truncatula] (GB:ABE83375.1); contains InterPro domain Esterase/lipase/thioesterase; (InterPro:IPR000379); contains InterPro domain Alpha/beta hydrolase fold-3; (InterPro:IPR013094)	biological_process_unknown|GO:0008150	cellular_component_unknown|GO:0005575	carboxylesterase activity|GO:0004091	CHR1	chr1:18382445-18383404 REVERSE
At1g49860	-3.66884	0	0	0	ATGSTF14 (Arabidopsis thaliana Glutathione S-transferase (class phi) 14); glutathione transferase	toxin catabolic process|GO:0009407	cytoplasm|GO:0005737	glutathione transferase activity|GO:0004364	CHR1	chr1:18462378-18463398 FORWARD
At1g49920	0	2.3815	0	0	zinc finger protein-related	0	cellular_component_unknown|GO:0005575	zinc ion binding|GO:0008270	CHR1	chr1:18485466-18487901 REVERSE
At1g49970	0	2.86506	0	0	CLPR1 (Clp protease proteolytic subunit 5); endopeptidase Clp	ATP-dependent proteolysis|GO:0006510	chloroplast stroma|GO:0009570;chloroplast thylakoid|GO:0009534;chloroplastic endopeptidase Clp complex|GO:0009840	endopeptidase Clp activity|GO:0008462	CHR1	chr1:18505604-18508130 REVERSE
At1g50010	0	2.52851	0	0	TUA2 (tubulin alpha-2 chain)	microtubule-based process|GO:0007017	tubulin complex|GO:0045298	structural constituent of cytoskeleton|GO:0005200	CHR1	chr1:18521405-18523397 FORWARD
At1g50150	0	0	-2.16187	0	similar to unknown protein [Arabidopsis thaliana] (TAIR:AT3G19750.1); similar to hypothetical protein [Oryza sativa (japonica cultivar-group)] (GB:BAD37293.1)		cellular_component_unknown|GO:0005575	molecular_function_unknown|GO:0003674	CHR1	chr1:18580615-18582636 REVERSE
At1g50160	0	0	3.05528	0	similar to unknown protein [Arabidopsis thaliana] (TAIR:AT2G04420.1); contains InterPro domain Polynucleotidyl transferase, Ribonuclease H fold; (InterPro:IPR012337)	biological_process_unknown|GO:0008150	cellular_component_unknown|GO:0005575	molecular_function_unknown|GO:0003674	CHR1	chr1:18585097-18585318 FORWARD
At1g50180	0	0	-1.91823	0	disease resistance protein (CC-NBS-LRR class), putative		cellular_component_unknown|GO:0005575	ATP binding|GO:0005524	CHR1	chr1:18587903-18590804 FORWARD
At1g50370	0	0	0	6.6431	serine/threonine protein phosphatase, putative	biological_process_unknown|GO:0008150	cellular_component_unknown|GO:0005575	protein serine/threonine phosphatase activity|GO:0004722	-	chr1:18662562-18665340 FORWARD
At1g50460	0	3.70045	0	0	hexokinase, putative	response to cold|GO:0009409;response to osmotic stress|GO:0006970;response to salt stress|GO:0009651	mitochondrion|GO:0005739;plastid|GO:0009536	ATP binding|GO:0005524;hexokinase activity|GO:0004396	CHR1	chr1:18697699-18701097 FORWARD
At1g50530	0	0	4.34143	0	similar to C2 domain-containing protein [Arabidopsis thaliana] (TAIR:AT1G50570.2)	biological_process_unknown|GO:0008150	cellular_component_unknown|GO:0005575	molecular_function_unknown|GO:0003674	-	chr1:18724880-18725397 REVERSE
At1g50640	0	0	2.03211	0	ATERF3/ERF3 (ETHYLENE RESPONSIVE ELEMENT BINDING FACTOR 3); DNA binding / protein binding / transcription factor/ transcriptional repressor	negative regulation of ethylene mediated signaling pathway|GO:0010105;regulation of transcription, DNA-dependent|GO:0006355	nucleus|GO:0005634	DNA binding|GO:0003677;protein binding|GO:0005515;transcription factor activity|GO:0003700;transcription repressor activity|GO:0016564	CHR1	chr1:18761270-18761947 REVERSE
At1g50760	0	0	0	4.414	similar to unknown protein [Arabidopsis thaliana] (TAIR:AT1G50790.1); similar to hypothetical protein [Oryza sativa] (GB:AAK50585.1); similar to expressed protein [Oryza sativa (japonica cultivar-group)] (GB:ABF97156.1); similar to Os03g0565300 [Oryza sativa (japonica cultivar-group)] (GB:NP_001050500.1); contains InterPro domain Protein of unknown function DUF1723; (InterPro:IPR013541)	biological_process_unknown|GO:0008150	0	molecular_function_unknown|GO:0003674	-	chr1:18818615-18818928 REVERSE
At1g50900	9.43585	0	0	0	similar to unnamed protein product [Ostreococcus tauri] (GB:CAL57548.1); similar to Os07g0520800 [Oryza sativa (japonica cultivar-group)] (GB:NP_001059804.1); contains InterPro domain Ankyrin; (InterPro:IPR002110)	biological_process_unknown|GO:0008150	chloroplast|GO:0009507	molecular_function_unknown|GO:0003674	CHR1	chr1:18869940-18870682 FORWARD
At1g51100	0	0	0	-3.07968	similar to Os01g0676200 [Oryza sativa (japonica cultivar-group)] (GB:NP_001043849.1)	biological_process_unknown|GO:0008150	chloroplast|GO:0009507	molecular_function_unknown|GO:0003674	CHR1	chr1:18938010-18938645 FORWARD
At1g51120	0	0	2.44179	0	AP2 domain-containing transcription factor, putative	regulation of transcription, DNA-dependent|GO:0006355	nucleus|GO:0005634	DNA binding|GO:0003677;transcription factor activity|GO:0003700	CHR1	chr1:18941759-18942817 FORWARD
At1g51230	0	0	3.30753	0	similar to unknown protein [Arabidopsis thaliana] (TAIR:AT1G51240.1); contains InterPro domain Plant self-incompatibility S1; (InterPro:IPR010264)	biological_process_unknown|GO:0008150	cellular_component_unknown|GO:0005575	molecular_function_unknown|GO:0003674	CHR1	chr1:19000725-19001102 REVERSE
At1g51250	2.00232	0	0	0	similar to unknown protein [Arabidopsis thaliana] (TAIR:AT1G51240.1); contains InterPro domain Plant self-incompatibility S1; (InterPro:IPR010264)	biological_process_unknown|GO:0008150	endomembrane system|GO:0012505	molecular_function_unknown|GO:0003674	CHR1	chr1:19005401-19005820 REVERSE
At1g51405	0	2.26264	0	0	myosin-related	-	-	-	CHR1	chr1:19061448-19063250 FORWARD
At1g51430	0	0	2.51333	0	similar to unknown protein [Arabidopsis thaliana] (TAIR:AT3G28370.1)	biological_process_unknown|GO:0008150	cellular_component_unknown|GO:0005575	molecular_function_unknown|GO:0003674	-	chr1:19071909-19073034 FORWARD
At1g51510	0	2.63901	0	0	RNA-binding protein, putative	RNA processing|GO:0006396	cytoplasm|GO:0005737;nucleus|GO:0005634	RNA binding|GO:0003723	CHR1	chr1:19106740-19108421 REVERSE
At1g51550	2.26804	0	0	0	F-box family protein	ubiquitin-dependent protein catabolic process|GO:0006511	chloroplast|GO:0009507	ubiquitin-protein ligase activity|GO:0004842	CHR1	chr1:19121314-19122959 REVERSE
At1g51660	0	0	0	5.07442	ATMKK4 (MITOGEN-ACTIVATED PROTEIN KINASE KINASE 4); MAP kinase kinase/ kinase	MAPKKK cascade|GO:0000165;defense response, incompatible interaction|GO:0009814;stomatal complex development|GO:0010374;stomatal complex patterning|GO:0010375	cytoplasm|GO:0005737;nucleus|GO:0005634	MAP kinase kinase activity|GO:0004708;kinase activity|GO:0016301	CHR1	chr1:19158243-19159343 FORWARD
At1g51670	-2.32178	0	0	0	similar to unknown protein [Arabidopsis thaliana] (TAIR:AT1G48180.1); contains domain Cysteine proteinases (SSF54001)	biological_process_unknown|GO:0008150	cellular_component_unknown|GO:0005575	molecular_function_unknown|GO:0003674	CHR1	chr1:19160810-19162012 FORWARD
At1g51680	0	4.95017	0	0	4CL1 (4-COUMARATE:COA LIGASE 1)	phenylpropanoid metabolic process|GO:0009698;response to UV|GO:0009411;response to fungus|GO:0009620;response to wounding|GO:0009611	cellular_component_unknown|GO:0005575	4-coumarate-CoA ligase activity|GO:0016207	CHR1	chr1:19162748-19165132 REVERSE
At1g51690	0	0	-2.44574	0	ATB ALPHA (protein phosphatase 2A 55 kDa regulatory subunit B alpha isoform); nucleotide binding		protein phosphatase type 2A complex|GO:0000159	nucleotide binding|GO:0000166	-	chr1:19169886-19173642 FORWARD
At1g51745	0	0	-2.78705	0	similar to ATP binding / DNA binding [Arabidopsis thaliana] (TAIR:AT3G21295.1); similar to Os04g0599100 [Oryza sativa (japonica cultivar-group)] (GB:NP_001053748.1); similar to Os01g0558500 [Oryza sativa (japonica cultivar-group)] (GB:NP_001043335.1); similar to serine-rich repeat protein [Streptococcus agalactiae] (GB:AAZ95526.1); contains domain Tudor/PWWP/MBT (SSF63748)		cellular_component_unknown|GO:0005575	molecular_function_unknown|GO:0003674	CHR1	chr1:19195905-19198044 FORWARD
At1g51830	0	0	2.09245	0	ATP binding / kinase/ protein serine/threonine kinase	protein amino acid phosphorylation|GO:0006468;transmembrane receptor protein tyrosine kinase signaling pathway|GO:0007169	cellular_component_unknown|GO:0005575	ATP binding|GO:0005524;kinase activity|GO:0016301;protein serine/threonine kinase activity|GO:0004674	CHR1	chr1:19246694-19249679 REVERSE
At1g51850	0	2.40466	0	0	leucine-rich repeat protein kinase, putative	protein amino acid phosphorylation|GO:0006468	endomembrane system|GO:0012505	kinase activity|GO:0016301	CHR1	chr1:19256633-19260452 REVERSE
At1g51890	0	3.28268	0	0	leucine-rich repeat protein kinase, putative	protein amino acid phosphorylation|GO:0006468	endomembrane system|GO:0012505	kinase activity|GO:0016301	CHR1	chr1:19278471-19282197 REVERSE
At1g51920	1.59033	0	0	0	similar to unknown protein [Arabidopsis thaliana] (TAIR:AT1G51913.1)	biological_process_unknown|GO:0008150	endomembrane system|GO:0012505	molecular_function_unknown|GO:0003674	-	chr1:19297898-19298248 FORWARD
At1g51965	0	0	3.96842	0	pentatricopeptide (PPR) repeat-containing protein	biological_process_unknown|GO:0008150	0	binding|GO:0005488	CHR1	chr1:19315747-19317814 REVERSE
At1g52090	0	0	2.89715	0	similar to unknown protein [Arabidopsis thaliana] (TAIR:AT5G27590.1)	biological_process_unknown|GO:0008150	cellular_component_unknown|GO:0005575	molecular_function_unknown|GO:0003674	CHR1	chr1:19381812-19382156 REVERSE
At1g52150	0	4.81125	0	0	ATHB-15 (INCURVATA 4); DNA binding / transcription factor	determination of bilateral symmetry|GO:0009855;leaf morphogenesis|GO:0009965;meristem initiation|GO:0010014;meristem maintenance|GO:0010073;organ morphogenesis|GO:0009887;regulation of meristem size|GO:0010075;regulation of transcription, DNA-dependent|GO	nucleus|GO:0005634	DNA binding|GO:0003677;transcription factor activity|GO:0003700	-	chr1:19413582-19417630 REVERSE
At1g52240	1.81954	0	0	0	ATROPGEF11/ROPGEF11 (KINASE PARTNER PROTEIN-LIKE); Rho guanyl-nucleotide exchange factor	biological_process_unknown|GO:0008150	cellular_component_unknown|GO:0005575	Rho guanyl-nucleotide exchange factor activity|GO:0005089;molecular_function_unknown|GO:0003674	CHR1	chr1:19459908-19461535 REVERSE
At1g52320	0	2.47927	0	0	similar to unknown protein [Arabidopsis thaliana] (TAIR:AT5G25590.1); similar to Spectrin repeat [Medicago truncatula] (GB:ABE93358.1); contains InterPro domain Protein of unknown function DUF632; (InterPro:IPR006867)	N-terminal protein myristoylation|GO:0006499	cellular_component_unknown|GO:0005575	molecular_function_unknown|GO:0003674	CHR1	chr1:19489368-19490873 FORWARD
At1g52360	0	2.17098	0	0	coatomer protein complex, subunit beta 2 (beta prime), putative	intracellular protein transport|GO:0006886	COPI vesicle coat|GO:0030126	binding|GO:0005488;protein transporter activity|GO:0008565	-	chr1:19502951-19509066 FORWARD
At1g52370	0	3.09071	0	0	structural constituent of ribosome	translation|GO:0006412	ribosome|GO:0005840	structural constituent of ribosome|GO:0003735	CHR1	chr1:19510721-19512368 FORWARD
At1g52410	0	0	2.53017	0	TSA1 (TSK-ASSOCIATING PROTEIN 1)	0	chloroplast thylakoid membrane|GO:0009535	calcium ion binding|GO:0005509;protein binding|GO:0005515	CHR1	chr1:19524431-19529030 FORWARD
At1g52500	0	2.96187	0	0	ATFPG-1/ATFPG-2/ATMMH-1/ATMMH-2/FPG-1/FPG-2 (FORMAMIDOPYRIMIDINE-DNA GLYCOSYLASE 1, FORMAMIDOPYRIMIDINE-DNA GLYCOSYLASE 2); DNA N-glycosylase	DNA repair|GO:0006281;response to oxidative stress|GO:0006979	cellular_component_unknown|GO:0005575	DNA N-glycosylase activity|GO:0019104	CHR1	chr1:19563712-19566524 FORWARD
At1g52530	12.7438	0	0	0	similar to Hus1-like protein [Medicago truncatula] (GB:ABE90135.1); contains InterPro domain Hus1-like protein; (InterPro:IPR007150)	biological_process_unknown|GO:0008150	cellular_component_unknown|GO:0005575	molecular_function_unknown|GO:0003674	CHR1	chr1:19572714-19573673 FORWARD
At1g52580	1.61239	0	0	0	rhomboid family protein	biological_process_unknown|GO:0008150	cellular_component_unknown|GO:0005575	molecular_function_unknown|GO:0003674	CHR1	chr1:19591306-19592627 FORWARD
At1g52730	0	3.62552	0	0	transducin family protein / WD-40 repeat family protein	biological_process_unknown|GO:0008150	cellular_component_unknown|GO:0005575	nucleotide binding|GO:0000166	CHR1	chr1:19646534-19648646 FORWARD
At1g52760	0	2.59413	0	0	esterase/lipase/thioesterase family protein	aromatic compound metabolic process|GO:0006725	cellular_component_unknown|GO:0005575	catalytic activity|GO:0003824	-	chr1:19655046-19656244 FORWARD
At1g52790	0	0	0	2.44139	oxidoreductase, 2OG-Fe(II) oxygenase family protein	0	cellular_component_unknown|GO:0005575	0	CHR1	chr1:19665862-19666969 REVERSE
At1g52920	0	2.21532	0	0	catalytic	maintenance of seed dormancy|GO:0010231;regulation of abscisic acid mediated signaling|GO:0009787	plasma membrane|GO:0005886	abscisic acid binding activity|GO:0010427;catalytic activity|GO:0003824	-	chr1:19713028-19714716 REVERSE
At1g53000	0	0	0	-2.74951	cytidylyltransferase family	lipopolysaccharide biosynthetic process|GO:0009103	mitochondrion|GO:0005739;plastid|GO:0009536	nucleotidyltransferase activity|GO:0016779	-	chr1:19748998-19750801 REVERSE
At1g53100	0	0	-2.19417	0	acetylglucosaminyltransferase		membrane|GO:0016020	acetylglucosaminyltransferase activity|GO:0008375	CHR1	chr1:19790658-19792172 REVERSE
At1g53265	0	0	-1.9181	0	unknown protein		cellular_component_unknown|GO:0005575	molecular_function_unknown|GO:0003674	CHR1	chr1:19864766-19865143 REVERSE
At1g53285	0	0	2.36618	0	similar to unknown protein [Arabidopsis thaliana] (TAIR:AT1G53282.1)	biological_process_unknown|GO:0008150	endomembrane system|GO:0012505	molecular_function_unknown|GO:0003674	CHR1	chr1:19873438-19873744 REVERSE
At1g53300	3.18176	0	0	0	TTL1 (TETRATRICOPETIDE-REPEAT THIOREDOXIN-LIKE 1); binding	0	0	binding|GO:0005488	CHR1	chr1:19883394-19886043 FORWARD
At1g53320	-3.01631	0	0	0	AtTLP7 (TUBBY LIKE PROTEIN 7); phosphoric diester hydrolase/ transcription factor	regulation of transcription|GO:0045449	0	phosphoric diester hydrolase activity|GO:0008081;transcription factor activity|GO:0003700	CHR1	chr1:19894905-19897097 REVERSE
At1g53390	-2.71897	0	0	0	ATPase, coupled to transmembrane movement of substances	0	0	ATPase activity, coupled to transmembrane movement of substances|GO:0042626	-	chr1:19921865-19927247 FORWARD
At1g53450	0	2.39268	0	0	similar to unknown protein [Arabidopsis thaliana] (TAIR:AT3G14830.2); similar to unknown protein [Oryza sativa (japonica cultivar-group)] (GB:AAS72350.1); similar to Os01g0729900 [Oryza sativa (japonica cultivar-group)] (GB:NP_001044138.1)	biological_process_unknown|GO:0008150	cellular_component_unknown|GO:0005575	molecular_function_unknown|GO:0003674	CHR1	chr1:19955415-19957507 REVERSE
At1g53490	1.57846	0	0	0	DNA binding	0	0	DNA binding|GO:0003677	CHR1	chr1:19968814-19970479 FORWARD
At1g53590	0	2.13223	0	0	C2 domain-containing protein	0	endomembrane system|GO:0012505	0	CHR1	chr1:20000224-20003795 FORWARD
At1g53705	2.67132	0	0	0	similar to unknown protein [Arabidopsis thaliana] (TAIR:AT3G29750.1); contains InterPro domain Peptidase aspartic, catalytic; (InterPro:IPR009007)	biological_process_unknown|GO:0008150	endomembrane system|GO:0012505	molecular_function_unknown|GO:0003674	-	chr1:20054143-20055119 REVERSE
At1g54010	2.99681	0	0	0	myrosinase-associated protein, putative	lipid metabolic process|GO:0006629	endomembrane system|GO:0012505	carboxylesterase activity|GO:0004091	CHR1	chr1:20162522-20164415 REVERSE
At1g54020	0	0	0	-2.8382	myrosinase-associated protein, putative	lipid metabolic process|GO:0006629	endomembrane system|GO:0012505	carboxylesterase activity|GO:0004091	CHR1	chr1:20165473-20166591 REVERSE
At1g54080	0	0	-2.28139	0	UBP1A; mRNA 3'-UTR binding		mitochondrion|GO:0005739	mRNA 3'-UTR binding|GO:0003730	-	chr1:20187591-20190492 REVERSE
At1g54100	0	5.37111	0	0	ALDH7B4 (ALDEHYDE DEHYDROGENASE 7B4); 3-chloroallyl aldehyde dehydrogenase	response to abscisic acid stimulus|GO:0009737;response to desiccation|GO:0009269;response to salt stress|GO:0009651	0	3-chloroallyl aldehyde dehydrogenase activity|GO:0004028	-	chr1:20199103-20202521 REVERSE
At1g54170	-2.41492	0	0	0	CID3 (CTC-Interacting Domain 3)	-	-	-	CHR1	chr1:20225020-20228586 REVERSE
At1g54220	-2.381	0	0	0	dihydrolipoyllysine-residue acetyltransferase	acetyl-CoA biosynthetic process from pyruvate|GO:0006086;glycolysis|GO:0006096;metabolic process|GO:0008152	mitochondrion|GO:0005739	dihydrolipoyllysine-residue acetyltransferase activity|GO:0004742	CHR1	chr1:20250127-20253875 REVERSE
At1g54270	0	0	-1.92286	0	EIF4A-2 (eukaryotic translation initiation factor 4A-2); ATP-dependent helicase		cellular_component_unknown|GO:0005575	ATP-dependent helicase activity|GO:0008026;translation initiation factor activity|GO:0003743	-	chr1:20264162-20265685 FORWARD
At1g54370	0	4.28083	0	0	ATNHX5/NHX5 (NA+/H+ ANTIPORTER 5); sodium:hydrogen antiporter	lithium ion transport|GO:0010351;sodium ion transport|GO:0006814	integral to membrane|GO:0016021	sodium ion transmembrane transporter activity|GO:0015081;sodium:hydrogen antiporter activity|GO:0015385	CHR1	chr1:20297020-20300796 REVERSE
At1g54510	0	2.20672	0	0	protein kinase family protein	protein amino acid phosphorylation|GO:0006468	cellular_component_unknown|GO:0005575	kinase activity|GO:0016301	CHR1	chr1:20362270-20365673 REVERSE
At1g54560	0	3.29704	0	0	XIE (Myosin-like protein XIE); motor/ protein binding	actin filament-based movement|GO:0030048	myosin complex|GO:0016459	motor activity|GO:0003774;protein binding|GO:0005515	CHR1	chr1:20375316-20383412 REVERSE
At1g54580	2.37155	0	0	0	ACP2 (ACYL CARRIER PROTEIN 2)	fatty acid biosynthetic process|GO:0006633	chloroplast|GO:0009507;photosystem II|GO:0009523	acyl carrier activity|GO:0000036	CHR1	chr1:20393239-20394437 FORWARD
At1g54590	3.04086	0	0	0	splicing factor Prp18 family protein	RNA splicing|GO:0008380	spliceosome|GO:0005681	0	CHR1	chr1:20395227-20396101 REVERSE
At1g54730	0	-3.01633	0	0	sugar transporter, putative	carbohydrate transport|GO:0008643;transport|GO:0006810	membrane|GO:0016020	carbohydrate transmembrane transporter activity|GO:0015144;sugar:hydrogen ion symporter activity|GO:0005351	-	chr1:20429066-20429468 FORWARD
At1g54740	3.96928	0	0	0	similar to unknown protein [Arabidopsis thaliana] (TAIR:AT1G22110.1); similar to hypothetical protein [Oryza sativa (japonica cultivar-group)] (GB:BAD28434.1)	biological_process_unknown|GO:0008150	0	molecular_function_unknown|GO:0003674	CHR1	chr1:20434506-20435405 FORWARD
At1g54990	0	2.73474	0	0	AXR4 (AUXIN RESISTANT 4)	auxin polar transport|GO:0009926;response to auxin stimulus|GO:0009733;response to mechanical stimulus|GO:0009612	endoplasmic reticulum|GO:0005783	molecular_function_unknown|GO:0003674	CHR1	chr1:20515232-20517156 FORWARD
At1g55090	-4.70156	0	0	0	carbon-nitrogen hydrolase family protein	nitrogen compound metabolic process|GO:0006807	cellular_component_unknown|GO:0005575	hydrolase activity, acting on carbon-nitrogen (but not peptide) bonds|GO:0016810	CHR1	chr1:20558524-20561855 FORWARD
At1g55130	9.75449	0	0	2.89894	endomembrane protein 70, putative	transport|GO:0006810	Golgi apparatus|GO:0005794;integral to membrane|GO:0016021	transporter activity|GO:0005215	CHR1	chr1:20573321-20575933 FORWARD
At1g55140	0	0	0	3.22175	RNA binding / ribonuclease III	RNA processing|GO:0006396	chloroplast|GO:0009507	RNA binding|GO:0003723;ribonuclease III activity|GO:0004525	CHR1	chr1:20576455-20577999 REVERSE
At1g55240	0	0	0	-3.48217	similar to unknown protein [Arabidopsis thaliana] (TAIR:AT1G55230.1); similar to Os09g0444900 [Oryza sativa (japonica cultivar-group)] (GB:NP_001063301.1); similar to Os08g0462800 [Oryza sativa (japonica cultivar-group)] (GB:NP_001061987.1); similar to plant viral-response family protein-like [Oryza sativa (japonica cultivar-group)] (GB:BAD38318.1); contains InterPro domain Protein of unknown fun…	biological_process_unknown|GO:0008150	endomembrane system|GO:0012505	molecular_function_unknown|GO:0003674	CHR1	chr1:20608682-20609852 FORWARD
At1g55255	0	0	0	3.35745	HUB2 (HISTONE MONO-UBIQUITINATION 2); protein binding / zinc ion binding	0	0	protein binding|GO:0005515;zinc ion binding|GO:0008270	CHR1	chr1:20613833-20615969 FORWARD
At1g55265	0	0	0	9.24857	similar to unknown protein [Arabidopsis thaliana] (TAIR:AT5G19860.1); similar to Protein of unknown function DUF538 [Medicago truncatula] (GB:ABE78678.1); contains InterPro domain Protein of unknown function DUF538; (InterPro:IPR007493)	biological_process_unknown|GO:0008150	endomembrane system|GO:0012505	molecular_function_unknown|GO:0003674	CHR1	chr1:20620993-20621520 FORWARD
At1g55300	0	0	2.38143	0	transcription factor	regulation of transcription|GO:0045449	nucleus|GO:0005634	transcription factor activity|GO:0003700	CHR1	chr1:20631821-20633157 REVERSE
At1g55310	0	3.34713	0	0	SR33 (SC35-like splicing factor 33); RNA binding	RNA splicing|GO:0008380;nuclear mRNA splicing, via spliceosome|GO:0000398	interchromatin granule|GO:0035061;nuclear speck|GO:0016607	RNA binding|GO:0003723;protein binding|GO:0005515	CHR1	chr1:20634343-20636240 FORWARD
At1g55340	1.59513	-3.95842	-2.32638	0	similar to unknown protein [Arabidopsis thaliana] (TAIR:AT3G03880.1); similar to unknown protein [Oryza sativa (japonica cultivar-group)] (GB:AAV67822.1); similar to Os03g0807200 [Oryza sativa (japonica cultivar-group)] (GB:NP_001051641.1); contains InterPro domain Protein of unknown function DUF1639; (InterPro:IPR012438)	biological_process_unknown|GO:0008150	cellular_component_unknown|GO:0005575	molecular_function_unknown|GO:0003674	-	chr1:20656271-20657135 FORWARD
At1g55370	-2.96405	0	0	2.27541	similar to unknown protein [Arabidopsis thaliana] (TAIR:AT1G64770.1); similar to Os03g0748300 [Oryza sativa (japonica cultivar-group)] (GB:NP_001051267.1); similar to Os03g0158300 [Oryza sativa (japonica cultivar-group)] (GB:NP_001049021.1); similar to Hypothetical protein [Oryza sativa (japonica cultivar-group)] (GB:AAN06836.1); contains InterPro domain Galactose mutarotase-like; (InterPro:IPR01…	0	chloroplast|GO:0009507	0	CHR1	chr1:20678518-20679737 FORWARD
At1g55380	0	0	2.32087	0	DC1 domain-containing protein	-	-	-	CHR1	chr1:20680288-20682273 REVERSE
At1g55450	0	0	2.41311	0	embryo-abundant protein-related	-	-	-	CHR1	chr1:20708940-20710491 REVERSE
At1g55535	0	0	2.42435	0	similar to unknown protein [Arabidopsis thaliana] (TAIR:AT3G13420.1); similar to hypothetical protein MtrDRAFT_AC146567g1v1 [Medicago truncatula] (GB:ABE90925.1)	-	-	-	CHR1	chr1:20735773-20737468 REVERSE
At1g55660	0	0	0	-3.12376	F-box family protein	biological_process_unknown|GO:0008150	endomembrane system|GO:0012505	molecular_function_unknown|GO:0003674	CHR1	chr1:20804360-20806006 FORWARD
At1g55680	0	3.51395	0	0	WD-40 repeat family protein	biological_process_unknown|GO:0008150	heterotrimeric G-protein complex|GO:0005834	molecular_function_unknown|GO:0003674	CHR1	chr1:20808654-20810960 REVERSE
At1g55720	0	0	2.27324	0	ATCAX6 (calcium exchanger 6); cation:cation antiporter	cation transport|GO:0006812	integral to membrane|GO:0016021	calcium:cation antiporter activity|GO:0015368;cation:cation antiporter activity|GO:0015491	CHR1	chr1:20832031-20834007 REVERSE
At1g55800	5.68594	0	0	0	similar to ATP binding / phenylalanine-tRNA ligase [Arabidopsis thaliana] (TAIR:AT1G55790.1); similar to unnamed protein product; gene_id:MDA7.10 pir	biological_process_unknown|GO:0008150	cellular_component_unknown|GO:0005575	molecular_function_unknown|GO:0003674	-	0
At1g55820	0	0	0	2.52832	similar to GIP1 (GBF-INTERACTING PROTEIN 1) [Arabidopsis thaliana] (TAIR:AT3G13222.1); similar to hydroxyproline-rich glycoprotein family protein-like [Oryza sativa (japonica cultivar-group)] (GB:BAD29556.1); contains InterPro domain Protein of unknown function DUF1296; (InterPro:IPR009719)	biological_process_unknown|GO:0008150	cellular_component_unknown|GO:0005575	molecular_function_unknown|GO:0003674	CHR1	chr1:20868063-20871084 FORWARD
At1g55840	0	0	0	-2.99358	SEC14 cytosolic factor (SEC14) / phosphoglyceride transfer protein	transport|GO:0006810	cellular_component_unknown|GO:0005575	transporter activity|GO:0005215	-	chr1:20877609-20879684 FORWARD
At1g55930	0	0	0	-3.90685	CBS domain-containing protein / transporter associated domain-containing protein	0	chloroplast|GO:0009507	0	CHR1	chr1:20922560-20925798 FORWARD
At1g55990	0	-4.04378	0	0	glycine-rich protein	biological_process_unknown|GO:0008150	cellular_component_unknown|GO:0005575	molecular_function_unknown|GO:0003674	CHR1	chr1:20946152-20946616 REVERSE
At1g56220	2.7142	0	0	0	dormancy/auxin associated family protein	biological_process_unknown|GO:0008150	cellular_component_unknown|GO:0005575	molecular_function_unknown|GO:0003674	-	chr1:21047079-21048046 FORWARD
At1g56280	0	2.39848	0	0	ATDI19 (Arabidopsis thaliana drought-induced 19)	response to water deprivation|GO:0009414	0	0	-	chr1:21077031-21078390 REVERSE
At1g56540	0	2.17182	0	0	disease resistance protein (TIR-NBS-LRR class), putative	defense response|GO:0006952	membrane|GO:0016020	ATP binding|GO:0005524;nucleoside-triphosphatase activity|GO:0017111;nucleotide binding|GO:0000166;protein binding|GO:0005515;transmembrane receptor activity|GO:0004888	CHR1	chr1:21185329-21188971 FORWARD
At1g56660	0	7.52953	0	0	similar to unknown protein [Arabidopsis thaliana] (TAIR:AT3G28770.1); similar to KED [Nicotiana tabacum] (GB:BAA95789.1)	biological_process_unknown|GO:0008150	cellular_component_unknown|GO:0005575	molecular_function_unknown|GO:0003674	CHR1	chr1:21242474-21244042 FORWARD
At1g56700	0	0	4.62266	0	pyrrolidone-carboxylate peptidase family protein	proteolysis|GO:0006508	cellular_component_unknown|GO:0005575	pyroglutamyl-peptidase I activity|GO:0004219	-	chr1:21260495-21261305 FORWARD
At1g56710	0	0	2.02332	0	glycoside hydrolase family 28 protein / polygalacturonase (pectinase) family protein	carbohydrate metabolic process|GO:0005975	endomembrane system|GO:0012505	polygalacturonase activity|GO:0004650	-	chr1:21261871-21263587 REVERSE
At1g57565	0	2.05393	0	0	similar to F-box family protein [Arabidopsis thaliana] (TAIR:AT1G57580.1); contains domain SUBFAMILY NOT NAMED (PTHR13711:SF8); contains domain SWI/SNF-RELATED CHROMATIN BINDING PROTEIN (PTHR13711)	biological_process_unknown|GO:0008150	cellular_component_unknown|GO:0005575	molecular_function_unknown|GO:0003674	CHR1	chr1:21323300-21323878 FORWARD
At1g57580	0	0	0	-2.93631	F-box family protein	biological_process_unknown|GO:0008150	cellular_component_unknown|GO:0005575	molecular_function_unknown|GO:0003674	CHR1	chr1:21328744-21329917 FORWARD
At1g57700	0	2.90249	0	0	protein kinase family protein	N-terminal protein myristoylation|GO:0006499;protein amino acid phosphorylation|GO:0006468	cellular_component_unknown|GO:0005575	kinase activity|GO:0016301	CHR1	chr1:21374716-21377525 FORWARD
At1g57720	0	3.21284	0	0	translation elongation factor	translational elongation|GO:0006414	eukaryotic translation elongation factor 1 complex|GO:0005853	translation elongation factor activity|GO:0003746	CHR1	chr1:21381538-21383779 FORWARD
At1g57760	0	0	0	2.78216	similar to unknown protein [Arabidopsis thaliana] (TAIR:AT1G09645.1); similar to Os05g0419600 [Oryza sativa (japonica cultivar-group)] (GB:NP_001055573.1)	0	endomembrane system|GO:0012505	0	CHR1	chr1:21397158-21398199 FORWARD
At1g57860	0	0	-1.99569	0	60S ribosomal protein L21		ribosome|GO:0005840	structural constituent of ribosome|GO:0003735	CHR1	chr1:21433699-21434492 REVERSE
At1g58070	0	2.41646	0	0	similar to Os11g0195800 [Oryza sativa (japonica cultivar-group)] (GB:NP_001067427.1); similar to hypothetical protein LOC_Os12g08160 [Oryza sativa (japonica cultivar-group)] (GB:ABA95958.1)	biological_process_unknown|GO:0008150	cellular_component_unknown|GO:0005575	molecular_function_unknown|GO:0003674	CHR1	chr1:21506633-21507487 FORWARD
At1g58080	0	2.24712	0	0	ATATP-PRT1 (ATP PHOSPHORIBOSYL TRANSFERASE)	histidine biosynthetic process|GO:0000105	chloroplast|GO:0009507	ATP phosphoribosyltransferase activity|GO:0003879	-	chr1:21508227-21511094 REVERSE
At1g58210	0	2.16125	0	0	EMB1674 (EMBRYO DEFECTIVE 1674)	embryonic development ending in seed dormancy|GO:0009793	0	molecular_function_unknown|GO:0003674	CHR1	chr1:21557286-21561721 FORWARD
At1g58235	2.07717	0	0	0	unknown protein	biological_process_unknown|GO:0008150	0	molecular_function_unknown|GO:0003674	CHR1	chr1:21584082-21584306 REVERSE
At1g58280	0	0	0	-3.20342	similar to unknown protein [Arabidopsis thaliana] (TAIR:AT5G64460.6); similar to phosphoglycerate mutase-like protein [Glycine max] (GB:AAG38144.1); contains InterPro domain Phosphoglycerate mutase; (InterPro:IPR013078)	0	chloroplast|GO:0009507	0	CHR1	chr1:21624162-21626133 REVERSE
At1g58320	0	0	2.02264	0	similar to unknown protein [Arabidopsis thaliana] (TAIR:AT5G35525.1); similar to Os02g0579800 [Oryza sativa (japonica cultivar-group)] (GB:NP_001047231.1); similar to putative fw2.2 [Oryza sativa (japonica cultivar-group)] (GB:BAD53511.1); similar to Os02g0580000 [Oryza sativa (japonica cultivar-group)] (GB:NP_001047232.1); contains InterPro domain Protein of unknown function Cys-rich; (InterPro:…	biological_process_unknown|GO:0008150	cellular_component_unknown|GO:0005575	molecular_function_unknown|GO:0003674	CHR1	chr1:21637788-21638968 REVERSE
At1g58470	2.03242	0	0	0	ATRBP1 (RNA-BINDING PROTEIN 1); RNA binding	cell proliferation|GO:0008283	0	RNA binding|GO:0003723;single-stranded RNA binding|GO:0003727	CHR1	chr1:21731039-21732204 FORWARD
At1g58684	0	4.22725	0	0	40S ribosomal protein S2, putative	translation|GO:0006412	intracellular|GO:0005622;ribosome|GO:0005840	structural constituent of ribosome|GO:0003735	CHR1 ,CHR1 ,CHR1	chr1:21773686-21774882 REVERSE
At1g58983	0	4.33265	0	0	40S ribosomal protein S2, putative	translation|GO:0006412	intracellular|GO:0005622;ribosome|GO:0005840	structural constituent of ribosome|GO:0003735	CHR1 ,CHR1 ,CHR1	chr1:21773686-21774882 REVERSE
At1g59124	0	2.59709	0	0	disease resistance protein (CC-NBS-LRR class), putative / PRM1 homolog, putative	defense response|GO:0006952	cellular_component_unknown|GO:0005575	ATP binding|GO:0005524;protein binding|GO:0005515	CHR1 ,CHR1 ,CHR1 ,CHR1	chr1:21820497-21823318 FORWARD
At1g59359	0	3.01358	0	0	40S ribosomal protein S2, putative	translation|GO:0006412	intracellular|GO:0005622;ribosome|GO:0005840	structural constituent of ribosome|GO:0003735	CHR1 ,CHR1 ,CHR1	chr1:21773686-21774882 REVERSE
At1g59520	1.69947	0	0	0	CW7	biological_process_unknown|GO:0008150	cellular_component_unknown|GO:0005575	molecular_function_unknown|GO:0003674	CHR1	chr1:21865254-21869681 FORWARD
At1g59535	0	0	0	-3.12465	unknown protein	biological_process_unknown|GO:0008150	cellular_component_unknown|GO:0005575	molecular_function_unknown|GO:0003674	-	chr1:21874873-21875192 REVERSE
At1g59580	2.18453	0	0	0	ATMPK2 (MITOGEN-ACTIVATED PROTEIN KINASE HOMOLOG 2); MAP kinase/ kinase	protein amino acid phosphorylation|GO:0006468;signal transduction|GO:0007165	0	MAP kinase activity|GO:0004707;kinase activity|GO:0016301;protein kinase activity|GO:0004672	CHR1	chr1:21888186-21889408 FORWARD
At1g59870	1.84937	0	0	0	PDR8/PEN3 (PLEIOTROPIC DRUG RESISTANCE8); ATPase, coupled to transmembrane movement of substances	cadmium ion transport|GO:0015691;defense response to fungus, incompatible interaction|GO:0009817;multidrug transport|GO:0006855;negative regulation of defense response|GO:0031348;systemic acquired resistance|GO:0009627	plasma membrane|GO:0005886	ATPase activity, coupled to transmembrane movement of substances|GO:0042626;cadmium ion transmembrane transporter activity|GO:0015086	CHR1	chr1:22038326-22043509 FORWARD
At1g59890	0	2.64802	0	0	paired amphipathic helix repeat-containing protein	regulation of transcription, DNA-dependent|GO:0006355	nucleus|GO:0005634	molecular_function_unknown|GO:0003674	CHR1	chr1:22047991-22054335 FORWARD
At1g60010	0	3.32181	0	0	similar to unknown protein [Arabidopsis thaliana] (TAIR:AT1G10530.1); similar to T10O24.15, related [Lycopersicon esculentum] (GB:AAX95759.1)	N-terminal protein myristoylation|GO:0006499	cellular_component_unknown|GO:0005575	molecular_function_unknown|GO:0003674	CHR1	chr1:22099325-22100099 REVERSE
At1g60060	0	2.3355	0	0	similar to unknown protein [Arabidopsis thaliana] (TAIR:AT5G53900.2); similar to Os02g0742700 [Oryza sativa (japonica cultivar-group)] (GB:NP_001048090.1); similar to unknown protein [Oryza sativa (japonica cultivar-group)] (GB:BAD37771.1); similar to Os06g0233800 [Oryza sativa (japonica cultivar-group)] (GB:NP_001057234.1); contains domain gb def: At3g15240 (PTHR13902:SF3); contains domain SERIN…	biological_process_unknown|GO:0008150	cellular_component_unknown|GO:0005575	molecular_function_unknown|GO:0003674	-	chr1:22142947-22145250 FORWARD
At1g60230	0	2.47862	0	0	radical SAM domain-containing protein	biological_process_unknown|GO:0008150	0	catalytic activity|GO:0003824;iron ion binding|GO:0005506	CHR1	chr1:22215888-22218011 REVERSE
At1g60250	0	-4.10207	0	0	zinc finger (B-box type) family protein	regulation of transcription|GO:0045449	endomembrane system|GO:0012505;intracellular|GO:0005622	transcription factor activity|GO:0003700;zinc ion binding|GO:0008270	CHR1	chr1:22220742-22221497 REVERSE
At1g60280	0	0	0	2.28459	ANAC023 (Arabidopsis NAC domain containing protein 23); transcription factor	regulation of transcription|GO:0045449	cellular_component_unknown|GO:0005575	transcription factor activity|GO:0003700	CHR1	chr1:22230550-22231593 REVERSE
At1g60300	1.70447	0	0	0	apical meristem formation protein-related	regulation of transcription|GO:0045449	cellular_component_unknown|GO:0005575	transcription factor activity|GO:0003700	CHR1	chr1:22233445-22234413 REVERSE
At1g60320	0	0	2.89749	0	Toll-Interleukin-Resistance (TIR) domain-containing protein	defense response|GO:0006952	membrane|GO:0016020	transmembrane receptor activity|GO:0004888	CHR1	chr1:22238756-22239271 FORWARD
At1g60340	0	0	0	-3.40127	apical meristem formation protein-related	regulation of transcription|GO:0045449	cellular_component_unknown|GO:0005575	transcription factor activity|GO:0003700	CHR1	chr1:22242399-22244064 REVERSE
At1g60430	0	0	-1.93812	-2.94586	ARPC3 (actin-related protein C3)	actin filament organization|GO:0007015	Arp2/3 protein complex|GO:0005885	structural molecule activity|GO:0005198	-	chr1:22268462-22269347 REVERSE
At1g60500	0	2.11912	0	0	dynamin family protein	biological_process_unknown|GO:0008150	cellular_component_unknown|GO:0005575	GTP binding|GO:0005525;GTPase activity|GO:0003924	CHR1	chr1:22295247-22297487 FORWARD
At1g60530	0	0	0	6.7818	dynamin family protein	biological_process_unknown|GO:0008150	cellular_component_unknown|GO:0005575	GTP binding|GO:0005525	CHR1	chr1:22303462-22304832 FORWARD
At1g60540	0	0	0	4.13943	dynamin family protein	biological_process_unknown|GO:0008150	cellular_component_unknown|GO:0005575	GTP binding|GO:0005525;GTPase activity|GO:0003924	CHR1	chr1:22295247-22297487 FORWARD
At1g60550	0	0	0	2.35623	naphthoate synthase, putative / dihydroxynaphthoic acid synthetase, putative / DHNA synthetase, putative	vitamin K biosynthetic process|GO:0042371	cellular_component_unknown|GO:0005575	naphthoate synthase activity|GO:0008935	CHR1	chr1:22309653-22311757 REVERSE
At1g60590	0	0	-2.90983	0	polygalacturonase, putative / pectinase, putative		0	polygalacturonase activity|GO:0004650	CHR1	chr1:22318091-22320532 REVERSE
At1g60630	0	0	0	2.59788	leucine-rich repeat family protein	protein amino acid phosphorylation|GO:0006468;transmembrane receptor protein tyrosine kinase signaling pathway|GO:0007169	endomembrane system|GO:0012505	ATP binding|GO:0005524;kinase activity|GO:0016301;protein kinase activity|GO:0004672	CHR1	chr1:22338419-22340450 REVERSE
At1g60650	0	0	0	-4.20572	glycine-rich RNA-binding protein, putative	biological_process_unknown|GO:0008150	cellular_component_unknown|GO:0005575	RNA binding|GO:0003723	CHR1	chr1:22343754-22345813 FORWARD
At1g60710	2.4466	0	0	0	ATB2; oxidoreductase	0	0	oxidoreductase activity|GO:0016491	CHR1	chr1:22358738-22360292 REVERSE
At1g60740	0	2.927	0	0	peroxiredoxin type 2, putative	biological_process_unknown|GO:0008150	cellular_component_unknown|GO:0005575	antioxidant activity|GO:0016209	CHR1	chr1:22364792-22365482 FORWARD
At1g60760	0	0	2.605	0	invertase/pectin methylesterase inhibitor family protein	biological_process_unknown|GO:0008150	endomembrane system|GO:0012505	pectinesterase inhibitor activity|GO:0046910	CHR1	chr1:22369497-22369988 FORWARD
At1g60810	0	-3.24419	0	0	ACLA-2 (ATP-citrate lyase A-2)	acetyl-CoA biosynthetic process|GO:0006085	citrate lyase complex|GO:0009346	ATP citrate synthase activity|GO:0003878	-	chr1:22392356-22394658 REVERSE
At1g60830	1.82971	0	0	0	U2 snRNP auxiliary factor large subunit, putative	0	0	RNA binding|GO:0003723	-	chr1:22398723-22399268 REVERSE
At1g60850	1.87765	2.12261	-2.00348	0	ATRPAC42 (Arabidopsis thaliana RNA polymerase I subunit 42); DNA binding / DNA-directed RNA polymerase	transcription|GO:0006350	0	DNA binding|GO:0003677;DNA-directed RNA polymerase activity|GO:0003899	CHR1	chr1:22401743-22403820 REVERSE
At1g60870	0	0	-2.15809	0	MEE9 (maternal effect embryo arrest 9)		cellular_component_unknown|GO:0005575	molecular_function_unknown|GO:0003674	CHR1	chr1:22413377-22413892 FORWARD
At1g60930	0	2.19696	0	0	RECQL4B (Arabidopsis RecQ helicase l4B); DNA helicase	DNA recombination|GO:0006310	intracellular|GO:0005622	DNA helicase activity|GO:0003678	-	chr1:22435046-22441637 REVERSE
At1g61010	0	0	-2.29121	0	hydrolase		mRNA cleavage and polyadenylation specificity factor complex|GO:0005847;nucleus|GO:0005634	protein binding|GO:0005515	CHR1	chr1:22478619-22481325 REVERSE
At1g61030	0	2.45837	0	0	similar to unknown protein [Arabidopsis thaliana] (TAIR:AT1G11060.1); similar to putative dentin phosphoryn protein [Oryza sativa (japonica cultivar-group)] (GB:AAL58277.1); contains domain ARM repeat (SSF48371); contains domain FAMILY NOT NAMED (PTHR22100); contains domain SUBFAMILY NOT NAMED (PTHR22100:SF9)	biological_process_unknown|GO:0008150	cellular_component_unknown|GO:0005575	molecular_function_unknown|GO:0003674	CHR1	chr1:22481634-22485745 FORWARD
At1g61040	0	2.61721	0	0	VIP5 (VERNALIZATION INDEPENDENCE 5)	biological_process_unknown|GO:0008150	0	molecular_function_unknown|GO:0003674	CHR1	chr1:22487482-22489413 FORWARD
At1g61050	0	0	0	-2.73294	alpha 1,4-glycosyltransferase family protein / glycosyltransferase sugar-binding DXD motif-containing protein	biological_process_unknown|GO:0008150	Golgi stack|GO:0005795	transferase activity, transferring glycosyl groups|GO:0016757;transferase activity|GO:0016740	CHR1	chr1:22490401-22491708 FORWARD
At1g61105	0	3.2607	0	0	disease resistance protein-related	biological_process_unknown|GO:0008150	membrane|GO:0016020	transmembrane receptor activity|GO:0004888	-	chr1:22517281-22518157 REVERSE
At1g61180	0	4.43458	0	0	disease resistance protein (CC-NBS-LRR class), putative	N-terminal protein myristoylation|GO:0006499;defense response|GO:0006952	cellular_component_unknown|GO:0005575	ATP binding|GO:0005524;protein binding|GO:0005515	-	chr1:22555151-22557995 FORWARD
At1g61240	1.52223	2.26971	0	0	similar to unknown protein [Arabidopsis thaliana] (TAIR:AT1G11170.1); similar to putative lysine ketoglutarate reductase trans-splicing related 1 [Oryza sativa (japonica cultivar-group)] (GB:BAD62500.1); similar to Os07g0564800 [Oryza sativa (japonica cultivar-group)] (GB:NP_001060006.1); similar to Os06g0731900 [Oryza sativa (japonica cultivar-group)] (GB:NP_001058667.1); contains InterPro domai…	biological_process_unknown|GO:0008150	cellular_component_unknown|GO:0005575	molecular_function_unknown|GO:0003674	-	chr1:22586202-22588715 FORWARD
At1g61255	-2.53539	0	0	0	similar to glycine-rich protein [Arabidopsis thaliana] (TAIR:AT4G21620.1); similar to Os07g0123900 [Oryza sativa (japonica cultivar-group)] (GB:NP_001058801.1); similar to unknown protein [Oryza sativa (japonica cultivar-group)] (GB:BAC79502.1); similar to Os03g0676300 [Oryza sativa (japonica cultivar-group)] (GB:NP_001050889.1)	biological_process_unknown|GO:0008150	0	molecular_function_unknown|GO:0003674	CHR1	chr1:22592925-22593356 REVERSE
At1g61350	0	2.95117	0	0	armadillo/beta-catenin repeat family protein	biological_process_unknown|GO:0008150	cellular_component_unknown|GO:0005575	binding|GO:0005488	CHR1	chr1:22637764-22639485 FORWARD
At1g61370	0	0	0	3.73411	S-locus lectin protein kinase family protein	protein amino acid phosphorylation|GO:0006468	endomembrane system|GO:0012505	carbohydrate binding|GO:0030246;kinase activity|GO:0016301	CHR1	chr1:22645761-22648812 REVERSE
At1g61460	0	0	2.56845	0	S-locus protein kinase, putative	protein amino acid phosphorylation|GO:0006468	0	carbohydrate binding|GO:0030246;kinase activity|GO:0016301	CHR1	chr1:22677933-22680400 REVERSE
At1g61470	0	0	3.8632	0	CCR4-NOT transcription complex protein, putative	RNA modification|GO:0009451	nucleus|GO:0005634	ribonuclease activity|GO:0004540	CHR1	chr1:22681850-22682686 FORWARD
At1g61580	0	0	2.28628	0	ARP2/RPL3B (ARABIDOPSIS RIBOSOMAL PROTEIN 2); structural constituent of ribosome	translation|GO:0006412	cytosolic large ribosomal subunit (sensu Eukaryota)|GO:0005842;ribosome|GO:0005840	structural constituent of ribosome|GO:0003735	-	chr1:22724498-22726067 REVERSE
At1g61770	0	0	-1.96224	0	DNAJ heat shock N-terminal domain-containing protein		endoplasmic reticulum|GO:0005783	heat shock protein binding|GO:0031072;unfolded protein binding|GO:0051082	-	chr1:22813885-22816035 FORWARD
At1g61790	0	0	-2.35211	0	OST3/OST6 family protein		endoplasmic reticulum|GO:0005783	oligosaccharide transmembrane transporter activity|GO:0015157	CHR1	chr1:22818055-22819095 FORWARD
At1g61800	1.63582	0	0	0	GPT2 (glucose-6-phosphate/phosphate translocator 2); antiporter/ glucose-6-phosphate transporter	hexose phosphate transport|GO:0015712	chloroplast|GO:0009507;integral to membrane|GO:0016021;membrane|GO:0016020	antiporter activity|GO:0015297;glucose-6-phosphate transmembrane transporter activity|GO:0015152	CHR1	chr1:22828192-22830124 FORWARD
At1g61890	0	0	0	-3.03928	MATE efflux family protein	multidrug transport|GO:0006855	membrane|GO:0016020	antiporter activity|GO:0015297;transporter activity|GO:0005215	CHR1	chr1:22871768-22874828 REVERSE
At1g61900	9.1256	0	0	0	Identical to Uncharacterized GPI-anchored protein At1g61900 precursor [Arabidopsis Thaliana] (GB:Q8GUI4;GB:O80696;GB:Q3ECK6); similar to unknown protein [Arabidopsis thaliana] (TAIR:AT2G30700.1); similar to conserved hypothetical protein [Medicago truncatula] (GB:ABE83923.1)	biological_process_unknown|GO:0008150	anchored to membrane|GO:0031225	molecular_function_unknown|GO:0003674	CHR1	chr1:22886226-22888387 REVERSE
At1g61970	0	0	-2.01365	0	mitochondrial transcription termination factor-related / mTERF-related		0	molecular_function_unknown|GO:0003674	CHR1	chr1:22908378-22909634 FORWARD
At1g61980	0	0	-2.43151	0	mitochondrial transcription termination factor-related / mTERF-related		mitochondrion|GO:0005739	molecular_function_unknown|GO:0003674	CHR1	chr1:22911827-22913083 FORWARD
At1g62050	0	0	0	5.50059	similar to ankyrin repeat family protein [Arabidopsis thaliana] (TAIR:AT1G11740.1); similar to hypothetical protein [Oryza sativa (japonica cultivar-group)] (GB:BAC80109.1); contains InterPro domain Ankyrin; (InterPro:IPR002110)	biological_process_unknown|GO:0008150	0	molecular_function_unknown|GO:0003674	CHR1	chr1:22939988-22942539 REVERSE
At1g62060	0	2.16283	0	0	similar to unknown protein [Arabidopsis thaliana] (TAIR:AT1G62080.1)	biological_process_unknown|GO:0008150	endomembrane system|GO:0012505	molecular_function_unknown|GO:0003674	CHR1	chr1:22945460-22945912 REVERSE
At1g62180	0	0	0	-3.35424	APR2 (5'ADENYLYLPHOSPHOSULFATE REDUCTASE 2)	sulfate assimilation, phosphoadenylyl sulfate reduction by phosphoadenylyl-sulfate reductase (thioredoxin)|GO:0019379;sulfate assimilation|GO:0000103	chloroplast|GO:0009507	adenylyl-sulfate reductase activity|GO:0009973;phosphoadenylyl-sulfate reductase (thioredoxin) activity|GO:0004604	CHR1	chr1:22979459-22981130 REVERSE
At1g62225	0	2.41808	0	0	similar to unknown protein [Arabidopsis thaliana] (TAIR:AT1G62080.1)	biological_process_unknown|GO:0008150	endomembrane system|GO:0012505	molecular_function_unknown|GO:0003674	CHR1	chr1:22993515-22993946 REVERSE
At1g62450	0	0	-2.83496	0	Rho GDP-dissociation inhibitor family protein		cytoplasm|GO:0005737	Rho GDP-dissociation inhibitor activity|GO:0005094	CHR1	chr1:23119623-23121035 REVERSE
At1g62680	1.9686	0	0	0	binding	0	chloroplast|GO:0009507	binding|GO:0005488	CHR1	chr1:23211912-23213558 REVERSE
At1g62750	0	0	3.51511	0	lipoic acid synthase family protein	lipoic acid biosynthetic process|GO:0009105	chloroplast|GO:0009507	lipoic acid synthase activity|GO:0017140	CHR1	chr5:2710984-2713102 REVERSE
At1g62760	4.26667	0	0	0	invertase/pectin methylesterase inhibitor family protein	0	0	pectinesterase inhibitor activity|GO:0046910	CHR1	chr1:23241239-23242177 REVERSE
At1g62800	0	0	-1.95758	0	ASP4 (ASPARTATE AMINOTRANSFERASE 4); catalytic/ transaminase/ transferase, transferring nitrogenous groups		cytosol|GO:0005829	catalytic activity|GO:0003824;transaminase activity|GO:0008483;transferase activity, transferring nitrogenous groups|GO:0016769	-	chr1:23257599-23261081 REVERSE
At1g62920	0	4.71096	0	0	similar to proteasome maturation factor UMP1 family protein [Arabidopsis thaliana] (TAIR:AT1G67250.1); contains InterPro domain Proteasome maturation factor UMP1; (InterPro:IPR008012)	biological_process_unknown|GO:0008150	cellular_component_unknown|GO:0005575	molecular_function_unknown|GO:0003674	-	chr1:23307978-23310039 FORWARD
At1g62940	0	0	2.42982	0	4-coumarate--CoA ligase family protein / 4-coumaroyl-CoA synthase family protein	metabolic process|GO:0008152	cellular_component_unknown|GO:0005575	4-coumarate-CoA ligase activity|GO:0016207	CHR1	chr1:23314219-23316412 FORWARD
At1g63100	0	2.66647	0	0	scarecrow transcription factor family protein	regulation of transcription|GO:0045449	0	transcription factor activity|GO:0003700	CHR1	chr1:23403056-23405032 REVERSE
At1g63180	2.19763	0	0	0	UGE3 (UDP-D-glucose/UDP-D-galactose 4-epimerase 3); UDP-glucose 4-epimerase/ protein dimerization	pollen development|GO:0009555	0	UDP-glucose 4-epimerase activity|GO:0003978;protein dimerization activity|GO:0046983	CHR1	chr1:23431224-23433049 REVERSE
At1g63210	0	0	-2.47002	0	RNA binding / hydrolase, acting on ester bonds		0	RNA binding|GO:0003723;hydrolase activity, acting on ester bonds|GO:0016788	CHR1	chr1:23447353-23451019 FORWARD
At1g63350	0	0	0	-2.71008	disease resistance protein (CC-NBS-LRR class), putative	N-terminal protein myristoylation|GO:0006499;defense response|GO:0006952	cellular_component_unknown|GO:0005575	ATP binding|GO:0005524;protein binding|GO:0005515	CHR1	chr1:23498600-23501296 REVERSE
At1g63400	0	0	2.313	0	pentatricopeptide (PPR) repeat-containing protein	biological_process_unknown|GO:0008150	0	binding|GO:0005488	CHR1	chr1:23510985-23512718 FORWARD
At1g63420	2.24461	0	0	0	similar to unknown protein [Arabidopsis thaliana] (TAIR:AT3G48980.1); similar to unknown protein [Arabidopsis thaliana] (TAIR:AT5G23850.1); similar to OSIGBa0159I10.7 [Oryza sativa (indica cultivar-group)] (GB:CAH67462.1); similar to Os02g0642700 [Oryza sativa (japonica cultivar-group)] (GB:NP_001047557.1); similar to Lipopolysaccharide-modifying protein [Medicago truncatula] (GB:ABD33425.1); con…	biological_process_unknown|GO:0008150	0	0	CHR1	chr1:23519539-23522442 FORWARD
At1g63530	0	0	2.21068	0	similar to hydroxyproline-rich glycoprotein family protein [Arabidopsis thaliana] (TAIR:AT1G63540.1); similar to Leishmania major strain Friedlin proteophosphoglycan 5 [Leishmania major strain Friedlin] (GB:XP_843163.1)	biological_process_unknown|GO:0008150	cellular_component_unknown|GO:0005575	molecular_function_unknown|GO:0003674	CHR1	chr1:23567317-23568899 FORWARD
At1g63640	0	0	0	2.83978	kinesin motor protein-related	microtubule-based movement|GO:0007018	microtubule associated complex|GO:0005875	microtubule motor activity|GO:0003777	-	chr1:23592897-23598802 REVERSE
At1g63660	0	0	-2.00373	2.51701	GMP synthase (glutamine-hydrolyzing), putative / glutamine amidotransferase, putative	GMP biosynthetic process|GO:0006177;biosynthetic process|GO:0009058;glutamine metabolic process|GO:0006541;nucleotide metabolic process|GO:0009117;purine base biosynthetic process|GO:0009113;purine nucleotide biosynthetic process|GO:0006164;tRNA processin	cytoplasm|GO:0005737	GMP synthase (glutamine-hydrolyzing) activity|GO:0003922	CHR1	chr1:23608537-23610743 REVERSE
At1g63700	0	0	-1.97846	0	YDA (YODA); kinase		0	kinase activity|GO:0016301	CHR1	chr1:23628871-23632694 REVERSE
At1g63720	1.94692	0	0	0	similar to hydroxyproline-rich glycoprotein family protein [Arabidopsis thaliana] (TAIR:AT4G25620.1); similar to unknown [Thellun (GB:ABJ98061.1)	-	-	-	CHR1	chr1:23639785-23641011 REVERSE
At1g63730	0	2.47294	0	0	disease resistance protein (TIR-NBS-LRR class), putative	defense response|GO:0006952	membrane|GO:0016020	ATP binding|GO:0005524;nucleoside-triphosphatase activity|GO:0017111;nucleotide binding|GO:0000166;protein binding|GO:0005515;transmembrane receptor activity|GO:0004888	CHR1	chr1:23645433-23648795 FORWARD
At1g63810	3.85292	0	0	0	similar to Nrap protein, expressed [Oryza sativa (japonica cultivar-group)] (GB:ABA95899.2); similar to Nrap protein, expressed [Oryza sativa (japonica cultivar-group)] (GB:ABA95898.2); contains InterPro domain Nrap protein; (InterPro:IPR005554)	biological_process_unknown|GO:0008150	cellular_component_unknown|GO:0005575	molecular_function_unknown|GO:0003674	-	chr1:23673353-23679205 REVERSE
At1g63855	0	2.45269	0	0	similar to hypothetical protein MtrDRAFT_AC123571g20v2 [Medicago truncatula] (GB:ABE93464.1); contains domain no description (G3D.3.40.50.150); contains domain S-adenosyl-L-methionine-dependent methyltransferases (SSF53335); contains domain UNCHARACTERIZED (PTHR14614:SF11); contains domain UNCHARACTERIZED (PTHR14614)	biological_process_unknown|GO:0008150	cellular_component_unknown|GO:0005575	molecular_function_unknown|GO:0003674	-	chr1:23703935-23704617 REVERSE
At1g63870	2.09488	0	0	0	disease resistance protein (TIR-NBS-LRR class), putative	defense response|GO:0006952	chloroplast|GO:0009507;membrane|GO:0016020	ATP binding|GO:0005524;ATP-dependent peptidase activity|GO:0004176;nucleoside-triphosphatase activity|GO:0017111;nucleotide binding|GO:0000166;protein binding|GO:0005515;serine-type endopeptidase activity|GO:0004252;transmembrane receptor activity|GO:0004	CHR1	chr1:23710794-23715564 REVERSE
At1g63900	0	0	0	3.50722	zinc finger (C3HC4-type RING finger) family protein	0	0	zinc ion binding|GO:0008270	-	chr1:23720719-23722749 FORWARD
At1g63930	0	0	0	2.82877	similar to unknown protein [Arabidopsis thaliana] (TAIR:AT4G23530.1); similar to Protein of unknown function DUF793 [Medicago truncatula] (GB:ABE83157.1); contains InterPro domain Protein of unknown function DUF793; (InterPro:IPR008511)	biological_process_unknown|GO:0008150	0	molecular_function_unknown|GO:0003674	CHR1	chr1:23731590-23732837 FORWARD
At1g63970	0	0	0	3.5201	ISPF (Homolog of E. coli ispF (isoprenoids F)); 2-C-methyl-D-erythritol 2,4-cyclodiphosphate synthase	carotenoid biosynthetic process|GO:0016117;chlorophyll biosynthetic process|GO:0015995;isopentenyl diphosphate biosynthetic process, mevalonate-independent pathway|GO:0019288	chloroplast|GO:0009507	2-C-methyl-D-erythritol 2,4-cyclodiphosphate synthase activity|GO:0008685	-	chr1:23742586-23743999 REVERSE
At1g64110	-2.44858	0	0	0	AAA-type ATPase family protein	0	endomembrane system|GO:0012505	ATPase activity|GO:0016887	-	chr1:23800550-23804903 REVERSE
At1g64170	0	0	0	2.93242	ATCHX16 (CATION/H+ EXCHANGER 16); monovalent cation:proton antiporter	cation transport|GO:0006812	integral to membrane|GO:0016021	monovalent cation:proton antiporter activity|GO:0005451;sodium:hydrogen antiporter activity|GO:0015385	CHR1	chr1:23818902-23821956 REVERSE
At1g64185	1.67095	0	0	0	lactoylglutathione lyase family protein / glyoxalase I family protein	metabolic process|GO:0008152	0	catalytic activity|GO:0003824	-	chr1:23828190-23828815 FORWARD
At1g64190	0	0	0	2.50857	6-phosphogluconate dehydrogenase family protein	glucose catabolic process to D-lactate and ethanol|GO:0019656;pentose-phosphate shunt, non-oxidative branch|GO:0009052;pentose-phosphate shunt, oxidative branch|GO:0009051;pentose-phosphate shunt|GO:0006098	endomembrane system|GO:0012505	phosphogluconate dehydrogenase (decarboxylating) activity|GO:0004616	CHR1	chr1:23829212-23830675 REVERSE
At1g64230	0	2.22037	0	0	UBC28; ubiquitin-protein ligase	ubiquitin-dependent protein catabolic process|GO:0006511	cellular_component_unknown|GO:0005575	ubiquitin-protein ligase activity|GO:0004842	CHR1	chr1:23837455-23838883 FORWARD
At1g64295	0	2.74567	0	0	F-box family protein-related	biological_process_unknown|GO:0008150	cellular_component_unknown|GO:0005575	molecular_function_unknown|GO:0003674	-	chr1:23863217-23864287 REVERSE
At1g64310	0	0	2.24885	0	pentatricopeptide (PPR) repeat-containing protein	biological_process_unknown|GO:0008150	0	binding|GO:0005488	CHR1	chr1:23869716-23871374 FORWARD
At1g64330	0	0	2.58398	0	myosin heavy chain-related	biological_process_unknown|GO:0008150	cellular_component_unknown|GO:0005575	molecular_function_unknown|GO:0003674	CHR1	chr1:23875835-23877633 FORWARD
At1g64440	0	2.90195	0	0	RHD1 (ROOT HAIR DEFECTIVE 1)	cell wall biogenesis|GO:0042546;cellulose and pectin-containing cell wall biogenesis|GO:0009832;root epidermal cell differentiation|GO:0010053;xyloglucan biosynthetic process|GO:0009969	Golgi stack|GO:0005795	UDP-glucose 4-epimerase activity|GO:0003978;protein dimerization activity|GO:0046983	-	chr1:23940765-23943228 FORWARD
At1g64480	0	0	-2.02623	0	CBL8 (CALCINEURIN B-LIKE PROTEIN 5)		cellular_component_unknown|GO:0005575	calcium ion binding|GO:0005509	-	chr1:23951691-23953414 REVERSE
At1g64590	0	0	0	2.73792	short-chain dehydrogenase/reductase (SDR) family protein	metabolic process|GO:0008152	0	oxidoreductase activity|GO:0016491	-	chr1:23997255-23998863 FORWARD
At1g64620	0	0	0	2.49314	Dof-type zinc finger domain-containing protein	regulation of transcription|GO:0045449	cellular_component_unknown|GO:0005575	DNA binding|GO:0003677;transcription factor activity|GO:0003700	CHR1	chr1:24010951-24012123 FORWARD
At1g64630	0	0	0	2.757	protein kinase family protein	protein amino acid phosphorylation|GO:0006468	cellular_component_unknown|GO:0005575	kinase activity|GO:0016301;transcription factor activity|GO:0003700	CHR1	chr1:24023583-24025777 FORWARD
At1g64650	1.54843	0	0	0	similar to unknown protein [Arabidopsis thaliana] (TAIR:AT4G27720.1); similar to unknown protein [Arabidopsis thaliana] (TAIR:AT3G49310.1); similar to Os10g0519600 [Oryza sativa (japonica cultivar-group)] (GB:NP_001065080.1); similar to Os03g0114800 [Oryza sativa (japonica cultivar-group)] (GB:NP_001048746.1); similar to Major Facilitator Superfamily protein, expressed [Oryza sativa (japonica cul…	0	endomembrane system|GO:0012505	0	CHR1	chr1:24027468-24029711 REVERSE
At1g64750	0	0	0	-2.94755	ATDSS1(I)	biological_process_unknown|GO:0008150	cellular_component_unknown|GO:0005575	molecular_function_unknown|GO:0003674	CHR1	chr1:24056450-24057375 REVERSE
At1g64780	0	0	0	3.15827	ATAMT1;2 (AMMONIUM TRANSPORTER 1;2); ammonium transporter	response to nematode|GO:0009624;transport|GO:0006810	membrane|GO:0016020	ammonium transmembrane transporter activity|GO:0008519	CHR1	chr1:24064684-24066228 REVERSE
At1g64790	0	0	2.3757	0	translational activator family protein	0	0	binding|GO:0005488	-	chr1:24068895-24085571 REVERSE
At1g64900	0	0	0	-3.71612	CYP89A2 (CYTOCHROME P450 89A2); oxygen binding	electron transport|GO:0006118	0	oxygen binding|GO:0019825	CHR1	chr1:24116946-24118466 FORWARD
At1g64920	0	0	-2.04465	0	glycosyltransferase family protein		cellular_component_unknown|GO:0005575	transferase activity, transferring glycosyl groups|GO:0016757	CHR1	chr1:24121103-24122461 REVERSE
At1g65040	0	0	0	-4.57963	similar to zinc finger (C3HC4-type RING finger) family protein [Arabidopsis thaliana] (TAIR:AT3G16090.1); similar to Zinc finger, RING-type; RINGv [Medicago truncatula] (GB:ABE91898.1); contains InterPro domain Zinc finger, RING-type; (InterPro:IPR001841)	0	endomembrane system|GO:0012505	protein binding|GO:0005515;zinc ion binding|GO:0008270	-	chr1:24163768-24167028 REVERSE
At1g65060	0	0	0	3.13777	4CL3 (4-coumarate:CoA ligase 3); 4-coumarate-CoA ligase	phenylpropanoid metabolic process|GO:0009698;response to UV|GO:0009411	cellular_component_unknown|GO:0005575	4-coumarate-CoA ligase activity|GO:0016207	-	chr1:24171048-24175120 REVERSE
At1g65160	0	0	-2.13529	0	ubiquitin carboxyl-terminal hydrolase family protein		cellular_component_unknown|GO:0005575	ubiquitin thiolesterase activity|GO:0004221	-	chr1:24209887-24211401 FORWARD
At1g65210	0	2.1024	0	0	similar to lyase [Arabidopsis thaliana] (TAIR:AT4G38030.1); similar to Carboxypeptidase regulatory re (GB:ABE89750.1); contains InterPro domain Rhamnogalacturonate lyase; (InterPro:IPR010325)	biological_process_unknown|GO:0008150	cellular_component_unknown|GO:0005575	molecular_function_unknown|GO:0003674	CHR1	chr1:24228475-24229478 FORWARD
At1g65260	0	0	2.66819	0	PTAC4 (PLASTID TRANSCRIPTIONALLY ACTIVE4)	biological_process_unknown|GO:0008150	chloroplast envelope|GO:0009941;chloroplast thylakoid membrane|GO:0009535;chloroplast thylakoid|GO:0009534;membrane|GO:0016020;plastid chromosome|GO:0009508	0	-	chr1:24239992-24244091 FORWARD
At1g65290	0	-3.06413	0	0	acyl carrier family protein / ACP family protein	fatty acid biosynthetic process|GO:0006633	mitochondrion|GO:0005739	acyl carrier activity|GO:0000036	CHR1	chr1:24252751-24254029 REVERSE
At1g65300	7.64766	0	0	0	PHE2 (PHERES2); DNA binding / transcription factor	regulation of transcription, DNA-dependent|GO:0006355	nucleus|GO:0005634	DNA binding|GO:0003677;transcription factor activity|GO:0003700	CHR1	chr1:24258592-24259428 FORWARD
At1g65342	1.5334	0	0	0	unknown protein	biological_process_unknown|GO:0008150	endomembrane system|GO:0012505	molecular_function_unknown|GO:0003674	-	chr1:24274939-24275363 FORWARD
At1g65370	0	0	0	3.36885	meprin and TRAF homology domain-containing protein / MATH domain-containing protein	biological_process_unknown|GO:0008150	cellular_component_unknown|GO:0005575	molecular_function_unknown|GO:0003674	-	chr1:24288370-24289362 REVERSE
At1g65390	14.3637	2.5319	0	0	ATPP2-A5; transmembrane receptor	defense response|GO:0006952	chloroplast|GO:0009507;membrane|GO:0016020	transmembrane receptor activity|GO:0004888	CHR1	chr1:24296229-24297895 FORWARD
At1g65540	0	0	0	3.11577	calcium-binding EF hand family protein	biological_process_unknown|GO:0008150	mitochondrion|GO:0005739;plastid|GO:0009536	calcium ion binding|GO:0005509	-	chr1:24366045-24369674 REVERSE
At1g65570	0	0	2.83724	0	polygalacturonase, putative / pectinase, putative	carbohydrate metabolic process|GO:0005975	endomembrane system|GO:0012505	polygalacturonase activity|GO:0004650	CHR1	chr1:24377761-24379509 REVERSE
At1g65640	0	0	-2.21185	0	DEGP4 (DEGP PROTEASE 4); serine-type peptidase/ trypsin		mitochondrion|GO:0005739	serine-type peptidase activity|GO:0008236;trypsin activity|GO:0004295	CHR1	chr1:24414514-24417190 REVERSE
At1g65650	0	0	0	4.03364	ubiquitin carboxyl-terminal hydrolase family 1 protein	ubiquitin-dependent protein catabolic process|GO:0006511	intracellular|GO:0005622	ubiquitin thiolesterase activity|GO:0004221	CHR1	chr1:24418835-24421129 REVERSE
At1g65770	0	0	-1.92478	0	F-box family protein		cellular_component_unknown|GO:0005575	ATP-dependent helicase activity|GO:0008026	CHR1	chr1:24464319-24465401 REVERSE
At1g65860	0	0	0	2.55595	flavin-containing monooxygenase family protein / FMO family protein	electron transport|GO:0006118	cellular_component_unknown|GO:0005575	monooxygenase activity|GO:0004497	CHR1	chr1:24502873-24506341 REVERSE
At1g65890	0	0	0	-2.73339	acyl-activating enzyme 12 (AAE12)	metabolic process|GO:0008152	0	catalytic activity|GO:0003824	CHR1	chr1:24516261-24518274 REVERSE
At1g65930	0	5.7244	0	0	isocitrate dehydrogenase, putative / NADP+ isocitrate dehydrogenase, putative	metabolic process|GO:0008152	0	isocitrate dehydrogenase (NADP+) activity|GO:0004450	CHR1	chr1:24542751-24545524 FORWARD
At1g65960	0	3.5062	0	0	UPL4 (ubiquitin-protein ligase 4)	protein ubiquitination|GO:0016567	ubiquitin ligase complex|GO:0000151	ubiquitin-protein ligase activity|GO:0004842	CHR1	chr5:662641-668845 FORWARD
At1g65980	0	2.86285	0	0	TPX1 (THIOREDOXIN-DEPENDENT PEROXIDASE 1); antioxidant	biological_process_unknown|GO:0008150	cellular_component_unknown|GO:0005575	antioxidant activity|GO:0016209	CHR1	chr1:24563258-24564416 REVERSE
At1g66060	0	0	0	3.73178	binding	biological_process_unknown|GO:0008150	cellular_component_unknown|GO:0005575	binding|GO:0005488	CHR1	chr1:24597848-24598795 REVERSE
At1g66070	0	2.14519	0	0	translation initiation factor-related	biological_process_unknown|GO:0008150	cellular_component_unknown|GO:0005575	molecular_function_unknown|GO:0003674	-	chr1:24599857-24601183 REVERSE
At1g66140	3.66968	0	0	0	ZFP4 (ZINC FINGER PROTEIN 4); nucleic acid binding / transcription factor/ zinc ion binding	regulation of transcription|GO:0045449	intracellular|GO:0005622	nucleic acid binding|GO:0003676;transcription factor activity|GO:0003700;zinc ion binding|GO:0008270	CHR1	chr1:24623726-24624508 REVERSE
At1g66170	1.62777	0	0	0	MMD1 (MALE MEIOCYTE DEATH 1); DNA binding	male meiosis|GO:0007140;microsporogenesis|GO:0009556;regulation of transcription, DNA-dependent|GO:0006355	nucleus|GO:0005634	DNA binding|GO:0003677	CHR1	chr1:24642456-24644885 REVERSE
At1g66180	0	2.1047	0	0	aspartyl protease family protein	proteolysis|GO:0006508	endomembrane system|GO:0012505	pepsin A activity|GO:0004194	CHR1	chr1:24650884-24652176 FORWARD
At1g66210	0	3.28589	0	0	subtilase family protein	proteolysis|GO:0006508	endomembrane system|GO:0012505	subtilase activity|GO:0004289	CHR1	chr1:24669398-24672313 REVERSE
At1g66230	0	0	-2.22195	0	MYB20 (myb domain protein 20); DNA binding / transcription factor		nucleus|GO:0005634	DNA binding|GO:0003677;transcription factor activity|GO:0003700	CHR1	chr1:24680985-24681909 FORWARD
At1g66340	3.48645	0	0	0	ETR1 (ETHYLENE RESPONSE 1); two-component response regulator	cytokinin metabolic process|GO:0009690;defense response|GO:0006952;detection of ethylene stimulus|GO:0009727;hydrogen peroxide biosynthetic process|GO:0050665;jasmonic acid and ethylene-dependent systemic resistance, ethylene mediated signaling pathway|GO	endoplasmic reticulum membrane|GO:0005789;endoplasmic reticulum|GO:0005783	ethylene binding|GO:0051740;protein histidine kinase activity|GO:0004673;two-component response regulator activity|GO:0000156	CHR1	chr1:24738361-24741029 FORWARD
At1g66580	0	3.0499	0	0	60S ribosomal protein L10 (RPL10C)	translation|GO:0006412	ribosome|GO:0005840	structural constituent of ribosome|GO:0003735	CHR1	chr1:24842871-24844102 FORWARD
At1g66660	2.13515	0	0	0	protein binding / zinc ion binding	multicellular organismal development|GO:0007275;ubiquitin-dependent protein catabolic process|GO:0006511	nucleus|GO:0005634	protein binding|GO:0005515;zinc ion binding|GO:0008270	CHR1	chr1:24865719-24866995 REVERSE
At1g66760	0	0	-2.91144	0	MATE efflux family protein		membrane|GO:0016020	antiporter activity|GO:0015297;transporter activity|GO:0005215	CHR1	chr1:24905773-24907876 FORWARD
At1g66830	0	0	-2.58339	0	leucine-rich repeat transmembrane protein kinase, putative		endomembrane system|GO:0012505	ATP binding|GO:0005524;kinase activity|GO:0016301;protein serine/threonine kinase activity|GO:0004674	CHR1	chr1:24934363-24936497 REVERSE
At1g66910	1.53586	0	0	0	protein kinase, putative	protein amino acid phosphorylation|GO:0006468	endomembrane system|GO:0012505	kinase activity|GO:0016301	CHR1	chr1:24965297-24967604 REVERSE
At1g66930	1.77864	0	0	0	serine/threonine protein kinase family protein	protein amino acid phosphorylation|GO:0006468	cellular_component_unknown|GO:0005575	kinase activity|GO:0016301	CHR1	chr1:24974186-24976732 FORWARD
At1g66960	0	3.60184	0	0	lupeol synthase, putative / 2,3-oxidosqualene-triterpenoid cyclase, putative	pentacyclic triterpenoid biosynthetic process|GO:0019745	0	lupeol synthase activity|GO:0042299	CHR1	chr1:24988818-24993327 REVERSE
At1g67090	0	-3.25263	0	0	ribulose bisphosphate carboxylase small chain 1A / RuBisCO small subunit 1A (RBCS-1A) (ATS1A)	carbon utilization by fixation of carbon dioxide|GO:0015977;response to cold|GO:0009409	chloroplast ribulose bisphosphate carboxylase complex|GO:0009573;chloroplast thylakoid membrane|GO:0009535	ribulose-bisphosphate carboxylase activity|GO:0016984	CHR1	chr1:25052253-25052912 REVERSE
At1g67110	0	0	0	3.78259	CYP735A2 (cytochrome P450, family 735, subfamily A, polypeptide 2); oxygen binding	electron transport|GO:0006118	endomembrane system|GO:0012505	oxygen binding|GO:0019825	CHR1	chr1:25065499-25069018 REVERSE
At1g67120	0	0	0	2.98557	midasin-related	regulation of transcription, DNA-dependent|GO:0006355	endomembrane system|GO:0012505;intracellular|GO:0005622	ATP binding|GO:0005524;ATPase activity|GO:0016887;nucleoside-triphosphatase activity|GO:0017111;nucleotide binding|GO:0000166;transcription factor binding|GO:0008134	CHR1	chr1:25073390-25099189 REVERSE
At1g67230	0	0	2.91851	0	similar to unknown protein [Arabidopsis thaliana] (TAIR:AT1G68790.1); similar to nuclear matrix constituent protein-related [Arabidopsis thaliana] (TAIR:AT1G13220.2); similar to nuclear matrix constituent protein 1 (NMCP1) [Daucus carota] (GB:BAA20407.1); contains InterPro domain Spectrin repeat; (InterPro:IPR002017); contains InterPro domain tRNA-binding arm; (InterPro:IPR010978)	biological_process_unknown|GO:0008150	0	0	CHR1	chr1:25155224-25159695 REVERSE
At1g67410	1.70994	0	0	0	exostosin family protein	biological_process_unknown|GO:0008150	membrane|GO:0016020	catalytic activity|GO:0003824	CHR1	chr1:25255269-25257231 REVERSE
At1g67470	4.24703	0	0	0	protein kinase family protein	protein amino acid phosphorylation|GO:0006468	cellular_component_unknown|GO:0005575	kinase activity|GO:0016301	CHR1	chr1:25275910-25277079 FORWARD
At1g67570	0	0	-2.44341	0	similar to extracellular ligand-gated ion channel [Arabidopsis thaliana] (TAIR:AT1G50630.1); similar to AT3g20300/MQC12_5 [Medicago truncatula] (GB:ABD32643.1); similar to Os06g0635200 [Oryza sativa (japonica cultivar-group)] (GB:NP_001058140.1); similar to Os08g0128200 [Oryza sativa (japonica cultivar-group)] (GB:NP_001060909.1); contains domain Ubiquitin-like (SSF54236)		-	-	-	chr1:25328981-25330601 FORWARD
At1g67580	0	0	-2.13342	0	protein kinase family protein		#N/A	#N/A	#N/A	#N/A
At1g67660	1.86871	0	2.02948	0	similar to unknown protein [Arabidopsis thaliana] (TAIR:AT1G13810.1); similar to unknown protein [Oryza sativa (japonica cultivar-group)] (GB:BAD05466.1); similar to Os08g0236700 [Oryza sativa (japonica cultivar-group)] (GB:NP_001061316.1); contains domain no description (G3D.3.90.320.10); contains domain ALPHA/BETA HYDROLASE RELATED (PTHR10992:SF3); contains domain ALPHA/BETA HYDROLASE RELATED (…	biological_process_unknown|GO:0008150	chloroplast|GO:0009507	molecular_function_unknown|GO:0003674	CHR1	chr1:25367815-25368732 FORWARD
At1g67680	0	2.67896	0	0	binding	biological_process_unknown|GO:0008150	cellular_component_unknown|GO:0005575	binding|GO:0005488	CHR1	chr1:25369625-25372127 REVERSE
At1g67720	0	0	0	-3.38099	leucine-rich repeat family protein / protein kinase family protein	protein amino acid phosphorylation|GO:0006468	endomembrane system|GO:0012505	kinase activity|GO:0016301;protein binding|GO:0005515;protein kinase activity|GO:0004672	CHR1	chr1:25390157-25394519 FORWARD
At1g67820	0	2.05557	0	0	protein phosphatase 2C, putative / PP2C, putative	protein amino acid dephosphorylation|GO:0006470	protein serine/threonine phosphatase complex|GO:0008287	protein phosphatase type 2C activity|GO:0015071	CHR1	chr1:25433545-25435147 FORWARD
At1g67865	0	0	0	2.54051	similar to unknown protein [Arabidopsis thaliana] (TAIR:AT1G67860.1)	biological_process_unknown|GO:0008150	cellular_component_unknown|GO:0005575	molecular_function_unknown|GO:0003674	CHR1	chr1:25450123-25450350 REVERSE
At1g67980	0	0	0	-2.87744	CCoAMT (caffeoyl-CoA 3-O-methyltransferase)	lignin biosynthetic process|GO:0009809	cytosol|GO:0005829	caffeoyl-CoA O-methyltransferase activity|GO:0042409	-	chr1:25491902-25492597 FORWARD
At1g68000	0	0	0	-2.90186	ATPIS1 (Arabidopsis thaliana phosphatidylinositol synthase 1); CDP-diacylglycerol-inositol 3-phosphatidyltransferase	phosphatidylinositol biosynthetic process|GO:0006661;phospholipid biosynthetic process|GO:0008654	membrane|GO:0016020	CDP-diacylglycerol-inositol 3-phosphatidyltransferase activity|GO:0003881	CHR1	chr1:25495009-25496593 FORWARD
At1g68250	-3.02839	0	0	0	unknown protein	biological_process_unknown|GO:0008150	cellular_component_unknown|GO:0005575	molecular_function_unknown|GO:0003674	CHR1	chr1:25583094-25583495 REVERSE
At1g68290	0	3.10173	0	0	bifunctional nuclease, putative	DNA catabolic process|GO:0006308	endomembrane system|GO:0012505	T/G mismatch-specific endonuclease activity|GO:0043765;endonuclease activity|GO:0004519;nucleic acid binding|GO:0003676;single-stranded DNA specific endodeoxyribonuclease activity|GO:0000014	-	chr1:25600381-25601927 FORWARD
At1g68310	7.48201	0	0	0	Identical to UPF0195 protein At1g68310 [Arabidopsis Thaliana] (GB:Q9C9G6); similar to unknown protein [Arabidopsis thaliana] (TAIR:AT3G50845.1); similar to UPF0195 protein At3g09380 (GB:Q9SR25); similar to OSJNBa0006A01.22 [Oryza sativa (japonica cultivar-group)] (GB:CAE05476.1); similar to Os04g0595200 [Oryza sativa (japonica cultivar-group)] (GB:NP_001053732.1); contains InterPro domain Protein…	biological_process_unknown|GO:0008150	cellular_component_unknown|GO:0005575	molecular_function_unknown|GO:0003674	CHR1	chr1:25603475-25604902 FORWARD
At1g68370	0	2.5494	0	0	ARG1 (ALTERED RESPONSE TO GRAVITY 1)	positive gravitropism|GO:0009958;protein folding|GO:0006457	cellular_component_unknown|GO:0005575	cytoskeletal protein binding|GO:0008092	CHR1	chr1:25635709-25638190 REVERSE
At1g68400	0	0	0	-4.27284	leucine-rich repeat transmembrane protein kinase, putative	protein amino acid phosphorylation|GO:0006468;transmembrane receptor protein tyrosine kinase signaling pathway|GO:0007169	endomembrane system|GO:0012505	ATP binding|GO:0005524;kinase activity|GO:0016301;protein serine/threonine kinase activity|GO:0004674	CHR1	chr1:25650064-25652579 REVERSE
At1g68430	0	0	0	2.80603	similar to unknown protein [Arabidopsis thaliana] (TAIR:AT1G66890.1)	biological_process_unknown|GO:0008150	chloroplast|GO:0009507	molecular_function_unknown|GO:0003674	CHR1	chr1:25658652-25659092 REVERSE
At1g68440	0	2.87974	0	0	similar to unknown protein [Arabidopsis thaliana] (TAIR:AT1G25400.1); similar to IMP dehydrogenase/GMP reductase [Medicago truncatula] (GB:ABE93249.1)	biological_process_unknown|GO:0008150	cellular_component_unknown|GO:0005575	molecular_function_unknown|GO:0003674	CHR1	chr1:25661778-25662698 FORWARD
At1g68460	1.82585	0	0	0	ATIPT1 (ISOPENTENYLTRANSFERASE 1); adenylate dimethylallyltransferase	cytokinin biosynthetic process|GO:0009691	chloroplast|GO:0009507	adenylate dimethylallyltransferase activity|GO:0009824	CHR1	chr1:25672639-25673712 REVERSE
At1g68540	0	2.08001	0	0	oxidoreductase family protein	cellular metabolic process|GO:0044237	cellular_component_unknown|GO:0005575	oxidoreductase activity|GO:0016491	CHR1	chr1:25723729-25724945 FORWARD
At1g68790	0	0	0	-3.11774	similar to unknown protein [Arabidopsis thaliana] (TAIR:AT1G67230.1); similar to nuclear matrix constituent protein-related [Arabidopsis thaliana] (TAIR:AT1G13220.2); similar to nuclear matrix constituent protein 1 (NMCP1) [Daucus carota] (GB:BAA20407.1)	biological_process_unknown|GO:0008150	0	0	CHR1	chr1:25838595-25842820 REVERSE
At1g68890	0	0	-2.22803	0	2-oxoglutarate decarboxylase/ hydro-lyase/ magnesium ion binding / thiamin pyrophosphate binding		chloroplast|GO:0009507	2-oxoglutarate decarboxylase activity|GO:0008683;hydro-lyase activity|GO:0016836;magnesium ion binding|GO:0000287;thiamin pyrophosphate binding|GO:0030976	-	chr1:25900651-25910216 FORWARD
At1g68920	1.54306	0	0	0	basic helix-loop-helix (bHLH) family protein	regulation of transcription|GO:0045449	nucleus|GO:0005634	transcription factor activity|GO:0003700	-	chr1:25919283-25921338 FORWARD
At1g68980	0	0	-2.0273	0	pentatricopeptide (PPR) repeat-containing protein		0	molecular_function_unknown|GO:0003674	CHR1	chr1:25936686-25938545 FORWARD
At1g69070	0	0	-2.02358	2.97309	similar to unknown protein [Arabidopsis thaliana] (TAIR:AT3G28770.1); similar to unknown protein [Oryza sativa (japonica cultivar-group)] (GB:AAN08225.2); similar to Nop14-like family protein, expressed [Oryza sativa (japonica cultivar-group)] (GB:ABF97462.1); similar to Nop14-like protein [Medicago truncatula] (GB:ABE90856.1); contains InterPro domain Nop14-like protein; (InterPro:IPR007276)	0	cellular_component_unknown|GO:0005575	0	CHR1	chr1:25971084-25975052 REVERSE
At1g69090	0	0	-2.03382	0	F-box family protein		chloroplast|GO:0009507	molecular_function_unknown|GO:0003674	CHR1	chr1:25981164-25982369 REVERSE
At1g69230	0	0	0	2.97336	SP1L2	biological_process_unknown|GO:0008150	0	molecular_function_unknown|GO:0003674	-	chr1:26030206-26030748 REVERSE
At1g69360	0	3.37145	0	0	similar to unknown protein [Arabidopsis thaliana] (TAIR:AT1G26620.1); similar to Os03g0758600 [Oryza sativa (japonica cultivar-group)] (GB:NP_001051334.1); similar to hypothetical protein [Oryza sativa (japonica cultivar-group)] (GB:AAK16179.1); similar to expressed protein [Oryza sativa (japonica cultivar-group)] (GB:ABF98981.1); contains InterPro domain Protein of unknown function DUF863, plant…	biological_process_unknown|GO:0008150	cellular_component_unknown|GO:0005575	molecular_function_unknown|GO:0003674	CHR1	chr1:26076183-26079083 REVERSE
At1g69390	0	0	0	-2.83323	ATMINE1 (ARABIDOPSIS HOMOLOGUE OF BACTERIAL MINE 1); protein binding	chloroplast fission|GO:0010020	chloroplast|GO:0009507	protein binding|GO:0005515	CHR1	chr1:26088384-26089947 FORWARD
At1g69410	0	2.82449	0	0	eukaryotic translation initiation factor 5A, putative / eIF-5A, putative	translational initiation|GO:0006413	cellular_component_unknown|GO:0005575	translation initiation factor activity|GO:0003743	CHR1	chr1:26092964-26093857 FORWARD
At1g69500	2.08267	0	0	0	oxygen binding	electron transport|GO:0006118	cellular_component_unknown|GO:0005575	oxygen binding|GO:0019825	CHR1	chr1:26127623-26129572 FORWARD
At1g69523	0	0	-1.99318	0	UbiE/COQ5 methyltransferase family protein		chloroplast|GO:0009507	methyltransferase activity|GO:0008168	CHR1	chr1:26133490-26134820 FORWARD
At1g69530	1.52446	0	0	0	ATEXPA1 (ARABIDOPSIS THALIANA EXPANSIN A1)	cellulose and pectin-containing cell wall loosening|GO:0009828;response to gibberellin stimulus|GO:0009739;response to red light|GO:0010114;syncytium formation|GO:0006949;unidimensional cell growth|GO:0009826	cellulose and pectin-containing cell wall|GO:0009505	molecular_function_unknown|GO:0003674	-	chr1:26145697-26146863 FORWARD
At1g69640	0	0	2.155	0	acid phosphatase, putative	Mo-molybdopterin cofactor biosynthetic process|GO:0006777;metabolic process|GO:0008152	endomembrane system|GO:0012505	catalytic activity|GO:0003824	CHR1	chr1:26197596-26199129 REVERSE
At1g69740	0	0	-1.96462	0	HEMB1		chloroplast|GO:0009507	porphobilinogen synthase activity|GO:0004655	-	chr1:26235860-26238376 FORWARD
At1g69810	0	0	0	2.46972	WRKY36 (WRKY DNA-binding protein 36); transcription factor	regulation of transcription, DNA-dependent|GO:0006355	nucleus|GO:0005634	transcription factor activity|GO:0003700	CHR1	chr1:26280901-26282779 REVERSE
At1g69900	0	0	0	3.07905	similar to unknown protein [Arabidopsis thaliana] (TAIR:AT1G27100.1); similar to Cytosolic fatty-acid binding; Actin-crosslinking proteins [Medicago truncatula] (GB:ABE82702.1); contains InterPro domain Protein of unknown function DUF569; (InterPro:IPR007679); contains InterPro domain Actin-crosslinking proteins; (InterPro:IPR008999)	biological_process_unknown|GO:0008150	cellular_component_unknown|GO:0005575	0	CHR1	chr1:26330183-26331479 REVERSE
At1g69960	0	3.25683	0	0	PP2A (SERINE/THREONINE PROTEIN PHOSPHATASE 2A); protein phosphatase type 2A	auxin polar transport|GO:0009926	cellular_component_unknown|GO:0005575	protein phosphatase type 2A activity|GO:0000158	CHR1	chr1:26352555-26354174 REVERSE
At1g69970	0	0	-2.36651	0	CLE26 (CLAVATA3/ESR-RELATED 26); receptor binding		apoplast|GO:0048046	protein binding|GO:0005515;receptor binding|GO:0005102	CHR1	chr1:26357563-26357919 REVERSE
At1g70040	0	0	-2.39734	0	similar to unknown protein [Arabidopsis thaliana] (TAIR:AT1G70120.1); contains InterPro domain Protein of unknown function DUF1163; (InterPro:IPR009544)		endomembrane system|GO:0012505	molecular_function_unknown|GO:0003674	CHR1	chr1:26384896-26385571 FORWARD
At1g70080	0	0	0	4.14704	terpene synthase/cyclase family protein	metabolic process|GO:0008152	0	lyase activity|GO:0016829;magnesium ion binding|GO:0000287	CHR1	chr1:26398332-26401228 REVERSE
At1g70130	0	0	2.03284	0	lectin protein kinase, putative	protein amino acid phosphorylation|GO:0006468	endomembrane system|GO:0012505	kinase activity|GO:0016301	CHR1	chr1:26413406-26415464 REVERSE
At1g70180	6.43299	0	0	0	sterile alpha motif (SAM) domain-containing protein	regulation of transcription, DNA-dependent|GO:0006355	0	transcription factor activity|GO:0003700	-	chr1:26430431-26432760 FORWARD
At1g70210	-4.71226	2.26529	0	0	CYCD1;1 (CYCLIN D1;1); cyclin-dependent protein kinase regulator	G1 phase of mitotic cell cycle|GO:0000080;regulation of progression through cell cycle|GO:0000074	nucleus|GO:0005634	cyclin-dependent protein kinase regulator activity|GO:0016538	CHR1	chr1:26443678-26445643 FORWARD
At1g70300	0	4.22059	0	0	KUP6 (K+ uptake permease 6); potassium ion transporter	potassium ion transport|GO:0006813	membrane|GO:0016020	potassium ion transmembrane transporter activity|GO:0015079	CHR1	chr1:26481656-26484896 REVERSE
At1g70310	0	0	-2.82091	0	SPDS2 (SPERMIDINE SYNTHASE 2)		cellular_component_unknown|GO:0005575	spermidine synthase activity|GO:0004766	-	chr1:26489160-26491015 REVERSE
At1g70320	1.98061	0	0	0	UPL2 (UBIQUITIN-PROTEIN LIGASE 2); ubiquitin-protein ligase	protein ubiquitination|GO:0016567;ubiquitin-dependent protein catabolic process|GO:0006511	mitochondrion|GO:0005739;ubiquitin ligase complex|GO:0000151	ubiquitin-protein ligase activity|GO:0004842	CHR1	chr1:26492408-26504944 REVERSE
At1g70400	0	2.54601	0	0	similar to EMB1220 (EMBRYO DEFECTIVE 1220) [Arabidopsis thaliana] (TAIR:AT1G60170.1); similar to Os04g0555400 [Oryza sativa (japonica cultivar-group)] (GB:NP_001053516.1); similar to Os07g0141600 [Oryza sativa (japonica cultivar-group)] (GB:NP_001058865.1); similar to mRNA splicing factor PRP31 (ISS) [Ostreococcus tauri] (GB:CAL52360.1); contains InterPro domain NOSIC; (InterPro:IPR012976)	biological_process_unknown|GO:0008150	cellular_component_unknown|GO:0005575	molecular_function_unknown|GO:0003674	CHR1	chr1:26535792-26536789 REVERSE
At1g70430	0	0	-3.47301	0	protein kinase family protein		cellular_component_unknown|GO:0005575	kinase activity|GO:0016301	CHR1	chr1:26549252-26552419 FORWARD
At1g70440	0	0	0	4.07365	SRO3 (SIMILAR TO RCD ONE 3); NAD+ ADP-ribosyltransferase	biological_process_unknown|GO:0008150	nucleus|GO:0005634	NAD+ ADP-ribosyltransferase activity|GO:0003950	-	chr1:26553017-26554183 REVERSE
At1g70450	0	0	5.04124	0	protein kinase family protein		cellular_component_unknown|GO:0005575	kinase activity|GO:0016301	CHR1	chr1:26556239-26558100 FORWARD
At1g70490	1.72222	0	2.88024	0	ADP-ribosylation factor, putative	N-terminal protein myristoylation|GO:0006499	intracellular|GO:0005622	GTP binding|GO:0005525;phospholipase activator activity|GO:0016004;protein binding|GO:0005515	-	chr1:26567825-26568815 REVERSE
At1g70530	0	0	0	3.25624	protein kinase family protein	protein amino acid phosphorylation|GO:0006468	endomembrane system|GO:0012505	kinase activity|GO:0016301	CHR1	chr1:26592413-26595042 REVERSE
At1g70540	0	2.09017	0	0	EDA24 (embryo sac development arrest 24); pectinesterase inhibitor	polar nucleus fusion|GO:0010197	endomembrane system|GO:0012505	pectinesterase inhibitor activity|GO:0046910	CHR1	chr1:26597636-26598139 FORWARD
At1g70620	0	2.40971	2.67916	0	cyclin-related	biological_process_unknown|GO:0008150	cellular_component_unknown|GO:0005575	molecular_function_unknown|GO:0003674	CHR1	chr1:26630297-26634418 FORWARD
At1g70660	0	5.00557	0	0	MMZ2 (MMS ZWEI HOMOLOGE 2); ubiquitin-protein ligase	protein modification process|GO:0006464;ubiquitin cycle|GO:0006512	cellular_component_unknown|GO:0005575	ubiquitin-protein ligase activity|GO:0004842	-	chr1:26644418-26645612 FORWARD
At1g70680	0	0	2.12144	2.75177	caleosin-related family protein	biological_process_unknown|GO:0008150	cellular_component_unknown|GO:0005575	calcium ion binding|GO:0005509	-	chr1:26651004-26652204 FORWARD
At1g70690	-2.49502	0	0	0	kinase-related	response to other organism|GO:0051707	endomembrane system|GO:0012505	molecular_function_unknown|GO:0003674	CHR1	chr1:26655762-26657044 FORWARD
At1g70720	0	0	3.40809	0	invertase/pectin methylesterase inhibitor family protein	biological_process_unknown|GO:0008150	endomembrane system|GO:0012505	pectinesterase inhibitor activity|GO:0046910	CHR1	chr1:26670089-26670691 FORWARD
At1g70740	0	0	0	4.53222	protein kinase family protein	protein amino acid phosphorylation|GO:0006468	cellular_component_unknown|GO:0005575	kinase activity|GO:0016301	CHR1	chr1:26677509-26679349 REVERSE
At1g70790	0	0	0	9.98348	C2 domain-containing protein	biological_process_unknown|GO:0008150	cellular_component_unknown|GO:0005575	molecular_function_unknown|GO:0003674	CHR1	chr1:26704386-26705789 FORWARD
At1g70870	0	2.70154	0	0	major latex protein-related / MLP-related	defense response|GO:0006952;response to biotic stimulus|GO:0009607	cellular_component_unknown|GO:0005575	molecular_function_unknown|GO:0003674	CHR1	chr1:26724682-26725225 REVERSE
At1g70890	2.30477	0	0	0	major latex protein-related / MLP-related	defense response|GO:0006952;response to biotic stimulus|GO:0009607	cellular_component_unknown|GO:0005575	molecular_function_unknown|GO:0003674	CHR1	chr1:26729574-26730151 REVERSE
At1g70990	1.96071	0	0	0	proline-rich family protein	biological_process_unknown|GO:0008150	anchored to membrane|GO:0031225	molecular_function_unknown|GO:0003674	CHR1	chr1:26771182-26771712 REVERSE
At1g71015	0	2.47385	0	0	similar to unknown protein [Arabidopsis thaliana] (TAIR:AT2G01340.1); similar to unknown [Glycine max] (GB:AAG38147.1)	biological_process_unknown|GO:0008150	cellular_component_unknown|GO:0005575	molecular_function_unknown|GO:0003674	-	chr1:26793051-26793723 REVERSE
At1g71020	1.65934	0	0	0	armadillo/beta-catenin repeat family protein / U-box domain-containing protein	protein ubiquitination|GO:0016567	ubiquitin ligase complex|GO:0000151	binding|GO:0005488;ubiquitin-protein ligase activity|GO:0004842	CHR1	chr1:26794487-26796767 REVERSE
At1g71030	1.62286	0	0	0	ATMYBL2 (Arabidopsis myb-like 2); DNA binding / transcription factor	regulation of transcription, DNA-dependent|GO:0006355;response to abscisic acid stimulus|GO:0009737;response to cadmium ion|GO:0046686;response to ethylene stimulus|GO:0009723;response to gibberellin stimulus|GO:0009739;response to jasmonic acid stimulus|	nucleus|GO:0005634	DNA binding|GO:0003677;transcription factor activity|GO:0003700	-	chr1:26799045-26799888 REVERSE
At1g71040	0	0	0	4.11617	multi-copper oxidase type I family protein	cellular response to phosphate starvation|GO:0016036	0	copper ion binding|GO:0005507	CHR1	chr1:26800863-26803886 REVERSE
At1g71120	5.01988	0	0	0	GLIP6 (GDSL-motif lipase/hydrolase 6); carboxylic ester hydrolase	lipid metabolic process|GO:0006629	endomembrane system|GO:0012505	carboxylesterase activity|GO:0004091;lipase activity|GO:0016298	CHR1	chr1:26824734-26826082 REVERSE
At1g71180	1.7411	0	0	0	6-phosphogluconate dehydrogenase NAD-binding domain-containing protein	pentose-phosphate shunt|GO:0006098;valine metabolic process|GO:0006573	0	phosphogluconate dehydrogenase (decarboxylating) activity|GO:0004616	CHR1	chr1:26835997-26836953 FORWARD
At1g71190	15.7418	0	0	0	SAG18 (Senescence associated gene 18)	senescence|GO:0010149	endomembrane system|GO:0012505	0	CHR1	chr1:26837259-26838644 REVERSE
At1g71210	0	0	0	4.21167	pentatricopeptide (PPR) repeat-containing protein	biological_process_unknown|GO:0008150	0	binding|GO:0005488	CHR1	chr1:26842512-26845151 REVERSE
At1g71290	0	0	3.12735	0	F-box family protein-related	biological_process_unknown|GO:0008150	cellular_component_unknown|GO:0005575	molecular_function_unknown|GO:0003674	CHR1	chr1:26876305-26876904 FORWARD
At1g71310	7.64284	0	0	0	similar to unknown protein [Arabidopsis thaliana] (TAIR:AT5G47870.1); similar to Os01g0876900 [Oryza sativa (japonica cultivar-group)] (GB:NP_001044972.1); similar to SnRK1-interacting protein 1 [Hordeum vulgare subsp. vulgare] (GB:CAB97356.1)	0	0	molecular_function_unknown|GO:0003674	CHR1	chr1:26882841-26883506 REVERSE
At1g71350	0	0	-2.10352	0	eukaryotic translation initiation factor SUI1 family protein		0	translation initiation factor activity|GO:0003743	CHR1	chr1:26892187-26894871 REVERSE
At1g71530	0	3.41628	0	0	protein kinase family protein	N-terminal protein myristoylation|GO:0006499;protein amino acid phosphorylation|GO:0006468	chloroplast|GO:0009507	kinase activity|GO:0016301	CHR1	chr1:26943428-26945241 FORWARD
At1g71860	0	0	6.55324	0	PTP1 (PROTEIN TYROSINE PHOSPHATASE 1)		cytoplasm|GO:0005737;nucleus|GO:0005634	protein tyrosine phosphatase activity|GO:0004725	-	chr1:27030528-27032337 FORWARD
At1g71940	6.74951	0	0	0	similar to unknown protein [Arabidopsis thaliana] (TAIR:AT4G09580.1); similar to conserved hypothetical protein [Medicago truncatula] (GB:ABE85136.1); similar to Os03g0703900 [Oryza sativa (japonica cultivar-group)] (GB:NP_001051019.1); contains domain UNCHARACTERIZED (PTHR12677)	biological_process_unknown|GO:0008150	cellular_component_unknown|GO:0005575	molecular_function_unknown|GO:0003674	CHR1	chr1:27082443-27083610 FORWARD
At1g71980	0	0	0	3.72609	protease-associated zinc finger (C3HC4-type RING finger) family protein	proteolysis|GO:0006508	endomembrane system|GO:0012505	peptidase activity|GO:0008233;protein binding|GO:0005515;zinc ion binding|GO:0008270	CHR1	chr1:27101912-27103543 FORWARD
At1g72000	0	2.14122	0	0	beta-fructofuranosidase, putative / invertase, putative / saccharase, putative / beta-fructosidase, putative	biological_process_unknown|GO:0008150	cellular_component_unknown|GO:0005575	beta-fructofuranosidase activity|GO:0004564	CHR1	chr1:27106939-27109325 FORWARD
At1g72050	0	2.10279	0	3.14478	zinc finger (C2H2 type) family protein	biological_process_unknown|GO:0008150	intracellular|GO:0005622	nucleic acid binding|GO:0003676;zinc ion binding|GO:0008270	-	chr1:27119470-27120890 FORWARD
At1g72070	0	0	0	3.53785	serine-type endopeptidase inhibitor	biological_process_unknown|GO:0008150	endomembrane system|GO:0012505	serine-type endopeptidase inhibitor activity|GO:0004867	CHR1	chr1:27122156-27122505 FORWARD
At1g72090	0	0	0	-3.36238	radical SAM domain-containing protein / TRAM domain-containing protein	0	endoplasmic reticulum|GO:0005783	catalytic activity|GO:0003824;iron ion binding|GO:0005506	CHR1	chr1:27127279-27130429 FORWARD
At1g72330	0	0	2.7	0	ALAAT2 (ALANINE AMINOTRANSFERASE 2)	L-alanine biosynthetic process from pyruvate|GO:0019272;L-alanine catabolic process, by transamination|GO:0019481;anaerobic glycolysis|GO:0019642;biosynthetic process|GO:0009058	0	alanine transaminase activity|GO:0004021	CHR1	chr1:27237299-27239853 FORWARD
At1g72360	0	0	0	3.2613	ethylene-responsive element-binding protein, putative	ethylene mediated signaling pathway|GO:0009873;regulation of transcription, DNA-dependent|GO:0006355	nucleus|GO:0005634	DNA binding|GO:0003677;transcription factor activity|GO:0003700	CHR1	chr1:27245566-27246439 FORWARD
At1g72630	6.79477	0	0	0	similar to unknown protein [Arabidopsis thaliana] (TAIR:AT1G17455.1); similar to Os11g0621500 [Oryza sativa (japonica cultivar-group)] (GB:NP_001068300.1); similar to hypothetical protein [Oryza sativa] (GB:AAD27669.1); contains InterPro domain Protein of unknown function DUF1313; (InterPro:IPR009741)	biological_process_unknown|GO:0008150	cellular_component_unknown|GO:0005575	molecular_function_unknown|GO:0003674	-	chr1:27348650-27349009 FORWARD
At1g72760	2.24758	0	0	0	protein kinase family protein	protein amino acid phosphorylation|GO:0006468	cellular_component_unknown|GO:0005575	kinase activity|GO:0016301	-	chr1:27389083-27391936 REVERSE
At1g72810	2.56692	0	0	0	threonine synthase, putative	threonine biosynthetic process|GO:0009088	chloroplast|GO:0009507	threonine synthase activity|GO:0004795	-	chr1:27402422-27404055 REVERSE
At1g72860	1.71085	0	0	0	disease resistance protein (TIR-NBS-LRR class), putative	defense response|GO:0006952	membrane|GO:0016020	ATP binding|GO:0005524;protein binding|GO:0005515;transmembrane receptor activity|GO:0004888	CHR1	chr1:27420757-27424439 REVERSE
At1g72900	0	3.27847	0	0	disease resistance protein (TIR-NBS class), putative	defense response|GO:0006952	membrane|GO:0016020	transmembrane receptor activity|GO:0004888	CHR1	chr1:27435877-27437193 FORWARD
At1g72960	0	0	0	-2.86426	root hair defective 3 GTP-binding (RHD3) family protein	electron transport|GO:0006118	cellular_component_unknown|GO:0005575	nucleotide binding|GO:0000166	CHR1	chr1:27450395-27454523 FORWARD
At1g73160	-11.7087	0	0	0	glycosyl transferase family 1 protein	biosynthetic process|GO:0009058	0	transferase activity, transferring glycosyl groups|GO:0016757	CHR1	chr1:27510195-27511655 FORWARD
At1g73165	0	2.66816	0	0	CLE1 (CLAVATA3/ESR-RELATED 1); receptor binding	signal transduction|GO:0007165	apoplast|GO:0048046	protein binding|GO:0005515;receptor binding|GO:0005102	CHR1	chr1:27512386-27512610 REVERSE
At1g73200	0	0	0	2.62587	similar to unknown protein [Arabidopsis thaliana] (TAIR:AT1G17820.1); similar to unknown protein [Oryza sativa (japonica cultivar-group)] (GB:BAD23057.1); similar to Os02g0827500 [Oryza sativa (japonica cultivar-group)] (GB:NP_001048594.1); contains InterPro domain Pleckstrin homology-type; (InterPro:IPR011993)	biological_process_unknown|GO:0008150	endomembrane system|GO:0012505	molecular_function_unknown|GO:0003674	CHR1	chr1:27527115-27530234 REVERSE
At1g73230	0	3.26008	0	0	nascent polypeptide-associated complex (NAC) domain-containing protein	biological_process_unknown|GO:0008150	cellular_component_unknown|GO:0005575	molecular_function_unknown|GO:0003674	CHR1	chr1:27544167-27545025 REVERSE
At1g73300	9.53828	0	0	0	SCPL2 (serine carboxypeptidase-like 2); serine carboxypeptidase	proteolysis|GO:0006508	endomembrane system|GO:0012505	serine carboxypeptidase activity|GO:0004185	-	chr1:27563334-27565709 REVERSE
At1g73310	0	2.85603	0	0	SCPL4 (serine carboxypeptidase-like 4); serine carboxypeptidase	proteolysis|GO:0006508	endomembrane system|GO:0012505	serine carboxypeptidase activity|GO:0004185	CHR1	chr1:27566476-27568838 REVERSE
At1g73360	1.87209	0	0	0	homeobox-leucine zipper family protein / lipid-binding START domain-containing protein	regulation of transcription, DNA-dependent|GO:0006355	nucleus|GO:0005634	DNA binding|GO:0003677;transcription factor activity|GO:0003700	CHR1	chr1:27582554-27585481 REVERSE
At1g73390	0	0	-2.01259	0	similar to unknown protein [Arabidopsis thaliana] (TAIR:AT1G17940.1); similar to unknown protein [Oryza sativa (japonica cultivar-group)] (GB:BAD23062.1); contains domain PCD6 INTERACTING PROTEIN-RELATED (PTHR23030)		cellular_component_unknown|GO:0005575	molecular_function_unknown|GO:0003674	-	chr1:27594740-27597809 REVERSE
At1g73540	0	0	0	-3.8683	ATNUDT21 (Arabidopsis thaliana Nudix hydrolase homolog 21); hydrolase	biological_process_unknown|GO:0008150	chloroplast|GO:0009507	hydrolase activity|GO:0016787	CHR1	chr1:27649541-27650232 REVERSE
At1g73640	0	2.42732	0	0	AtRABA6a (Arabidopsis Rab GTPase homolog A6a); GTP binding	protein transport|GO:0015031;small GTPase mediated signal transduction|GO:0007264	0	GTP binding|GO:0005525	CHR1	chr1:27690694-27691648 FORWARD
At1g73650	2.07982	2.61257	0	0	similar to unknown protein [Arabidopsis thaliana] (TAIR:AT1G18180.1); similar to hypothetical protein MtrDRAFT_AC139526g26v1 [Medicago truncatula] (GB:ABE80157.1); contains InterPro domain Protein of unknown function DUF1295; (InterPro:IPR010721); contains InterPro domain 3-oxo-5-alpha-steroid 4-dehydrogenase, C-terminal; (InterPro:IPR001104)	0	endomembrane system|GO:0012505;integral to membrane|GO:0016021	0	CHR1	chr1:27692070-27693826 REVERSE
At1g73700	1.95616	0	0	0	MATE efflux family protein	multidrug transport|GO:0006855	membrane|GO:0016020	antiporter activity|GO:0015297;transporter activity|GO:0005215	-	chr1:27721215-27723291 REVERSE
At1g73830	0	2.18786	0	0	BEE3 (BR ENHANCED EXPRESSION 3); DNA binding / transcription factor	regulation of transcription|GO:0045449	nucleus|GO:0005634	DNA binding|GO:0003677;transcription factor activity|GO:0003700	CHR1	chr1:27763688-27765007 FORWARD
At1g73840	1.91044	0	0	0	ESP1 (ENHANCED SILENCING PHENOTYPE 1)	RNA processing|GO:0006396;RNA-mediated posttranscriptional gene silencing|GO:0035194	cellular_component_unknown|GO:0005575	molecular_function_unknown|GO:0003674	CHR1	chr1:27767598-27769989 REVERSE
At1g74070	0	2.11449	0	0	peptidyl-prolyl cis-trans isomerase cyclophilin-type family protein	protein folding|GO:0006457	chloroplast thylakoid lumen|GO:0009543	peptidyl-prolyl cis-trans isomerase activity|GO:0003755	CHR1	chr1:27855410-27856522 REVERSE
At1g74170	1.88018	0	-3.73013	0	leucine-rich repeat family protein	signal transduction|GO:0007165	endomembrane system|GO:0012505	protein binding|GO:0005515	-	chr1:27895216-27899306 REVERSE
At1g74210	0	2.1065	0	0	glycerophosphoryl diester phosphodiesterase family protein	glycerol metabolic process|GO:0006071	0	glycerophosphodiester phosphodiesterase activity|GO:0008889	CHR1	chr1:27914057-27916446 FORWARD
At1g74320	0	3.48663	0	0	choline kinase, putative	0	cellular_component_unknown|GO:0005575	choline kinase activity|GO:0004103	CHR1	chr1:27944853-27946564 FORWARD
At1g74380	0	2.04875	0	2.64128	galactosyl transferase GMA12/MNN10 family protein	N-terminal protein myristoylation|GO:0006499	Golgi apparatus|GO:0005794	transferase activity, transferring glycosyl groups|GO:0016757;transferase activity|GO:0016740	CHR1	chr1:27963509-27964882 FORWARD
At1g74560	0	0	2.36242	0	NRP1 (NAP1-RELATED PROTEIN 1)	cell differentiation|GO:0030154;cell proliferation|GO:0008283;lateral root formation|GO:0010311;nucleosome assembly|GO:0006334	cytoplasm|GO:0005737;nucleus|GO:0005634	DNA binding|GO:0003677;chromatin binding|GO:0003682;histone binding|GO:0042393	CHR1	chr1:28021424-28023561 REVERSE
At1g74670	0	0	-2.03219	0	gibberellin-responsive protein, putative		endomembrane system|GO:0012505	molecular_function_unknown|GO:0003674	CHR1	chr1:28057039-28057554 FORWARD
At1g74780	0	0	2.17654	0	nodulin family protein	0	endomembrane system|GO:0012505	0	CHR1	chr1:28099577-28101573 FORWARD
At1g74830	0	0	0	-3.8945	similar to unknown protein [Arabidopsis thaliana] (TAIR:AT1G18990.1); similar to Os10g0414800 [Oryza sativa (japonica cultivar-group)] (GB:NP_001064597.1); similar to Os03g0259900 [Oryza sativa (japonica cultivar-group)] (GB:NP_001049616.1); similar to Hypothetical protein [Oryza sativa (japonica cultivar-group)] (GB:AAM15784.1); contains InterPro domain Protein of unknown function DUF593; (Inter…	0	endomembrane system|GO:0012505	0	CHR1	chr1:28117130-28118854 REVERSE
At1g74860	0	0	2.05704	0	similar to unknown protein [Arabidopsis thaliana] (TAIR:AT1G19010.1); similar to hypothetical protein LES1_20t00016 [Lycopersicon esculentum] (GB:AAX95765.2)	biological_process_unknown|GO:0008150	cellular_component_unknown|GO:0005575	molecular_function_unknown|GO:0003674	CHR1	chr1:28127093-28129261 FORWARD
At1g74880	0	0	2.25443	0	NDH-O (NAD(P)H:PLASTOQUINONE DEHYDROGENASE COMPLEX SUBUNIT O)	NADH dehydrogenase complex (plastoquinone) assembly|GO:0010258	chloroplast thylakoid membrane|GO:0009535	molecular_function_unknown|GO:0003674	-	chr1:28133773-28134681 REVERSE
At1g74970	0	0	0	-2.95549	RPS9 (RIBOSOMAL PROTEIN S9); structural constituent of ribosome	translation|GO:0006412	cytosolic small ribosomal subunit (sensu Eukaryota)|GO:0005843;plastid small ribosomal subunit|GO:0000312	structural constituent of ribosome|GO:0003735	CHR1 ,CHR1 ,CHR1 ,CHR1 ,CHR1 ,CHR1 ,CHR1 ,CHR1 ,CHR1 ,CHR1 ,CHR1 ,CHR1 ,CHR1	chr1:28161422-28162863 REVERSE
At1g75010	0	0	2.34904	0	similar to phosphatidylinositol-4-phosphate 5-kinase family protein [Arabidopsis thaliana] (TAIR:AT1G60890.1); similar to ARC3 homologue [Oryza sativa (japonica cultivar-group)] (GB:BAD26753.1); contains InterPro domain MORN motif; (InterPro:IPR003409)	biological_process_unknown|GO:0008150	0	0	-	chr1:28168655-28173602 REVERSE
At1g75050	1.63671	0	0	0	similar to ATLP-3 (Arabidopsis thaumatin-like protein 3) [Arabidopsis thaliana] (TAIR:AT1G75030.1); similar to SCUTL2 [Vitis vinifera] (GB:AAF06347.1); contains InterPro domain Thaumatin, pathogenesis-related; (InterPro:IPR001938)	response to other organism|GO:0051707	endomembrane system|GO:0012505	molecular_function_unknown|GO:0003674	CHR1	chr1:28183777-28184723 FORWARD
At1g75110	0	2.15234	0	0	RRA2 (REDUCED RESIDUAL ARABINOSE 2)	0	endoplasmic reticulum|GO:0005783	0	CHR1	chr1:28198009-28199546 REVERSE
At1g75170	0	0	0	2.33292	similar to unknown protein [Arabidopsis thaliana] (TAIR:AT5G63500.1); similar to hypothetical protein [Phaseolus vulgaris] (GB:AAQ09000.1)	biological_process_unknown|GO:0008150	endomembrane system|GO:0012505	molecular_function_unknown|GO:0003674	CHR1	chr3:18040644-18041118 FORWARD
At1g75210	0	0	0	-2.8642	5' nucleotidase family protein	biological_process_unknown|GO:0008150	chloroplast|GO:0009507	5'-nucleotidase activity|GO:0008253	CHR1	chr1:28227651-28232412 FORWARD
At1g75280	0	2.17977	0	0	isoflavone reductase, putative	response to oxidative stress|GO:0006979	cellular_component_unknown|GO:0005575	transcription repressor activity|GO:0016564	CHR1	chr1:28255691-28257016 FORWARD
At1g75360	-2.5755	0	0	0	similar to unknown protein [Arabidopsis thaliana] (TAIR:AT1G27670.1)	biological_process_unknown|GO:0008150	cellular_component_unknown|GO:0005575	molecular_function_unknown|GO:0003674	CHR1	chr1:28278745-28279617 FORWARD
At1g75410	1.6789	0	0	0	BLH3 (BLH3)	regulation of transcription, DNA-dependent|GO:0006355	nucleus|GO:0005634	DNA binding|GO:0003677;transcription factor activity|GO:0003700	CHR1	chr1:28303756-28305551 REVERSE
At1g75430	0	0	3.42476	0	transcription factor	regulation of transcription, DNA-dependent|GO:0006355;regulation of transcription|GO:0045449	nucleus|GO:0005634	transcription factor activity|GO:0003700	CHR1	chr1:28311782-28313178 REVERSE
At1g75520	0	0	0	3.96358	SRS5 (SHI-RELATED SEQUENCE 5)	gynoecium development|GO:0048467	cellular_component_unknown|GO:0005575	molecular_function_unknown|GO:0003674	CHR1	chr1:28355440-28356840 REVERSE
At1g75530	0	0	0	2.91766	forkhead-associated domain-containing protein / FHA domain-containing protein	biological_process_unknown|GO:0008150	cellular_component_unknown|GO:0005575	molecular_function_unknown|GO:0003674	CHR1	chr1:28362970-28365476 FORWARD
At1g75550	-3.20761	0	0	0	glycine-rich protein	biological_process_unknown|GO:0008150	endomembrane system|GO:0012505	molecular_function_unknown|GO:0003674	CHR1	chr1:28373098-28373601 REVERSE
At1g75590	-2.49496	0	0	0	auxin-responsive family protein	response to auxin stimulus|GO:0009733	0	molecular_function_unknown|GO:0003674	CHR1	chr1:28386911-28387375 REVERSE
At1g75670	0	0	2.54176	0	similar to RNA polymerase Rpa43 subunit-like [Oryza sativa (japonica cultivar-group)] (GB:BAD67616.1); similar to Os12g0533600 [Oryza sativa (japonica cultivar-group)] (GB:NP_001066925.1); similar to Os06g0168400 [Oryza sativa (japonica cultivar-group)] (GB:NP_001056924.1); contains InterPro domain Nucleic acid-binding, OB-fold; (InterPro:IPR008994)	biological_process_unknown|GO:0008150	cellular_component_unknown|GO:0005575	molecular_function_unknown|GO:0003674	CHR1	chr1:28419039-28420166 REVERSE
At1g75750	0	4.77912	-2.43343	0	GASA1 (GAST1 PROTEIN HOMOLOG 1)	response to abscisic acid stimulus|GO:0009737;response to brassinosteroid stimulus|GO:0009741;response to gibberellin stimulus|GO:0009739;unidimensional cell growth|GO:0009826	cellulose and pectin-containing cell wall|GO:0009505	molecular_function_unknown|GO:0003674	CHR1	chr1:28445474-28445945 REVERSE
At1g75780	0	3.03615	3.18778	11.7347	TUB1 (tubulin beta-1 chain); structural molecule	response to abiotic or biotic stimulus|GO:0009416; developmental processes|GO:0009826; other cellular processes|GO:0009826; other biological processes|GO:0009826; other physiological processes|GO:0009826; cell organization and biogenesis|GO:0009826	other cellular components|GO:0005874; other intracellular components|GO:0005874; other cellular components|GO:0043234	structural molecule activity|GO:0005200	CHR1 ,CHR1 ,CHR1 ,CHR1 ,CHR1 ,CHR1 ,CHR1 ,CHR1 ,CHR1 ,CHR1 ,CHR1 ,CHR1 ,CHR1	complement(28455105~28455036)
At1g75880	0	0	0	2.4242	family II extracellular lipase 1 (EXL1)	sexual reproduction|GO:0019953	extracellular region|GO:0005576	acyltransferase activity|GO:0008415;carboxylesterase activity|GO:0004091;lipase activity|GO:0016298	-	chr1:28494225-28495959 FORWARD
At1g75910	0	0	0	-3.88452	EXL4 (extracellular lipase 4); acyltransferase/ carboxylic ester hydrolase/ lipase	sexual reproduction|GO:0019953	extracellular region|GO:0005576	acyltransferase activity|GO:0008415;carboxylesterase activity|GO:0004091;lipase activity|GO:0016298	CHR1	chr1:28505172-28506757 FORWARD
At1g75920	0	0	-2.91624	0	family II extracellular lipase 5 (EXL5)		extracellular region|GO:0005576	acyltransferase activity|GO:0008415;carboxylesterase activity|GO:0004091;lipase activity|GO:0016298	CHR1	chr1:28509237-28510684 FORWARD
At1g75930	0	3.25996	0	0	EXL6 (extracellular lipase 6); acyltransferase/ carboxylic ester hydrolase/ lipase	sexual reproduction|GO:0019953	extracellular region|GO:0005576	acyltransferase activity|GO:0008415;carboxylesterase activity|GO:0004091;lipase activity|GO:0016298	CHR1	chr1:28511770-28513369 FORWARD
At1g75960	0	0	0	2.26912	AMP-binding protein, putative	metabolic process|GO:0008152	0	catalytic activity|GO:0003824	CHR1	chr1:28521848-28523482 FORWARD
At1g76040	0	2.78563	0	0	CPK29 (calcium-dependent protein kinase 29); calcium- and calmodulin-dependent protein kinase/ kinase	protein amino acid phosphorylation|GO:0006468	cytoplasm|GO:0005737;nucleus|GO:0005634;plasma membrane|GO:0005886	calmodulin-dependent protein kinase activity|GO:0004683;kinase activity|GO:0016301	-	chr1:28543800-28545342 FORWARD
At1g76080	0	0	0	3.38872	ATCDSP32/CDSP32 (CHLOROPLASTIC DROUGHT-INDUCED STRESS PROTEIN OF 32 KD); thiol-disulfide exchange intermediate	cell redox homeostasis|GO:0045454	chloroplast|GO:0009507	thiol-disulfide exchange intermediate activity|GO:0030508	-	chr1:28552957-28554242 REVERSE
At1g76090	0	0	0	4.86541	SMT3 (S-adenosyl-methionine-sterol-C-methyltransferase 3); S-adenosylmethionine-dependent methyltransferase	sterol biosynthetic process|GO:0016126	endoplasmic reticulum|GO:0005783	S-adenosylmethionine-dependent methyltransferase activity|GO:0008757;sterol 24-C-methyltransferase activity|GO:0003838	CHR1	chr1:28555486-28556565 REVERSE
At1g76170	0	0	6.14502	0	similar to unknown protein [Arabidopsis thaliana] (TAIR:AT2G44270.1); similar to MGC107918 protein [Xenopus tropicalis] (GB:NP_001015743.1); similar to Os02g0762300 [Oryza sativa (japonica cultivar-group)] (GB:NP_001048203.1); contains InterPro domain Protein of unknown function UPF0021; (InterPro:IPR000541); contains InterPro domain PP-loop; (InterPro:IPR011063)		cellular_component_unknown|GO:0005575	0	CHR1	chr1:28589073-28591119 REVERSE
At1g76380	0	0	6.72434	0	DNA-binding bromodomain-containing protein		cellular_component_unknown|GO:0005575	DNA binding|GO:0003677	-	chr1:28656310-28659430 REVERSE
At1g76405	0	0	-2.61086	0	similar to unknown protein [Arabidopsis thaliana] (TAIR:AT1G20816.1); similar to chloroplast channel forming outer membrane protein [Pisum sativum] (GB:CAB58442.1)		chloroplast envelope|GO:0009941	molecular_function_unknown|GO:0003674	-	chr1:28666888-28668567 FORWARD
At1g76440	0	0	2.10772	0	similar to unknown protein [Arabidopsis thaliana] (TAIR:AT1G20870.1); similar to HSP20-like chaperone [Medicago truncatula] (GB:ABE82163.1); contains InterPro domain HSP20-like chaperone; (InterPro:IPR008978); contains InterPro domain Heat shock protein Hsp20; (InterPro:IPR002068)	biological_process_unknown|GO:0008150	cellular_component_unknown|GO:0005575	molecular_function_unknown|GO:0003674	-	chr1:28687265-28687893 REVERSE
At1g76470	0	0	0	2.74497	cinnamoyl-CoA reductase	lignin biosynthetic process|GO:0009809	endomembrane system|GO:0012505	cinnamoyl-CoA reductase activity|GO:0016621	CHR1	chr1:28694849-28696299 REVERSE
At1g76520	2.48921	0	0	0	auxin efflux carrier family protein	auxin polar transport|GO:0009926	endomembrane system|GO:0012505;integral to membrane|GO:0016021	auxin:hydrogen symporter activity|GO:0009672	CHR1	chr1:28720278-28722183 FORWARD
At1g76570	0	0	-2.82885	0	chlorophyll A-B binding family protein		light-harvesting complex|GO:0030076	chlorophyll binding|GO:0016168	-	chr1:28734026-28735648 FORWARD
At1g76610	0	0	2.32693	0	similar to unknown protein [Arabidopsis thaliana] (TAIR:AT1G21050.1); similar to Plant-specific domain of unknown function 3588 [Medicago truncatula] (GB:ABE91797.1); contains InterPro domain Protein of unknown function DUF617, plant; (InterPro:IPR006460)	biological_process_unknown|GO:0008150	cellular_component_unknown|GO:0005575	molecular_function_unknown|GO:0003674	CHR1	chr1:28755943-28756623 FORWARD
At1g76650	0	0	0	3.35315	calcium-binding EF hand family protein	biological_process_unknown|GO:0008150	0	calcium ion binding|GO:0005509	CHR1	chr1:28771803-28772336 REVERSE
At1g76705	-2.25973	0	0	0	calmodulin-binding family protein	biological_process_unknown|GO:0008150	cellular_component_unknown|GO:0005575	calmodulin binding|GO:0005516	-	chr1:28791344-28792033 FORWARD
At1g76760	0	0	0	4.02307	ATY1 (Arabidopsis thioredoxin y1); thiol-disulfide exchange intermediate	cell redox homeostasis|GO:0045454;glycerol ether metabolic process|GO:0006662	chloroplast|GO:0009507	thiol-disulfide exchange intermediate activity|GO:0030508	CHR1	chr1:28816767-28817842 REVERSE
At1g76810	0	3.39355	-2.48663	0	eukaryotic translation initiation factor 2 family protein / eIF-2 family protein	translational initiation|GO:0006413	intracellular|GO:0005622	translation factor activity, nucleic acid binding|GO:0008135	CHR1	chr1:28836260-28841204 REVERSE
At1g76825	0	2.30347	0	2.3241	eukaryotic translation initiation factor 2 family protein / eIF-2 family protein	translational initiation|GO:0006413	intracellular|GO:0005622	translation initiation factor activity|GO:0003743	-	chr1:28844361-28847237 FORWARD
At1g76830	1.64025	0	0	0	F-box family protein	biological_process_unknown|GO:0008150	cellular_component_unknown|GO:0005575	molecular_function_unknown|GO:0003674	CHR1	chr1:28849538-28850659 FORWARD
At1g76870	0	0	0	-3.17796	similar to transcription factor [Arabidopsis thaliana] (TAIR:AT1G21200.1); similar to expressed protein [Oryza sativa (japonica cultivar-group)] (GB:AAX95104.1); similar to Os11g0163500 [Oryza sativa (japonica cultivar-group)] (GB:NP_001065831.1); similar to Os12g0163500 [Oryza sativa (japonica cultivar-group)] (GB:NP_001066231.1); contains InterPro domain Homeodomain-like; (InterPro:IPR009057)	biological_process_unknown|GO:0008150	cellular_component_unknown|GO:0005575	molecular_function_unknown|GO:0003674	CHR1	chr1:28862144-28863301 FORWARD
At1g76880	0	0	0	2.44477	trihelix DNA-binding protein, putative	regulation of transcription|GO:0045449	nucleus|GO:0005634	transcription factor activity|GO:0003700	CHR1	chr1:28870488-28872825 FORWARD
At1g76920	0	0	0	2.31984	F-box family protein (FBX3)	ubiquitin-dependent protein catabolic process|GO:0006511	0	ubiquitin-protein ligase activity|GO:0004842	CHR1	chr1:28897189-28898313 FORWARD
At1g76990	0	2.42278	0	0	ACR3 (ACT Domain Repeat 3)	metabolic process|GO:0008152	cytosol|GO:0005829	amino acid binding|GO:0016597	CHR1	chr1:28938281-28940073 FORWARD
At1g77180	0	0	0	2.29199	chromatin protein family	biological_process_unknown|GO:0008150	nucleus|GO:0005634	0	CHR1	chr1:29004685-29006526 REVERSE
At1g77340	0	2.23948	0	0	pentatricopeptide (PPR) repeat-containing protein	biological_process_unknown|GO:0008150	0	binding|GO:0005488	CHR1	chr1:29073237-29074722 REVERSE
At1g77350	-5.70213	0	0	0	similar to unknown protein [Oryza sativa (japonica cultivar-group)] (GB:AAT01331.1); similar to Os05g0486200 [Oryza sativa (japonica cultivar-group)] (GB:NP_001055878.1)	0	endomembrane system|GO:0012505	molecular_function_unknown|GO:0003674	-	chr1:29075391-29076439 FORWARD
At1g77480	0	0	-1.92533	0	nucellin protein, putative		0	pepsin A activity|GO:0004194	-	chr1:29119599-29122044 REVERSE
At1g77620	0	0	-2.06752	0	nucleoside-triphosphatase/ nucleotide binding		0	nucleoside-triphosphatase activity|GO:0017111;nucleotide binding|GO:0000166	CHR1	chr1:29172828-29177761 REVERSE
At1g77640	2.66809	0	0	0	AP2 domain-containing transcription factor, putative	regulation of transcription, DNA-dependent|GO:0006355	nucleus|GO:0005634	DNA binding|GO:0003677;transcription factor activity|GO:0003700	CHR1	chr1:29183690-29184424 FORWARD
At1g77660	3.56374	0	0	0	MORN (Membrane Occupation and Recognition Nexus) repeat-containing protein /phosphatidylinositol-4-phosphate 5-kinase-related	biological_process_unknown|GO:0008150	0	molecular_function_unknown|GO:0003674	-	chr1:29190967-29192394 REVERSE
At1g77720	0	3.59238	0	0	protein kinase family protein	protein amino acid phosphorylation|GO:0006468	chloroplast|GO:0009507	kinase activity|GO:0016301	CHR1	chr1:29215624-29218771 FORWARD
At1g77815	0	0	0	-2.93156	similar to unknown protein [Arabidopsis thaliana] (TAIR:AT1G27870.1); contains InterPro domain Viral protein, DNA-binding; (InterPro:IPR009021)	biological_process_unknown|GO:0008150	cellular_component_unknown|GO:0005575	molecular_function_unknown|GO:0003674	CHR1	chr1:29268242-29268544 REVERSE
At1g77850	0	3.19809	0	0	ARF17 (AUXIN RESPONSE FACTOR 17); transcription factor	adventitious root development|GO:0048830;anatomical structure morphogenesis|GO:0009653;auxin mediated signaling pathway|GO:0009734;regulation of transcription|GO:0045449	nucleus|GO:0005634	transcription factor activity|GO:0003700	CHR1	chr1:29277299-29280087 FORWARD
At1g78320	0	0	0	4.74954	ATGSTU23 (Arabidopsis thaliana Glutathione S-transferase (class tau) 23); glutathione transferase	toxin catabolic process|GO:0009407	cytoplasm|GO:0005737	glutathione transferase activity|GO:0004364	CHR1	chr1:29472474-29473251 REVERSE
At1g78370	0	2.0432	0	0	ATGSTU20 (Arabidopsis thaliana Glutathione S-transferase (class tau) 20); glutathione transferase	toxin catabolic process|GO:0009407	cytoplasm|GO:0005737	glutathione transferase activity|GO:0004364	CHR1	chr1:29489321-29490097 REVERSE
At1g78470	0	2.32904	0	0	similar to F-box family protein [Arabidopsis thaliana] (TAIR:AT1G67390.1); contains InterPro domain Leucine-rich repeat 2; (InterPro:IPR013101)	biological_process_unknown|GO:0008150	cellular_component_unknown|GO:0005575	molecular_function_unknown|GO:0003674	CHR1	chr1:29526663-29527889 FORWARD
At1g78500	0	0	-2.40152	0	pentacyclic triterpene synthase, putative		cellular_component_unknown|GO:0005575	catalytic activity|GO:0003824;lupeol synthase activity|GO:0042299;oxidosqualene cyclase activity|GO:0031559	CHR1	chr1:29536539-29540070 FORWARD
At1g78620	1.69858	0	0	0	integral membrane family protein	0	chloroplast inner membrane|GO:0009706	0	-	chr1:29578755-29580651 REVERSE
At1g78680	0	2.20864	0	0	ATGGH2 (GAMMA-GLUTAMYL HYDROLASE 2); gamma-glutamyl hydrolase	tetrahydrofolylpolyglutamate metabolic process|GO:0046900	vacuole|GO:0005773	gamma-glutamyl hydrolase activity|GO:0008464	CHR1	chr1:29598826-29600930 FORWARD
At1g78870	0	-3.9428	0	0	UBC35; ubiquitin-protein ligase	ubiquitin-dependent protein catabolic process|GO:0006511	cellular_component_unknown|GO:0005575	ubiquitin-protein ligase activity|GO:0004842	-	chr1:29655482-29657096 FORWARD
At1g78910	0	3.30968	0	0	pseudouridine synthase family protein	RNA processing|GO:0006396	0	pseudouridylate synthase activity|GO:0004730	CHR1	chr1:29670162-29672450 FORWARD
At1g78955	1.59466	0	0	0	beta-amyrin synthase, putative	metabolic process|GO:0008152	0	beta-amyrin synthase activity|GO:0042300	CHR1	chr1:29694046-29699148 REVERSE
At1g79120	1.68052	0	0	0	similar to unknown protein [Arabidopsis thaliana] (TAIR:AT5G21970.1); similar to expressed protein [Oryza sativa (japonica cultivar-group)] (GB:AAR87182.1); contains InterPro domain Protein of unknown function DUF860, plant; (InterPro:IPR008578)	biological_process_unknown|GO:0008150	0	molecular_function_unknown|GO:0003674	CHR1	chr1:29772207-29773448 REVERSE
At1g79150	0	0	2.90101	0	binding	biological_process_unknown|GO:0008150	cellular_component_unknown|GO:0005575	binding|GO:0005488	CHR1	chr1:29777609-29782767 REVERSE
At1g79190	0	0	0	3.03732	similar to hypothetical protein [Oryza sativa] (GB:AAL67598.1); similar to Os10g0575800 [Oryza sativa (japonica cultivar-group)] (GB:NP_001065483.1); contains domain ARM repeat (SSF48371); contains domain SUBFAMILY NOT NAMED (PTHR18460:SF12); contains domain ARMADILLO-LIKE HELICAL (PTHR18460)	0	cellular_component_unknown|GO:0005575	0	-	chr1:29793532-29799009 FORWARD
At1g79220	0	2.04581	0	0	mitochondrial transcription termination factor family protein / mTERF family protein	biological_process_unknown|GO:0008150	0	0	CHR1	chr1:29804120-29805319 FORWARD
At1g79230	2.64922	2.48056	0	0	ST1 (MERCAPTOPYRUVATE SULFURTRANSFERASE 1)	aging|GO:0007568	mitochondrion|GO:0005739	3-mercaptopyruvate sulfurtransferase activity|GO:0016784;sulfurtransferase activity|GO:0016783;thiosulfate sulfurtransferase activity|GO:0004792	CHR1	chr1:29806251-29808572 FORWARD
At1g79260	0	0	0	2.69751	Identical to Uncharacterized protein At1g79260 [Arabidopsis Thaliana] (GB:O64527); similar to hypothetical protein MBP_91N22.4 [Musa balbisiana] (GB:ABF70108.1); contains domain FAMILY NOT NAMED (PTHR15854); contains domain gb def: YUP8H12R.14 protein (At1g79260/YUP8H12R_40) (PTHR15854:SF5)	0	cellular_component_unknown|GO:0005575	0	-	chr1:29818175-29818959 FORWARD
At1g79320	0	0	0	-2.87905	latex abundant protein, putative (AMC5) / caspase family protein	proteolysis|GO:0006508	cellular_component_unknown|GO:0005575	caspase activity|GO:0030693	CHR1	chr1:29841579-29842801 FORWARD
At1g79360	0	0	4.15822	0	transporter-related	ion transport|GO:0006811;transport|GO:0006810	membrane|GO:0016020	carbohydrate transmembrane transporter activity|GO:0015144;sugar:hydrogen ion symporter activity|GO:0005351	CHR1	chr1:29859033-29860616 REVERSE
At1g79530	0	0	0	2.42341	GAPCP-1; glyceraldehyde-3-phosphate dehydrogenase	glycolysis|GO:0006096	plastid|GO:0009536	glyceraldehyde-3-phosphate dehydrogenase activity|GO:0008943	CHR1	chr1:29921125-29923981 REVERSE
At1g79540	0	0	0	5.61587	pentatricopeptide (PPR) repeat-containing protein	biological_process_unknown|GO:0008150	0	binding|GO:0005488	CHR1	chr1:29925227-29927569 REVERSE
At1g79600	0	0	0	-3.09799	ABC1 family protein	protein amino acid phosphorylation|GO:0006468	plastoglobule|GO:0010287	ATP binding|GO:0005524;protein kinase activity|GO:0004672	CHR1	chr1:29954998-29957409 REVERSE
At1g79670	2.79015	0	0	0	similar to unknown protein [Arabidopsis thaliana] (TAIR:AT1G16170.1); similar to Os08g0266200 [Oryza sativa (japonica cultivar-group)] (GB:NP_001061402.1)	biological_process_unknown|GO:0008150	cellular_component_unknown|GO:0005575	molecular_function_unknown|GO:0003674	CHR1	chr1:29981187-29981468 FORWARD
At1g79700	-2.67385	0	0	0	ovule development protein, putative	organ morphogenesis|GO:0009887;regulation of transcription, DNA-dependent|GO:0006355	nucleus|GO:0005634	DNA binding|GO:0003677;transcription factor activity|GO:0003700	CHR1	chr1:29995333-29998551 REVERSE
At1g79710	0	0	0	2.80167	integral membrane transporter family protein	transport|GO:0006810	membrane|GO:0016020	transporter activity|GO:0005215	CHR1	chr1:30000030-30001881 FORWARD
At1g79740	0	0	0	-2.96037	hAT dimerisation domain-containing protein	biological_process_unknown|GO:0008150	cellular_component_unknown|GO:0005575	protein dimerization activity|GO:0046983	CHR1	chr1:30009260-30011122 REVERSE
At1g79820	-2.75097	0	0	0	SGB1; carbohydrate transporter/ sugar porter	carbohydrate transport|GO:0008643;transport|GO:0006810	membrane|GO:0016020	carbohydrate transmembrane transporter activity|GO:0015144;sugar:hydrogen ion symporter activity|GO:0005351	-	chr1:30027474-30031664 REVERSE
At1g79870	0	0	0	5.34576	oxidoreductase family protein	metabolic process|GO:0008152	0	oxidoreductase activity|GO:0016491	CHR1	chr1:30049687-30050744 FORWARD
At1g79975	19.9845	0	0	0	similar to Os01g0593600 [Oryza sativa (japonica cultivar-group)] (GB:NP_001043462.1); similar to hypothetical protein DDBDRAFT_0190211 [Dictyostelium discoideum AX4] (GB:XP_645912.1); contains domain SUBFAMILY NOT NAMED (PTHR12952:SF5); contains domain FAMILY NOT NAMED (PTHR12952)	biological_process_unknown|GO:0008150	endomembrane system|GO:0012505	molecular_function_unknown|GO:0003674	CHR1	chr1:30089415-30090087 FORWARD
At1g80000	0	0	0	4.18107	similar to glycine-rich protein [Arabidopsis thaliana] (TAIR:AT1G15280.2); similar to Os01g0595100 [Oryza sativa (japonica cultivar-group)] (GB:NP_001043467.1); similar to glycine-rich protein-like [Oryza sativa (japonica cultivar-group)] (GB:BAD52900.1)	biological_process_unknown|GO:0008150	cellular_component_unknown|GO:0005575	molecular_function_unknown|GO:0003674	-	chr1:30098088-30101635 FORWARD
At1g80150	0	0	0	3.15805	pentatricopeptide (PPR) repeat-containing protein	biological_process_unknown|GO:0008150	0	molecular_function_unknown|GO:0003674	CHR1	chr1:30153630-30154823 FORWARD
At1g80245	0	0	0	3.38139	similar to unknown protein [Arabidopsis thaliana] (TAIR:AT4G00695.1); similar to conserved hypothetical protein [Medicago truncatula] (GB:ABE83307.1); contains InterPro domain Spc97/Spc98; (InterPro:IPR007259)	microtubule cytoskeleton organization and biogenesis|GO:0000226	microtubule organizing center|GO:0005815;spindle pole|GO:0000922	molecular_function_unknown|GO:0003674	CHR1	chr1:30179439-30180109 FORWARD
At1g80260	0	2.17977	2.29545	0	EMB1427 (EMBRYO DEFECTIVE 1427); tubulin binding	embryonic development ending in seed dormancy|GO:0009793	microtubule organizing center|GO:0005815;spindle pole|GO:0000922	tubulin binding|GO:0015631	CHR1	chr1:30180816-30185403 FORWARD
At1g80440	0	4.26599	0	0	kelch repeat-containing F-box family protein	biological_process_unknown|GO:0008150	cellular_component_unknown|GO:0005575	molecular_function_unknown|GO:0003674	CHR1	chr1:30246655-30247719 FORWARD
At1g80470	-3.324	0	-2.0859	0	similar to F-box family protein [Arabidopsis thaliana] (TAIR:AT1G16930.1); similar to Cyclin-like F-box; FBD [Medicago truncatula] (GB:ABE80758.1); contains InterPro domain FBD-like; (InterPro:IPR006566); contains InterPro domain Cyclin-like F-box; (InterPro:IPR001810); contains InterPro domain FBD; (InterPro:IPR013596); contains InterPro domain Leucine-rich repeat 2; (InterPro:IPR013101)	biological_process_unknown|GO:0008150	cellular_component_unknown|GO:0005575	molecular_function_unknown|GO:0003674	CHR1	chr1:30261077-30262808 FORWARD
At1g80500	0	-3.19916	0	0	intracellular transporter	ER to Golgi vesicle-mediated transport|GO:0006888;transport|GO:0006810	intracellular|GO:0005622	transporter activity|GO:0005215	CHR1	chr1:30276087-30277323 FORWARD
At1g80580	0	0	2.36204	0	ethylene-responsive element-binding family protein	ethylene mediated signaling pathway|GO:0009873;regulation of transcription, DNA-dependent|GO:0006355	nucleus|GO:0005634	DNA binding|GO:0003677;transcription factor activity|GO:0003700	CHR1	chr1:30298450-30299220 FORWARD
At1g80890	1.61603	0	0	0	similar to unknown protein [Arabidopsis thaliana] (TAIR:AT1G16000.1); similar to Os12g0556400 [Oryza sativa (japonica cultivar-group)] (GB:NP_001067003.1); similar to hypothetical protein LOC_Os12g36930 [Oryza sativa (japonica cultivar-group)] (GB:ABA99557.1)	biological_process_unknown|GO:0008150	cellular_component_unknown|GO:0005575	molecular_function_unknown|GO:0003674	CHR1	chr1:30402103-30402767 FORWARD
At2g01150	1.69608	0	0	0	RHA2B (RING-H2 FINGER PROTEIN 2B); protein binding / zinc ion binding	0	0	protein binding|GO:0005515;ubiquitin-protein ligase activity|GO:0004842;zinc ion binding|GO:0008270	CHR2	chr2:100702-101145 FORWARD
At2g01190	2.8654	0	0	0	octicosapeptide/Phox/Bem1p (PB1) domain-containing protein	0	chloroplast|GO:0009507	0	CHR2	chr2:115022-117295 FORWARD
At2g01200	3.4058	0	-2.09367	0	IAA32 (indoleacetic acid-induced protein 32, maternal effect embryo arrest 10); transcription factor	embryonic development ending in seed dormancy|GO:0009793;response to auxin stimulus|GO:0009733	nucleus|GO:0005634	transcription factor activity|GO:0003700	-	chr2:118384-119005 FORWARD
At2g01240	0	2.80909	0	0	reticulon family protein (RTNLB15)	biological_process_unknown|GO:0008150	endoplasmic reticulum|GO:0005783	0	CHR2	chr2:128439-129255 REVERSE
At2g01360	0	2.03764	0	0	pentatricopeptide (PPR) repeat-containing protein	biological_process_unknown|GO:0008150	chloroplast|GO:0009507	binding|GO:0005488	CHR2	chr2:172255-174136 FORWARD
At2g01370	2.54726	0	0	0	DNA-binding storekeeper protein-related	biological_process_unknown|GO:0008150	0	molecular_function_unknown|GO:0003674;transcription regulator activity|GO:0030528	CHR2	chr2:168790-169548 REVERSE
At2g01460	0	2.16465	0	0	phosphoribulokinase/uridine kinase family protein	biosynthetic process|GO:0009058	cellular_component_unknown|GO:0005575	ATP binding|GO:0005524;kinase activity|GO:0016301	CHR2	chr2:206135-210974 FORWARD
At2g01470	0	2.78935	0	0	STL2P (SEC12P-LIKE PROTEIN); nucleotide binding	ER to Golgi vesicle-mediated transport|GO:0006888	endoplasmic reticulum|GO:0005783;integral to endoplasmic reticulum membrane|GO:0030176	nucleotide binding|GO:0000166	CHR2	chr2:212214-214434 REVERSE
At2g01530	2.68386	0	0	0	major latex protein-related / MLP-related	defense response|GO:0006952;response to biotic stimulus|GO:0009607	cellular_component_unknown|GO:0005575	molecular_function_unknown|GO:0003674	CHR2	chr2:239814-240348 FORWARD
At2g01600	2.18881	0	0	0	epsin N-terminal homology (ENTH) domain-containing protein	N-terminal protein myristoylation|GO:0006499	0	binding|GO:0005488	CHR2	chr2:268974-272355 FORWARD
At2g01660	2.07326	0	0	0	33 kDa secretory protein-related	biological_process_unknown|GO:0008150	endomembrane system|GO:0012505	molecular_function_unknown|GO:0003674	CHR2	chr2:291716-292495 REVERSE
At2g01790	0	3.13209	0	0	meprin and TRAF homology domain-containing protein / MATH domain-containing protein	N-terminal protein myristoylation|GO:0006499	endomembrane system|GO:0012505	0	CHR2	chr2:341321-342479 REVERSE
At2g01880	0	0	2.51553	0	ATPAP7/PAP7 (purple acid phosphatase 7); acid phosphatase/ protein serine/threonine phosphatase	0	endomembrane system|GO:0012505	acid phosphatase activity|GO:0003993;protein serine/threonine phosphatase activity|GO:0004722	-	chr2:391562-393966 REVERSE
At2g01890	0	2.20327	0	0	PAP8 (PURPLE ACID PHOSPHATASE PRECURSOR); protein serine/threonine phosphatase	dephosphorylation|GO:0016311	endomembrane system|GO:0012505	acid phosphatase activity|GO:0003993;protein serine/threonine phosphatase activity|GO:0004722	CHR2	chr2:396984-399167 REVERSE
At2g01900	-2.30626	0	0	0	endonuclease/exonuclease/phosphatase family protein	biological_process_unknown|GO:0008150	0	hydrolase activity|GO:0016787	CHR2	chr2:406135-408932 FORWARD
At2g01930	3.89411	0	0	0	ATBPC1/BBR/BPC1/BPC1 (BASIC PENTACYSTEINE1)	regulation of transcription, DNA-dependent|GO:0006355	nucleus|GO:0005634	DNA binding|GO:0003677;specific transcriptional repressor activity|GO:0016566;transcription factor activity|GO:0003700	CHR2	chr2:427357-428208 REVERSE
At2g02010	0	0	-2.3893	0	glutamate decarboxylase, putative		cellular_component_unknown|GO:0005575	calmodulin binding|GO:0005516	-	chr2:474374-476494 REVERSE
At2g02100	0	4.83023	0	0	LCR69/PDF2.2 (Low-molecular-weight cysteine-rich 69); protease inhibitor	defense response|GO:0006952	cellulose and pectin-containing cell wall|GO:0009505	protease inhibitor activity|GO:0030414	CHR2	chr2:528396-528884 FORWARD
At2g02140	0	0	2.0902	0	LCR72/PDF2.6 (Low-molecular-weight cysteine-rich 72); protease inhibitor	defense response|GO:0006952	endomembrane system|GO:0012505	protease inhibitor activity|GO:0030414	CHR2	chr2:544754-545168 FORWARD
At2g02390	2.97285	0	0	0	ATGSTZ1 (GLUTATHIONE S-TRANSFERASE 18); glutathione transferase	toxin catabolic process|GO:0009407	cytoplasm|GO:0005737	glutathione transferase activity|GO:0004364	-	chr2:629014-630954 FORWARD
At2g02515	-2.27622	0	0	0	similar to unknown protein [Arabidopsis thaliana] (TAIR:AT2G02490.1)	biological_process_unknown|GO:0008150	endomembrane system|GO:0012505	molecular_function_unknown|GO:0003674	CHR2	chr2:675269-675544 FORWARD
At2g02540	0	2.20744	0	0	ATHB21/ZFHD4 (ZINC FINGER HOMEODOMAIN 4); DNA binding / transcription factor	regulation of transcription, DNA-dependent|GO:0006355;regulation of transcription|GO:0045449	nucleus|GO:0005634	DNA binding|GO:0003677;transcription factor activity|GO:0003700	CHR2	chr2:684301-685233 FORWARD
At2g02580	0	-3.03863	0	0	CYP71B9 (cytochrome P450, family 71, subfamily B, polypeptide 9); oxygen binding	electron transport|GO:0006118	0	oxygen binding|GO:0019825	CHR2	chr2:701984-703660 FORWARD
At2g02590	0	0	-2.02463	0	similar to Putative small multi-drug export [Medicago truncatula] (GB:ABE82708.1); similar to Os03g0800500 [Oryza sativa (japonica cultivar-group)] (GB:NP_001051585.1); contains InterPro domain Putative small multi-drug export; (InterPro:IPR009577)		chloroplast|GO:0009507	molecular_function_unknown|GO:0003674	CHR2	chr2:704976-706493 FORWARD
At2g02610	1.69578	0	0	0	DC1 domain-containing protein	0	cellular_component_unknown|GO:0005575	0	CHR2	chr2:710721-712604 FORWARD
At2g02620	0	0	2.45398	0	DC1 domain-containing protein / PHD finger protein-related	0	intracellular|GO:0005622	protein binding|GO:0005515;zinc ion binding|GO:0008270	CHR2	chr2:717685-719226 FORWARD
At2g02700	1.93195	0	0	0	DC1 domain-containing protein	0	cellular_component_unknown|GO:0005575	protein binding|GO:0005515;zinc ion binding|GO:0008270	CHR2	chr2:756442-757941 FORWARD
At2g02730	2.20592	3.2775	0	0	similar to bZIP family transcription factor [Arabidopsis thaliana] (TAIR:AT1G27000.1); similar to bZIP transcription factor bZIP109 [Glycine max] (GB:ABI34660.1); contains InterPro domain Protein of unknown function DUF1664; (InterPro:IPR012458)	biological_process_unknown|GO:0008150	endomembrane system|GO:0012505	molecular_function_unknown|GO:0003674	-	chr2:765279-767335 REVERSE
At2g02770	-2.4063	0	0	0	COP1-interacting protein-related	macromolecule biosynthetic process|GO:0009059	cellular_component_unknown|GO:0005575	magnesium ion binding|GO:0000287;phosphopantetheinyltransferase activity|GO:0008897	-	chr2:776587-779785 REVERSE
At2g02795	0	3.28495	0	0	unknown protein	biological_process_unknown|GO:0008150	cellular_component_unknown|GO:0005575	molecular_function_unknown|GO:0003674	CHR2	chr2:795895-796491 FORWARD
At2g02800	0	4.13881	0	0	APK2B (PROTEIN KINASE 2B); kinase	protein amino acid phosphorylation|GO:0006468	cytoplasm|GO:0005737;nucleus|GO:0005634	kinase activity|GO:0016301	CHR2	chr2:796888-799249 REVERSE
At2g02870	0	3.31941	0	0	kelch repeat-containing F-box family protein	biological_process_unknown|GO:0008150	cellular_component_unknown|GO:0005575	molecular_function_unknown|GO:0003674	CHR2	chr2:838377-839780 FORWARD
At2g02955	2.50937	0	0	0	MEE12 (maternal effect embryo arrest 12); zinc ion binding	embryonic development ending in seed dormancy|GO:0009793	cellular_component_unknown|GO:0005575	zinc ion binding|GO:0008270	CHR2	chr2:859591-861771 FORWARD
At2g03000	-2.32491	0	0	0	zinc finger (C3HC4-type RING finger) family protein	0	0	protein binding|GO:0005515;zinc ion binding|GO:0008270	CHR2	chr2:875232-877206 FORWARD
At2g03040	0	0	0	2.41824	transmembrane protein-related	transport|GO:0006810	integral to membrane|GO:0016021	0	CHR2	chr2:892822-893571 REVERSE
At2g03120	1.73891	-3.69559	0	0	signal peptide peptidase family protein	biological_process_unknown|GO:0008150	endoplasmic reticulum|GO:0005783	D-alanyl-D-alanine endopeptidase activity|GO:0008717	-	chr2:937551-940080 FORWARD
At2g03150	0	0	5.98916	0	EMB1579 (EMBRYO DEFECTIVE 1579); binding		mitochondrion|GO:0005739	binding|GO:0005488	-	chr2:952310-959001 FORWARD
At2g03190	0	2.38776	0	0	ASK16 (ARABIDOPSIS SKP1-LIKE 16); ubiquitin-protein ligase	ubiquitin-dependent protein catabolic process|GO:0006511	SCF ubiquitin ligase complex|GO:0019005	protein binding|GO:0005515;ubiquitin-protein ligase activity|GO:0004842	CHR2	chr2:964229-964741 FORWARD
At2g03280	0	2.1046	0	0	DNA-binding protein, putative	0	cellular_component_unknown|GO:0005575	DNA binding|GO:0003677	CHR2	chr2:994068-995987 FORWARD
At2g03330	3.52773	0	0	0	similar to unknown protein [Arabidopsis thaliana] (TAIR:AT3G11810.1); similar to predicted F-box and bHLH containing protein [Overexpression vector pFC12860OE] (GB:ABK41847.1); similar to Os12g0257500 [Oryza sativa (japonica cultivar-group)] (GB:NP_001066512.1)	biological_process_unknown|GO:0008150	cellular_component_unknown|GO:0005575	molecular_function_unknown|GO:0003674	-	chr2:1008457-1014119 FORWARD
At2g03380	0	0	0	3.27578	pentatricopeptide (PPR) repeat-containing protein	biological_process_unknown|GO:0008150	0	binding|GO:0005488	CHR2	chr2:1028289-1030358 FORWARD
At2g03460	-2.5092	0	0	0	similar to kelch repeat-containing F-box family protein [Arabidopsis thaliana] (TAIR:AT5G51250.1); similar to 117M18_27 [Brassica rapa] (GB:AAZ66946.1); contains InterPro domain Kelch; (InterPro:IPR011498); contains InterPro domain Galactose oxidase, central; (InterPro:IPR011043); contains InterPro domain Kelch repeat; (InterPro:IPR006652)	biological_process_unknown|GO:0008150	chloroplast|GO:0009507	molecular_function_unknown|GO:0003674	CHR2	chr2:1043726-1044591 REVERSE
At2g03550	1.80193	0	0	0	similar to unknown protein [Arabidopsis thaliana] (TAIR:AT3G48690.1); similar to unknown protein [Arabidopsis thaliana] (TAIR:AT3G48700.1); similar to Esterase/lipase/thioesterase [Medicago truncatula] (GB:ABE83378.1); contains InterPro domain Esterase/lipase/thioesterase; (InterPro:IPR000379); contains InterPro domain Alpha/beta hydrolase fold-3; (InterPro:IPR013094)	biological_process_unknown|GO:0008150	cellular_component_unknown|GO:0005575	0	CHR2	chr2:1077077-1078015 FORWARD
At2g03560	1.92469	-2.98337	0	0	F-box family protein (FBX7)	ubiquitin-dependent protein catabolic process|GO:0006511	cellular_component_unknown|GO:0005575	ubiquitin-protein ligase activity|GO:0004842	CHR2	chr2:1079636-1082080 FORWARD
At2g03580	0	0	-2.34238	0	F-box family protein-related		cellular_component_unknown|GO:0005575	molecular_function_unknown|GO:0003674	CHR2	chr2:1093261-1094478 FORWARD
At2g03590	0	0	-1.95056	0	ATUPS1 (Arabidopsis thaliana ureide permease 1); allantoin transporter		endomembrane system|GO:0012505	allantoin uptake transmembrane transporter activity|GO:0005274	CHR2	chr2:1095126-1096708 FORWARD
At2g03780	0	0	0	5.1363	translin family protein	biological_process_unknown|GO:0008150	0	DNA binding|GO:0003677	-	chr2:1152713-1154282 REVERSE
At2g03810	1.7353	0	-2.02642	0	18S pre-ribosomal assembly protein gar2-related	N-terminal protein myristoylation|GO:0006499	cellular_component_unknown|GO:0005575	molecular_function_unknown|GO:0003674	CHR2	chr2:1162700-1164283 FORWARD
At2g03890	0	0	-2.01307	0	phosphatidylinositol 3- and 4-kinase family protein		cellular_component_unknown|GO:0005575	inositol or phosphatidylinositol kinase activity|GO:0004428	-	chr2:1186196-1188148 FORWARD
At2g04240	0	0	0	2.82393	XERICO; protein binding / zinc ion binding	response to osmotic stress|GO:0006970;response to salt stress|GO:0009651	0	protein binding|GO:0005515;zinc ion binding|GO:0008270	CHR2	chr2:1461813-1462301 REVERSE
At2g04390	0	5.49131	0	0	40S ribosomal protein S17 (RPS17A)	translation|GO:0006412	ribosome|GO:0005840	structural constituent of ribosome|GO:0003735	CHR2	chr2:1527908-1528333 FORWARD
At2g04450	0	3.60543	0	0	ATNUDT6 (Arabidopsis thaliana Nudix hydrolase homolog 6); ADP-ribose diphosphatase/ NAD binding / hydrolase	response to other organism|GO:0051707	cytosol|GO:0005829	ADP-ribose diphosphatase activity|GO:0047631;NAD binding|GO:0051287;hydrolase activity|GO:0016787	-	chr2:1543707-1545316 FORWARD
At2g04550	1.50622	0	0	0	IBR5 (INDOLE-3-BUTYRIC ACID RESPONSE 5); protein tyrosine/serine/threonine phosphatase	response to abscisic acid stimulus|GO:0009737;response to auxin stimulus|GO:0009733	cellular_component_unknown|GO:0005575	protein tyrosine/serine/threonine phosphatase activity|GO:0008138	-	chr2:1588535-1589835 FORWARD
At2g04600	0	2.25559	0	0	similar to unknown protein [Arabidopsis thaliana] (TAIR:AT2G13865.1)	biological_process_unknown|GO:0008150	cellular_component_unknown|GO:0005575	molecular_function_unknown|GO:0003674	CHR2 ,CHR2	chr2:1608073-1609400 REVERSE
At2g04620	0	5.8668	0	0	cation efflux family protein	cation transport|GO:0006812	membrane|GO:0016020	cation transmembrane transporter activity|GO:0008324;efflux transmembrane transporter activity|GO:0015562	CHR2	chr2:1610503-1612899 REVERSE
At2g04675	0	0	-2.99527	0	contains domain Scorpion toxin-like (SSF57095)		cellular_component_unknown|GO:0005575	molecular_function_unknown|GO:0003674	CHR2	chr2:1637640-1637843 REVERSE
At2g04795	0	0	0	3.22537	similar to unknown protein [Arabidopsis thaliana] (TAIR:AT5G35732.1)	biological_process_unknown|GO:0008150	0	molecular_function_unknown|GO:0003674	CHR2	chr2:1683024-1683311 FORWARD
At2g04840	0	-3.30014	0	0	F-box family protein	biological_process_unknown|GO:0008150	cellular_component_unknown|GO:0005575	molecular_function_unknown|GO:0003674	CHR2	chr2:1697006-1698237 FORWARD
At2g04860	0	0	0	2.57376	pentatricopeptide (PPR) repeat-containing protein	biological_process_unknown|GO:0008150	cellular_component_unknown|GO:0005575	binding|GO:0005488	CHR2	chr2:1706784-1708532 REVERSE
At2g05084	0	0	0	-2.98957	similar to replication protein-related [Arabidopsis thaliana] (TAIR:AT1G35950.1); contains InterPro domain Nucleic acid-binding, OB-fold; (InterPro:IPR008994)	biological_process_unknown|GO:0008150	cellular_component_unknown|GO:0005575	molecular_function_unknown|GO:0003674	CHR2	chr2:1814324-1815484 REVERSE
At2g05210	1.52279	0	0	0	DNA binding	telomere maintenance|GO:0000723	telomerase holoenzyme complex|GO:0005697	telomeric DNA binding|GO:0042162	CHR2	chr2:1891811-1894193 FORWARD
At2g05220	0	4.40475	0	0	structural constituent of ribosome	translation|GO:0006412	ribosome|GO:0005840	structural constituent of ribosome|GO:0003735	CHR2	chr2:1894754-1895176 REVERSE
At2g05310	1.64571	0	0	0	similar to unknown protein [Arabidopsis thaliana] (TAIR:AT4G13500.1); similar to Os03g0595300 [Oryza sativa (japonica cultivar-group)] (GB:NP_001050596.1); similar to hypothetical protein MA4_112I10.24 [Musa acuminata] (GB:ABF70151.1)	biological_process_unknown|GO:0008150	chloroplast|GO:0009507	molecular_function_unknown|GO:0003674	CHR2	chr2:1933388-1934142 REVERSE
At2g05370	0	0	3.90101	0	similar to RDR6 (RNA-DEPENDENT RNA POLYMERASE 6), nucleic acid binding [Arabidopsis thaliana] (TAIR:AT3G49500.1); similar to putative RNA-dependent RNA polymerase SDE1 [Nicotiana benthamiana] (GB:AAU21242.1)	biological_process_unknown|GO:0008150	cellular_component_unknown|GO:0005575	molecular_function_unknown|GO:0003674	CHR2	chr2:1960410-1961422 REVERSE
At2g05400	0	0	0	3.60975	meprin and TRAF homology domain-containing protein / MATH domain-containing protein	biological_process_unknown|GO:0008150	cellular_component_unknown|GO:0005575	molecular_function_unknown|GO:0003674	CHR2	chr2:1975571-1976336 FORWARD
At2g05440	2.33609	6.09142	0	0	glycine-rich protein	biological_process_unknown|GO:0008150	endomembrane system|GO:0012505	molecular_function_unknown|GO:0003674	CHR2	chr2:1993131-1993953 FORWARD
At2g05635	0	0	-2.75864	0	ATP binding / ATP-dependent DNA helicase/ DNA binding		endomembrane system|GO:0012505	ATP binding|GO:0005524;ATP-dependent DNA helicase activity|GO:0004003;DNA binding|GO:0003677	-	chr2:2089481-2090451 FORWARD
At2g05710	2.19682	0	0	0	aconitate hydratase, cytoplasmic, putative / citrate hydro-lyase/aconitase, putative	response to oxidative stress|GO:0006979	mitochondrion|GO:0005739	aconitate hydratase activity|GO:0003994	-	chr2:2141588-2146347 FORWARD
At2g05720	0	0	-3.03023	0	transducin family protein / WD-40 repeat family protein		cellular_component_unknown|GO:0005575	nucleotide binding|GO:0000166	-	chr2:2147189-2148212 FORWARD
At2g05755	0	0	-2.24757	0	integral membrane family protein		membrane|GO:0016020	0	-	chr2:2170902-2173643 FORWARD
At2g05830	1.91544	0	3.48768	0	eukaryotic translation initiation factor 2B family protein / eIF-2B family protein	translational initiation|GO:0006413	eukaryotic translation initiation factor 2B complex|GO:0005851	GTP binding|GO:0005525;translation initiation factor activity|GO:0003743	-	chr2:2229961-2231836 FORWARD
At2g05850	0	0	-1.98202	0	SCPL38 (serine carboxypeptidase-like 38); serine carboxypeptidase		endomembrane system|GO:0012505	serine carboxypeptidase activity|GO:0004185	CHR2	chr2:2242771-2244457 REVERSE
At2g06030	0	0	3.83194	0	similar to unknown protein [Arabidopsis thaliana] (TAIR:AT5G21900.1); similar to DNA dependent ATPase [Cryptococcus neoformans var. neoformans JEC21] (GB:XP_567979.1); similar to Os08g0459100 [Oryza sativa (japonica cultivar-group)] (GB:NP_001061972.1); contains InterPro domain Leucine-rich repeat, cysteine-containing subtype; (InterPro:IPR006553); contains InterPro domain Leucine-rich repeat, cy…	biological_process_unknown|GO:0008150	0	molecular_function_unknown|GO:0003674	-	chr2:2352330-2355416 REVERSE
At2g06140	0	0	0	2.47525	similar to unknown protein [Arabidopsis thaliana] (TAIR:AT5G32605.1); similar to erythrocyte membrane-associated (GB:XP_731351.1); contains InterPro domain Prefoldin; (InterPro:IPR009053)	N-terminal protein myristoylation|GO:0006499	0	0	CHR2	chr2:2392857-2394901 FORWARD
At2g06390	6.64032	0	0	0	unknown protein	biological_process_unknown|GO:0008150	cellular_component_unknown|GO:0005575	molecular_function_unknown|GO:0003674	CHR2	chr2:2516626-2516709 REVERSE
At2g06750	0	0	0	2.61849	similar to unknown protein [Arabidopsis thaliana] (TAIR:AT5G28480.1); contains domain E set domains (SSF81296)	biological_process_unknown|GO:0008150	cellular_component_unknown|GO:0005575	molecular_function_unknown|GO:0003674	-	chr2:2685967-2687728 REVERSE
At2g06914	0	0	2.77192	0	similar to unknown protein [Arabidopsis thaliana] (TAIR:AT5G32775.1)	biological_process_unknown|GO:0008150	cellular_component_unknown|GO:0005575	molecular_function_unknown|GO:0003674	CHR2	chr2:2827621-2828097 FORWARD
At2g07190	0	0	0	3.81825	similar to heat shock protein binding [Arabidopsis thaliana] (TAIR:AT3G30450.1); similar to hypothetical protein 27.t00109 [Brassica oleracea] (GB:ABD65088.1)	0	cellular_component_unknown|GO:0005575	0	CHR2	chr2:2987364-2988942 FORWARD
At2g07300	0	0	0	-2.82841	similar to unknown protein [Arabidopsis thaliana] (TAIR:AT1G35090.1); contains InterPro domain Nucleic acid-binding, OB-fold, subgroup; (InterPro:IPR012340); contains InterPro domain Protein of unknown function DUF223, Arabidopsis thaliana; (InterPro:IPR003871); contains InterPro domain Nucleic acid-binding, OB-fold; (InterPro:IPR008994)	biological_process_unknown|GO:0008150	cellular_component_unknown|GO:0005575	molecular_function_unknown|GO:0003674	-	chr2:3030795-3031771 FORWARD
At2g07671	2.71399	0	0	0	H+-transporting two-sector ATPase, C subunit family protein	proton transport|GO:0015992	membrane|GO:0016020;proton-transporting two-sector ATPase complex|GO:0016469	ATPase activity|GO:0016887	CHR2 ,CHR2	chr2:3251853-3252110 REVERSE
At2g07690	0	0	0	2.31722	minichromosome maintenance family protein / MCM family protein	DNA replication initiation|GO:0006270	intracellular|GO:0005622;nucleus|GO:0005634	ATP binding|GO:0005524;DNA binding|GO:0003677;DNA-dependent ATPase activity|GO:0008094	CHR2	chr2:3523376-3527385 REVERSE
At2g07692	0	0	2.26539	0	Identical to Hypothetical mitochondrial protein AtMg01300 (ORF136a) [Arabidopsis Thaliana] (GB:P92561;GB:Q8S893); similar to unknown protein [Arabidopsis thaliana] (TAIR:AT2G07692.1)	biological_process_unknown|GO:0008150	cellular_component_unknown|GO:0005575	molecular_function_unknown|GO:0003674	CHR2	chrM:325300-325710 FORWARD
At2g07701	0	2.89885	0	0	Identical to Hypothetical mitochondrial protein AtMg00430/AtMg01150 (ORF106a/ORF106g) [Arabidopsis Thaliana] (GB:P93299;GB:P92546); similar to unknown protein [Arabidopsis thaliana] (TAIR:AT2G07701.1)	-	-	-	CHR2 ,CHR2	chrM:293976-294296 REVERSE
At2g07705	0	0	0	8.43115	unknown protein	biological_process_unknown|GO:0008150	cellular_component_unknown|GO:0005575	molecular_function_unknown|GO:0003674	CHR1 ,CHR2	chr2:3380741-3380941 FORWARD
At2g07714	0	0	0	-2.74047	Identical to Hypothetical mitochondrial protein AtMg00550 (ORF160) [Arabidopsis Thaliana] (GB:P93310;GB:Q8S888); similar to transcription factor-related [Arabidopsis thaliana] (TAIR:AT2G07714.1); similar to Os09g0449000 [Oryza sativa (japonica cultivar-group)] (GB:NP_001063319.1); similar to putative male sterility 1 protein [Oryza sativa (japonica cultivar-group)] (GB:BAD37958.1)	-	-	-	CHR2	chrM:151265-151747 REVERSE
At2g07738	0	0	-1.92746	0	unknown protein		0	molecular_function_unknown|GO:0003674	CHR2	chr2:3492431-3492697 REVERSE
At2g07787	1.90811	0	0	0	unknown protein	biological_process_unknown|GO:0008150	cellular_component_unknown|GO:0005575	molecular_function_unknown|GO:0003674	CHR2	chr2:3478012-3478329 FORWARD
At2g08986	2.6403	0	0	0	similar to unknown protein [Arabidopsis thaliana] (TAIR:AT2G08986.1)	biological_process_unknown|GO:0008150	cellular_component_unknown|GO:0005575	molecular_function_unknown|GO:0003674	-	chr1:14545718-14546969 REVERSE
At2g09910	2.03379	0	0	0	similar to ASY2, DNA binding [Arabidopsis thaliana] (TAIR:AT4G32200.1); similar to filament protein-related [Arabidopsis thaliana] (TAIR:AT4G20730.1); similar to filament protein-related [Arabidopsis thaliana] (TAIR:AT3G10100.1); similar to hypothetical protein 27.t00126 [Brassica oleracea] (GB:ABD65062.1); contains domain (Phosphotyrosine protein) phosphatases II (SSF52799)	0	chloroplast|GO:0009507	0	-	chr2:3760479-3764291 FORWARD
At2g10020	-2.4738	0	0	0	unknown protein	biological_process_unknown|GO:0008150	cellular_component_unknown|GO:0005575	molecular_function_unknown|GO:0003674	CHR2	chr2:3804313-3804513 FORWARD
At2g10070	1.63682	0	0	4.19117	similar to unknown protein [Arabidopsis thaliana] (TAIR:AT1G40125.1)	biological_process_unknown|GO:0008150	0	molecular_function_unknown|GO:0003674	CHR2 ,CHR1 ,CHR2	chr2:3826068-3826520 REVERSE
At2g10360	0	0	0	2.31244	similar to unknown protein [Arabidopsis thaliana] (TAIR:AT1G44870.1)	biological_process_unknown|GO:0008150	endomembrane system|GO:0012505	molecular_function_unknown|GO:0003674	CHR2	chr2:4002594-4003085 FORWARD
At2g10380	2.64454	0	0	0	similar to unknown protein [Arabidopsis thaliana] (TAIR:AT5G36070.1)	biological_process_unknown|GO:0008150	0	molecular_function_unknown|GO:0003674	-	chr2:4005622-4006571 FORWARD
At2g10460	0	0	3.91271	0	similar to unknown protein [Arabidopsis thaliana] (TAIR:AT4G07450.1); similar to hypothetical protein 31.t00031 [Brassica oleracea] (GB:ABD65118.1); contains InterPro domain Nucleic acid-binding, OB-fold, subgroup; (InterPro:IPR012340); contains InterPro domain Protein of unknown function DUF223, Arabidopsis thaliana; (InterPro:IPR003871); contains InterPro domain Nucleic acid-binding, OB-fold; (…	biological_process_unknown|GO:0008150	0	molecular_function_unknown|GO:0003674	-	chr2:4035049-4037367 FORWARD
At2g10970	0	0	-3.03686	0	invertase/pectin methylesterase inhibitor family protein		endomembrane system|GO:0012505	pectinesterase inhibitor activity|GO:0046910	CHR2	chr2:4340030-4340614 REVERSE
At2g11005	0	0	0	3.84227	glycine-rich protein	biological_process_unknown|GO:0008150	cellular_component_unknown|GO:0005575	molecular_function_unknown|GO:0003674	CHR2	chr2:4355593-4356659 FORWARD
At2g11135	0	0	3.29155	0	similar to unknown protein [Arabidopsis thaliana] (TAIR:AT4G04273.1)	biological_process_unknown|GO:0008150	cellular_component_unknown|GO:0005575	molecular_function_unknown|GO:0003674	CHR2	chr2:4420281-4420789 REVERSE
At2g11200	0	0	2.40022	0	F-box family protein	biological_process_unknown|GO:0008150	cellular_component_unknown|GO:0005575	molecular_function_unknown|GO:0003674	CHR2	chr2:4459006-4459470 FORWARD
At2g11490	0	0	-2.05926	0	similar to unknown protein [Arabidopsis thaliana] (TAIR:AT5G28980.1); similar to unknown protein [Arabidopsis thaliana] (TAIR:AT1G35090.1); contains InterPro domain Nucleic acid-binding, OB-fold, subgroup; (InterPro:IPR012340); contains InterPro domain Protein of unknown function DUF223, Arabidopsis thaliana; (InterPro:IPR003871); contains InterPro domain Nucleic acid-binding, OB-fold; (InterPro:…		0	molecular_function_unknown|GO:0003674	CHR2	chr2:4611375-4612042 FORWARD
At2g11520	0	0	-2.22885	0	CRCK3 (calmodulin-binding receptor-like cytoplasmic kinase 3); kinase		endomembrane system|GO:0012505	kinase activity|GO:0016301	CHR2	chr2:4626227-4628530 FORWARD
At2g11570	2.1094	0	0	0	3'-5'-exoribonuclease/ RNA binding	RNA processing|GO:0006396	cellular_component_unknown|GO:0005575	3'-5'-exoribonuclease activity|GO:0000175;RNA binding|GO:0003723	CHR2	chr2:4641333-4642285 REVERSE
At2g11890	0	0	0	3.72179	adenylate cyclase	cAMP biosynthetic process|GO:0006171	0	adenylate cyclase activity|GO:0004016	CHR2	chr2:4810081-4810713 FORWARD
At2g12100	0	0	0	-6.1184	Ulp1 protease family protein	proteolysis|GO:0006508	cytoplasm|GO:0005737	cysteine-type peptidase activity|GO:0008234	-	chr2:4880669-4885648 FORWARD
At2g12110	0	0	-2.02774	0	similar to unknown protein [Arabidopsis thaliana] (TAIR:AT3G42590.1); similar to hypothetical protein 40.t00047 [Brassica oleracea] (GB:ABD65162.1)		cellular_component_unknown|GO:0005575	molecular_function_unknown|GO:0003674	CHR1 ,CHR2	chr2:4886018-4886713 FORWARD
At2g12200	0	2.79858	0	0	ligase, putative	biosynthetic process|GO:0009058	0	ligase activity|GO:0016874	-	chr2:4907733-4908026 FORWARD
At2g12280	1.63032	0	0	0	ligase, putative	biosynthetic process|GO:0009058	cellular_component_unknown|GO:0005575	ligase activity|GO:0016874	CHR2 ,CHR2	chr2:4929406-4929678 FORWARD
At2g12550	0	2.32852	0	0	ubiquitin-associated (UBA)/TS-N domain-containing protein	protein modification process|GO:0006464	0	0	-	chr2:5121963-5125568 FORWARD
At2g13500	0	0	-2.08442	0	similar to unknown protein [Arabidopsis thaliana] (TAIR:AT2G17920.1); similar to 80C09_29 [Brassica rapa subsp. pekinensis] (GB:AAZ41840.1)		cellular_component_unknown|GO:0005575	molecular_function_unknown|GO:0003674	CHR2	chr2:5635018-5636181 FORWARD
At2g13600	0	0	2.69753	0	pentatricopeptide (PPR) repeat-containing protein	biological_process_unknown|GO:0008150	cellular_component_unknown|GO:0005575	binding|GO:0005488	CHR2	chr2:5678575-5680668 FORWARD
At2g13650	2.12406	0	0	0	GONST1 (GOLGI NUCLEOTIDE SUGAR TRANSPORTER 1); nucleotide-sugar transporter	GDP-mannose transport|GO:0015784	Golgi apparatus|GO:0005794	GDP-mannose transmembrane transporter activity|GO:0005458;nucleotide-sugar transmembrane transporter activity|GO:0005338	CHR2	chr2:5694666-5697385 REVERSE
At2g13660	0	0	0	3.20786	unknown protein	biological_process_unknown|GO:0008150	cellular_component_unknown|GO:0005575	molecular_function_unknown|GO:0003674	CHR2	chr2:5699374-5699971 REVERSE
At2g13820	3.22202	0	0	0	protease inhibitor/seed storage/lipid transfer protein (LTP) family protein	lipid transport|GO:0006869	endomembrane system|GO:0012505	lipid binding|GO:0008289	CHR2	chr2:5782887-5783361 REVERSE
At2g13975	2.23476	0	0	0	similar to unknown protein [Arabidopsis thaliana] (TAIR:AT1G43920.1); similar to GRF zinc finger containing protein [Brassica oleracea] (GB:ABD64950.1)	biological_process_unknown|GO:0008150	membrane|GO:0016020	molecular_function_unknown|GO:0003674	CHR2	chr2:5872031-5872342 REVERSE
At2g14130	0	0	0	2.61016	Ulp1 protease family protein	proteolysis|GO:0006508	cellular_component_unknown|GO:0005575	cysteine-type peptidase activity|GO:0008234	-	chr2:5967882-5972527 FORWARD
At2g14160	0	0	2.5422	0	nucleic acid binding	biological_process_unknown|GO:0008150	cellular_component_unknown|GO:0005575	nucleic acid binding|GO:0003676	CHR2	chr2:5983547-5983883 REVERSE
At2g14390	0	0	-2.57318	0	similar to unknown protein [Arabidopsis thaliana] (TAIR:AT2G06140.1); contains InterPro domain tRNA-binding arm; (InterPro:IPR010978)		cellular_component_unknown|GO:0005575	0	CHR2	chr2:6117994-6119000 FORWARD
At2g14450	1.68503	0	0	0	similar to unknown protein [Arabidopsis thaliana] (TAIR:AT1G35920.1); similar to unknown protein [Arabidopsis thaliana] (TAIR:AT3G13270.1); similar to unknown protein [Arabidopsis thaliana] (TAIR:AT5G34960.1); similar to hypothetical protein 31.t00031 [Brassica oleracea] (GB:ABD65118.1); contains InterPro domain Nucleic acid-binding, OB-fold, subgroup; (InterPro:IPR012340); contains InterPro doma…	-	-	-	-	chr2:6156679-6159199 FORWARD
At2g14530	0	0	2.88789	0	similar to unknown protein [Arabidopsis thaliana] (TAIR:AT5G64470.2); similar to Os07g0498900 [Oryza sativa (japonica cultivar-group)] (GB:NP_001059712.1); similar to Os02g0117900 [Oryza sativa (japonica cultivar-group)] (GB:NP_001045691.1); similar to Protein of unknown function DUF231, plant [Medicago truncatula] (GB:ABE84785.1); contains InterPro domain Protein of unknown function DUF231, plan…	biological_process_unknown|GO:0008150	endomembrane system|GO:0012505	0	-	chr2:6194566-6197219 FORWARD
At2g14560	5.93338	0	0	0	similar to unknown protein [Arabidopsis thaliana] (TAIR:AT1G33840.1); similar to Protein of unknown function DUF567 [Medicago truncatula] (GB:ABE88873.1); contains InterPro domain Protein of unknown function DUF567; (InterPro:IPR007612)	biological_process_unknown|GO:0008150	cellular_component_unknown|GO:0005575	molecular_function_unknown|GO:0003674	CHR2	chr2:6221232-6222252 FORWARD
At2g14740	0	0	-2.46532	0	vacuolar sorting receptor, putative		Golgi transport complex|GO:0017119;integral to plasma membrane|GO:0005887	calcium ion binding|GO:0005509;peptidase activity|GO:0008233	-	chr2:6315977-6319385 FORWARD
At2g14780	-2.67848	0	0	0	similar to unknown protein [Arabidopsis thaliana] (TAIR:AT1G34710.1); similar to hypothetical protein 31.t00082 [Brassica oleracea] (GB:ABD65101.1); contains InterPro domain Nucleic acid-binding, OB-fold, subgroup; (InterPro:IPR012340); contains InterPro domain Protein of unknown function DUF223, Arabidopsis thaliana; (InterPro:IPR003871); contains InterPro domain Nucleic acid-binding, OB-fold; (…	biological_process_unknown|GO:0008150	cellular_component_unknown|GO:0005575	molecular_function_unknown|GO:0003674	CHR2	chr2:6346831-6347779 REVERSE
At2g14850	2.20704	0	0	0	similar to unknown protein [Arabidopsis thaliana] (TAIR:AT4G33890.2); similar to hypothetical protein MA4_8L21.20 [Musa acuminata] (GB:ABF70007.1)	biological_process_unknown|GO:0008150	cellular_component_unknown|GO:0005575	molecular_function_unknown|GO:0003674	CHR2	chr2:6393482-6394357 FORWARD
At2g14890	0	5.69697	0	0	AGP9 (ARABINOGALACTAN PROTEIN 9)	0	anchored to membrane|GO:0031225	molecular_function_unknown|GO:0003674	CHR2	chr2:6406761-6407837 FORWARD
At2g15050	-2.66087	0	0	0	LTP; lipid binding	lipid transport|GO:0006869	endomembrane system|GO:0012505	lipid binding|GO:0008289	-	chr2:6525970-6526970 FORWARD
At2g15340	3.18733	0	0	0	glycine-rich protein	biological_process_unknown|GO:0008150	endomembrane system|GO:0012505	molecular_function_unknown|GO:0003674	CHR2	chr2:6684421-6684780 FORWARD
At2g15400	5.61909	0	0	0	RBP36B (RNA polymerase II 36 kDa polypeptide B); DNA binding / DNA-directed RNA polymerase	transcription|GO:0006350	nucleus|GO:0005634	DNA binding|GO:0003677;DNA-directed RNA polymerase activity|GO:0003899	CHR2	chr2:6720104-6721468 FORWARD
At2g15470	0	2.28737	0	0	glycoside hydrolase family 28 protein / polygalacturonase (pectinase) family protein	carbohydrate metabolic process|GO:0005975	endomembrane system|GO:0012505	polygalacturonase activity|GO:0004650	CHR2	chr2:6761412-6763133 FORWARD
At2g15680	0	0	-2.26559	0	calmodulin-related protein, putative		0	calcium ion binding|GO:0005509	CHR2	chr2:6838106-6838669 FORWARD
At2g15750	0	0	-2.14526	0	nucleic acid binding / ribonuclease H		endomembrane system|GO:0012505	nucleic acid binding|GO:0003676;ribonuclease H activity|GO:0004523	-	chr2:6870004-6871198 FORWARD
At2g15780	0	2.13949	0	0	glycine-rich protein	electron transport|GO:0006118	endomembrane system|GO:0012505	copper ion binding|GO:0005507;electron carrier activity|GO:0009055	CHR2	chr2:6880748-6881783 REVERSE
At2g15830	2.79426	0	0	0	similar to unknown protein [Arabidopsis thaliana] (TAIR:AT4G33960.1)	biological_process_unknown|GO:0008150	endomembrane system|GO:0012505	molecular_function_unknown|GO:0003674	CHR2	chr2:6901257-6901457 FORWARD
At2g16015	-2.85433	0	0	0	unknown protein	biological_process_unknown|GO:0008150	cellular_component_unknown|GO:0005575	molecular_function_unknown|GO:0003674	CHR2	chr2:6977434-6977933 FORWARD
At2g16070	0	0	0	6.17221	PDV2 (PLASTID DIVISION2)	plastid fission|GO:0043572	mitochondrion|GO:0005739	molecular_function_unknown|GO:0003674	CHR2	chr2:6991154-6992438 REVERSE
At2g16140	2.41237	0	0	0	similar to DNA binding [Arabidopsis thaliana] (TAIR:AT3G47680.1); similar to hypothetical protein 24.t00018 [Brassica oleracea] (GB:ABD64940.1); contains InterPro domain Homeodomain-like; (InterPro:IPR009057)	biological_process_unknown|GO:0008150	0	0	CHR2	chr2:7013727-7014662 FORWARD
At2g16210	0	0	0	2.91806	transcriptional factor B3 family protein	regulation of transcription, DNA-dependent|GO:0006355	cellular_component_unknown|GO:0005575	DNA binding|GO:0003677;transcription factor activity|GO:0003700	CHR2	chr2:7034391-7036075 REVERSE
At2g16220	0	0	0	2.90744	F-box family protein	biological_process_unknown|GO:0008150	cellular_component_unknown|GO:0005575	molecular_function_unknown|GO:0003674	CHR2	chr2:7037237-7038460 REVERSE
At2g16360	0	2.11294	0	0	40S ribosomal protein S25 (RPS25A)	translation|GO:0006412	ribosome|GO:0005840	structural constituent of ribosome|GO:0003735	CHR2	chr2:7083795-7084448 REVERSE
At2g16365	1.53141	2.24381	0	0	F-box family protein	biological_process_unknown|GO:0008150	cellular_component_unknown|GO:0005575	molecular_function_unknown|GO:0003674	CHR2	chr2:7082022-7086263 FORWARD
At2g16370	0	2.73294	0	0	THY-1 (THYMIDYLATE SYNTHASE 1)	10-formyltetrahydrofolate biosynthetic process|GO:0009257	cellular_component_unknown|GO:0005575	dihydrofolate reductase activity|GO:0004146;thymidylate synthase activity|GO:0004799	CHR2	chr2:7089120-7091415 REVERSE
At2g16500	0	2.23908	0	0	ADC1 (ARGININE DECARBOXYLASE 1)	response to oxidative stress|GO:0006979;response to salt stress|GO:0009651;seed development|GO:0048316	0	arginine decarboxylase activity|GO:0008792	CHR2	chr2:7157878-7159986 REVERSE
At2g16530	0	0	2.70005	0	3-oxo-5-alpha-steroid 4-dehydrogenase family protein / steroid 5-alpha-reductase family protein	biological_process_unknown|GO:0008150	endoplasmic reticulum|GO:0005783	3-oxo-5-alpha-steroid 4-dehydrogenase activity|GO:0003865	CHR2	chr2:7170358-7172146 REVERSE
At2g16660	0	0	0	2.84613	nodulin family protein	0	endomembrane system|GO:0012505	0	CHR2	chr2:7226012-7228674 REVERSE
At2g16740	0	0	-1.95842	0	UBC29 (ubiquitin-conjugating enzyme 27); ubiquitin-protein ligase		cellular_component_unknown|GO:0005575	ubiquitin-protein ligase activity|GO:0004842	CHR2	chr2:7274962-7275819 FORWARD
At2g16770	0	0	0	-3.4236	DNA binding / transcription factor	regulation of transcription, DNA-dependent|GO:0006355	nucleus|GO:0005634	DNA binding|GO:0003677;transcription factor activity|GO:0003700	CHR2	chr2:7286941-7287899 FORWARD
At2g16790	0	0	0	2.85115	shikimate kinase family protein	carbohydrate metabolic process|GO:0005975;sulfate assimilation|GO:0000103	0	ATP binding|GO:0005524;kinase activity|GO:0016301;shikimate kinase activity|GO:0004765;transferase activity, transferring phosphorus-containing groups|GO:0016772	CHR2	chr2:7291175-7291983 REVERSE
At2g16835	1.87843	0	0	0	water channel protein, putative	transport|GO:0006810	membrane|GO:0016020	water channel activity|GO:0015250	-	chr2:7302973-7303395 FORWARD
At2g16850	0	-3.20552	-2.2099	0	PIP2;8/PIP3B (plasma membrane intrinsic protein 2;8); water channel	transport|GO:0006810	membrane|GO:0016020	water channel activity|GO:0015250	CHR2	chr2:7308729-7310262 FORWARD
At2g16860	0	2.97595	0	0	GCIP-interacting family protein	biological_process_unknown|GO:0008150	cellular_component_unknown|GO:0005575	molecular_function_unknown|GO:0003674	CHR2	chr2:7311221-7313041 REVERSE
At2g16870	0	0	0	-3.10602	disease resistance protein (TIR-NBS-LRR class), putative	defense response|GO:0006952	membrane|GO:0016020	ATP binding|GO:0005524;nucleoside-triphosphatase activity|GO:0017111;nucleotide binding|GO:0000166;protein binding|GO:0005515;transmembrane receptor activity|GO:0004888	CHR2	chr2:7315159-7318768 REVERSE
At2g16890	0	0	2.13887	0	UDP-glucoronosyl/UDP-glucosyl transferase family protein	metabolic process|GO:0008152	endomembrane system|GO:0012505	UDP-glycosyltransferase activity|GO:0008194;transferase activity, transferring glycosyl groups|GO:0016757;transferase activity, transferring hexosyl groups|GO:0016758	CHR2	chr2:7324020-7324958 FORWARD
At2g16940	0	0	2.61981	0	RNA recognition motif (RRM)-containing protein	mRNA processing|GO:0006397	nucleus|GO:0005634	nucleic acid binding|GO:0003676	-	chr2:7349951-7354134 REVERSE
At2g17020	0	2.63691	0	0	F-box family protein (FBL10)	ubiquitin-dependent protein catabolic process|GO:0006511	cellular_component_unknown|GO:0005575	ubiquitin-protein ligase activity|GO:0004842	CHR2	chr2:7403641-7405869 REVERSE
At2g17030	2.19959	0	0	0	F-box family protein	biological_process_unknown|GO:0008150	cellular_component_unknown|GO:0005575	molecular_function_unknown|GO:0003674	-	chr2:7406190-7407732 FORWARD
At2g17070	0	2.13156	0	0	similar to unknown protein [Arabidopsis thaliana] (TAIR:AT2G17080.1); similar to hypothetical protein [Glycine max] (GB:AAK01735.1); contains InterPro domain Protein of unknown function DUF241, plant; (InterPro:IPR004320)	0	0	molecular_function_unknown|GO:0003674	CHR2	chr2:7437945-7438736 REVERSE
At2g17200	0	0	0	-2.74673	ubiquitin family protein	ubiquitin cycle|GO:0006512	0	molecular_function_unknown|GO:0003674	CHR2	chr2:7489215-7492172 REVERSE
At2g17260	0	3.15891	0	0	GLR2 (GLUTAMATE RECEPTOR 2)	cellular calcium ion homeostasis|GO:0006874;response to light stimulus|GO:0009416	endomembrane system|GO:0012505;membrane|GO:0016020	intracellular ligand-gated ion channel activity|GO:0005217	CHR2	chr2:7511862-7515348 FORWARD
At2g17290	0	3.82207	0	0	CPK6 (CALCIUM-DEPENDENT PROTEIN KINASE 6); anion channel/ calcium- and calmodulin-dependent protein kinase/ kinase	N-terminal protein myristoylation|GO:0006499;abscisic acid mediated signaling|GO:0009738;protein amino acid phosphorylation|GO:0006468;regulation of stomatal movement|GO:0010119	membrane|GO:0016020	anion channel activity|GO:0005253;calmodulin-dependent protein kinase activity|GO:0004683;kinase activity|GO:0016301	CHR2	chr2:7524087-7526321 FORWARD
At2g17360	0	0	0	3.87684	40S ribosomal protein S4 (RPS4A)	translation|GO:0006412	cytosolic small ribosomal subunit (sensu Eukaryota)|GO:0005843	structural constituent of ribosome|GO:0003735	-	chr2:7553680-7555220 FORWARD
At2g17390	0	3.35295	0	0	ankyrin repeat family protein	0	0	protein binding|GO:0005515;transcription regulator activity|GO:0030528	CHR2	chr2:7562952-7564825 FORWARD
At2g17620	2.0621	0	0	-2.81741	CYCB2;1 (CYCLIN B2;1); cyclin-dependent protein kinase regulator	regulation of progression through cell cycle|GO:0000074	nucleus|GO:0005634	cyclin-dependent protein kinase regulator activity|GO:0016538	-	chr2:7671246-7673343 FORWARD
At2g17920	0	6.29101	0	0	similar to unknown protein [Arabidopsis thaliana] (TAIR:AT2G41590.1); similar to 80C09_29 [Brassica rapa subsp. pekinensis] (GB:AAZ41840.1); contains domain Retrovirus zinc finger-like domains (SSF57756)	biological_process_unknown|GO:0008150	cellular_component_unknown|GO:0005575	molecular_function_unknown|GO:0003674	CHR2	chr2:7789890-7790813 FORWARD
At2g18020	0	-3.16301	0	0	EMB2296 (EMBRYO DEFECTIVE 2296); structural constituent of ribosome	embryonic development ending in seed dormancy|GO:0009793;translation|GO:0006412	cytosolic ribosome (sensu Eukaryota)|GO:0005830;ribosome|GO:0005840	structural constituent of ribosome|GO:0003735	CHR2	chr2:7844233-7845242 FORWARD
At2g18030	0	0	0	2.2709	peptide methionine sulfoxide reductase family protein	protein modification process|GO:0006464	endomembrane system|GO:0012505	protein-methionine-S-oxide reductase activity|GO:0008113	-	chr2:7847289-7848578 FORWARD
At2g18060	2.55832	0	0	0	VND1 (VASCULAR RELATED NAC-DOMAIN PROTEIN 1); transcription factor	regulation of transcription|GO:0045449	cellular_component_unknown|GO:0005575	transcription factor activity|GO:0003700	CHR2	chr2:7855481-7857385 REVERSE
At2g18100	0	0	-2.05905	0	similar to unknown protein [Arabidopsis thaliana] (TAIR:AT4G36210.3); similar to hypothetical protein LOC_Os10g36830 [Oryza sativa (japonica cultivar-group)] (GB:AAP54584.2); similar to expressed protein [Oryza sativa (japonica cultivar-group)] (GB:ABF93615.1); similar to Os03g0112800 [Oryza sativa (japonica cultivar-group)] (GB:NP_001048731.1); contains InterPro domain Protein of unknown functio…		-	-	CHR2	chr2:7875011-7878419 FORWARD
At2g18160	0	0	0	-2.87725	GBF5 (G-box binding factor 5); DNA binding / transcription factor	regulation of transcription, DNA-dependent|GO:0006355	chloroplast|GO:0009507;nucleus|GO:0005634	DNA binding|GO:0003677;protein heterodimerization activity|GO:0046982;transcription factor activity|GO:0003700	CHR2	chr2:7905370-7905885 REVERSE
At2g18510	3.08228	0	0	-4.28294	EMB2444 (EMBRYO DEFECTIVE 2444); RNA binding	embryonic development ending in seed dormancy|GO:0009793	cellular_component_unknown|GO:0005575	RNA binding|GO:0003723	CHR2	chr2:8038636-8040599 REVERSE
At2g18630	0	2.52891	0	0	similar to unknown protein [Arabidopsis thaliana] (TAIR:AT5G66675.1); similar to Protein of unknown function DUF677 [Medicago truncatula] (GB:ABE78510.1); contains InterPro domain Protein of unknown function DUF677; (InterPro:IPR007749)	N-terminal protein myristoylation|GO:0006499;biological_process_unknown|GO:0008150	cytoplasm|GO:0005737;plasma membrane|GO:0005886	molecular_function_unknown|GO:0003674	-	chr2:8088236-8089578 FORWARD
At2g18770	0	3.57853	0	0	signal recognition particle binding	0	cellular_component_unknown|GO:0005575	signal recognition particle binding|GO:0005047	CHR2	chr2:8142066-8143442 FORWARD
At2g18800	1.87525	0	0	0	xyloglucan:xyloglucosyl transferase, putative / xyloglucan endotransglycosylase, putative / endo-xyloglucan transferase, putative	carbohydrate metabolic process|GO:0005975;glucan metabolic process|GO:0006073	apoplast|GO:0048046;cell wall|GO:0005618;endomembrane system|GO:0012505	hydrolase activity, acting on glycosyl bonds|GO:0016798	CHR2	chr2:8152029-8153347 FORWARD
At2g18850	0	0	2.75214	0	similar to SET domain-containing protein [Arabidopsis thaliana] (TAIR:AT3G07670.1); similar to Os08g0244400 [Oryza sativa (japonica cultivar-group)] (GB:NP_001061350.1); similar to hypothetical protein DDBDRAFT_0218318 [Dictyostelium discoideum AX4] (GB:XP_640721.1); contains InterPro domain Nuclear protein SET; (InterPro:IPR001214)	biological_process_unknown|GO:0008150	nucleus|GO:0005634	molecular_function_unknown|GO:0003674	-	chr2:8167870-8170561 FORWARD
At2g18876	0	0	-2.16141	0	similar to unknown protein [Arabidopsis thaliana] (TAIR:AT5G57410.1); similar to hypothetical protein MtrDRAFT_AC135801g19v1 [Medicago truncatula] (GB:ABE82185.1); contains domain SUBFAMILY NOT NAMED (PTHR21736:SF5); contains domain FAMILY NOT NAMED (PTHR21736)		0	0	-	chr2:8176765-8179369 FORWARD
At2g18915	2.89935	0	2.39461	0	LKP2 (LOV KELCH PROTEIN 2); ubiquitin-protein ligase	circadian rhythm|GO:0007623;regulation of circadian rhythm|GO:0042752;ubiquitin-dependent protein catabolic process|GO:0006511	Cajal body|GO:0015030;cytosol|GO:0005829	protein binding|GO:0005515;ubiquitin-protein ligase activity|GO:0004842	CHR2	chr2:8201874-8204337 REVERSE
At2g18960	0	2.79917	0	0	AHA1 (PLASMA MEMBRANE PROTON ATPASE); ATPase	proton transport|GO:0015992;regulation of stomatal movement|GO:0010119;response to abscisic acid stimulus|GO:0009737;response to water deprivation|GO:0009414	membrane|GO:0016020;plasma membrane|GO:0005886	ATPase activity|GO:0016887;hydrogen-exporting ATPase activity, phosphorylative mechanism|GO:0008553;protein binding|GO:0005515	CHR2	chr2:8228940-8234350 FORWARD
At2g19080	0	3.00797	0	0	(METAXIN); unknown protein	biological_process_unknown|GO:0008150	mitochondrial inner membrane|GO:0005743;mitochondrion|GO:0005739;plastid|GO:0009536	molecular_function_unknown|GO:0003674	CHR2	chr2:8269900-8271828 FORWARD
At2g19130	4.58629	0	0	0	S-locus lectin protein kinase family protein	protein amino acid phosphorylation|GO:0006468	endomembrane system|GO:0012505	protein kinase activity|GO:0004672	CHR2	chr2:8300871-8303357 FORWARD
At2g19160	0	2.11682	0	0	similar to unknown protein [Arabidopsis thaliana] (TAIR:AT4G30060.1); similar to Protein of unknown function DUF266, plant [Medicago truncatula] (GB:ABD28621.1); contains InterPro domain Protein of unknown function DUF266, plant; (InterPro:IPR004949)	biological_process_unknown|GO:0008150	0	molecular_function_unknown|GO:0003674	-	chr2:8318003-8320677 FORWARD
At2g19280	1.98949	0	0	0	pentatricopeptide (PPR) repeat-containing protein	biological_process_unknown|GO:0008150	0	binding|GO:0005488	CHR2	chr2:8369754-8371835 FORWARD
At2g19340	-2.25596	0	0	0	leucine-rich repeat family protein	biological_process_unknown|GO:0008150	chloroplast|GO:0009507	protein binding|GO:0005515	CHR2	chr2:8380029-8381535 FORWARD
At2g19350	0	0	-1.97695	0	similar to unknown protein [Arabidopsis thaliana] (TAIR:AT4G29850.1); similar to unknown [Gymnadenia conopsea] (GB:ABD66514.1); contains InterPro domain Protein of unknown function DUF872, eukaryotic; (InterPro:IPR008590)		cellular_component_unknown|GO:0005575	molecular_function_unknown|GO:0003674	CHR2	chr2:8383411-8384179 FORWARD
At2g19520	0	0	0	-3.41308	FVE (FVE)	flower development|GO:0009908;leaf morphogenesis|GO:0009965;trichome morphogenesis|GO:0010090;unidimensional cell growth|GO:0009826	cytoplasm|GO:0005737;nucleus|GO:0005634	metal ion binding|GO:0046872	-	chr2:8463088-8466317 FORWARD
At2g19540	1.59272	0	0	0	transducin family protein / WD-40 repeat family protein	biological_process_unknown|GO:0008150	cellular_component_unknown|GO:0005575	nucleotide binding|GO:0000166	CHR2	chr2:8468886-8471429 FORWARD
At2g19640	1.85149	0	0	0	SET domain-containing protein	biological_process_unknown|GO:0008150	nucleus|GO:0005634	molecular_function_unknown|GO:0003674	CHR2	chr2:8498483-8499679 FORWARD
At2g19650	0	0	0	4.40093	DC1 domain-containing protein	0	0	zinc ion binding|GO:0008270	CHR2	chr2:8500737-8502785 REVERSE
At2g19740	0	0	2.16998	0	60S ribosomal protein L31 (RPL31A)	ribosome biogenesis and assembly|GO:0042254;translation|GO:0006412	ribosome|GO:0005840	structural constituent of ribosome|GO:0003735	CHR2	chr2:8520659-8521428 FORWARD
At2g19750	0	0	0	-6.44864	40S ribosomal protein S30 (RPS30A)	translation|GO:0006412	ribosome|GO:0005840	structural constituent of ribosome|GO:0003735	-	chr2:8522119-8522888 FORWARD
At2g19830	0	2.16904	0	0	SNF7 family protein	protein transport|GO:0015031	ESCRT III complex|GO:0000815	molecular_function_unknown|GO:0003674	-	chr2:8565183-8566471 REVERSE
At2g19960	0	2.76997	0	0	hAT dimerisation domain-containing protein / transposase-related	biological_process_unknown|GO:0008150	cellular_component_unknown|GO:0005575	protein dimerization activity|GO:0046983	CHR2	chr2:8629296-8629817 FORWARD
At2g20070	0	0	0	8.81005	similar to LCR81 (Low-molecular-weight cysteine-rich 81), ion channel inhibitor [Arabidopsis thaliana] (TAIR:AT2G25295.1); contains domain Scorpion toxin-like (SSF57095)	0	endomembrane system|GO:0012505	molecular_function_unknown|GO:0003674	CHR2	chr2:8669119-8669505 FORWARD
At2g20140	0	2.24096	0	0	26S protease regulatory complex subunit 4, putative	N-terminal protein myristoylation|GO:0006499	cytoplasm|GO:0005737;nucleus|GO:0005634	ATPase activity|GO:0016887	-	chr2:8699817-8701918 FORWARD
At2g20310	0	0	0	2.87077	similar to unknown protein [Arabidopsis thaliana] (TAIR:AT4G28690.1); similar to Os10g0466000 [Oryza sativa (japonica cultivar-group)] (GB:NP_001064801.1); similar to unknown protein [Oryza sativa (japonica cultivar-group)] (GB:AAK27810.1)	biological_process_unknown|GO:0008150	cellular_component_unknown|GO:0005575	molecular_function_unknown|GO:0003674	CHR2	chr2:8768409-8770164 REVERSE
At2g20380	0	0	-2.10014	0	kelch repeat-containing F-box family protein		cellular_component_unknown|GO:0005575	molecular_function_unknown|GO:0003674	CHR2	chr2:8801899-8803061 REVERSE
At2g20420	0	3.09169	0	0	succinyl-CoA ligase (GDP-forming) beta-chain, mitochondrial, putative / succinyl-CoA synthetase, beta chain, putative / SCS-beta, putative	metabolic process|GO:0008152	mitochondrion|GO:0005739	succinate-CoA ligase (GDP-forming) activity|GO:0004776	CHR2	chr2:8812655-8814939 FORWARD
At2g20480	0	-4.63406	0	-4.317	similar to Os09g0446000 [Oryza sativa (japonica cultivar-group)] (GB:NP_001063306.1)	biological_process_unknown|GO:0008150	cellular_component_unknown|GO:0005575	molecular_function_unknown|GO:0003674	CHR2	chr2:8837796-8838577 REVERSE
At2g20490	0	-4.24046	0	0	EDA27/NOP10 (embryo sac development arrest 27); RNA binding	polar nucleus fusion|GO:0010197	Cajal body|GO:0015030;nucleolus|GO:0005730	RNA binding|GO:0003723	-	chr2:8838978-8839804 FORWARD
At2g20495	0	-4.12539	0	0	similar to Os07g0458800 [Oryza sativa (japonica cultivar-group)] (GB:NP_001059571.1); similar to putative Serine/threonine-protein kinase [Oryza sativa (japonica cultivar-group)] (GB:BAC57842.1)	biological_process_unknown|GO:0008150	cellular_component_unknown|GO:0005575	molecular_function_unknown|GO:0003674	-	chr2:8840261-8842115 FORWARD
At2g20520	0	-3.05968	0	0	FLA6 (FLA6)	cell adhesion|GO:0007155	anchored to membrane|GO:0031225	molecular_function_unknown|GO:0003674	CHR2	chr2:8847744-8848487 FORWARD
At2g20530	0	-3.85808	0	0	ATPHB6 (PROHIBITIN 6)	biological_process_unknown|GO:0008150	mitochondrion|GO:0005739	0	CHR2	chr2:8849381-8850868 FORWARD
At2g20540	0	-4.86006	0	0	pentatricopeptide (PPR) repeat-containing protein	biological_process_unknown|GO:0008150	cellular_component_unknown|GO:0005575	binding|GO:0005488	CHR2	chr2:8851241-8852845 FORWARD
At2g20580	0	5.60043	0	0	AtRPN1a/RPN1A (26S proteasome regulatory subunit S2 1A); binding	protein catabolic process|GO:0030163;regulation of progression through cell cycle|GO:0000074;ubiquitin-dependent protein catabolic process|GO:0006511	nucleus|GO:0005634;proteasome regulatory particle, base subcomplex (sensu Eukaryota)|GO:0008540	binding|GO:0005488	-	chr2:8866292-8871780 FORWARD
At2g20613	0	0	2.02652	0	similar to DNA-binding storekeeper protein-related [Arabidopsis thaliana] (TAIR:AT1G11510.1); contains InterPro domain Protein of unknown function DUF573; (InterPro:IPR007592)	biological_process_unknown|GO:0008150	cellular_component_unknown|GO:0005575	molecular_function_unknown|GO:0003674	CHR2	chr2:8893118-8893525 REVERSE
At2g20630	1.73818	3.86204	0	0	protein phosphatase 2C, putative / PP2C, putative	biological_process_unknown|GO:0008150	cellular_component_unknown|GO:0005575	protein phosphatase type 2C activity|GO:0015071	CHR2	chr2:8904907-8906729 REVERSE
At2g20680	0	0	0	-3.09809	glycosyl hydrolase family 5 protein / cellulase family protein	carbohydrate metabolic process|GO:0005975	endomembrane system|GO:0012505	hydrolase activity, hydrolyzing O-glycosyl compounds|GO:0004553	CHR2	chr2:8928105-8930147 FORWARD
At2g20725	0	0	-2.04033	0	CAAX amino terminal protease family protein		chloroplast|GO:0009507	prenyl-dependent CAAX protease activity|GO:0008487	CHR2	chr2:8941194-8942507 REVERSE
At2g20760	0	2.97683	0	0	similar to unknown protein [Arabidopsis thaliana] (TAIR:AT2G40060.1); similar to conserved hypothetical protein [Medicago truncatula] (GB:ABE83515.1); contains InterPro domain Clathrin light chain; (InterPro:IPR000996)	intracellular protein transport|GO:0006886	clathrin vesicle coat|GO:0030125	molecular_function_unknown|GO:0003674	CHR2	chr2:8950360-8952189 REVERSE
At2g20780	0	0	0	-3.02436	mannitol transporter, putative	carbohydrate transport|GO:0008643;transport|GO:0006810	membrane|GO:0016020	carbohydrate transmembrane transporter activity|GO:0015144;sugar:hydrogen ion symporter activity|GO:0005351	CHR2	chr2:8954577-8956251 REVERSE
At2g20820	5.85958	0	0	0	similar to hypothetical protein [Capsicum chinense] (GB:CAJ13713.1)	biological_process_unknown|GO:0008150	0	molecular_function_unknown|GO:0003674	CHR2	chr2:8971531-8972318 FORWARD
At2g20900	0	2.14016	0	0	diacylglycerol kinase	protein kinase C activation|GO:0007205	cellular_component_unknown|GO:0005575	diacylglycerol kinase activity|GO:0004143	CHR2	chr2:8996493-8999879 REVERSE
At2g21185	0	0	0	4.64044	unknown protein	biological_process_unknown|GO:0008150	0	molecular_function_unknown|GO:0003674	CHR2	chr2:9083683-9083964 REVERSE
At2g21195	0	0	0	2.60676	unknown protein	biological_process_unknown|GO:0008150	cellular_component_unknown|GO:0005575	molecular_function_unknown|GO:0003674	CHR2	chr2:9090397-9090768 FORWARD
At2g21237	0	0	3.55027	0	similar to ATBPC5/BBR/BPC5/BPC5 (BASIC PENTACYSTEINE 5), DNA binding / transcription factor [Arabidopsis thaliana] (TAIR:AT4G38910.1)	biological_process_unknown|GO:0008150	cellular_component_unknown|GO:0005575	molecular_function_unknown|GO:0003674	CHR2	chr2:9107765-9108265 REVERSE
At2g21240	0	0	0	2.66417	ATBPC4/BBR/BPC4/BPC4 (BASIC PENTACYSTEINE 4)	regulation of transcription, DNA-dependent|GO:0006355	nucleus|GO:0005634	DNA binding|GO:0003677;transcription factor activity|GO:0003700	CHR2	chr2:9108596-9109570 REVERSE
At2g21260	2.72363	0	0	0	mannose 6-phosphate reductase (NADPH-dependent), putative	0	0	oxidoreductase activity|GO:0016491	CHR2	chr2:9112774-9114389 REVERSE
At2g21590	0	0	0	3.86241	APL4 (large subunit of AGP 4); glucose-1-phosphate adenylyltransferase	starch biosynthetic process|GO:0019252	glucose-1-phosphate adenylyltransferase complex|GO:0010170	glucose-1-phosphate adenylyltransferase activity|GO:0008878	-	chr2:9246442-9249230 FORWARD
At2g21620	4.87123	0	0	0	RD2 (RESPONSIVE TO DESSICATION 2)	response to desiccation|GO:0009269;response to stress|GO:0006950	cellular_component_unknown|GO:0005575	molecular_function_unknown|GO:0003674	CHR2	chr2:9255829-9257066 FORWARD
At2g21655	0	2.16584	0	0	similar to unknown protein [Arabidopsis thaliana] (TAIR:AT3G29797.1); contains InterPro domain Protein of unknown function DUF784, Arabidopsis thaliana; (InterPro:IPR008502)	biological_process_unknown|GO:0008150	endomembrane system|GO:0012505	molecular_function_unknown|GO:0003674	CHR2	chr2:9270664-9271134 FORWARD
At2g21720	0	0	0	2.37658	similar to unknown protein [Arabidopsis thaliana] (TAIR:AT5G23390.1); similar to Protein of unknown function DUF639 [Medicago truncatula] (GB:ABE84169.1); similar to Protein of unknown function DUF639 [Medicago truncatula] (GB:ABE81643.1); contains InterPro domain Protein of unknown function DUF639; (InterPro:IPR006927)	-	-	-	CHR2	chr2:9280776-9283882 FORWARD
At2g21730	0	2.10106	0	0	mannitol dehydrogenase, putative	0	0	oxidoreductase activity|GO:0016491;zinc ion binding|GO:0008270	CHR2	chr2:9287134-9288703 FORWARD
At2g21830	1.53976	0	0	0	DC1 domain-containing protein	intracellular signaling cascade|GO:0007242	0	zinc ion binding|GO:0008270	CHR2	chr2:9310901-9312780 FORWARD
At2g21840	0	2.46227	-2.29713	0	protein binding / zinc ion binding	intracellular signaling cascade|GO:0007242	0	protein binding|GO:0005515;zinc ion binding|GO:0008270	-	chr2:9314468-9317122 REVERSE
At2g21850	0	2.03867	0	0	protein binding / zinc ion binding	intracellular signaling cascade|GO:0007242	0	protein binding|GO:0005515;zinc ion binding|GO:0008270	CHR2	chr2:9322348-9324988 FORWARD
At2g21870	0	3.92154	0	0	Identical to Probable ATP synthase 24 kDa subunit, mitochondrial precursor (EC 3.6.3.14) [Arabidopsis Thaliana] (GB:Q9SJ12;GB:Q8LBN3); similar to hypothetical protein MtrDRAFT_AC155898g5v1 [Medicago truncatula] (GB:ABE87707.1)	biological_process_unknown|GO:0008150	mitochondrion|GO:0005739;plastid|GO:0009536	molecular_function_unknown|GO:0003674	CHR2	chr2:9327536-9329698 REVERSE
At2g21890	0	2.08789	0	0	mannitol dehydrogenase, putative	0	0	oxidoreductase activity|GO:0016491;zinc ion binding|GO:0008270	CHR2	chr2:9338169-9339726 FORWARD
At2g21950	3.26998	0	0	0	SKIP6 (SKP1 INTERACTING PARTNER 6); ubiquitin-protein ligase	biological_process_unknown|GO:0008150	cellular_component_unknown|GO:0005575	ubiquitin-protein ligase activity|GO:0004842	CHR2	chr2:9360606-9361724 REVERSE
At2g21970	0	0	-2.56016	0	SEP2 (STRESS ENHANCED PROTEIN 2)		#N/A	#N/A	#N/A	#N/A
At2g21980	0	5.27417	0	0	similar to unknown protein [Arabidopsis thaliana] (TAIR:AT2G41350.2); similar to Helix-turn-helix, AraC type [Medicago truncatula] (GB:ABE89508.1)	biological_process_unknown|GO:0008150	cellular_component_unknown|GO:0005575	molecular_function_unknown|GO:0003674	CHR2	chr2:9365962-9366141 REVERSE
At2g22080	0	0	-2.31984	0	similar to zinc finger protein-related [Arabidopsis thaliana] (TAIR:AT5G63740.1); similar to unknown protein [Arabidopsis thaliana] (TAIR:AT2G11910.2); similar to calcium-binding protein [Brassica napus] (GB:AAD02824.1)		endomembrane system|GO:0012505	molecular_function_unknown|GO:0003674	CHR2	chr2:9394045-9395077 FORWARD
At2g22125	1.56206	0	0	0	binding	biological_process_unknown|GO:0008150	0	binding|GO:0005488	CHR2	chr2:9413873-9421303 FORWARD
At2g22240	0	3.85847	0	0	MIPS2 (MYO-INOSITOL-1-PHOSTPATE SYNTHASE 2); binding / catalytic/ inositol-3-phosphate synthase (EC:5.5.1.4)		#N/A	#N/A	#N/A	#N/A
At2g22420	0	2.15243	0	0	peroxidase 17 (PER17) (P17)	response to oxidative stress|GO:0006979	endomembrane system|GO:0012505	peroxidase activity|GO:0004601	CHR2	chr2:9520421-9521564 FORWARD
At2g22510	1.58155	0	0	0	hydroxyproline-rich glycoprotein family protein	biological_process_unknown|GO:0008150	endomembrane system|GO:0012505	molecular_function_unknown|GO:0003674	CHR2	chr2:9576407-9576781 REVERSE
At2g22530	2.44841	2.73198	0	0	transferase	phospholipid biosynthetic process|GO:0008654	endomembrane system|GO:0012505	transferase activity|GO:0016740	-	chr2:9580051-9584521 REVERSE
At2g22590	0	0	0	3.10122	glycosyltransferase family protein	metabolic process|GO:0008152	cellular_component_unknown|GO:0005575	transferase activity, transferring glycosyl groups|GO:0016757	CHR2	chr2:9600092-9601504 FORWARD
At2g22620	0	2.03436	0	0	lyase	biological_process_unknown|GO:0008150	0	lyase activity|GO:0016829	CHR2	chr2:9611982-9617236 REVERSE
At2g22630	0	0	-2.3683	0	AGL17 (AGAMOUS-LIKE 17); transcription factor		nucleus|GO:0005634	transcription factor activity|GO:0003700	CHR2	chr2:9625452-9628721 FORWARD
At2g22660	0	3.0908	0	0	similar to glycine-rich protein [Arabidopsis thaliana] (TAIR:AT4G37900.1); similar to Protein of unknown function DUF1399 [Medicago truncatula] (GB:ABE84186.1); contains InterPro domain Protein of unknown function DUF1399; (InterPro:IPR009836)	biological_process_unknown|GO:0008150	cellular_component_unknown|GO:0005575	molecular_function_unknown|GO:0003674	CHR2	chr2:9634817-9637920 FORWARD
At2g22710	2.09948	0	0	0	myb family protein	regulation of transcription|GO:0045449	nucleus|GO:0005634	DNA binding|GO:0003677	CHR2	chr2:9658799-9661612 FORWARD
At2g22840	0	0	2.26946	0	AtGRF1 (GROWTH-REGULATING FACTOR 1)	leaf development|GO:0048366	nucleus|GO:0005634	transcription activator activity|GO:0016563	CHR2	chr2:9735921-9738221 FORWARD
At2g22990	0	2.09744	3.2143	0	SNG1 (SINAPOYLGLUCOSE 1); serine carboxypeptidase	phenylpropanoid metabolic process|GO:0009698;proteolysis|GO:0006508	endomembrane system|GO:0012505	serine carboxypeptidase activity|GO:0004185;sinapoylglucose-malate O-sinapoyltransferase activity|GO:0016754	-	chr2:9793473-9797078 FORWARD
At2g23080	0	2.10075	0	0	casein kinase II alpha chain, putative	protein amino acid phosphorylation|GO:0006468	cellular_component_unknown|GO:0005575	casein kinase activity|GO:0004680;kinase activity|GO:0016301	-	chr2:9834308-9836423 FORWARD
At2g23090	1.68807	0	0	0	similar to hypothetical protein [Cicer arietinum] (GB:CAA10129.1)	biological_process_unknown|GO:0008150	cellular_component_unknown|GO:0005575	molecular_function_unknown|GO:0003674	-	chr2:9836737-9837354 REVERSE
At2g23110	0	2.30064	0	0	similar to unknown protein [Arabidopsis thaliana] (TAIR:AT2G23120.1); similar to seed maturation protein PM35 [Glycine max] (GB:AAD51623.1)	biological_process_unknown|GO:0008150	cellular_component_unknown|GO:0005575	molecular_function_unknown|GO:0003674	CHR2	chr2:9847632-9847910 FORWARD
At2g23120	0	2.21262	0	0	similar to unknown protein [Arabidopsis thaliana] (TAIR:AT2G23110.1); similar to PvLEA-18 [Phaseolus vulgaris] (GB:AAC49859.1); similar to hypothetical protein MtrDRAFT_AC144765g23v1 [Medicago truncatula] (GB:ABE87033.1); similar to LEA-18 [Phaseolus vulgaris] (GB:AAF81194.1)	biological_process_unknown|GO:0008150	cellular_component_unknown|GO:0005575	molecular_function_unknown|GO:0003674	CHR2	chr2:9849182-9849433 FORWARD
At2g23150	0	0	-2.07466	0	NRAMP3 (NRAMP metal ion transporter 3); manganese ion transporter/ metal ion transporter		cellular_component_unknown|GO:0005575;vacuolar membrane|GO:0005774	inorganic anion transmembrane transporter activity|GO:0015103;manganese ion transmembrane transporter activity|GO:0005384;metal ion transmembrane transporter activity|GO:0046873	CHR2	chr2:9863502-9865645 REVERSE
At2g23310	3.71129	2.5238	0	0	ATRER1C1 (Arabidopsis thaliana endoplasmatic reticulum retrieval protein 1C)	maintenance of protein localization|GO:0045185	integral to membrane|GO:0016021	molecular_function_unknown|GO:0003674	CHR2	chr2:9924723-9925993 FORWARD
At2g23370	1.67821	0	0	0	similar to unknown protein [Arabidopsis thaliana] (TAIR:AT4G34090.1); similar to Hypothetical protein [Oryza sativa (japonica cultivar-group)] (GB:AAN61482.1); similar to Os03g0109700 [Oryza sativa (japonica cultivar-group)] (GB:NP_001048710.1)	biological_process_unknown|GO:0008150	mitochondrion|GO:0005739	molecular_function_unknown|GO:0003674	-	chr2:9960147-9962098 REVERSE
At2g23430	0	0	0	3.15607	ICK1 (KIP-RELATED PROTEIN 1)	lateral root morphogenesis|GO:0010102;negative regulation of cyclin-dependent protein kinase activity|GO:0045736;positive regulation of DNA replication|GO:0045740;response to abscisic acid stimulus|GO:0009737	nucleus|GO:0005634	cyclin-dependent protein kinase inhibitor activity|GO:0004861	-	chr2:9984100-9985001 REVERSE
At2g23600	0	0	0	-2.86678	ACL (ACETONE-CYANOHYDRIN LYASE); hydrolase	0	cellular_component_unknown|GO:0005575	hydrolase activity|GO:0016787	CHR2	chr2:10049405-10050721 REVERSE
At2g23630	0	0	0	-3.65884	SKS16 (SKU5 Similar 16); copper ion binding / pectinesterase	0	endomembrane system|GO:0012505	copper ion binding|GO:0005507;pectinesterase activity|GO:0030599	CHR2	chr2:10059661-10062391 REVERSE
At2g23755	0	0	-2.15229	0	unknown protein		endomembrane system|GO:0012505	molecular_function_unknown|GO:0003674	-	chr2:10110455-10111065 REVERSE
At2g23840	0	0	0	2.29206	HNH endonuclease domain-containing protein	biological_process_unknown|GO:0008150	0	endonuclease activity|GO:0004519	-	chr2:10161062-10162680 REVERSE
At2g23890	0	0	0	5.05203	5' nucleotidase family protein	biological_process_unknown|GO:0008150	mitochondrion|GO:0005739	5'-nucleotidase activity|GO:0008253	-	chr2:10177760-10180702 FORWARD
At2g23930	0	2.22979	0	0	SNRNP-G (PROBABLE SMALL NUCLEAR RIBONUCLEOPROTEIN G)	mRNA metabolic process|GO:0016071	nucleus|GO:0005634;small nucleolar ribonucleoprotein complex|GO:0005732	molecular_function_unknown|GO:0003674	CHR2	chr2:10189576-10190106 FORWARD
At2g23990	0	0	-2.11692	0	plastocyanin-like domain-containing protein		anchored to membrane|GO:0031225	copper ion binding|GO:0005507	CHR2	chr2:10213915-10214991 REVERSE
At2g24010	0	0	0	2.93227	SCPL23 (serine carboxypeptidase-like 23); serine carboxypeptidase	proteolysis|GO:0006508	0	serine carboxypeptidase activity|GO:0004185	CHR2	chr2:10221794-10224622 FORWARD
At2g24020	0	0	-2.42944	0	similar to unknown protein [Arabidopsis thaliana] (TAIR:AT4G30620.1); similar to Conserved hypothetical protein 103 [Medicago truncatula] (GB:ABE78786.1); similar to Os02g0180200 [Oryza sativa (japonica cultivar-group)] (GB:NP_001046090.1); contains InterPro domain Conserved hypothetical protein 103; (InterPro:IPR004401)		chloroplast thylakoid membrane|GO:0009535	0	CHR2	chr2:10224949-10226349 REVERSE
At2g24030	0	0	-2.03509	0	nucleic acid binding / zinc ion binding		nucleus|GO:0005634	nucleic acid binding|GO:0003676;zinc ion binding|GO:0008270	CHR2	chr2:10227263-10229090 REVERSE
At2g24040	0	0	0	-2.81653	hydrophobic protein, putative / low temperature and salt responsive protein, putative	hyperosmotic salinity response|GO:0042538;response to cold|GO:0009409	endomembrane system|GO:0012505;integral to membrane|GO:0016021	0	CHR2	chr2:10231108-10231611 FORWARD
At2g24100	0	2.08631	0	0	similar to unknown protein [Arabidopsis thaliana] (TAIR:AT4G30780.1); similar to hypothetical protein MtrDRAFT_AC126784g9v2 [Medicago truncatula] (GB:ABE94678.1)	0	0	molecular_function_unknown|GO:0003674	CHR2	chr2:10252001-10253795 FORWARD
At2g24140	0	3.73793	0	0	similar to unknown protein [Arabidopsis thaliana] (TAIR:AT4G30830.1); similar to Protein of unknown function DUF593 [Medicago truncatula] (GB:ABE79503.1); contains InterPro domain Protein of unknown function DUF593; (InterPro:IPR007656)	biological_process_unknown|GO:0008150	0	molecular_function_unknown|GO:0003674	CHR2	chr2:10269832-10270733 REVERSE
At2g24280	0	2.03095	0	0	serine carboxypeptidase S28 family protein	proteolysis|GO:0006508	lysosome|GO:0005764	serine carboxypeptidase activity|GO:0004185	CHR2	chr2:10341702-10344007 FORWARD
At2g24290	0	2.93733	0	0	similar to unknown protein [Arabidopsis thaliana] (TAIR:AT4G30996.1); similar to H0311C03.8 [Oryza sativa (indica cultivar-group)] (GB:CAH67554.1); contains InterPro domain Protein of unknown function DUF1068; (InterPro:IPR010471)	biological_process_unknown|GO:0008150	endomembrane system|GO:0012505	molecular_function_unknown|GO:0003674	CHR2	chr2:10345859-10346939 FORWARD
At2g24360	0	2.43605	0	0	serine/threonine/tyrosine kinase, putative	protein amino acid phosphorylation|GO:0006468	cellular_component_unknown|GO:0005575	kinase activity|GO:0016301;protein threonine/tyrosine kinase activity|GO:0004712;protein-tyrosine kinase activity|GO:0004713	CHR2	chr2:10371822-10373155 REVERSE
At2g24440	0	-3.20149	0	0	selenium binding	cell redox homeostasis|GO:0045454	cellular_component_unknown|GO:0005575	selenium binding|GO:0008430	CHR2	chr2:10398204-10399572 FORWARD
At2g24460	0	0	-2.08853	0	similar to zinc finger (C3HC4-type RING finger) family protein [Arabidopsis thaliana] (TAIR:AT2G24480.1)		cellular_component_unknown|GO:0005575	molecular_function_unknown|GO:0003674	CHR2	chr2:10401591-10402043 FORWARD
At2g24490	0	0	-1.91967	0	ATRPA2/ROR1/RPA2 (REPLICON PROTEIN A); protein binding		nucleus|GO:0005634	protein binding|GO:0005515	-	chr2:10405731-10407496 REVERSE
At2g24500	0	4.22556	0	0	FZF; transcription factor	regulation of transcription|GO:0045449	intracellular|GO:0005622	transcription factor activity|GO:0003700	CHR2	chr2:10408339-10409885 REVERSE
At2g24630	0	0	0	-4.27556	ATCSLC08 (Cellulose synthase-like C8); transferase, transferring glycosyl groups	biological_process_unknown|GO:0008150	cellular_component_unknown|GO:0005575	cellulose synthase activity|GO:0016759;transferase activity, transferring glycosyl groups|GO:0016757	CHR2	chr2:10478637-10481063 REVERSE
At2g24640	0	0	0	8.89492	ubiquitin carboxyl-terminal hydrolase family protein / zinc finger (MYND type) family protein	ubiquitin-dependent protein catabolic process|GO:0006511	endomembrane system|GO:0012505	cysteine-type endopeptidase activity|GO:0004197;ubiquitin thiolesterase activity|GO:0004221	CHR2	chr2:10482692-10486420 REVERSE
At2g24740	0	0	0	2.71134	SDG21 (SET DOMAIN GROUP 21)	regulation of gene expression, epigenetic|GO:0040029	nucleus|GO:0005634	histone methyltransferase activity|GO:0042054	CHR2	chr2:10536769-10539036 REVERSE
At2g24880	1.53254	0	0	0	self-incompatibility protein-related	biological_process_unknown|GO:0008150	endomembrane system|GO:0012505	molecular_function_unknown|GO:0003674	CHR2	chr2:10597633-10597941 REVERSE
At2g24950	0	2.81966	0	0	similar to unknown protein [Arabidopsis thaliana] (TAIR:AT4G15050.1); similar to Protein of unknown function DUF239, plant [Medicago truncatula] (GB:ABE82472.1); contains InterPro domain Protein of unknown function DUF239, plant; (InterPro:IPR004314)	biological_process_unknown|GO:0008150	endomembrane system|GO:0012505	molecular_function_unknown|GO:0003674	-	chr2:10620184-10622642 FORWARD
At2g25060	3.2222	0	0	0	plastocyanin-like domain-containing protein	electron transport|GO:0006118	anchored to membrane|GO:0031225	copper ion binding|GO:0005507	CHR2	chr2:10669387-10670009 FORWARD
At2g25210	0	0	0	-3.00211	60S ribosomal protein L39 (RPL39A)	translation|GO:0006412	ribosome|GO:0005840	structural constituent of ribosome|GO:0003735	CHR2	chr2:10747236-10747458 FORWARD
At2g25260	2.33918	0	0	0	similar to unknown protein [Arabidopsis thaliana] (TAIR:AT5G25265.1); similar to unknown protein [Oryza sativa (japonica cultivar-group)] (GB:BAD72305.1); similar to Os05g0386000 [Oryza sativa (japonica cultivar-group)] (GB:NP_001055418.1); similar to Os06g0180000 [Oryza sativa (japonica cultivar-group)] (GB:NP_001056974.1)	biological_process_unknown|GO:0008150	endomembrane system|GO:0012505	molecular_function_unknown|GO:0003674	-	chr2:10762696-10764845 REVERSE
At2g25330	0	2.71602	0	0	meprin and TRAF homology domain-containing protein / MATH domain-containing protein	biological_process_unknown|GO:0008150	chloroplast|GO:0009507	molecular_function_unknown|GO:0003674	-	chr2:10796025-10798410 REVERSE
At2g25350	0	0	0	-3.20921	phox (PX) domain-containing protein	intracellular signaling cascade|GO:0007242	0	phosphoinositide binding|GO:0035091;protein binding|GO:0005515	CHR2	chr2:10804678-10807835 FORWARD
At2g25450	0	3.53031	0	0	2-oxoglutarate-dependent dioxygenase, putative	biological_process_unknown|GO:0008150	cellular_component_unknown|GO:0005575	1-aminocyclopropane-1-carboxylate oxidase activity|GO:0009815	CHR2	chr2:10837364-10838641 REVERSE
At2g25490	0	0	0	3.22344	EBF1 (EIN3-BINDING F BOX PROTEIN 1); ubiquitin-protein ligase	negative regulation of ethylene mediated signaling pathway|GO:0010105;response to ethylene stimulus|GO:0009723;ubiquitin-dependent protein catabolic process|GO:0006511	nucleus|GO:0005634	protein binding|GO:0005515;ubiquitin-protein ligase activity|GO:0004842	CHR2	chr2:10855096-10857353 REVERSE
At2g25500	0	0	-2.18034	3.09747	similar to unknown protein [Arabidopsis thaliana] (TAIR:AT4G07523.1)	biological_process_unknown|GO:0008150	cellular_component_unknown|GO:0005575	molecular_function_unknown|GO:0003674	CHR2	chr4:5489398-5489733 REVERSE
At2g25630	0	0	0	-2.87212	glycosyl hydrolase family 1 protein	carbohydrate metabolic process|GO:0005975	endomembrane system|GO:0012505	hydrolase activity, hydrolyzing O-glycosyl compounds|GO:0004553	-	chr2:10915438-10916958 FORWARD
At2g25735	1.57415	0	0	0	unknown protein	biological_process_unknown|GO:0008150	0	molecular_function_unknown|GO:0003674	CHR2	chr2:10982423-10982782 REVERSE
At2g25740	0	0	0	-3.16513	ATP-dependent protease La (LON) domain-containing protein	ATP-dependent proteolysis|GO:0006510;N-terminal protein myristoylation|GO:0006499	cellular_component_unknown|GO:0005575	ATP-dependent peptidase activity|GO:0004176	CHR2	chr2:10987253-10990710 FORWARD
At2g25770	0	3.28988	0	0	similar to unknown protein [Arabidopsis thaliana] (TAIR:AT4G32870.1); similar to hypothetical protein [Oryza sativa (japonica cultivar-group)] (GB:BAD87063.1); contains domain Bet v1-like (SSF55961); contains domain no description (G3D.3.30.530.20)	biological_process_unknown|GO:0008150	cellular_component_unknown|GO:0005575	molecular_function_unknown|GO:0003674	CHR2	chr2:11000065-11000568 FORWARD
At2g25780	0	0	-2.54275	0	similar to unknown protein [Arabidopsis thaliana] (TAIR:AT1G79770.1); similar to hypothetical protein [Oryza sativa (japonica cultivar-group)] (GB:BAD73203.1); contains InterPro domain Protein of unknown function DUF1677, plant; (InterPro:IPR012876)		cellular_component_unknown|GO:0005575	molecular_function_unknown|GO:0003674	CHR2	chr2:11002247-11003001 FORWARD
At2g25790	0	2.39478	0	0	leucine-rich repeat transmembrane protein kinase, putative	protein amino acid phosphorylation|GO:0006468;transmembrane receptor protein tyrosine kinase signaling pathway|GO:0007169	endomembrane system|GO:0012505	ATP binding|GO:0005524;kinase activity|GO:0016301;protein serine/threonine kinase activity|GO:0004674	CHR2	chr2:11007709-11011109 FORWARD
At2g25890	0	2.33572	0	0	glycine-rich protein / oleosin	sequestering of lipid|GO:0019915	membrane|GO:0016020	molecular_function_unknown|GO:0003674	CHR2	chr2:11044513-11044962 FORWARD
At2g25920	0	4.02716	2.47758	0	similar to 3'-5' exonuclease/ nucleic acid binding [Arabidopsis thaliana] (TAIR:AT2G25910.2); similar to conserved hypothetical protein [Medicago truncatula] (GB:ABE84422.1)	biological_process_unknown|GO:0008150	0	molecular_function_unknown|GO:0003674	CHR2	chr2:11061503-11062994 REVERSE
At2g25990	0	2.97354	0	0	unknown protein	biological_process_unknown|GO:0008150	cellular_component_unknown|GO:0005575	molecular_function_unknown|GO:0003674	CHR2	chr2:11087685-11087744 FORWARD
At2g26140	4.59321	0	0	0	FTSH4 (FtsH protease 4); ATP-dependent peptidase/ ATPase/ metallopeptidase	protein catabolic process|GO:0030163;proteolysis|GO:0006508	mitochondrion|GO:0005739;plastid|GO:0009536	ATP-dependent peptidase activity|GO:0004176;ATPase activity|GO:0016887;metallopeptidase activity|GO:0008237	CHR2	chr2:11139017-11142204 REVERSE
At2g26440	0	0	0	-3.06591	pectinesterase family protein	cell wall modification|GO:0042545	cellulose and pectin-containing cell wall|GO:0009505	pectinesterase activity|GO:0030599	CHR2	chr2:11254485-11256485 FORWARD
At2g26490	0	0	-2.06939	0	transducin family protein / WD-40 repeat family protein		heterotrimeric G-protein complex|GO:0005834	nucleotide binding|GO:0000166	CHR2	chr2:11275113-11276510 FORWARD
At2g26530	0	0	2.60013	0	AR781	biological_process_unknown|GO:0008150	0	molecular_function_unknown|GO:0003674	CHR2	chr2:11290114-11291067 REVERSE
At2g26560	0	2.43873	0	-2.77426	PLP2 (PHOSPHOLIPASE A 2A); nutrient reservoir	hypersensitive response|GO:0009626;lipid metabolic process|GO:0006629	cytoplasm|GO:0005737;membrane|GO:0016020	lipase activity|GO:0016298;nutrient reservoir activity|GO:0045735	CHR2	chr2:11300990-11302786 REVERSE
At2g26600	1.88197	0	0	0	glycosyl hydrolase family 17 protein	carbohydrate metabolic process|GO:0005975	anchored to membrane|GO:0031225	hydrolase activity, hydrolyzing O-glycosyl compounds|GO:0004553	CHR2	chr2:11324292-11325293 FORWARD
At2g26680	0	2.1755	0	0	similar to Methyltransferase FkbM [Frankia sp. EAN1pec] (GB:ZP_00569541.1); similar to Os03g0566600 [Oryza sativa (japonica cultivar-group)] (GB:NP_001050505.1); contains InterPro domain Methyltransferase FkbM; (InterPro:IPR006342)	biological_process_unknown|GO:0008150	0	molecular_function_unknown|GO:0003674	CHR2	chr2:11351081-11352366 REVERSE
At2g26710	0	0	0	2.98091	BAS1 (PHYB ACTIVATION TAGGED SUPPRESSOR 1); oxygen binding	brassinosteroid homeostasis|GO:0010268;brassinosteroid metabolic process|GO:0016131;response to brassinosteroid stimulus|GO:0009741;response to light stimulus|GO:0009416	endomembrane system|GO:0012505	oxygen binding|GO:0019825;steroid hydroxylase activity|GO:0008395	CHR2	chr2:11387778-11390491 FORWARD
At2g26975	0	2.14964	0	0	copper transporter, putative	copper ion transport|GO:0006825	integral to membrane|GO:0016021	copper ion transmembrane transporter activity|GO:0005375	CHR2	chr2:11520070-11520507 FORWARD
At2g27130	0	0	0	2.33701	protease inhibitor/seed storage/lipid transfer protein (LTP) family protein	lipid transport|GO:0006869	anchored to membrane|GO:0031225	lipid binding|GO:0008289	CHR2	chr2:11602457-11603473 FORWARD
At2g27140	0	0	-2.43234	0	heat shock family protein		cellular_component_unknown|GO:0005575	molecular_function_unknown|GO:0003674	CHR2	chr2:11605574-11606342 REVERSE
At2g27210	0	2.83188	0	0	kelch repeat-containing serine/threonine phosphoesterase family protein	biological_process_unknown|GO:0008150	cellular_component_unknown|GO:0005575	protein serine/threonine phosphatase activity|GO:0004722	CHR2	chr2:11637266-11643260 FORWARD
At2g27220	0	0	-1.91817	0	BLH5 (BELL1-LIKE HOMEODOMAIN 5); DNA binding / transcription factor		nucleus|GO:0005634	DNA binding|GO:0003677;transcription factor activity|GO:0003700	CHR2	chr2:11644384-11646615 REVERSE
At2g27290	0	0	0	-4.23342	similar to unknown protein [Arabidopsis thaliana] (TAIR:AT2G20940.1); similar to Os04g0416000 [Oryza sativa (japonica cultivar-group)] (GB:NP_001052762.1); similar to Predicted membrane protein (ISS) [Ostreococcus tauri] (GB:CAL57011.1); similar to OSIGBa0092M08.4 [Oryza sativa (indica cultivar-group)] (GB:CAH67592.1); contains InterPro domain Protein of unknown function DUF1279; (InterPro:IPR009…	biological_process_unknown|GO:0008150	chloroplast thylakoid membrane|GO:0009535	molecular_function_unknown|GO:0003674	CHR2	chr2:11685664-11686843 REVERSE
At2g27450	2.10186	0	2.06632	0	NLP1 (NITRILASE-LIKE PROTEIN 1); hydrolase, acting on carbon-nitrogen (but not peptide) bonds	nitrogen compound metabolic process|GO:0006807;putrescine biosynthetic process|GO:0009446	0	N-carbamoylputrescine amidase activity|GO:0050126;hydrolase activity, acting on carbon-nitrogen (but not peptide) bonds|GO:0016810	-	chr2:11744744-11746655 REVERSE
At2g27480	0	0	-3.40747	0	-		cellular component unknown|GO:0008372	other binding|GO:0005509	CHR2	-
At2g27510	1.55828	0	0	0	ATFD3 (FERREDOXIN 3); electron carrier	electron transport|GO:0006118	chloroplast|GO:0009507	electron carrier activity|GO:0009055	CHR2	chr2:11765359-11765826 REVERSE
At2g27710	0	0	2.25961	0	60S acidic ribosomal protein P2 (RPP2B)	response to cold|GO:0009409;translational elongation|GO:0006414	cytosolic ribosome (sensu Eukaryota)|GO:0005830;ribosome|GO:0005840	structural constituent of ribosome|GO:0003735	-	chr2:11824006-11824747 FORWARD
At2g27730	1.53336	0	0	0	Identical to Unknown mitochondrial protein At2g27730 [Arabidopsis Thaliana] (GB:Q9ZUX4;GB:Q8LBD1); similar to Os09g0568900 [Oryza sativa (japonica cultivar-group)] (GB:NP_001063974.1); similar to putative F1F0-ATPase inhibitor protein [Oryza sativa (japonica cultivar-group)] (GB:BAD13133.1); similar to Os08g0559000 [Oryza sativa (japonica cultivar-group)] (GB:NP_001062499.1)	photorespiration|GO:0009853	mitochondrial membrane|GO:0031966;mitochondrion|GO:0005739;respiratory chain complex I|GO:0045271	molecular_function_unknown|GO:0003674	CHR2	chr2:11827133-11827944 REVERSE
At2g27920	0	0	-2.4167	0	SCPL51; serine carboxypeptidase		endomembrane system|GO:0012505;mitochondrion|GO:0005739	serine carboxypeptidase activity|GO:0004185	-	chr2:11892854-11895809 REVERSE
At2g28010	0	2.54672	0	0	aspartyl protease family protein	proteolysis|GO:0006508	endomembrane system|GO:0012505	pepsin A activity|GO:0004194	CHR2	chr2:11937656-11938846 REVERSE
At2g28120	1.57696	0	0	0	nodulin family protein	N-terminal protein myristoylation|GO:0006499	endomembrane system|GO:0012505	0	CHR2	chr2:11993011-11994744 FORWARD
At2g28530	0	0	0	-3.04044	nucleic acid binding / nucleotide binding / protein binding / zinc ion binding	0	0	nucleic acid binding|GO:0003676;nucleotide binding|GO:0000166;protein binding|GO:0005515;zinc ion binding|GO:0008270	CHR2	chr2:12225729-12230671 FORWARD
At2g28550	0	0	0	3.09737	TOE1 (TARGET OF EAT1 1); DNA binding / transcription factor	organ morphogenesis|GO:0009887;regulation of transcription, DNA-dependent|GO:0006355	nucleus|GO:0005634	DNA binding|GO:0003677;transcription factor activity|GO:0003700	CHR2	chr2:12233521-12235328 REVERSE
At2g28570	0	0	0	-3.19063	unknown protein	biological_process_unknown|GO:0008150	0	molecular_function_unknown|GO:0003674	CHR2	chr2:12249141-12249377 FORWARD
At2g28580	0	0	0	3.71813	similar to unknown protein [Arabidopsis thaliana] (TAIR:AT2G44930.1); similar to Plant protein of unknown function [Medicago truncatula] (GB:ABE78995.1); contains InterPro domain Protein of unknown function DUF247, plant; (InterPro:IPR004158)	biological_process_unknown|GO:0008150	cellular_component_unknown|GO:0005575	molecular_function_unknown|GO:0003674	CHR2	chr2:12251962-12255347 FORWARD
At2g28630	1.9863	0	0	0	beta-ketoacyl-CoA synthase family protein	0	endomembrane system|GO:0012505	acyltransferase activity|GO:0008415	CHR2	chr2:12282796-12284226 REVERSE
At2g28670	-3.65713	0	0	0	disease resistance-responsive family protein / fibroin-related	0	endomembrane system|GO:0012505	molecular_function_unknown|GO:0003674	CHR2	chr2:12307457-12308800 REVERSE
At2g28760	1.64768	0	0	0	UXS6	nucleotide-sugar metabolic process|GO:0009225	chloroplast|GO:0009507	catalytic activity|GO:0003824	CHR2	chr2:12343546-12345719 REVERSE
At2g28800	6.97667	0	0	0	ALB3 (ALBINO 3); protein translocase	protein import into chloroplast thylakoid membrane|GO:0045038	chloroplast thylakoid membrane|GO:0009535;chloroplast|GO:0009507	protein transmembrane transporter activity|GO:0015450	CHR2	chr2:12363746-12366235 REVERSE
At2g28870	0	2.72175	0	0	similar to unknown protein [Arabidopsis thaliana] (TAIR:AT5G59360.1)	biological_process_unknown|GO:0008150	cellular_component_unknown|GO:0005575	molecular_function_unknown|GO:0003674	CHR2	chr2:12401440-12401910 REVERSE
At2g28900	0	0	0	-4.22563	OEP16 (OUTER ENVELOPE PROTEIN 16); protein translocase	protein import into chloroplast stroma|GO:0045037;protein transport|GO:0015031;response to cold|GO:0009409;response to jasmonic acid stimulus|GO:0009753;response to wounding|GO:0009611	plastid outer membrane|GO:0009527	protein transmembrane transporter activity|GO:0015450	CHR2	chr2:12421500-12422536 REVERSE
At2g28940	0	0	-2.28619	0	protein kinase family protein		endomembrane system|GO:0012505	kinase activity|GO:0016301	-	chr2:12433930-12435755 REVERSE
At2g29070	1.91895	0	0	0	ubiquitin fusion degradation UFD1 family protein	ubiquitin-dependent protein catabolic process|GO:0006511	cellular_component_unknown|GO:0005575	0	-	chr2:12495138-12496412 FORWARD
At2g29100	0	0	-2.05206	0	ATGLR2.9 (Arabidopsis thaliana glutamate receptor 2.9)		endomembrane system|GO:0012505;membrane|GO:0016020	intracellular ligand-gated ion channel activity|GO:0005217	CHR2	chr2:12508169-12511989 REVERSE
At2g29120	0	2.12528	0	0	ATGLR2.7 (Arabidopsis thaliana glutamate receptor 2.7)	cellular calcium ion homeostasis|GO:0006874;response to light stimulus|GO:0009416	endomembrane system|GO:0012505;membrane|GO:0016020	intracellular ligand-gated ion channel activity|GO:0005217	CHR2	chr2:12518556-12522970 REVERSE
At2g29130	0	0	3.66767	0	LAC2 (laccase 2); copper ion binding / oxidoreductase	0	endomembrane system|GO:0012505	copper ion binding|GO:0005507;oxidoreductase activity|GO:0016491	CHR2	chr2:12532266-12534776 REVERSE
At2g29220	0	0	-2.08848	0	lectin protein kinase, putative		endomembrane system|GO:0012505	kinase activity|GO:0016301	CHR2	chr2:12569858-12571741 REVERSE
At2g29240	3.74382	0	0	0	Ulp1 protease family protein	proteolysis|GO:0006508	mitochondrion|GO:0005739	cysteine-type peptidase activity|GO:0008234	-	chr2:12580448-12584889 REVERSE
At2g29250	0	2.29139	0	0	lectin protein kinase, putative	protein amino acid phosphorylation|GO:0006468	endomembrane system|GO:0012505	kinase activity|GO:0016301	CHR2	chr2:12585986-12587857 REVERSE
At2g29260	0	0	0	2.31083	tropinone reductase, putative / tropine dehydrogenase, putative	metabolic process|GO:0008152	chloroplast|GO:0009507	oxidoreductase activity|GO:0016491	-	chr2:12589600-12591031 FORWARD
At2g29340	0	0	2.17371	2.28877	short-chain dehydrogenase/reductase (SDR) family protein	metabolic process|GO:0008152	0	oxidoreductase activity|GO:0016491	CHR2	chr2:12604208-12605383 FORWARD
At2g29350	0	0	-1.92778	-3.27245	SAG13 (Senescence-associated gene 13); oxidoreductase	aging|GO:0007568	0	alcohol dehydrogenase activity|GO:0004022;oxidoreductase activity|GO:0016491	CHR2	chr2:12608332-12609299 FORWARD
At2g29390	12.0654	2.61584	0	-5.50014	SMO2-1 (sterol 4-alpha-methyl-oxidase 1)	sterol biosynthetic process|GO:0016126	membrane|GO:0016020	C-4 methylsterol oxidase activity|GO:0000254	CHR2	chr2:12617835-12619006 REVERSE
At2g29420	0	-3.00859	0	0	ATGSTU7 (GLUTATHIONE S-TRANSFERASE 25); glutathione transferase	response to salicylic acid stimulus|GO:0009751;toxin catabolic process|GO:0009407	cytoplasm|GO:0005737	glutathione transferase activity|GO:0004364	CHR2	chr2:12625188-12625948 REVERSE
At2g29440	0	4.29767	0	0	ATGSTU6 (GLUTATHIONE S-TRANSFERASE 24); glutathione transferase	toxin catabolic process|GO:0009407	cytoplasm|GO:0005737	glutathione transferase activity|GO:0004364	-	chr2:12627236-12628176 REVERSE
At2g29470	0	0	-2.60452	0	ATGSTU3 (GLUTATHIONE S-TRANSFERASE 21); glutathione transferase		cytoplasm|GO:0005737	glutathione transferase activity|GO:0004364	-	chr2:12635743-12636567 REVERSE
At2g29680	0	2.23402	0	0	CDC6 (CDC6)	DNA replication|GO:0006260;regulation of progression through cell cycle|GO:0000074	chloroplast|GO:0009507	0	CHR2	chr2:12696663-12699931 FORWARD
At2g29840	0	2.87943	0	0	protein binding / zinc ion binding	0	0	protein binding|GO:0005515;zinc ion binding|GO:0008270	CHR2	chr2:12739464-12741060 REVERSE
At2g29920	0	3.11217	0	0	unknown protein	biological_process_unknown|GO:0008150	cellular_component_unknown|GO:0005575	molecular_function_unknown|GO:0003674	-	chr2:12761571-12762461 FORWARD
At2g29980	0	0	2.18851	3.11816	FAD3 (FATTY ACID DESATURASE 3); omega-3 fatty acid desaturase	unsaturated fatty acid biosynthetic process|GO:0006636	endoplasmic reticulum|GO:0005783	omega-3 fatty acid desaturase activity|GO:0042389	CHR2	chr2:12789334-12792023 REVERSE
At2g30060	0	0	0	4.3589	Ran-binding protein 1b (RanBP1b)	protein import into nucleus, translocation|GO:0000060	cellular_component_unknown|GO:0005575	Ran GTPase binding|GO:0008536	CHR2	chr2:12834112-12835628 FORWARD
At2g30100	0	0	0	4.79362	ubiquitin family protein	ubiquitin cycle|GO:0006512	chloroplast|GO:0009507	protein binding|GO:0005515	-	chr2:12854905-12858985 FORWARD
At2g30115	0	0	2.87031	0	similar to microtubule associated protein (MAP65/ASE1) family protein [Arabidopsis thaliana] (TAIR:AT2G38720.1); similar to MAP65/ASE1; t-snare [Medicago truncatula] (GB:ABE78419.1); contains domain PROTEIN REGULATOR OF CYTOKINESIS 1 PRC1-RELATED (PTHR19321:SF5); contains domain PROTEIN REGULATOR OF CYTOKINESIS 1 PRC1-RELATED (PTHR19321)	biological_process_unknown|GO:0008150	cellular_component_unknown|GO:0005575	molecular_function_unknown|GO:0003674	-	chr2:12865746-12866547 FORWARD
At2g30120	0	2.49809	0	0	transcription factor	regulation of transcription, DNA-dependent|GO:0006355	0	transcription factor activity|GO:0003700	CHR2	chr2:12868409-12868939 REVERSE
At2g30340	0	0	0	3.83485	LOB domain protein 13 / lateral organ boundaries domain protein 13 (LBD13)	biological_process_unknown|GO:0008150	cellular_component_unknown|GO:0005575	molecular_function_unknown|GO:0003674	CHR2	chr2:12938383-12939617 REVERSE
At2g30480	-3.0707	0	5.42216	0	similar to P0028E10.10 [Oryza sativa (japonica cultivar-group)] (GB:BAB39906.1); similar to Os01g0167700 [Oryza sativa (japonica cultivar-group)] (GB:NP_001042122.1)	biological_process_unknown|GO:0008150	cellular_component_unknown|GO:0005575	molecular_function_unknown|GO:0003674	CHR2	chr2:12995403-13000007 REVERSE
At2g30490	0	2.25174	0	0	ATC4H (CINNAMATE-4-HYDROXYLASE)	phenylpropanoid biosynthetic process|GO:0009699;response to light stimulus|GO:0009416;response to wounding|GO:0009611	cellulose and pectin-containing cell wall|GO:0009505;endoplasmic reticulum|GO:0005783	trans-cinnamate 4-monooxygenase activity|GO:0016710	-	chr2:13000938-13002760 REVERSE
At2g30550	0	0	0	2.3696	lipase class 3 family protein	lipid metabolic process|GO:0006629	chloroplast|GO:0009507	triacylglycerol lipase activity|GO:0004806	CHR2	chr2:13021961-13024082 FORWARD
At2g30570	1.9885	-3.2197	0	0	photosystem II reaction center W (PsbW) protein-related	biological_process_unknown|GO:0008150	chloroplast|GO:0009507;photosystem II|GO:0009523	molecular_function_unknown|GO:0003674	CHR2	chr2:13026403-13027130 REVERSE
At2g30630	0	2.31444	0	0	similar to unknown protein [Arabidopsis thaliana] (TAIR:AT1G06750.1); similar to conserved hypothetical protein [Medicago truncatula] (GB:ABE83048.1); contains domain no description (G3D.3.40.50.300); contains domain P-loop containing nucleoside triphosphate hydrolases (SSF52540)	-	-	-	-	chr2:13053960-13056183 REVERSE
At2g30695	2.09362	0	0	2.64651	similar to Os01g0894700 [Oryza sativa (japonica cultivar-group)] (GB:NP_001045071.1); similar to P0696G06.13 [Oryza sativa (japonica cultivar-group)] (GB:BAC06256.1); similar to Os09g0515400 [Oryza sativa (japonica cultivar-group)] (GB:NP_001063667.1)	0	chloroplast|GO:0009507	molecular_function_unknown|GO:0003674	CHR2	chr2:13086346-13088172 REVERSE
At2g30710	0	2.08133	0	0	RabGAP/TBC domain-containing protein	regulation of Rab GTPase activity|GO:0032313	intracellular|GO:0005622	RAB GTPase activator activity|GO:0005097	-	chr2:13093224-13096068 REVERSE
At2g30730	0	0	-2.20863	0	serine/threonine protein kinase, putative		cellular_component_unknown|GO:0005575	kinase activity|GO:0016301	CHR2	chr2:13100222-13101754 FORWARD
At2g30780	0	2.43978	0	0	pentatricopeptide (PPR) repeat-containing protein	biological_process_unknown|GO:0008150	0	molecular_function_unknown|GO:0003674	CHR2	chr2:13123624-13125136 FORWARD
At2g30880	0	0	-3.11483	0	pleckstrin homology (PH) domain-containing protein		chloroplast|GO:0009507	0	-	chr2:13150003-13152795 REVERSE
At2g30920	0	0	2.66858	0	ATCOQ3 (EMBRYO DEFECTIVE 3002)	embryonic development ending in seed dormancy|GO:0009793;ubiquinone biosynthetic process|GO:0006744	mitochondrial envelope|GO:0005740	hexaprenyldihydroxybenzoate methyltransferase activity|GO:0004395;polyprenyldihydroxybenzoate methyltransferase activity|GO:0010420	-	chr2:13164486-13166901 REVERSE
At2g30942	0	3.00246	0	0	similar to unknown protein [Arabidopsis thaliana] (TAIR:AT1G06515.2); similar to unknown protein [Oryza sativa (japonica cultivar-group)] (GB:BAC79952.1)	biological_process_unknown|GO:0008150	0	molecular_function_unknown|GO:0003674	CHR2	chr2:13178030-13178912 FORWARD
At2g30960	0	2.18108	0	0	VAR2 (VARIEGATED 2); ATP-dependent peptidase/ ATPase/ metallopeptidase/ zinc ion binding	ATP-dependent proteolysis|GO:0006510;PSII associated light-harvesting complex II catabolic process|GO:0010304;photoinhibition|GO:0010205;thylakoid membrane organization and biogenesis|GO:0010027	chloroplast thylakoid membrane|GO:0009535;chloroplast|GO:0009507	ATP-dependent peptidase activity|GO:0004176;ATPase activity|GO:0016887;metallopeptidase activity|GO:0008237;zinc ion binding|GO:0008270	CHR2	chr2:13181769-13184141 FORWARD
At2g31010	0	4.68984	0	0	protein kinase family protein	protein amino acid phosphorylation|GO:0006468	cellular_component_unknown|GO:0005575	kinase activity|GO:0016301	-	chr2:13202016-13206719 FORWARD
At2g31035	0	2.47194	0	0	similar to oxysterol-binding family protein [Arabidopsis thaliana] (TAIR:AT2G31030.1)	biological_process_unknown|GO:0008150	cellular_component_unknown|GO:0005575	molecular_function_unknown|GO:0003674	CHR2	chr2:13215744-13215995 FORWARD
At2g31070	0	2.80326	0	0	TCP10 (TCP domain protein 10); transcription factor	leaf development|GO:0048366;regulation of transcription|GO:0045449	cellular_component_unknown|GO:0005575	transcription factor activity|GO:0003700	CHR2	chr2:13228061-13229146 REVERSE
At2g31140	0	3.58412	0	0	serine-type peptidase	proteolysis|GO:0006508	membrane|GO:0016020	serine-type peptidase activity|GO:0008236	CHR2	chr2:13277165-13278696 FORWARD
At2g31240	0	2.36834	0	-4.25354	tetratricopeptide repeat (TPR)-containing protein	0	0	binding|GO:0005488	CHR2	chr2:13324647-13326595 REVERSE
At2g31260	0	0	3.24013	0	APG9 (AUTOPHAGY 9)	autophagy|GO:0006914	0	0	CHR2	chr2:13329368-13333370 REVERSE
At2g31290	0	4.68394	0	0	similar to unknown protein [Arabidopsis thaliana] (TAIR:AT3G63090.1); similar to hypothetical protein 31.t00019 [Brassica oleracea] (GB:ABD65113.1); contains InterPro domain Protein of unknown function DUF860, plant; (InterPro:IPR008578)	biological_process_unknown|GO:0008150	mitochondrion|GO:0005739	molecular_function_unknown|GO:0003674	CHR2	chr2:13351228-13352475 FORWARD
At2g31305	2.0036	0	0	0	similar to hypothetical protein DDBDRAFT_0190820 [Dictyostelium discoideum AX4] (GB:XP_646558.1); similar to Os05g0270400 [Oryza sativa (japonica cultivar-group)] (GB:NP_001055058.1); contains InterPro domain Protein phosphatase inhibitor; (InterPro:IPR011107)	biological_process_unknown|GO:0008150	chloroplast|GO:0009507	molecular_function_unknown|GO:0003674	-	chr2:13357986-13358309 FORWARD
At2g31370	0	3.31838	0	0	bZIP transcription factor (POSF21)	regulation of transcription, DNA-dependent|GO:0006355	nucleus|GO:0005634	DNA binding|GO:0003677;transcription factor activity|GO:0003700	-	chr2:13386525-13388149 FORWARD
At2g31420	0	0	-2.20224	0	DNA binding		cellular_component_unknown|GO:0005575	DNA binding|GO:0003677	CHR2	chr2:13400441-13401070 REVERSE
At2g31500	0	0	-2.29059	0	CPK24 (calcium-dependent protein kinase 24); calcium- and calmodulin-dependent protein kinase/ kinase		chloroplast|GO:0009507	calmodulin-dependent protein kinase activity|GO:0004683;kinase activity|GO:0016301	CHR2	chr2:13421093-13423401 FORWARD
At2g31560	0	0	0	-3.0443	similar to unknown protein [Arabidopsis thaliana] (TAIR:AT1G05870.2); similar to hypothetical protein [Oryza sativa (japonica cultivar-group)] (GB:BAB86085.1); similar to Os11g0282300 [Oryza sativa (japonica cultivar-group)] (GB:NP_001067693.1); similar to Os12g0230600 [Oryza sativa (japonica cultivar-group)] (GB:NP_001066444.1); contains InterPro domain Protein of unknown function DUF1685; (Inte…	biological_process_unknown|GO:0008150	cellular_component_unknown|GO:0005575	molecular_function_unknown|GO:0003674	CHR2	chr2:13443688-13444389 FORWARD
At2g31865	0	-4.94578	0	0	poly (ADP-ribose) glycohydrolase (PARG) family protein	biological_process_unknown|GO:0008150	cellular_component_unknown|GO:0005575	poly(ADP-ribose) glycohydrolase activity|GO:0004649	CHR2	chr2:13553867-13556549 REVERSE
At2g31920	0	0	2.43177	0	similar to unknown protein [Arabidopsis thaliana] (TAIR:AT3G19610.1); similar to Os09g0516700 [Oryza sativa (japonica cultivar-group)] (GB:NP_001063674.1); similar to Os03g0181800 [Oryza sativa (japonica cultivar-group)] (GB:NP_001049172.1); similar to unknown protein [Oryza sativa (japonica cultivar-group)] (GB:BAD44860.1); contains InterPro domain Nucleic acid-binding, OB-fold; (InterPro:IPR008…	0	chloroplast|GO:0009507	0	CHR2	chr2:13581130-13583444 REVERSE
At2g32080	0	0	-2.49319	0	PUR ALPHA-1 (purin-rich alpha 1); nucleic acid binding		cytoplasm|GO:0005737	nucleic acid binding|GO:0003676	CHR2	chr2:13649793-13651113 REVERSE
At2g32090	0	0	0	-3.16488	lactoylglutathione lyase family protein / glyoxalase I family protein	carbohydrate metabolic process|GO:0005975	cellular_component_unknown|GO:0005575	lactoylglutathione lyase activity|GO:0004462	-	chr2:13651797-13652685 FORWARD
At2g32210	0	0	0	2.98042	similar to unknown protein [Arabidopsis thaliana] (TAIR:AT2G32190.1); similar to conserved hypothetical protein [Medicago truncatula] (GB:ABD32591.1)	biological_process_unknown|GO:0008150	0	molecular_function_unknown|GO:0003674	CHR2	chr2:13685154-13685631 FORWARD
At2g32290	0	0	0	2.61824	BMY5 (beta-amylase 5); beta-amylase	cellulose biosynthetic process|GO:0030244;polysaccharide catabolic process|GO:0000272	cellular_component_unknown|GO:0005575	beta-amylase activity|GO:0016161	CHR2	chr2:13721720-13723983 REVERSE
At2g32310	0	3.75252	0	0	contains InterPro domain FMN-binding split barrel; (InterPro:IPR009002)	biological_process_unknown|GO:0008150	cellular_component_unknown|GO:0005575	molecular_function_unknown|GO:0003674	CHR2	chr2:13731787-13733017 FORWARD
At2g32360	-2.43805	2.77814	0	0	ubiquitin family protein	ubiquitin cycle|GO:0006512	cellular_component_unknown|GO:0005575	molecular_function_unknown|GO:0003674	CHR2	chr2:13744096-13744623 REVERSE
At2g32460	0	0	0	4.28398	AtM1/AtMYB101/MYB101 (myb domain protein 101)	gibberellic acid mediated signaling|GO:0009740;positive regulation of abscisic acid mediated signaling|GO:0009789;regulation of transcription, DNA-dependent|GO:0006355	nucleus|GO:0005634	DNA binding|GO:0003677;transcription factor activity|GO:0003700	CHR2	chr2:13789496-13791436 REVERSE
At2g32590	0	2.10939	0	0	similar to Barren [Medicago truncatula] (GB:ABD32414.1); contains InterPro domain Barren; (InterPro:IPR008418)	mitosis|GO:0007067;mitotic cell cycle|GO:0000278	chloroplast|GO:0009507;nucleus|GO:0005634	0	CHR2	chr2:13836497-13840286 REVERSE
At2g32610	0	2.65125	0	0	ATCSLB01 (Cellulose synthase-like B1); transferase/ transferase, transferring glycosyl groups	polysaccharide biosynthetic process|GO:0000271	membrane|GO:0016020	cellulose synthase activity|GO:0016759;transferase activity, transferring glycosyl groups|GO:0016757;transferase activity|GO:0016740	CHR2	chr2:13843311-13846590 FORWARD
At2g32640	-2.74704	2.66054	0	0	similar to Glycine/D-amino acid oxidases-like [Oryza sativa (ISS) [Ostreococcus tauri] (GB:CAL50078.1); similar to Os08g0422000 [Oryza sativa (japonica cultivar-group)] (GB:NP_001061825.1); contains domain no description (G3D.3.50.50.60); contains domain FAD/NAD(P)-binding domain (SSF51905)	-	-	-	CHR2	chr2:13855572-13857888 REVERSE
At2g32660	-2.61474	0	0	0	disease resistance family protein / LRR family protein	defense response|GO:0006952;signal transduction|GO:0007165	cellular_component_unknown|GO:0005575	kinase activity|GO:0016301;protein binding|GO:0005515	CHR2	chr2:13860974-13862743 REVERSE
At2g32700	0	0	2.39171	0	WD-40 repeat family protein	biological_process_unknown|GO:0008150	cellular_component_unknown|GO:0005575	molecular_function_unknown|GO:0003674	CHR2	chr2:13874312-13878921 FORWARD
At2g32740	0	0	0	2.4669	exostosin family protein	biological_process_unknown|GO:0008150	membrane|GO:0016020	catalytic activity|GO:0003824	CHR2	chr2:13893903-13895309 FORWARD
At2g32750	0	0	5.29107	0	exostosin family protein		membrane|GO:0016020	catalytic activity|GO:0003824	CHR2	chr2:13896718-13898247 FORWARD
At2g32810	0	2.13737	0	0	AP4.3A; ATP binding / protein kinase	protein amino acid phosphorylation|GO:0006468	cellular_component_unknown|GO:0005575	ATP binding|GO:0005524;protein kinase activity|GO:0004672	CHR2	chr2:13923555-13926110 FORWARD
At2g32830	0	2.7714	0	0	PHT5 (phosphate transporter 5); inorganic phosphate transporter/ phosphate transporter	phosphate transport|GO:0006817;transport|GO:0006810	integral to membrane|GO:0016021	inorganic phosphate transmembrane transporter activity|GO:0005315;phosphate transmembrane transporter activity|GO:0015114	CHR2	chr2:13934831-13936734 REVERSE
At2g32850	0	0	0	3.21294	protein kinase family protein	protein amino acid phosphorylation|GO:0006468	cellular_component_unknown|GO:0005575	ATP binding|GO:0005524;protein kinase activity|GO:0004672	CHR2	chr2:13942525-13945054 REVERSE
At2g32990	0	0	0	3.75527	glycosyl hydrolase family 9 protein	carbohydrate metabolic process|GO:0005975	endomembrane system|GO:0012505	hydrolase activity, hydrolyzing O-glycosyl compounds|GO:0004553	CHR2	chr2:14010438-14012921 FORWARD
At2g33240	0	2.1772	0	0	XID (Myosin-like protein XID); motor/ protein binding	actin filament-based movement|GO:0030048	myosin complex|GO:0016459	motor activity|GO:0003774;protein binding|GO:0005515	CHR2	chr2:14094019-14103991 REVERSE
At2g33270	0	2.30746	0	0	thioredoxin family protein	cell redox homeostasis|GO:0045454	0	thiol-disulfide exchange intermediate activity|GO:0030508	-	chr2:14110758-14112281 FORWARD
At2g33350	0	2.43305	0	0	similar to zinc finger CONSTANS-related [Arabidopsis thaliana] (TAIR:AT1G04500.1); similar to CCT motif family protein, expressed [Oryza sativa (japonica cultivar-group)] (GB:ABF93890.1); contains InterPro domain CCT; (InterPro:IPR010402)	biological_process_unknown|GO:0008150	cellular_component_unknown|GO:0005575	molecular_function_unknown|GO:0003674	-	chr2:14141192-14143912 FORWARD
At2g33400	1.59596	0	0	0	similar to unknown protein [Arabidopsis thaliana] (TAIR:AT5G44040.1); similar to hypothetical protein [Plasmodium falciparum 3D7] (GB:NP_703516.1); similar to Os04g0511700 [Oryza sativa (japonica cultivar-group)] (GB:NP_001053294.1); similar to OSIGBa0157K09-H0214G12.18 [Oryza sativa (indica cultivar-group)] (GB:CAH68007.1)	biological_process_unknown|GO:0008150	0	molecular_function_unknown|GO:0003674	CHR2	chr2:14160407-14161477 REVERSE
At2g33520	0	2.65644	0	0	similar to proline-rich family protein [Arabidopsis thaliana] (TAIR:AT1G12810.1); similar to Os08g0536400 [Oryza sativa (japonica cultivar-group)] (GB:NP_001062364.1)	biological_process_unknown|GO:0008150	cellular_component_unknown|GO:0005575	molecular_function_unknown|GO:0003674	CHR2	chr2:14203952-14204590 FORWARD
At2g33550	0	0	2.39039	0	gt-2-related	regulation of transcription|GO:0045449	nucleus|GO:0005634	transcription factor activity|GO:0003700	-	chr2:14217256-14218563 REVERSE
At2g33600	0	2.61792	0	0	cinnamoyl-CoA reductase family	lignin biosynthetic process|GO:0009809	0	cinnamoyl-CoA reductase activity|GO:0016621	CHR2	chr2:14233949-14235574 FORWARD
At2g33700	0	0	-2.47373	0	protein phosphatase 2C, putative / PP2C, putative		protein serine/threonine phosphatase complex|GO:0008287	protein phosphatase type 2C activity|GO:0015071	CHR2	chr2:14261276-14262860 FORWARD
At2g33740	0	0	3.03964	0	CUTA	biological_process_unknown|GO:0008150	chloroplast|GO:0009507	copper ion binding|GO:0005507	CHR2	chr2:14276666-14278599 FORWARD
At2g33760	0	4.32428	0	-3.40904	pentatricopeptide (PPR) repeat-containing protein	0	cellular_component_unknown|GO:0005575	molecular_function_unknown|GO:0003674	CHR2	chr2:14282876-14284627 FORWARD
At2g33790	2.84174	0	0	0	pollen Ole e 1 allergen and extensin family protein	biological_process_unknown|GO:0008150	endomembrane system|GO:0012505	molecular_function_unknown|GO:0003674	CHR2	chr2:14300938-14302313 REVERSE
At2g33810	0	0	0	3.14598	SPL3 (SQUAMOSA PROMOTER BINDING PROTEIN-LIKE 3); transcription factor	flower development|GO:0009908;inflorescence development|GO:0010229;positive regulation of flower development|GO:0009911;regulation of vegetative phase change|GO:0010321	nucleus|GO:0005634	DNA binding|GO:0003677;transcription factor activity|GO:0003700	CHR2	chr2:14312418-14312904 FORWARD
At2g33855	0	-2.97276	0	0	similar to OSIGBa0106G07.5 [Oryza sativa (indica cultivar-group)] (GB:CAH67309.1); similar to Os04g0475300 [Oryza sativa (japonica cultivar-group)] (GB:NP_001053073.1)	0	cellular_component_unknown|GO:0005575	0	CHR2	chr2:14331793-14332227 REVERSE
At2g33860	0	-3.16854	0	0	ETT (ETTIN); transcription factor	abaxial cell fate specification|GO:0010158;auxin metabolic process|GO:0009850;regulation of transcription, DNA-dependent|GO:0006355;response to auxin stimulus|GO:0009733;vegetative phase change|GO:0010050	nucleus|GO:0005634	DNA binding|GO:0003677;transcription factor activity|GO:0003700	CHR2	chr2:14332520-14335689 REVERSE
At2g34090	0	2.5503	0	0	MEE18 (maternal effect embryo arrest 18)	embryonic development ending in seed dormancy|GO:0009793	cellular_component_unknown|GO:0005575	molecular_function_unknown|GO:0003674	-	chr2:14403362-14406249 REVERSE
At2g34170	0	0	2.69914	0	similar to unknown protein [Arabidopsis thaliana] (TAIR:AT1G29240.1); similar to Protein of unknown function DUF688 [Medicago truncatula] (GB:ABE80249.1); contains InterPro domain Protein of unknown function DUF688; (InterPro:IPR007789)	biological_process_unknown|GO:0008150	0	molecular_function_unknown|GO:0003674	CHR2	chr2:14435377-14437130 FORWARD
At2g34210	0	0	-2.28802	0	KOW domain-containing transcription factor family protein		intracellular|GO:0005622;ribosome|GO:0005840	transcription initiation factor activity|GO:0016986	CHR2	chr2:14453017-14457601 FORWARD
At2g34230	0	2.15594	0	0	similar to MEE20 (maternal effect embryo arrest 20) [Arabidopsis thaliana] (TAIR:AT2G34220.1); contains InterPro domain Protein of unknown function DUF627; (InterPro:IPR006866); contains InterPro domain Protein of unknown function DUF629; (InterPro:IPR006865)	biological_process_unknown|GO:0008150	cellular_component_unknown|GO:0005575	molecular_function_unknown|GO:0003674	CHR2	chr2:14461718-14464048 FORWARD
At2g34310	0	0	2.47582	0	similar to unknown protein [Arabidopsis thaliana] (TAIR:AT1G29530.1); similar to expressed protein, putative [Medicago truncatula] (GB:ABE81136.1)	biological_process_unknown|GO:0008150	cellular_component_unknown|GO:0005575	molecular_function_unknown|GO:0003674	-	chr2:14485643-14486891 REVERSE
At2g34350	0	0	0	2.41179	nodulin-related	transport|GO:0006810	endomembrane system|GO:0012505;integral to membrane|GO:0016021	transporter activity|GO:0005215	CHR2	chr2:14500703-14502723 FORWARD
At2g34390	3.63405	0	2.19178	0	NIP2;1/NLM4 (NOD26-LIKE INTRINSIC PROTEIN 2;1); water channel	transport|GO:0006810	membrane|GO:0016020	water channel activity|GO:0015250	CHR2	chr2:14521696-14522872 REVERSE
At2g34460	6.46765	0	0	0	flavin reductase-related	cellular metabolic process|GO:0044237	chloroplast thylakoid membrane|GO:0009535;plastoglobule|GO:0010287	catalytic activity|GO:0003824;coenzyme binding|GO:0050662	CHR2	chr2:14536714-14537811 FORWARD
At2g34470	0	2.79051	0	0	flavin reductase-related	cellular metabolic process|GO:0044237	chloroplast thylakoid membrane|GO:0009535;plastoglobule|GO:0010287	catalytic activity|GO:0003824;coenzyme binding|GO:0050662	CHR2	chr2:14536714-14537811 FORWARD
At2g34510	0	0	3.70927	0	similar to unknown protein [Arabidopsis thaliana] (TAIR:AT1G29980.1); similar to unknown [Ricinus communis] (GB:CAB02653.1); similar to Os01g0756600 [Oryza sativa (japonica cultivar-group)] (GB:NP_001044289.1); similar to Os01g0531400 [Oryza sativa (japonica cultivar-group)] (GB:NP_001043243.1); contains InterPro domain Galactose-binding like; (InterPro:IPR008979); contains InterPro domain Protei…	biological_process_unknown|GO:0008150	anchored to membrane|GO:0031225	molecular_function_unknown|GO:0003674	CHR2	chr2:14551193-14553811 REVERSE
At2g34520	0	0	-1.93187	0	RPS14 (ribosomal protein S14); structural constituent of ribosome		mitochondrial small ribosomal subunit|GO:0005763;mitochondrion|GO:0005739	structural constituent of ribosome|GO:0003735	CHR2	chr2:14555297-14555791 REVERSE
At2g34655	1.62692	0	0	0	unknown protein	biological_process_unknown|GO:0008150	endomembrane system|GO:0012505	molecular_function_unknown|GO:0003674	CHR2	chr2:14603915-14603983 FORWARD
At2g34670	0	0	-3.047	0	proline-rich family protein		nucleus|GO:0005634	steroid hormone receptor activity|GO:0003707;transcription factor activity|GO:0003700	CHR2	chr2:14620318-14622310 REVERSE
At2g34720	2.15167	0	0	0	CCAAT-binding transcription factor (CBF-B/NF-YA) family protein	regulation of timing of transition from vegetative to reproductive phase|GO:0048510;regulation of transcription, DNA-dependent|GO:0006355	CCAAT-binding factor complex|GO:0016602;nucleus|GO:0005634	transcription factor activity|GO:0003700	-	chr2:14657097-14658334 REVERSE
At2g34780	0	0	0	-2.84601	EMB1611/MEE22 (EMBRYO DEFECTIVE 1611, maternal effect embryo arrest 22)	embryonic development ending in seed dormancy|GO:0009793	cellular_component_unknown|GO:0005575	molecular_function_unknown|GO:0003674	CHR2	chr2:14675732-14680686 FORWARD
At2g34820	2.92495	0	0	0	basic helix-loop-helix (bHLH) family protein	regulation of transcription|GO:0045449	nucleus|GO:0005634	DNA binding|GO:0003677;transcription factor activity|GO:0003700	CHR2	chr2:14696711-14697673 FORWARD
At2g34870	2.68529	0	0	4.03924	MEE26 (maternal effect embryo arrest 26)	embryonic development ending in seed dormancy|GO:0009793	endomembrane system|GO:0012505	molecular_function_unknown|GO:0003674	CHR2	chr2:14717898-14718248 FORWARD
At2g34880	0	0	-3.10333	0	MEE27 (maternal effect embryo arrest 27); transcription factor		nucleus|GO:0005634	transcription factor activity|GO:0003700	CHR2	chr2:14718959-14723713 REVERSE
At2g34930	0	3.1892	0	0	disease resistance family protein	defense response to fungus|GO:0050832;defense response|GO:0006952;signal transduction|GO:0007165	endomembrane system|GO:0012505	protein binding|GO:0005515	CHR2	chr2:14744248-14746965 REVERSE
At2g34940	0	2.55562	-2.90433	0	vacuolar sorting receptor, putative	protein targeting to vacuole|GO:0006623	Golgi transport complex|GO:0017119;integral to plasma membrane|GO:0005887	calcium ion binding|GO:0005509;peptidase activity|GO:0008233	CHR2	chr2:14747576-14750393 FORWARD
At2g35035	0	2.29418	0	3.37104	URED (urease accessory protein D); nickel ion binding	nitrogen compound metabolic process|GO:0006807;positive regulation of metalloenzyme activity|GO:0048554	cellular_component_unknown|GO:0005575	nickel ion binding|GO:0016151	CHR2	chr2:14770466-14772124 REVERSE
At2g35090	0	0	3.50876	0	similar to unknown protein [Arabidopsis thaliana] (TAIR:AT2G35070.1); similar to conserved hypothetical protein [Medicago truncatula] (GB:ABE89621.1); contains domain UNCHARACTERIZED (PTHR14360)	biological_process_unknown|GO:0008150	mitochondrion|GO:0005739	molecular_function_unknown|GO:0003674	-	chr2:14799266-14800109 FORWARD
At2g35130	0	0	-1.93682	0	pentatricopeptide (PPR) repeat-containing protein		endomembrane system|GO:0012505	binding|GO:0005488	CHR2	chr2:14814668-14817243 REVERSE
At2g35155	1.66669	0	0	0	similar to unknown protein [Arabidopsis thaliana] (TAIR:AT5G45030.2); similar to Os08g0407200 [Oryza sativa (japonica cultivar-group)] (GB:NP_001061775.1); similar to OSIGBa0126B18.9 [Oryza sativa (indica cultivar-group)] (GB:CAH66916.1); similar to OSJNBa0008M17.6 [Oryza sativa (japonica cultivar-group)] (GB:CAD41791.2); contains InterPro domain Peptidase, trypsin-like serine and cysteine; (Inte…	biological_process_unknown|GO:0008150	cellular_component_unknown|GO:0005575	molecular_function_unknown|GO:0003674	CHR2	chr2:14826288-14828409 REVERSE
At2g35190	0	2.75847	0	0	NPSN11 (NOVEL PLANT SNARE 11); protein transporter	cytokinesis|GO:0000910	cell plate|GO:0009504	SNAP receptor activity|GO:0005484;protein transporter activity|GO:0008565	CHR2	chr2:14838166-14840058 FORWARD
At2g35200	0	0	0	3.38614	similar to unknown protein [Arabidopsis thaliana] (TAIR:AT1G32690.1); similar to Os04g0591300 [Oryza sativa (japonica cultivar-group)] (GB:NP_001053712.1); similar to Os02g0693000 [Oryza sativa (japonica cultivar-group)] (GB:NP_001047799.1); similar to OSJNBa0009P12.10 [Oryza sativa (japonica cultivar-group)] (GB:CAH68541.2)	biological_process_unknown|GO:0008150	cellular_component_unknown|GO:0005575	molecular_function_unknown|GO:0003674	CHR2	chr2:14840967-14841572 FORWARD
At2g35240	8.50545	0	0	2.5541	plastid developmental protein DAG, putative	0	mitochondrion|GO:0005739	0	CHR2	chr2:14852178-14853341 REVERSE
At2g35340	0	2.37594	0	0	MEE29 (maternal effect embryo arrest 29); ATP-dependent RNA helicase	embryonic development ending in seed dormancy|GO:0009793	endomembrane system|GO:0012505	ATP-dependent RNA helicase activity|GO:0004004	CHR2	chr2:14879807-14886694 FORWARD
At2g35360	0	2.95682	7.48533	0	ubiquitin family protein	protein modification process|GO:0006464	cellular_component_unknown|GO:0005575	molecular_function_unknown|GO:0003674	-	chr2:14896390-14897878 REVERSE
At2g35380	0	0	2.22693	0	peroxidase	response to oxidative stress|GO:0006979	endomembrane system|GO:0012505	peroxidase activity|GO:0004601	CHR2	chr2:14900188-14901037 FORWARD
At2g35420	-2.43832	0	0	0	zinc finger (C3HC4-type RING finger) family protein	0	0	protein binding|GO:0005515;zinc ion binding|GO:0008270	CHR2	chr2:14906794-14907558 REVERSE
At2g35480	0	2.25807	0	0	similar to unknown protein [Arabidopsis thaliana] (TAIR:AT1G32260.1); similar to Os02g0127900 [Oryza sativa (japonica cultivar-group)] (GB:NP_001045765.1)	biological_process_unknown|GO:0008150	mitochondrion|GO:0005739	molecular_function_unknown|GO:0003674	CHR2	chr2:14917609-14918848 FORWARD
At2g35520	0	0	0	2.55503	defender against cell death 2 (DAD2)	anti-apoptosis|GO:0006916	cellular_component_unknown|GO:0005575	molecular_function_unknown|GO:0003674	-	chr2:14928666-14929736 FORWARD
At2g35530	0	3.36813	0	0	bZIP transcription factor family protein	regulation of transcription, DNA-dependent|GO:0006355	chloroplast|GO:0009507;nucleus|GO:0005634	transcription factor activity|GO:0003700	CHR2	chr2:14930359-14933104 REVERSE
At2g35612	0	2.74082	0	0	similar to copper amine oxidase, putative [Arabidopsis thaliana] (TAIR:AT1G31670.1)	biological_process_unknown|GO:0008150	endomembrane system|GO:0012505	molecular_function_unknown|GO:0003674	CHR2	chr2:14962320-14962580 REVERSE
At2g35630	0	0	0	-3.46935	MOR1 (MICROTUBULE ORGANIZATION 1)	cell plate formation involved in cellulose and pectin-containing cell wall biogenesis|GO:0009920;cytokinesis|GO:0000910;microtubule cytoskeleton organization and biogenesis|GO:0000226	cortical microtubule cytoskeleton|GO:0030981;microtubule|GO:0005874;phragmoplast|GO:0009524;preprophase band|GO:0009574;spindle|GO:0005819	microtubule binding|GO:0008017	-	chr2:14973907-14987440 FORWARD
At2g35710	0	3.12475	0	0	glycogenin glucosyltransferase (glycogenin)-related	biosynthetic process|GO:0009058;carbohydrate biosynthetic process|GO:0016051	endomembrane system|GO:0012505	transferase activity, transferring glycosyl groups|GO:0016757;transferase activity, transferring hexosyl groups|GO:0016758	CHR2	chr2:15020802-15021149 REVERSE
At2g35720	0	0	-2.26506	0	DNAJ heat shock N-terminal domain-containing protein		mitochondrion|GO:0005739;plastid|GO:0009536	heat shock protein binding|GO:0031072	CHR2	chr2:15023962-15026945 FORWARD
At2g35760	2.03789	0	0	0	integral membrane family protein	biological_process_unknown|GO:0008150	cellular_component_unknown|GO:0005575	molecular_function_unknown|GO:0003674	CHR2	chr2:15039138-15040173 FORWARD
At2g35870	0	0	-1.9898	0	ribonuclease III family protein		#N/A	#N/A	#N/A	#N/A
At2g35930	0	0	0	3.54627	U-box domain-containing protein	protein ubiquitination|GO:0016567	ubiquitin ligase complex|GO:0000151	binding|GO:0005488;ubiquitin-protein ligase activity|GO:0004842	CHR2	chr2:15090180-15091415 REVERSE
At2g36040	0	0	2.85644	0	similar to unknown protein [Arabidopsis thaliana] (TAIR:AT3G30610.1)	biological_process_unknown|GO:0008150	cellular_component_unknown|GO:0005575	molecular_function_unknown|GO:0003674	CHR2	chr2:15137725-15137907 REVERSE
At2g36080	0	0	0	2.40407	DNA-binding protein, putative	regulation of transcription, DNA-dependent|GO:0006355	cellular_component_unknown|GO:0005575	transcription factor activity|GO:0003700	CHR2	chr2:15157969-15158490 REVERSE
At2g36145	-2.3503	0	0	0	similar to Os01g0862200 [Oryza sativa (japonica cultivar-group)] (GB:NP_001044880.1)	biological_process_unknown|GO:0008150	chloroplast thylakoid membrane|GO:0009535	molecular_function_unknown|GO:0003674	CHR2	chr2:15175650-15176452 FORWARD
At2g36250	0	0	0	2.79242	FTSZ2-1 (FtsZ homolog 2-1); structural molecule	chloroplast fission|GO:0010020	chloroplast stroma|GO:0009570;chloroplast|GO:0009507	protein binding|GO:0005515;structural molecule activity|GO:0005198	CHR2	chr2:15204740-15207011 REVERSE
At2g36270	0	0	0	3.47171	ABI5 (ABA INSENSITIVE 5); DNA binding / transcription factor/ transcriptional activator	regulation of transcription, DNA-dependent|GO:0006355;response to abscisic acid stimulus|GO:0009737;response to salt stress|GO:0009651;response to stress|GO:0006950;response to water deprivation|GO:0009414;seed development|GO:0048316;sugar mediated signal	nucleus|GO:0005634	DNA binding|GO:0003677;transcription activator activity|GO:0016563;transcription factor activity|GO:0003700	CHR2	chr2:15212059-15213650 REVERSE
At2g36320	2.25981	0	0	0	zinc finger (AN1-like) family protein	biological_process_unknown|GO:0008150	cellular_component_unknown|GO:0005575	DNA binding|GO:0003677;zinc ion binding|GO:0008270	CHR2	chr2:15236467-15236952 FORWARD
At2g36650	1.5328	0	0	0	similar to CHUP1 (CHLOROPLAST UNUSUAL POSITIONING 1) [Arabidopsis thaliana] (TAIR:AT3G25690.1); similar to Actin-binding, actinin-type [Medicago truncatula] (GB:ABE90348.1); contains InterPro domain Proteasome activator, REGalpha subunit; (InterPro:IPR009077)	biological_process_unknown|GO:0008150	0	molecular_function_unknown|GO:0003674	CHR2	chr2:15367073-15368273 FORWARD
At2g36660	4.4379	0	0	0	PAB7 (POLY(A) BINDING PROTEIN 7); RNA binding / translation initiation factor	0	0	RNA binding|GO:0003723;translation initiation factor activity|GO:0003743	CHR2	chr2:15368555-15371477 REVERSE
At2g36700	0	-3.46719	0	0	pectinesterase family protein	cell wall modification|GO:0042545	cellulose and pectin-containing cell wall|GO:0009505	pectinesterase activity|GO:0030599	CHR2	chr2:15391785-15393500 REVERSE
At2g36750	0	0	-2.30644	0	UGT72C1 (UDP-glucosyl transferase 72C1); UDP-glycosyltransferase/ transferase, transferring glycosyl groups		0	UDP-glycosyltransferase activity|GO:0008194;transferase activity, transferring glycosyl groups|GO:0016757	CHR2	chr2:15417610-15419085 REVERSE
At2g36760	18.1944	0	0	0	UGT73C2 (UDP-glucosyl transferase 73C2); UDP-glycosyltransferase/ transferase, transferring glycosyl groups / transferase, transferring hexosyl groups	metabolic process|GO:0008152	endomembrane system|GO:0012505	UDP-glycosyltransferase activity|GO:0008194;transferase activity, transferring glycosyl groups|GO:0016757;transferase activity, transferring hexosyl groups|GO:0016758	CHR2	chr2:15420121-15421611 REVERSE
At2g36870	1.80154	0	0	0	xyloglucan:xyloglucosyl transferase, putative / xyloglucan endotransglycosylase, putative / endo-xyloglucan transferase, putative	carbohydrate metabolic process|GO:0005975;glucan metabolic process|GO:0006073	apoplast|GO:0048046;cell wall|GO:0005618;endomembrane system|GO:0012505	hydrolase activity, acting on glycosyl bonds|GO:0016798	CHR2	chr2:15479948-15481709 REVERSE
At2g37020	0	2.09698	0	0	translin family protein	biological_process_unknown|GO:0008150	cellular_component_unknown|GO:0005575	DNA binding|GO:0003677	CHR2	chr2:15553803-15555871 FORWARD
At2g37030	0	0	-2.08421	0	auxin-responsive family protein		cellular_component_unknown|GO:0005575	molecular_function_unknown|GO:0003674	CHR2	chr2:15560811-15561185 FORWARD
At2g37060	0	0	0	-6.48661	CCAAT-box binding transcription factor, putative	regulation of transcription, DNA-dependent|GO:0006355	intracellular|GO:0005622;nucleus|GO:0005634	transcription factor activity|GO:0003700	-	chr2:15583415-15584739 FORWARD
At2g37150	1.87427	0	0	0	zinc finger (C3HC4-type RING finger) family protein	0	0	protein binding|GO:0005515;zinc ion binding|GO:0008270	CHR2	chr2:15610827-15613067 REVERSE
At2g37180	0	8.94605	0	0	RD28 (plasma membrane intrinsic protein 2;3); water channel	response to desiccation|GO:0009269;response to osmotic stress|GO:0006970;response to water deprivation|GO:0009414;transport|GO:0006810	membrane|GO:0016020	water channel activity|GO:0015250	CHR2	chr2:15624858-15626016 FORWARD
At2g37195	0	2.65035	0	0	similar to Os02g0805700 [Oryza sativa (japonica cultivar-group)] (GB:NP_001048443.1)	biological_process_unknown|GO:0008150	endomembrane system|GO:0012505	molecular_function_unknown|GO:0003674	CHR2	chr2:15627449-15628543 FORWARD
At2g37200	13.9252	0	0	0	integral membrane protein, putative	biological_process_unknown|GO:0008150	membrane|GO:0016020	molecular_function_unknown|GO:0003674	-	chr2:15629177-15630126 REVERSE
At2g37260	0	0	-2.08149	0	TTG2 (TRANSPARENT TESTA GLABRA 2); transcription factor		nucleus|GO:0005634	transcription factor activity|GO:0003700	-	chr2:15652682-15653871 FORWARD
At2g37380	0	0	0	2.81404	similar to unknown protein [Arabidopsis thaliana] (TAIR:AT2G39370.1); similar to Os01g0836900 [Oryza sativa (japonica cultivar-group)] (GB:NP_001044734.1); similar to hypothetical protein [Oryza sativa (japonica cultivar-group)] (GB:AAT39179.1)	biological_process_unknown|GO:0008150	cellular_component_unknown|GO:0005575	molecular_function_unknown|GO:0003674	CHR2	chr2:15693907-15694872 FORWARD
At2g37400	0	0	-2.29009	0	chloroplast lumen common family protein		chloroplast thylakoid lumen|GO:0009543;mitochondrion|GO:0005739;plastid|GO:0009536	binding|GO:0005488	CHR2	chr2:15703444-15704445 REVERSE
At2g37440	0	2.22542	0	0	endonuclease/exonuclease/phosphatase family protein	biological_process_unknown|GO:0008150	0	hydrolase activity|GO:0016787	CHR2	chr2:15726309-15728964 FORWARD
At2g37560	0	0	0	-3.37085	ATORC2/ORC2 (ORIGIN RECOGNITION COMPLEX SECOND LARGEST SUBUNIT)	DNA replication|GO:0006260	origin recognition complex|GO:0000808	DNA replication origin binding|GO:0003688;protein binding|GO:0005515	CHR2	chr2:15766646-15768194 FORWARD
At2g37640	0	2.42947	0	0	ATEXPA3 (ARABIDOPSIS THALIANA EXPANSIN A3)	cellulose and pectin-containing cell wall loosening|GO:0009828;cellulose and pectin-containing cell wall modification during multidimensional cell growth|GO:0009831;response to gibberellin stimulus|GO:0009739;response to red light|GO:0010114;syncytium for	endomembrane system|GO:0012505;extracellular region|GO:0005576	molecular_function_unknown|GO:0003674	CHR2	chr2:15795155-15796890 REVERSE
At2g37690	0	0	-1.92439	0	phosphoribosylaminoimidazole carboxylase, putative / AIR carboxylase, putative		phosphoribosylaminoimidazole carboxylase complex|GO:0009320	phosphoribosylaminoimidazole carboxylase activity|GO:0004638	CHR2	chr2:15813189-15817318 FORWARD
At2g37700	0	0	0	8.67464	CER1 protein, putative	metabolic process|GO:0008152	cellular_component_unknown|GO:0005575	catalytic activity|GO:0003824	CHR2	chr2:15818719-15821254 REVERSE
At2g37730	0	0	-2.12228	0	fringe-related protein		0	transferase activity, transferring glycosyl groups|GO:0016757	-	chr2:15829264-15831616 REVERSE
At2g37740	-2.29445	0	0	0	zinc finger (C2H2 type) family protein	regulation of transcription|GO:0045449	0	nucleic acid binding|GO:0003676;transcription factor activity|GO:0003700;zinc ion binding|GO:0008270	CHR2	chr2:15834784-15835698 REVERSE
At2g37760	5.17911	0	0	0	oxidoreductase	0	0	oxidoreductase activity|GO:0016491	CHR2	chr2:15839073-15840756 FORWARD
At2g37780	0	4.42074	0	0	DC1 domain-containing protein	biological_process_unknown|GO:0008150	cellular_component_unknown|GO:0005575	molecular_function_unknown|GO:0003674	CHR2	chr2:15844520-15845380 REVERSE
At2g37890	1.63557	0	0	0	mitochondrial substrate carrier family protein	mitochondrial transport|GO:0006839;transport|GO:0006810	mitochondrial inner membrane|GO:0005743	binding|GO:0005488;transporter activity|GO:0005215	CHR2	chr2:15869095-15870927 REVERSE
At2g37920	0	0	2.0794	0	EMB1513 (EMBRYO DEFECTIVE 1513); copper ion transporter	embryonic development ending in seed dormancy|GO:0009793	0	copper ion transmembrane transporter activity|GO:0005375	CHR2	chr2:15876347-15877102 REVERSE
At2g38050	0	0	0	3.03689	DET2 (DE-ETIOLATED 2)	brassinosteroid biosynthetic process|GO:0016132;brassinosteroid homeostasis|GO:0010268;response to light stimulus|GO:0009416	endomembrane system|GO:0012505;integral to membrane|GO:0016021	sterol 5-alpha reductase activity|GO:0009917	CHR2	chr2:15928381-15929254 REVERSE
At2g38070	0	0	2.50113	0	similar to glycine-rich protein [Arabidopsis thaliana] (TAIR:AT3G09070.1); similar to Os05g0450600 [Oryza sativa (japonica cultivar-group)] (GB:NP_001055704.1); similar to Os01g0852400 [Oryza sativa (japonica cultivar-group)] (GB:NP_001044827.1); similar to unknown protein [Oryza sativa (japonica cultivar-group)] (GB:AAU90119.1); contains InterPro domain Protein of unknown function DUF740; (Inter…	biological_process_unknown|GO:0008150	0	molecular_function_unknown|GO:0003674	CHR2	chr2:15935815-15937674 FORWARD
At2g38160	0	0	5.16294	0	similar to proline-rich family protein [Arabidopsis thaliana] (TAIR:AT3G09000.1); similar to Os01g0141900 [Oryza sativa (japonica cultivar-group)] (GB:NP_001041987.1); similar to putative proteophosphoglycan [Oryza sativa (japonica cultivar-group)] (GB:BAD61066.1)		cellular_component_unknown|GO:0005575	molecular_function_unknown|GO:0003674	CHR2	chr2:15993864-15995542 REVERSE
At2g38180	0	0	0	-3.48387	GDSL-motif lipase/hydrolase family protein	lipid metabolic process|GO:0006629	0	carboxylesterase activity|GO:0004091	-	chr2:16004265-16005829 FORWARD
At2g38210	0	2.13519	0	0	ethylene-responsive protein, putative	response to ethylene stimulus|GO:0009723;response to stress|GO:0006950	cellular_component_unknown|GO:0005575	0	CHR2 ,CHR2	chr2:16014276-16014515 FORWARD
At2g38350	0	0	-1.97361	0	unknown protein		mitochondrion|GO:0005739	molecular_function_unknown|GO:0003674	CHR2	chr2:16075419-16076386 FORWARD
At2g38380	0	2.88235	0	0	peroxidase 22 (PER22) (P22) (PRXEA) / basic peroxidase E	response to oxidative stress|GO:0006979	endomembrane system|GO:0012505	peroxidase activity|GO:0004601	CHR2	chr2:16083521-16085392 FORWARD
At2g38390	0	0	0	4.76591	peroxidase, putative	response to oxidative stress|GO:0006979	endomembrane system|GO:0012505	peroxidase activity|GO:0004601	CHR2	chr2:16086804-16088459 FORWARD
At2g38400	0	2.07094	0	0	AGT3 (ALANINE:GLYOXYLATE AMINOTRANSFERASE 3); alanine-glyoxylate transaminase	0	0	alanine-glyoxylate transaminase activity|GO:0008453	-	chr2:16090857-16093052 FORWARD
At2g38440	0	0	0	7.27374	ITB1 (IRREGULAR TRICHOME BRANCH1)	actin cytoskeleton organization and biogenesis|GO:0030036;actin nucleation|GO:0045010;cell-cell adhesion|GO:0016337;positive regulation of actin nucleation|GO:0051127;trichome branching|GO:0010091;trichome morphogenesis|GO:0010090	SCAR complex|GO:0031209;cytoplasm|GO:0005737	molecular_function_unknown|GO:0003674	CHR2	chr2:16102628-16107929 FORWARD
At2g38490	0	0	0	2.36505	CIPK22 (CBL-INTERACTING PROTEIN KINASE 22); kinase	protein amino acid phosphorylation|GO:0006468;signal transduction|GO:0007165	endomembrane system|GO:0012505	kinase activity|GO:0016301	CHR2	chr2:16120987-16122354 REVERSE
At2g38550	0	0	2.37409	0	similar to unknown protein [Arabidopsis thaliana] (TAIR:AT3G57280.1); similar to non-green plastid inner envelope membrane protein precursor (GB:AAA84891.1); contains InterPro domain Protein of unknown function UPF0136, Transmembrane; (InterPro:IPR005349)	biological_process_unknown|GO:0008150	chloroplast inner membrane|GO:0009706;mitochondrion|GO:0005739;plastid|GO:0009536	molecular_function_unknown|GO:0003674	CHR2	chr2:16139256-16141307 FORWARD
At2g38620	0	3.17015	0	0	CDKB1;2 (cyclin-dependent kinase B1;2); kinase	regulation of progression through cell cycle|GO:0000074	cyclin-dependent protein kinase holoenzyme complex|GO:0000307	cyclin binding|GO:0030332;kinase activity|GO:0016301;protein serine/threonine kinase activity|GO:0004674	CHR2	chr2:16159629-16160944 FORWARD
At2g38640	0	2.18695	0	0	similar to unknown protein [Arabidopsis thaliana] (TAIR:AT5G41590.1); similar to hypothetical protein-like protein [Sorghum bicolor] (GB:AAO16698.1); contains InterPro domain Protein of unknown function DUF567; (InterPro:IPR007612)	biological_process_unknown|GO:0008150	cellular_component_unknown|GO:0005575	molecular_function_unknown|GO:0003674	CHR2	chr2:16164803-16165552 REVERSE
At2g38680	0	0	0	2.79538	pyrimidine 5'-nucleotidase family protein / uridine monophosphate hydrolase-1 (UMPH-1) family protein	biological_process_unknown|GO:0008150	cellular_component_unknown|GO:0005575	molecular_function_unknown|GO:0003674	-	chr2:16181536-16182951 REVERSE
At2g38840	1.66098	0	0	0	guanylate-binding family protein	immune response|GO:0006955	endomembrane system|GO:0012505	GTP binding|GO:0005525;GTPase activity|GO:0003924	CHR2	chr2:16234407-16239193 FORWARD
At2g38860	0	0	0	2.81654	YLS5 (yellow-leaf-specific gene 5)	0	endomembrane system|GO:0012505	0	-	chr2:16240707-16242285 REVERSE
At2g38890	0	0	-2.227	0	similar to conserved hypothetical protein [Medicago truncatula] (GB:ABE78298.1)		cellular_component_unknown|GO:0005575	molecular_function_unknown|GO:0003674	CHR2	chr2:16248312-16249726 FORWARD
At2g39060	0	0	0	4.25358	nodulin MtN3 family protein	biological_process_unknown|GO:0008150	membrane|GO:0016020	0	CHR2	chr2:16313896-16315284 REVERSE
At2g39160	0	0	-2.11043	0	unknown protein		cellular_component_unknown|GO:0005575	molecular_function_unknown|GO:0003674	CHR2	chr2:16340568-16341251 REVERSE
At2g39200	0	2.92086	0	0	MLO12 (MILDEW RESISTANCE LOCUS O 12); calmodulin binding	cell death|GO:0008219;defense response to fungus, incompatible interaction|GO:0009817;defense response|GO:0006952	plasma membrane|GO:0005886	calmodulin binding|GO:0005516	CHR2	chr2:16363333-16366875 REVERSE
At2g39210	0	-3.04739	0	0	nodulin family protein	biological_process_unknown|GO:0008150	cellular_component_unknown|GO:0005575	molecular_function_unknown|GO:0003674	CHR2	chr2:16373365-16375309 REVERSE
At2g39260	0	2.72307	0	0	RNA binding	translation|GO:0006412	cellular_component_unknown|GO:0005575	RNA binding|GO:0003723	CHR2	chr2:16399366-16406666 REVERSE
At2g39290	0	0	0	2.51203	PGPS1 (PHOSPHATIDYLGLYCEROLPHOSPHATE+SYNTHASE+1); CDP-alcohol phosphatidyltransferase	phosphatidylinositol biosynthetic process|GO:0006661;phospholipid biosynthetic process|GO:0008654	chloroplast|GO:0009507;mitochondrion|GO:0005739	CDP-alcohol phosphatidyltransferase activity|GO:0017169;CDP-diacylglycerol-glycerol-3-phosphate 3-phosphatidyltransferase activity|GO:0008444	-	chr2:16414352-16415918 FORWARD
At2g39310	0	2.34554	0	0	jacalin lectin family protein	biological_process_unknown|GO:0008150	cellular_component_unknown|GO:0005575	molecular_function_unknown|GO:0003674	-	chr2:16421340-16423401 REVERSE
At2g39420	0	2.17832	0	0	esterase/lipase/thioesterase family protein	aromatic compound metabolic process|GO:0006725	0	catalytic activity|GO:0003824	CHR2	chr2:16467520-16469950 FORWARD
At2g39440	1.77737	0	0	0	similar to unknown protein [Arabidopsis thaliana] (TAIR:AT1G61280.1); similar to hypothetical protein MtrDRAFT_AC126784g11v2 [Medicago truncatula] (GB:ABE94681.1); contains InterPro domain PIG-P; (InterPro:IPR013717)	biological_process_unknown|GO:0008150	endomembrane system|GO:0012505	molecular_function_unknown|GO:0003674	CHR2	chr2:16471884-16477549 REVERSE
[truncated: 2,649 more rows]
