# Supplementary material for: Transcriptomic and proteomic approach to identify differentially expressed genes and proteins in Arabidopsis thaliana mutants lacking chloroplastic 1 and cytosolic FBPases reveals several levels of metabolic regulation
Source: BMC Plant Biol. 2016 Dec 1;16:258. doi: 10.1186/s12870-016-0945-7 (PMC5134223; doi:10.1186/s12870-016-0945-7)
Supplement: Additional file 2: Table S2.A-F. — Gene Clustering analyses. Six transcriptional patterns identified by k-means clustering analysis in cfbp1 and cyfbp mutants. (ZIP 136 kb) [file 12870_2016_945_MOESM2_ESM.zip]

Archive with 6 entries (6 files):
- Supplementary Table S2 Cluster A.csv
- Supplementary Table S2 Cluster B.csv
- Supplementary Table S2 Cluster C.csv
- Supplementary Table S2 Cluster D.csv
- Supplementary Table S2 Cluster E.csv
- Supplementary Table S2 Cluster F.csv
