# Supplementary material for: Transcriptomic and proteomic approach to identify differentially expressed genes and proteins in Arabidopsis thaliana mutants lacking chloroplastic 1 and cytosolic FBPases reveals several levels of metabolic regulation
Source: BMC Plant Biol. 2016 Dec 1;16:258. doi: 10.1186/s12870-016-0945-7 (PMC5134223; doi:10.1186/s12870-016-0945-7)
Supplement: Additional file 2: Table S2.A-F. — Gene Clustering analyses. Six transcriptional patterns identified by k-means clustering analysis in cfbp1 and cyfbp mutants. (ZIP 136 kb) [file 12870_2016_945_MOESM2_ESM.zip › Supplementary Table S2 Cluster A.csv]

Table S.2.A Six transcriptional patterns identified by K-means clustering analysis in cfbp1 and cyfbp mutants. Clusters A-F.;;;;;
;;;;;
;Fold-Change;;;;
Gene Name;cfbp1-Roots;cyfbp-Roots;cfbp1-Rosettes;cyfbp-Rosettes;Function
At1g01700;0;0;0;2	269448925;"ATROPGEF2/ROPGEF2 (KINASE PARTNER PROTEIN-LIKE); Rho guanyl-nucleotide exchange factor/ / protein binding"
At1g02800;0;0;0;2	609594219;"ATCEL2 (Arabidopsis thaliana Cellulase 2); hydrolase	hydrolyzing O-glycosyl compounds"
At1g02960;0;0;0;2	887575426;"similar to unknown protein [Arabidopsis thaliana] (TAIR:AT1G02965.1); similar to conserved hypothetical protein [Medicago truncatula] (GB:ABE92670.1)"
At1g02970;0;0;0;3	098533756;"WEE1 (Arabidopsis wee1 kinase homolog); kinase/ protein kinase"
At1g03530;0;0;0;2	567910725;"similar to unknown protein [Arabidopsis thaliana] (TAIR:AT5G66540.1); similar to unnamed protein product [Kluyveromyces lactis] (GB:XP_456157.1); similar to Os05g0502800 [Oryza sativa (japonica cultivar-group)] (GB:NP_001055976.1); contains InterPro domain NAF1; (InterPro:IPR008696)"
At1g04000;0;0;0;4	386132589;"similar to unknown protein [Arabidopsis thaliana] (TAIR:AT5G44060.1); similar to Os02g0621600 [Oryza sativa (japonica cultivar-group)] (GB:NP_001047462.1); similar to hypothetical protein LOC_Os10g33360 [Oryza sativa (japonica cultivar-group)] (GB:AAP54238.2); similar to hypothetical protein [Oryza sativa] (GB:AAG16859.1); contains InterPro domain Ankyrin; (InterPro:IPR002110)"
At1g06475;-2	550671076;0;0;0;"similar to unknown protein [Arabidopsis thaliana] (TAIR:AT5G26790.1); similar to hypothetical protein MtrDRAFT_AC157648g13v1 [Medicago truncatula] (GB:ABE86474.1)"
At1g07340;0;0;0;2	793997835;"ATSTP2 (SUGAR TRANSPORTER 2); carbohydrate transporter/ sugar porter"
At1g07640;0;0;0;2	36750515;"OBP2 (OBF BINDING PROTEIN 2); DNA binding"
At1g09795;0;0;0;3	170699072;"ATATP-PRT2 (ATP PHOSPHORIBOSYL TRANSFERASE 2); ATP phosphoribosyltransferase"
At1g10060;0;0;0;3	097637662;"ATBCAT-1; branched-chain-amino-acid transaminase/ catalytic"
At1g13080;0;0;2	410372943;3	409207138;"CYP71B2 (CYTOCHROME P450 71B2); oxygen binding"
At1g15630;0;0;0;4	384759499;"similar to unknown protein [Arabidopsis thaliana] (TAIR:AT1G15610.1); similar to Os09g0323100 [Oryza sativa (japonica cultivar-group)] (GB:NP_001062870.1)"
At1g15830;-2	73843279;0;0;0;"similar to unknown protein [Arabidopsis thaliana] (TAIR:AT4G01985.1); similar to PE-PGRS FAMILY PROTEIN [Mycobacterium tuberculosis H37Rv] (GB:YP_177981.1); similar to Os03g0309300 [Oryza sativa (japonica cultivar-group)] (GB:NP_001049911.1)"
At1g17030;-2	444503383;0;0;0;"similar to unknown protein [Arabidopsis thaliana] (TAIR:AT2G47010.2); similar to Os05g0272800 [Oryza sativa (japonica cultivar-group)] (GB:NP_001055066.1); similar to hypothetical protein MtrDRAFT_AC136840g22v1 [Medicago truncatula] (GB:ABE82418.1); similar to Os05g0272200 [Oryza sativa (japonica cultivar-group)] (GB:NP_001055064.1)"
At1g17690;0;0;2	174784089;5	1834816;"similar to zinc finger protein-related [Arabidopsis thaliana] (TAIR:AT5G63740.1); similar to Os05g0295100 [Oryza sativa (japonica cultivar-group)] (GB:NP_001055109.1); similar to MGC79554 protein [Xenopus tropicalis] (GB:NP_001008035.1); contains InterPro domain Protein of unknown function DUF1253; (InterPro:IPR010678)"
At1g18000;0;0;0;2	672416172;"similar to unknown protein [Arabidopsis thaliana] (TAIR:AT1G18000.1); similar to B0616E02-H0507E05.3 [Oryza sativa (indica cultivar-group)] (GB:CAH67827.1); contains InterPro domain Protein of unknown function DUF895	eukaryotic; (InterPro:IPR010291)"
At1g19850;0;0;0;4	127289164;"MP (MONOPTEROS); transcription factor"
At1g19050;0;0;0;6	774936635;"ARR7 (RESPONSE REGULATOR 7); transcription regulator/ two-component response regulator"
At1g19090;0;0;0;2	995283189;"RKF2 (RECEPTOR-LIKE SERINE/THREONINE KINASE 2); kinase"
At1g19370;0;0;0;3	875637327;"similar to unknown protein [Arabidopsis thaliana] (TAIR:AT1G75140.1); similar to Os06g0115200 [Oryza sativa (japonica cultivar-group)] (GB:NP_001056610.1); similar to hypothetical protein [Oryza sativa (japonica cultivar-group)] (GB:BAC22202.1); contains InterPro domain WD40-like; (InterPro:IPR011046)"
At1g23790;-2	386831317;0;0;0;"similar to unknown protein [Arabidopsis thaliana] (TAIR:AT1G70340.1); similar to Os03g0181800 [Oryza sativa (japonica cultivar-group)] (GB:NP_001049172.1); similar to unknown protein [Oryza sativa (japonica cultivar-group)] (GB:BAD44860.1); similar to Os01g0108800 [Oryza sativa (japonica cultivar-group)] (GB:NP_001041791.1); contains InterPro domain Nucleic acid-binding	OB-fold; (InterPro:IPR008994); contains InterPro domain Protein of unknown function DUF936	plant; (InterPro:IPR010341)"
At1g23950;-2	269486662;0;0;0;"similar to unknown protein [Arabidopsis thaliana] (TAIR:AT1G23970.1); contains InterPro domain Protein of unknown function DUF626	Arabidopsis thaliana; (InterPro:IPR006462)"
At1g25250;0;0;0;2	534480002;"ATIDD16 (ARABIDOPSIS THALIANA INDETERMINATE(ID)-DOMAIN 16); nucleic acid binding / transcription factor/ zinc ion binding"
At1g25270;0;0;0;2	938401171;"similar to nodulin MtN21 family protein [Arabidopsis thaliana] (TAIR:AT1G68170.1); similar to Protein of unknown function DUF6	transmembrane [Medicago truncatula] (GB:ABD28596.1); contains InterPro domain Protein of unknown function DUF6	transmembrane; (InterPro:IPR000620)"
At1g25400;0;0;0;2	334351734;"similar to unknown protein [Arabidopsis thaliana] (TAIR:AT1G68440.1); similar to IMP dehydrogenase/GMP reductase [Medicago truncatula] (GB:ABE93249.1)"
At1g26140;0;0;0;4	180949762;"similar to unknown protein [Arabidopsis thaliana] (TAIR:AT3G25597.1); similar to hypothetical protein [Oryza sativa (japonica cultivar-group)] (GB:AAL87149.1); similar to Os02g0709300 [Oryza sativa (japonica cultivar-group)] (GB:NP_001047889.1)"
At1g26780;0;0;0;2	390875971;"MYB117 (myb domain protein 117); transcription factor"
At1g26920;0;0;0;2	847902411;"similar to unknown protein [Arabidopsis thaliana] (TAIR:AT1G69760.1); similar to hypothetical protein [Ricinus communis] (GB:CAH56540.1)"
At1g28210;-2	717619791;0;0;0;"ATJ1 (Arabidopsis thaliana DnaJ homologue 1); heat shock protein binding / unfolded protein binding"
At1g28420;0;0;0;9	770388942;"HB-1 (homeobox-1); transcription factor"
At1g30515;0;0;0;5	165652526;"similar to unknown protein [Arabidopsis thaliana] (TAIR:AT4G21740.1); similar to hypothetical protein MtrDRAFT_AC152752g8v1 [Medicago truncatula] (GB:ABE87455.1)"
At1g30040;0;0;0;3	56290618;"ATGA2OX2; gibberellin 2-beta-dioxygenase"
At1g30130;0;2	200211;0;3	577034507;"similar to hypothetical protein [Brassica oleracea var. alboglabra] (GB:CAA99112.1); contains InterPro domain Protein of unknown function DUF1365; (InterPro:IPR010775)"
At1g30840;0;0;0;3	769393405;"ATPUP4 (Arabidopsis thaliana purine permease 4); purine transporter"
At1g31175;-2	425869041;0;0;0;"similar to Os07g0567500 [Oryza sativa (japonica cultivar-group)] (GB:NP_001060022.1); similar to hypothetical protein [Oryza sativa (japonica cultivar-group)] (GB:BAC55661.1)"
At1g32390;0;0;0;2	812462725;"similar to unknown protein [Arabidopsis thaliana] (TAIR:AT4G11710.1); similar to hypothetical protein 23.t00046 [Brassica oleracea] (GB:ABD65629.1); contains domain NON-LTR RETROELEMENT REVERSE TRANSCRIPTASE RELATED (PTHR19446:SF34); contains domain REVERSE TRANSCRIPTASES (PTHR19446)"
At1g33050;0;2	19702597;0;4	900141588;"similar to unknown protein [Arabidopsis thaliana] (TAIR:AT4G10470.1); similar to Subtilisin-like serine protease [Pediococcus pentosaceus ATCC 25745] (GB:YP_803612.1)"
At1g33720;-2	766453717;0;0;0;"CYP76C6 (cytochrome P450	family 76	subfamily C	polypeptide 6); oxygen binding"
At1g34210;-4	542993686;0;0;0;"SERK2 (SOMATIC EMBRYOGENESIS RECEPTOR-LIKE KINASE 2); kinase"
At1g34350;0;0;0;2	70983909;"similar to conserved hypothetical protein [Medicago truncatula] (GB:ABE84251.1); contains domain FAMILY NOT NAMED (PTHR22593); contains domain SUBFAMILY NOT NAMED (PTHR22593:SF2)"
At1g34430;-3	609579959;0;0;0;"EMB3003 (EMBRYO DEFECTIVE 3003); dihydrolipoyllysine-residue acetyltransferase"
At1g34720;0;0;0;2	268401419;"similar to unknown protein [Arabidopsis thaliana] (TAIR:AT1G27800.1); contains domain Hedgehog/intein (Hint) domain (SSF51294)"
At1g34790;0;0;0;4	62857239;"TT1 (TRANSPARENT TESTA 1); transcription factor"
At1g37000;-3	805610649;0;0;0;"similar to unknown protein [Arabidopsis thaliana] (TAIR:AT4G29200.1); contains domain SUBFAMILY NOT NAMED (PTHR23421:SF5); contains domain BETA-GALACTOSIDASE RELATED (PTHR23421)"
At1g40087;-2	5;0;0;0;"similar to fructose-6-phosphate 2-kinase-related / fructose-2	6-bisphosphatase-related [Arabidopsis thaliana] (TAIR:AT3G30200.1); similar to IMP dehydrogenase/GMP reductase [Medicago truncatula] (GB:ABE87262.1)"
At1g43730;0;0;0;5	859261714;"similar to unknown protein [Arabidopsis thaliana] (TAIR:AT4G04650.1); similar to putative AP endonuclease/reverse transcriptase [Brassica napus] (GB:AAM82604.1); contains domain NON-LTR RETROELEMENT REVERSE TRANSCRIPTASE RELATED (PTHR19446:SF34); contains domain REVERSE TRANSCRIPTASES (PTHR19446)"
At1g48440;0;0;0;6	342977854;"similar to unknown protein [Arabidopsis thaliana] (TAIR:AT3G17780.1); similar to Os02g0734900 [Oryza sativa (japonica cultivar-group)] (GB:NP_001048043.1); similar to Os03g0240700 [Oryza sativa (japonica cultivar-group)] (GB:NP_001049510.1); similar to Erwinia induced protein 2 [Solanum tuberosum] (GB:AAO32066.1)"
At1g48460;0;0;0;3	769027266;"similar to unknown protein [Arabidopsis thaliana] (TAIR:AT5G63040.2); similar to Os01g0704200 [Oryza sativa (japonica cultivar-group)] (GB:NP_001044004.1); similar to hypothetical protein MtrDRAFT_AC124952g33v1 [Medicago truncatula] (GB:ABE93586.1); contains domain Multidrug resistance ABC transporter MsbA	N-terminal domain (SSF90123)"
At1g49660;0;0;0;2	749064214;"similar to cell death associated protein-related [Arabidopsis thaliana] (TAIR:AT1G49650.1); similar to Esterase/lipase/thioesterase [Medicago truncatula] (GB:ABE83375.1); contains InterPro domain Esterase/lipase/thioesterase; (InterPro:IPR000379); contains InterPro domain Alpha/beta hydrolase fold-3; (InterPro:IPR013094)"
At1g49860;-3	668842447;0;0;0;"ATGSTF14 (Arabidopsis thaliana Glutathione S-transferase (class phi) 14); glutathione transferase"
At1g50760;0;0;0;4	413999679;"similar to unknown protein [Arabidopsis thaliana] (TAIR:AT1G50790.1); similar to hypothetical protein [Oryza sativa] (GB:AAK50585.1); similar to expressed protein [Oryza sativa (japonica cultivar-group)] (GB:ABF97156.1); similar to Os03g0565300 [Oryza sativa (japonica cultivar-group)] (GB:NP_001050500.1); contains InterPro domain Protein of unknown function DUF1723; (InterPro:IPR013541…
At1g51660;0;0;0;5	074415615;"ATMKK4 (MITOGEN-ACTIVATED PROTEIN KINASE KINASE 4); MAP kinase kinase/ kinase"
At1g51670;-2	321778938;0;0;0;"similar to unknown protein [Arabidopsis thaliana] (TAIR:AT1G48180.1); contains domain Cysteine proteinases (SSF54001)"
At1g53320;-3	016311723;0;0;0;"AtTLP7 (TUBBY LIKE PROTEIN 7); phosphoric diester hydrolase/ transcription factor"
At1g55255;0;0;0;3	357446794;"HUB2 (HISTONE MONO-UBIQUITINATION 2); protein binding / zinc ion binding"
At1g55265;0;0;0;9	248573399;"similar to unknown protein [Arabidopsis thaliana] (TAIR:AT5G19860.1); similar to Protein of unknown function DUF538 [Medicago truncatula] (GB:ABE78678.1); contains InterPro domain Protein of unknown function DUF538; (InterPro:IPR007493)"
At1g55370;-2	964045848;0;0;2	275409293;"similar to unknown protein [Arabidopsis thaliana] (TAIR:AT1G64770.1); similar to Os03g0748300 [Oryza sativa (japonica cultivar-group)] (GB:NP_001051267.1); similar to Os03g0158300 [Oryza sativa (japonica cultivar-group)] (GB:NP_001049021.1); similar to Hypothetical protein [Oryza sativa (japonica cultivar-group)] (GB:AAN06836.1); contains InterPro domain Galactose mutarotase-like; (Int…
At1g55820;0;0;0;2	528323989;"similar to GIP1 (GBF-INTERACTING PROTEIN 1) [Arabidopsis thaliana] (TAIR:AT3G13222.1); similar to hydroxyproline-rich glycoprotein family protein-like [Oryza sativa (japonica cultivar-group)] (GB:BAD29556.1); contains InterPro domain Protein of unknown function DUF1296; (InterPro:IPR009719)"
At1g57760;0;0;0;2	782157942;"similar to unknown protein [Arabidopsis thaliana] (TAIR:AT1G09645.1); similar to Os05g0419600 [Oryza sativa (japonica cultivar-group)] (GB:NP_001055573.1)"
At1g60280;0;0;0;2	284591108;"ANAC023 (Arabidopsis NAC domain containing protein 23); transcription factor"
At1g61255;-2	535390324;0;0;0;"similar to glycine-rich protein [Arabidopsis thaliana] (TAIR:AT4G21620.1); similar to Os07g0123900 [Oryza sativa (japonica cultivar-group)] (GB:NP_001058801.1); similar to unknown protein [Oryza sativa (japonica cultivar-group)] (GB:BAC79502.1); similar to Os03g0676300 [Oryza sativa (japonica cultivar-group)] (GB:NP_001050889.1)"
At1g62050;0;0;0;5	500589678;"similar to ankyrin repeat family protein [Arabidopsis thaliana] (TAIR:AT1G11740.1); similar to hypothetical protein [Oryza sativa (japonica cultivar-group)] (GB:BAC80109.1); contains InterPro domain Ankyrin; (InterPro:IPR002110)"
At1g63930;0;0;0;2	828767563;"similar to unknown protein [Arabidopsis thaliana] (TAIR:AT4G23530.1); similar to Protein of unknown function DUF793 [Medicago truncatula] (GB:ABE83157.1); contains InterPro domain Protein of unknown function DUF793; (InterPro:IPR008511)"
At1g63970;0;0;0;3	52010048;"ISPF (Homolog of E. coli ispF (isoprenoids F)); 2-C-methyl-D-erythritol 2	4-cyclodiphosphate synthase"
At1g64170;0;0;0;2	932420695;"ATCHX16 (CATION/H+ EXCHANGER 16); monovalent cation:proton antiporter"
At1g64780;0;0;0;3	158272206;"ATAMT1;2 (AMMONIUM TRANSPORTER 1;2); ammonium transporter"
At1g65060;0;0;0;3	137766914;"4CL3 (4-coumarate:CoA ligase 3); 4-coumarate-CoA ligase"
At1g67110;0;0;0;3	782593283;"CYP735A2 (cytochrome P450	family 735	subfamily A	polypeptide 2); oxygen binding"
At1g69810;0;0;0;2	469724705;"WRKY36 (WRKY DNA-binding protein 36); transcription factor"
At1g69900;0;0;0;3	079047082;"similar to unknown protein [Arabidopsis thaliana] (TAIR:AT1G27100.1); similar to Cytosolic fatty-acid binding; Actin-crosslinking proteins [Medicago truncatula] (GB:ABE82702.1); contains InterPro domain Protein of unknown function DUF569; (InterPro:IPR007679); contains InterPro domain Actin-crosslinking proteins; (InterPro:IPR008999)"
At1g70210;-4	712257806;2	26528984;0;0;"CYCD1;1 (CYCLIN D1;1); cyclin-dependent protein kinase regulator"
At1g70440;0;0;0;4	073650909;"SRO3 (SIMILAR TO RCD ONE 3); NAD+ ADP-ribosyltransferase"
At1g73200;0;0;0;2	625865677;"similar to unknown protein [Arabidopsis thaliana] (TAIR:AT1G17820.1); similar to unknown protein [Oryza sativa (japonica cultivar-group)] (GB:BAD23057.1); similar to Os02g0827500 [Oryza sativa (japonica cultivar-group)] (GB:NP_001048594.1); contains InterPro domain Pleckstrin homology-type; (InterPro:IPR011993)"
At1g75170;0;0;0;2	332918733;"similar to unknown protein [Arabidopsis thaliana] (TAIR:AT5G63500.1); similar to hypothetical protein [Phaseolus vulgaris] (GB:AAQ09000.1)"
At1g75780;0;3	036154981;3	187782192;11	73465077;"TUB1 (tubulin beta-1 chain); structural molecule"
At1g76080;0;0;0;3	388717068;"ATCDSP32/CDSP32 (CHLOROPLASTIC DROUGHT-INDUCED STRESS PROTEIN OF 32 KD); thiol-disulfide exchange intermediate"
At1g76090;0;0;0;4	865406636;"SMT3 (S-adenosyl-methionine-sterol-C-methyltransferase 3); S-adenosylmethionine-dependent methyltransferase"
At1g76760;0;0;0;4	023070174;"ATY1 (Arabidopsis thioredoxin y1); thiol-disulfide exchange intermediate"
At1g77350;-5	702127394;0;0;0;"similar to unknown protein [Oryza sativa (japonica cultivar-group)] (GB:AAT01331.1); similar to Os05g0486200 [Oryza sativa (japonica cultivar-group)] (GB:NP_001055878.1)"
At1g78320;0;0;0;4	749536192;"ATGSTU23 (Arabidopsis thaliana Glutathione S-transferase (class tau) 23); glutathione transferase"
At1g79260;0;0;0;2	697510214;"Identical to Uncharacterized protein At1g79260 [Arabidopsis Thaliana] (GB:O64527); similar to hypothetical protein MBP_91N22.4 [Musa balbisiana] (GB:ABF70108.1); contains domain FAMILY NOT NAMED (PTHR15854); contains domain gb def: YUP8H12R.14 protein (At1g79260/YUP8H12R_40) (PTHR15854:SF5)"
At1g79190;0;0;0;3	037316126;"similar to hypothetical protein [Oryza sativa] (GB:AAL67598.1); similar to Os10g0575800 [Oryza sativa (japonica cultivar-group)] (GB:NP_001065483.1); contains domain ARM repeat (SSF48371); contains domain SUBFAMILY NOT NAMED (PTHR18460:SF12); contains domain ARMADILLO-LIKE HELICAL (PTHR18460)"
At1g79530;0;0;0;2	423412355;"GAPCP-1; glyceraldehyde-3-phosphate dehydrogenase"
At1g79820;-2	750971973;0;0;0;"SGB1; carbohydrate transporter/ sugar porter"
At1g80000;0;0;0;4	181070754;"similar to glycine-rich protein [Arabidopsis thaliana] (TAIR:AT1G15280.2); similar to Os01g0595100 [Oryza sativa (japonica cultivar-group)] (GB:NP_001043467.1); similar to glycine-rich protein-like [Oryza sativa (japonica cultivar-group)] (GB:BAD52900.1)"
At1g80245;0;0;0;3	381385101;"similar to unknown protein [Arabidopsis thaliana] (TAIR:AT4G00695.1); similar to conserved hypothetical protein [Medicago truncatula] (GB:ABE83307.1); contains InterPro domain Spc97/Spc98; (InterPro:IPR007259)"
At1g80470;-3	323998849;0;-2	085900931;0;"similar to F-box family protein [Arabidopsis thaliana] (TAIR:AT1G16930.1); similar to Cyclin-like F-box; FBD [Medicago truncatula] (GB:ABE80758.1); contains InterPro domain FBD-like; (InterPro:IPR006566); contains InterPro domain Cyclin-like F-box; (InterPro:IPR001810); contains InterPro domain FBD; (InterPro:IPR013596); contains InterPro domain Leucine-rich repeat 2; (InterPro:IPR01…
At2g03460;-2	509196131;0;0;0;"similar to kelch repeat-containing F-box family protein [Arabidopsis thaliana] (TAIR:AT5G51250.1); similar to 117M18_27 [Brassica rapa] (GB:AAZ66946.1); contains InterPro domain Kelch; (InterPro:IPR011498); contains InterPro domain Galactose oxidase	central; (InterPro:IPR011043); contains InterPro domain Kelch repeat; (InterPro:IPR006652)"
At2g04240;0;0;0;2	823929056;"XERICO; protein binding / zinc ion binding"
At2g06140;0;0;0;2	475252312;"similar to unknown protein [Arabidopsis thaliana] (TAIR:AT5G32605.1); similar to erythrocyte membrane-associated (GB:XP_731351.1); contains InterPro domain Prefoldin; (InterPro:IPR009053)"
At2g06750;0;0;0;2	618494979;"similar to unknown protein [Arabidopsis thaliana] (TAIR:AT5G28480.1); contains domain E set domains (SSF81296)"
At2g07190;0;0;0;3	81825398;"similar to heat shock protein binding [Arabidopsis thaliana] (TAIR:AT3G30450.1); similar to hypothetical protein 27.t00109 [Brassica oleracea] (GB:ABD65088.1)"
At2g14780;-2	678478393;0;0;0;"similar to unknown protein [Arabidopsis thaliana] (TAIR:AT1G34710.1); similar to hypothetical protein 31.t00082 [Brassica oleracea] (GB:ABD65101.1); contains InterPro domain Nucleic acid-binding	OB-fold	subgroup; (InterPro:IPR012340); contains InterPro domain Protein of unknown function DUF223	Arabidopsis thaliana; (InterPro:IPR003871); contains InterPro domain Nucleic acid-binding	OB-fold; (InterPro:IPR008994)"
At2g15050;-2	660867559;0;0;0;"LTP; lipid binding"
At2g20070;0;0;0;8	810053477;"similar to LCR81 (Low-molecular-weight cysteine-rich 81)	ion channel inhibitor [Arabidopsis thaliana] (TAIR:AT2G25295.1); contains domain Scorpion toxin-like (SSF57095)"
At2g20310;0;0;0;2	870765361;"similar to unknown protein [Arabidopsis thaliana] (TAIR:AT4G28690.1); similar to Os10g0466000 [Oryza sativa (japonica cultivar-group)] (GB:NP_001064801.1); similar to unknown protein [Oryza sativa (japonica cultivar-group)] (GB:AAK27810.1)"
At2g21590;0;0;0;3	862410224;"APL4 (large subunit of AGP 4); glucose-1-phosphate adenylyltransferase"
At2g21720;0;0;0;2	376577619;"similar to unknown protein [Arabidopsis thaliana] (TAIR:AT5G23390.1); similar to Protein of unknown function DUF639 [Medicago truncatula] (GB:ABE84169.1); similar to Protein of unknown function DUF639 [Medicago truncatula] (GB:ABE81643.1); contains InterPro domain Protein of unknown function DUF639; (InterPro:IPR006927)"
At2g24010;0;0;0;2	932270514;"SCPL23 (serine carboxypeptidase-like 23); serine carboxypeptidase"
At2g25490;0;0;0;3	223437054;"EBF1 (EIN3-BINDING F BOX PROTEIN 1); ubiquitin-protein ligase"
At2g26710;0;0;0;2	980913796;"BAS1 (PHYB ACTIVATION TAGGED SUPPRESSOR 1); oxygen binding"
At2g28550;0;0;0;3	097371983;"TOE1 (TARGET OF EAT1 1); DNA binding / transcription factor"
At2g28580;0;0;0;3	718125599;"similar to unknown protein [Arabidopsis thaliana] (TAIR:AT2G44930.1); similar to Plant protein of unknown function [Medicago truncatula] (GB:ABE78995.1); contains InterPro domain Protein of unknown function DUF247	plant; (InterPro:IPR004158)"
At2g29980;0;0;2	188507497;3	118158568;"FAD3 (FATTY ACID DESATURASE 3); omega-3 fatty acid desaturase"
At2g32210;0;0;0;2	980421234;"similar to unknown protein [Arabidopsis thaliana] (TAIR:AT2G32190.1); similar to conserved hypothetical protein [Medicago truncatula] (GB:ABD32591.1)"
At2g32290;0;0;0;2	618241879;"BMY5 (beta-amylase 5); beta-amylase"
At2g33810;0;0;0;3	14598009;"SPL3 (SQUAMOSA PROMOTER BINDING PROTEIN-LIKE 3); transcription factor"
At2g35035;0;2	294177615;0;3	371038201;"URED (urease accessory protein D); nickel ion binding"
At2g35200;0;0;0;3	386136016;"similar to unknown protein [Arabidopsis thaliana] (TAIR:AT1G32690.1); similar to Os04g0591300 [Oryza sativa (japonica cultivar-group)] (GB:NP_001053712.1); similar to Os02g0693000 [Oryza sativa (japonica cultivar-group)] (GB:NP_001047799.1); similar to OSJNBa0009P12.10 [Oryza sativa (japonica cultivar-group)] (GB:CAH68541.2)"
At2g36250;0;0;0;2	792420422;"FTSZ2-1 (FtsZ homolog 2-1); structural molecule"
At2g36270;0;0;0;3	471713931;"ABI5 (ABA INSENSITIVE 5); DNA binding / transcription factor/ transcriptional activator"
At2g37380;0;0;0;2	814039208;"similar to unknown protein [Arabidopsis thaliana] (TAIR:AT2G39370.1); similar to Os01g0836900 [Oryza sativa (japonica cultivar-group)] (GB:NP_001044734.1); similar to hypothetical protein [Oryza sativa (japonica cultivar-group)] (GB:AAT39179.1)"
At2g38490;0;0;0;2	365049087;"CIPK22 (CBL-INTERACTING PROTEIN KINASE 22); kinase"
At2g39290;0;0;0;2	512033137;"PGPS1 (PHOSPHATIDYLGLYCEROLPHOSPHATE+SYNTHASE+1); CDP-alcohol phosphatidyltransferase"
At2g41600;0;0;0;3	161003494;"similar to Os11g0140100 [Oryza sativa (japonica cultivar-group)] (GB:NP_001065708.1); similar to Mitochondrial glycoprotein	expressed [Oryza sativa (japonica cultivar-group)] (GB:ABG22358.1); contains InterPro domain Mitochondrial glycoprotein; (InterPro:IPR003428)"
At2g42640;0;0;0;2	530169542;"similar to protein kinase family protein [Arabidopsis thaliana] (TAIR:AT3G58640.2); similar to putative serine/threonine-specific protein kinase [Oryza sativa (japonica cultivar-group)] (GB:BAD46666.1); similar to Os02g0241600 [Oryza sativa (japonica cultivar-group)] (GB:NP_001046406.1); similar to Os01g0674100 [Oryza sativa (japonica cultivar-group)] (GB:NP_001043838.1); contains doma…
At2g43020;0;0;0;8	430189729;"ATPAO2 (POLYAMINE OXIDASE 2); amine oxidase"
At2g44610;0;0;0;2	577171636;"RAB6; GTP binding"
At2g44735;0;0;0;6	480284169;"similar to F-box family protein [Arabidopsis thaliana] (TAIR:AT3G18720.1); similar to F-box protein family-like [Oryza sativa (japonica cultivar-group)] (GB:BAD08729.1); contains domain FAMILY NOT NAMED (PTHR13980); contains domain TRANSCRIPTION REGULATION (PTHR13980:SF3)"
At2g45360;0;0;0;2	362565237;"similar to unknown protein [Arabidopsis thaliana] (TAIR:AT3G60780.1); similar to Os02g0455400 [Oryza sativa (japonica cultivar-group)] (GB:NP_001046773.1); similar to unknown protein [Oryza sativa (japonica cultivar-group)] (GB:BAD19988.1); contains InterPro domain Protein of unknown function DUF1442; (InterPro:IPR009902)"
At2g46080;0;0;0;3	034650982;"similar to BPS1 (BYPASS 1) [Arabidopsis thaliana] (TAIR:AT1G01550.2); similar to unknown [Solanum tuberosum] (GB:ABB16971.1); contains InterPro domain Glutathione S-transferase	C-terminal-like; (InterPro:IPR010987)"
At2g46200;0;0;0;2	599856183;"similar to zinc finger (C3HC4-type RING finger) protein-related [Arabidopsis thaliana] (TAIR:AT2G35330.1); similar to programmed cell death 7 [Danio rerio] (GB:NP_001003415.1); similar to Programmed cell death 7 [Danio rerio] (GB:AAH93108.2); similar to Os01g0226500 [Oryza sativa (japonica cultivar-group)] (GB:NP_001042465.1); contains domain Tubulin chaperone cofactor A (SSF46988)"
At2g46270;0;0;0;6	327968425;"GBF3 (G-BOX BINDING FACTOR 3); transcription factor"
At2g46890;0;0;0;2	857605598;"similar to unknown protein [Arabidopsis thaliana] (TAIR:AT1G18180.1); similar to B0616E02-H0507E05.2 [Oryza sativa (indica cultivar-group)] (GB:CAH67826.1); contains InterPro domain Protein of unknown function DUF1295; (InterPro:IPR010721); contains InterPro domain 3-oxo-5-alpha-steroid 4-dehydrogenase	C-terminal; (InterPro:IPR001104)"
At2g47460;-2	583095569;0;0;0;"MYB12 (myb domain protein 12); DNA binding / transcription factor/ transcriptional activator"
At2g48050;0;0;0;7	761056451;"similar to Os01g0388500 [Oryza sativa (japonica cultivar-group)] (GB:NP_001043105.1); similar to hypothetical protein [Oryza sativa (japonica cultivar-group)] (GB:BAD69280.1); contains domain UNCHARACTERIZED (PTHR13167); contains domain gb def: Hypothetical protein At2g48050 (PTHR13167:SF1)"
At3g02570;-3	03037718;0;0;0;"MEE31 (maternal effect embryo arrest 31); mannose-6-phosphate isomerase"
At3g02000;-2	711331823;0;0;0;"ROXY1; thiol-disulfide exchange intermediate"
At3g02640;0;0;0;3	292768043;"similar to unknown protein [Arabidopsis thaliana] (TAIR:AT5G16250.1); similar to conserved hypothetical protein [Medicago truncatula] (GB:ABE78001.1)"
At3g03190;1	729694262;0;0;3	275480247;"ATGSTF11 (GLUTATHIONE S-TRANSFERASE F11); glutathione transferase"
At3g08700;0;0;0;2	490158301;"UBC12 (ubiquitin-conjugating enzyme 12); ubiquitin-protein ligase"
At3g08930;0;0;0;2	947676346;"similar to LMBR1 integral membrane family protein [Arabidopsis thaliana] (TAIR:AT5G01460.1); similar to LMBR1 integral membrane family protein-like [Oryza sativa (japonica cultivar-group)] (GB:BAD44783.1); similar to Os06g0128200 [Oryza sativa (japonica cultivar-group)] (GB:NP_001056670.1); contains InterPro domain LMBR1-like conserved region; (InterPro:IPR006876)"
At3g09150;2	210938913;0;0;3	155290935;"HY2 (ELONGATED HYPOCOTYL 2); phytochromobilin:ferredoxin oxidoreductase"
At3g11940;0;2	640358725;0;4	392446052;"ATRPS5A (RIBOSOMAL PROTEIN 5A); structural constituent of ribosome"
At3g12510;0;0;0;3	008854162;"similar to AGL56 (AGAMOUS LIKE-56)	DNA binding / transcription factor [Arabidopsis thaliana] (TAIR:AT1G60880.1); similar to At3g12510-like protein [Boechera stricta] (GB:ABB89768.1); contains domain MADS BOX PROTEIN (PTHR11945); contains domain MADS BOX PROTEIN (PTHR11945:SF13)"
At3g12950;0;0;0;2	681074065;"similar to unknown protein [Arabidopsis thaliana] (TAIR:AT5G45030.2); similar to Os08g0407200 [Oryza sativa (japonica cultivar-group)] (GB:NP_001061775.1); similar to OSIGBa0126B18.9 [Oryza sativa (indica cultivar-group)] (GB:CAH66916.1); similar to OSJNBa0008M17.6 [Oryza sativa (japonica cultivar-group)] (GB:CAD41791.2); contains InterPro domain Peptidase	trypsin-like serine and cysteine; (InterPro:IPR009003)"
At3g14030;0;0;0;2	87912434;"similar to F-box family protein [Arabidopsis thaliana] (TAIR:AT1G10890.1); contains InterPro domain F-box associated type 1; (InterPro:IPR006527)"
At3g14750;-2	891577475;0;0;0;"similar to unknown protein [Arabidopsis thaliana] (TAIR:AT1G67170.1); similar to Os03g0818000 [Oryza sativa (japonica cultivar-group)] (GB:NP_001051704.1); similar to Os07g0508200 [Oryza sativa (japonica cultivar-group)] (GB:NP_001059743.1); similar to myosin-like protein	putative	expressed [Oryza sativa (japonica cultivar-group)] (GB:ABA96059.1); contains InterPro domain tRNA-binding arm; (InterPro:IPR010978)"
At3g15750;0;0;0;2	902139397;"similar to unknown protein [Arabidopsis thaliana] (TAIR:AT1G34570.1); similar to hypothetical protein [Lotus japonicus] (GB:CAE45590.1)"
At3g16730;-3	019393812;0;0;0;"similar to Os07g0517300 [Oryza sativa (japonica cultivar-group)] (GB:NP_001059789.1); similar to hypothetical protein [Oryza sativa (japonica cultivar-group)] (GB:BAC83719.1); contains InterPro domain Protein of unknown function DUF1032; (InterPro:IPR009378)"
At3g17390;0;0;0;3	530657833;"MTO3 (S-adenosylmethionine synthase 3); methionine adenosyltransferase"
At3g18780;0;3	289794142;2	756351673;2	948719234;"ACT2 (ACTIN 2); structural constituent of cytoskeleton"
At3g19370;0;0;0;3	222901798;"similar to transport protein-related [Arabidopsis thaliana] (TAIR:AT2G23360.1); similar to Prefoldin [Medicago truncatula] (GB:ABE82280.1); contains InterPro domain Protein of unknown function DUF869	plant; (InterPro:IPR008587)"
At3g19720;0;0;0;3	870717762;"ARC5 (ACCUMULATION AND REPLICATION OF CHLOROPLAST 5); GTP binding / GTPase"
At3g19980;0;0;0;3	104000009;"ATFYPP3 (SERINE/THREONINE PROTEIN PHOSPHATASE); protein serine/threonine phosphatase"
At3g21830;0;0;0;2	676281796;"ASK8 (ARABIDOPSIS SKP1-LIKE 8); ubiquitin-protein ligase"
At3g23820;0;0;0;3	831434372;"GAE6 (UDP-D-GLUCURONATE 4-EPIMERASE 6); catalytic"
At3g23980;0;0;0;4	1289591;"similar to CIP1 (COP1-INTERACTIVE PROTEIN 1) [Arabidopsis thaliana] (TAIR:AT5G41790.1); similar to heavy meromyosin-like protein [Oryza sativa (japonica cultivar-group)] (GB:AAO72706.1); similar to Os01g0911800 [Oryza sativa (japonica cultivar-group)] (GB:NP_001045163.1); contains InterPro domain Spectrin repeat; (InterPro:IPR002017)"
At3g23830;-3	10965665;0;0;3	097625257;"GR-RBP4/GRP4 (GLYCINE-RICH RNA-BINDING PROTEIN 4); RNA binding"
At3g23990;-2	865027313;0;0;0;"HSP60 (Heat shock protein 60); ATP binding / protein binding / unfolded protein binding"
At3g26670;0;0;0;3	862915969;"similar to permease-related [Arabidopsis thaliana] (TAIR:AT3G23870.1); similar to hypothetical protein ECU03_0170 [Encephalitozoon cuniculi GB-M1] (GB:NP_597528.1); similar to Os02g0518100 [Oryza sativa (japonica cultivar-group)] (GB:NP_001046964.1); contains InterPro domain Protein of unknown function DUF803; (InterPro:IPR008521)"
At3g26790;0;0;0;8	016530374;"FUS3 (FUSCA 3); DNA binding / transcription factor"
At3g26850;0;0;0;2	253451261;"similar to zinc finger protein-related [Arabidopsis thaliana] (TAIR:AT3G18640.1); similar to hypothetical protein S250_18C08.12 [Sorghum bicolor] (GB:AAS82598.1); similar to Os03g0214900 [Oryza sativa (japonica cultivar-group)] (GB:NP_001049373.1); similar to Os08g0135800 [Oryza sativa (japonica cultivar-group)] (GB:NP_001060944.1)"
At3g27570;0;0;0;3	229094851;"similar to unknown protein [Arabidopsis thaliana] (TAIR:AT5G40510.1); similar to Clostridium pasteurianum ferredoxin homolog [Solanum tuberosum] (GB:AAB33256.1); contains InterPro domain Thioredoxin-like fold; (InterPro:IPR012336); contains InterPro domain Sucraseferredoxin-like; (InterPro:IPR009737); contains InterPro domain Thioredoxin fold; (InterPro:IPR012335)"
At3g27630;0;0;0;2	596230081;"similar to unknown protein [Arabidopsis thaliana] (TAIR:AT5G40460.1); similar to hypothetical protein MtrDRAFT_AC146560g4v1 [Medicago truncatula] (GB:ABE87926.1)"
At3g27800;0;0;0;3	538890847;"similar to zinc knuckle (CCHC-type) family protein [Arabidopsis thaliana] (TAIR:AT4G05360.1); contains domain SCC1 / RAD21 FAMILY MEMBER (PTHR12585); contains domain SISTER CHROMATID COHESION 1 FAMILY MEMBER (PTHR12585:SF1)"
At3g29570;0;0;0;5	46063842;"similar to ATEXT3 (EXTENSIN 3)	structural constituent of cell wall [Arabidopsis thaliana] (TAIR:AT1G21310.1); similar to B13 antigen [Trypanosoma cruzi] (GB:AAP88022.1)"
At3g32270;0;0;0;4	275411294;"similar to unknown protein [Arabidopsis thaliana] (TAIR:AT4G07310.1); contains InterPro domain Nucleic acid-binding	OB-fold	subgroup; (InterPro:IPR012340); contains InterPro domain Protein of unknown function DUF223	Arabidopsis thaliana; (InterPro:IPR003871); contains InterPro domain Nucleic acid-binding	OB-fold; (InterPro:IPR008994)"
At3g32910;0;0;0;2	958308252;"similar to unknown protein [Arabidopsis thaliana] (TAIR:AT4G03990.1); similar to Agenet domain containing protein [Brassica oleracea] (GB:ABD65016.1); contains domain HIPIP (high potential iron protein) (SSF57652); contains domain no description (G3D.4.10.490.10)"
At3g42140;0;0;0;5	346637229;"similar to unknown protein [Arabidopsis thaliana] (TAIR:AT3G31430.1); contains domain Retrovirus zinc finger-like domains (SSF57756)"
At3g44735;-6	01728753;0;0;0;"PSK1 (PHYTOSULFOKINE 3 PRECURSOR); growth factor"
At3g44250;-2	403512943;0;0;0;"CYP71B38 (cytochrome P450	family 71	subfamily B	polypeptide 38); oxygen binding"
At3g44713;0;0;0;4	269335077;"similar to unknown protein [Arabidopsis thaliana] (TAIR:AT2G14800.1); similar to heat shock protein -related [Brassica oleracea] (GB:ABD65027.1); contains domain Metallo-dependent hydrolases (SSF51556)"
At3g44900;0;0;0;8	387998954;"ATCHX4 (CATION/H+ EXCHANGER 4); monovalent cation:proton antiporter"
At3g44910;0;0;0;3	717287348;"ATCHX12 (cation/H+ exchanger 12); monovalent cation:proton antiporter"
At3g45290;0;0;0;2	312982402;"MLO3 (MILDEW RESISTANCE LOCUS O 3); calmodulin binding"
At3g45010;0;0;0;2	985396771;"SCPL48 (serine carboxypeptidase-like 48); serine carboxypeptidase"
At3g46440;0;2	072834969;0;5	180222862;"UXS5 (UDP-Xyl synthase 5); catalytic"
At3g46120;0;0;0;2	268360644;"ATPAP19/PAP19 (purple acid phosphatase 19); acid phosphatase/ protein serine/threonine phosphatase"
At3g46820;-2	275372884;0;0;0;"TOPP5 (Type one serine/threonine protein phosphatase 5); protein phosphatase type 1"
At3g47470;0;0;0;3	034084572;"LHCA4 (Photosystem I light harvesting complex gene 4); chlorophyll binding"
At3g48020;2	363582202;0;0;4	030456517;"similar to F-box family protein-related [Arabidopsis thaliana] (TAIR:AT5G62860.1); similar to IS10 transposase	putative [Lycopersicon esculentum] (GB:ABI34274.1)"
At3g49150;0;0;0;3	144888802;"similar to F-box family protein [Arabidopsis thaliana] (TAIR:AT3G59240.1); similar to Cyclin-like F-box; FBD [Medicago truncatula] (GB:ABE92026.1); contains InterPro domain FBD-like; (InterPro:IPR006566); contains InterPro domain Cyclin-like F-box; (InterPro:IPR001810); contains InterPro domain Leucine-rich repeat 2; (InterPro:IPR013101)"
At3g49680;-2	302039297;0;0;0;"ATBCAT-3; branched-chain-amino-acid transaminase/ catalytic"
At3g50900;0;0;0;4	434959467;"similar to unknown protein [Arabidopsis thaliana] (TAIR:AT5G66490.1); similar to hypothetical protein [Thellun (GB:ABB45855.1)"
At3g51230;0;0;0;2	303684295;"similar to unknown protein [Arabidopsis thaliana] (TAIR:AT5G66230.1); similar to Sugar transporter superfamily [Medicago truncatula] (GB:ABE81092.1)"
At3g52900;0;0;0;5	118494688;"similar to unknown protein [Arabidopsis thaliana] (TAIR:AT2G36355.1); similar to hypothetical protein [Ipomoea trifida] (GB:AAS79606.1); contains InterPro domain Prefoldin; (InterPro:IPR009053); contains InterPro domain Protein of unknown function DUF662; (InterPro:IPR007033)"
At3g52970;-5	751007891;0;0;0;"CYP76G1 (cytochrome P450	family 76	subfamily G	polypeptide 1); oxygen binding"
At3g53305;0;0;0;3	508983124;"CYP71B32 (cytochrome P450	family 71	subfamily B	polypeptide 32); oxygen binding"
At3g53630;0;0;0;5	201922446;"similar to unknown protein [Arabidopsis thaliana] (TAIR:AT1G55710.1); similar to Os03g0279600 [Oryza sativa (japonica cultivar-group)] (GB:NP_001049733.1); similar to H+-transporting two-sector ATPase	alpha/beta subunit	central re (GB:ABE82097.1)"
At3g54190;0;0;0;2	315143737;"similar to unknown protein [Arabidopsis thaliana] (TAIR:AT2G38630.1); similar to Os01g0817800 [Oryza sativa (japonica cultivar-group)] (GB:NP_001044626.1); similar to Os05g0482600 [Oryza sativa (japonica cultivar-group)] (GB:NP_001055867.1); similar to unknown protein [Oryza sativa (japonica cultivar-group)] (GB:AAW56876.1); contains InterPro domain WD40-like; (InterPro:IPR011046)"
At3g54620;0;0;0;3	405360254;"BZO2H4 (basic leucine zipper O2 homolog 4); transcription factor"
At3g57510;0;0;0;5	015372179;"ADPG1 (endo-polygalacturonase 1); polygalacturonase"
At3g58110;0;0;0;3	885955878;"similar to unknown protein [Arabidopsis thaliana] (TAIR:AT2G42370.1); similar to Os06g0538200 [Oryza sativa (japonica cultivar-group)] (GB:NP_001057797.1); similar to hypothetical protein [Plasmodium falciparum 3D7] (GB:NP_703434.1); similar to retinitis pigmentosa GTPase regulator-like protein [Takifugu rubripes] (GB:AAG00554.1)"
At3g58710;0;0;0;6	61380351;"WRKY69 (WRKY DNA-binding protein 69); transcription factor"
At3g59090;0;0;0;3	107343251;"similar to TOM1 (TOBAMOVIRUS MULTIPLICATION 1) [Arabidopsis thaliana] (TAIR:AT4G21790.1); similar to Os01g0751300 [Oryza sativa (japonica cultivar-group)] (GB:NP_001044258.1); contains domain Family A G protein-coupled receptor-like (SSF81321)"
At3g59310;0;0;0;4	204062994;"similar to unknown protein [Arabidopsis thaliana] (TAIR:AT3G59340.1); similar to Os05g0299500 [Oryza sativa (japonica cultivar-group)] (GB:NP_001055130.1); similar to Os08g0540000 [Oryza sativa (japonica cultivar-group)] (GB:NP_001062380.1); similar to anthocyanin-related membrane protein 1 (Anm1)-like [Oryza sativa (japonica cultivar-group)] (GB:BAD34418.1); contains InterPro domain P…	eukaryotic; (InterPro:IPR009262)"
At3g60830;0;0;0;6	909098406;"ATARP7 (ACTIN-RELATED PROTEIN 7); structural constituent of cytoskeleton"
At3g62340;-9	853638859;-3	379408663;0;0;"WRKY68 (WRKY DNA-binding protein 68); transcription factor"
At3g63250;0;0;0;2	761806173;"ATHMT-2/HMT-2; homocysteine S-methyltransferase"
At4g00640;0;0;0;2	785155946;"similar to unknown protein [Arabidopsis thaliana] (TAIR:AT1G12150.1); similar to hypothetical protein MtrDRAFT_AC123899g21v1 [Medicago truncatula] (GB:ABE84735.1); contains InterPro domain Protein kinase PKN/PRK1	effector; (InterPro:IPR011072)"
At4g00900;0;0;0;2	45239476;"ECA2 (""calcium-transporting ATPase 2	endoplasmic reticulum-type""); calcium-transporting ATPase"
At4g01190;0;0;0;3	349639045;"ATPIPK10 (ARABIDOPSIS PHOSPHATIDYLINOSITOL PHOSPHATE KINASE 10); 1-phosphatidylinositol-4-phosphate 5-kinase"
At4g01985;-3	041769789;0;0;0;"similar to glycine-rich protein [Arabidopsis thaliana] (TAIR:AT5G46730.1); similar to fibroin 1a [Deinopis spinosa] (GB:ABD61591.1); similar to Os03g0309300 [Oryza sativa (japonica cultivar-group)] (GB:NP_001049911.1); contains InterPro domain Eggshell protein; (InterPro:IPR002952)"
At4g02170;0;0;0;4	536035846;"similar to unknown protein [Arabidopsis thaliana] (TAIR:AT5G38700.1); similar to At5g38700 [Medicago truncatula] (GB:ABE84418.1)"
At4g02500;0;0;0;2	426417932;"ATXT2; UDP-xylosyltransferase/ transferase/ transferase	transferring glycosyl groups"
At4g03979;0;0;0;2	702335806;"similar to unknown protein [Arabidopsis thaliana] (TAIR:AT5G36035.1); similar to unknown protein [Arabidopsis thaliana] (TAIR:AT1G35100.1)"
At4g04955;0;0;0;4	482590405;"ATALN (ARABIDOPSIS ALLANTOINASE); allantoinase/ hydrolase"
At4g05120;0;0;0;3	096256249;"FUR1 (FUDR RESISTANT 1); nucleoside transporter"
At4g05320;-2	341170206;0;0;0;"UBQ10 (POLYUBIQUITIN 10); protein binding"
At4g09020;0;0;0;3	348980726;"ATISA3/ISA3 (ISOAMYLASE 3); alpha-amylase"
At4g10760;0;0;0;3	401728757;"EMB1706 (EMBRYO DEFECTIVE 1706); S-adenosylmethionine-dependent methyltransferase"
At4g11070;0;0;0;2	948147016;"WRKY41 (WRKY DNA-binding protein 41); transcription factor"
At4g11090;0;0;0;4	670587389;"similar to unknown protein [Arabidopsis thaliana] (TAIR:AT4G23790.1); similar to unknown protein Cr17 [Brassica napus] (GB:AAX51387.1); similar to Os06g0524400 [Oryza sativa (japonica cultivar-group)] (GB:NP_001057758.1); contains InterPro domain Protein of unknown function DUF231	plant; (InterPro:IPR004253)"
At4g11300;0;0;0;5	041339758;"similar to unknown protein [Arabidopsis thaliana] (TAIR:AT4G23530.1); similar to CAA303718.1 protein [Oryza sativa] (GB:CAB53491.1); similar to Os04g0688000 [Oryza sativa (japonica cultivar-group)] (GB:NP_001054336.1); contains InterPro domain Protein of unknown function DUF793; (InterPro:IPR008511)"
At4g12110;0;0;0;2	616707884;"SMO1-1 (STEROL-4ALPHA-METHYL OXIDASE 1-1); catalytic"
At4g13410;0;0;0;3	065303601;"ATCSLA15 (Cellulose synthase-like A15); transferase	transferring glycosyl groups"
At4g15210;0;0;0;2	291995282;"ATBETA-AMY (BETA-AMYLASE); beta-amylase"
At4g16160;-2	771001919;0;0;0;"ATOEP16-2/ATOEP16-S; protein translocase"
At4g16420;0;0;0;2	881937085;"ADA2B (PROPORZ1); DNA binding / transcription factor"
At4g17120;0;0;0;3	220213202;"similar to C2 domain-containing protein [Arabidopsis thaliana] (TAIR:AT1G48090.2); similar to unknown protein [Oryza sativa] (GB:AAG60185.1); similar to Os10g0565300 [Oryza sativa (japonica cultivar-group)] (GB:NP_001065419.1); contains InterPro domain C2 calcium/lipid-binding region	CaLB; (InterPro:IPR008973)"
At4g17350;0;0;0;2	663452435;"similar to unknown protein [Arabidopsis thaliana] (TAIR:AT5G47440.1); similar to hypothetical protein 40.t00010 [Brassica oleracea] (GB:ABD65135.1); similar to hypothetical protein 31.t00035 [Brassica oleracea] (GB:ABD65121.1); contains InterPro domain Pleckstrin-like	plant; (InterPro:IPR013666); contains InterPro domain Pleckstrin-like; (InterPro:IPR001849); contains InterPro domain Protein of unknown function DUF828	plant; (InterPro:IPR008546)"
At4g17980;-2	254705023;0;0;2	430674141;"ANAC071 (Arabidopsis NAC domain containing protein 71); transcription factor"
At4g20370;0;0;0;5	837197357;"TSF (TWIN SISTER OF FT); phosphatidylethanolamine binding"
At4g21445;0;0;0;3	850269564;"similar to Os04g0635700 [Oryza sativa (japonica cultivar-group)] (GB:NP_001054010.1); similar to H0410G08.9 [Oryza sativa (indica cultivar-group)] (GB:CAH67654.1)"
At4g21970;0;0;0;2	928854228;"similar to unknown protein [Arabidopsis thaliana] (TAIR:AT4G04630.1); similar to Protein of unknown function	DUF584 [Medicago truncatula] (GB:ABE91657.1); contains InterPro domain Protein of unknown function DUF584; (InterPro:IPR007608)"
At4g22270;-3	579017273;0;0;0;"similar to unknown protein [Arabidopsis thaliana] (TAIR:AT4G03820.1); similar to AT3g20300/MQC12_5 [Medicago truncatula] (GB:ABD32643.1)"
At4g22450;0;0;0;2	507043542;"similar to unknown protein [Arabidopsis thaliana] (TAIR:AT4G08200.1); similar to hypothetical protein [Oryza sativa (japonica cultivar-group)] (GB:AAW57796.1); contains InterPro domain Homeodomain-like; (InterPro:IPR009057)"
At4g24240;-2	811952169;0;0;0;"WRKY7 (WRKY DNA-binding protein 7); transcription factor"
At4g24250;-2	428684672;0;0;0;"MLO13 (MILDEW RESISTANCE LOCUS O 13); calmodulin binding"
At4g27950;0;0;0;3	142392765;"CRF4 (CYTOKININ RESPONSE FACTOR 4); DNA binding / transcription factor"
At4g27350;0;0;0;2	351172269;"similar to unknown protein [Arabidopsis thaliana] (TAIR:AT5G54240.1); similar to membrane lipoprotein lipid attachment site-containing protein -like [Oryza sativa (japonica cultivar-group)] (GB:BAC84042.1); contains InterPro domain Protein of unknown function DUF1223; (InterPro:IPR010634)"
At4g27630;-2	564643594;0;0;0;"similar to unknown protein [Arabidopsis thaliana] (TAIR:AT1G64990.2); similar to Protein kinase [Medicago truncatula] (GB:ABE89781.1)"
At4g29230;0;0;0;2	736392076;"ANAC075 (Arabidopsis NAC domain containing protein 75); transcription factor"
At4g29810;0;0;0;2	831009764;"ATMKK2 (MAP KINASE KINASE 2); MAP kinase kinase/ kinase"
At4g31350;0;0;0;2	437853563;"similar to unknown protein [Arabidopsis thaliana] (TAIR:AT2G19160.1); similar to Protein of unknown function DUF266	plant [Medicago truncatula] (GB:ABD28621.1); contains InterPro domain Protein of unknown function DUF266	plant; (InterPro:IPR004949)"
At4g32030;0;0;0;2	666792095;"similar to unknown protein [Arabidopsis thaliana] (TAIR:AT1G80610.1); similar to Os02g0182700 [Oryza sativa (japonica cultivar-group)] (GB:NP_001046100.1)"
At4g32630;0;0;0;4	032633064;"similar to human Rev interacting-like protein-related / hRIP protein-related [Arabidopsis thaliana] (TAIR:AT4G13350.2); similar to Arf GTPase activating protein [Medicago truncatula] (GB:ABE91595.1); contains InterPro domain Arf GTPase activating protein; (InterPro:IPR001164)"
At4g34610;0;0;0;2	483718723;"BLH6 (BELL1-LIKE HOMEODOMAIN 5); DNA binding / transcription factor"
At4g34770;0;0;0;4	23217553;auxin-responsive family protein
At4g35990;0;0;0;2	848927707;"similar to expressed protein [Oryza sativa (japonica cultivar-group)] (GB:ABF94923.1); contains domain gb def: Hypothetical protein T19K4.120 (Hypothetical protein AT4g35990) (PTHR13539:SF1); contains domain FAMILY NOT NAMED (PTHR13539); contains domain Prokaryotic AspRS	insert domain (SSF55261)"
At4g37040;0;0;0;2	324666441;"MAP1D (METHIONINE AMINOPEPTIDASE 1D); metalloexopeptidase"
At4g37240;-2	641744935;0;0;0;"similar to unknown protein [Arabidopsis thaliana] (TAIR:AT2G23690.1); similar to TMV response-related gene product [Nicotiana tabacum] (GB:BAB41200.1); similar to Os03g0740200 [Oryza sativa (japonica cultivar-group)] (GB:NP_001051217.1); similar to Os09g0493000 [Oryza sativa (japonica cultivar-group)] (GB:NP_001063543.1)"
At4g37820;0;0;0;2	667617382;"similar to unknown protein [Arabidopsis thaliana] (TAIR:AT2G22795.1); similar to retinitis pigmentosa GTPase regulator-like protein [Takifugu rubripes] (GB:AAG00554.1)"
At4g38330;1	873663166;0;0;3	439791002;"similar to unknown protein [Arabidopsis thaliana] (TAIR:AT4G38290.1); contains domain ADIPONECTIN RECEPTOR-RELATED (PTHR20855:SF8); contains domain ADIPOR/PROGESTIN RECEPTOR-RELATED (PTHR20855)"
At4g38880;0;0;0;2	981057105;"ATASE3 (GLN PHOSPHORIBOSYL PYROPHOSPHATE AMIDOTRANSFERASE 3); amidophosphoribosyltransferase"
At4g39510;-5	439561938;0;0;0;"CYP96A12 (cytochrome P450	family 96	subfamily A	polypeptide 12); oxygen binding"
At4g39870;0;0;0;2	29863519;"similar to unknown protein [Arabidopsis thaliana] (TAIR:AT2G05590.2); similar to Os06g0221100 [Oryza sativa (japonica cultivar-group)] (GB:NP_001057175.1); similar to Os02g0754000 [Oryza sativa (japonica cultivar-group)] (GB:NP_001048151.1); similar to TLD	putative [Medicago truncatula] (GB:ABE87991.1); contains InterPro domain TLDc; (InterPro:IPR006571)"
At4g40000;0;0;0;5	193017328;"ATGB3 (GTP-BINDING PROTEIN 3); GTP binding"
At5g03110;0;0;0;2	303873156;"similar to protamine P1 family protein [Arabidopsis thaliana] (TAIR:AT2G37100.1); similar to conserved hypothetical protein [Medicago truncatula] (GB:ABE78312.1)"
At5g03710;0;0;0;3	334622785;"similar to unknown protein [Arabidopsis thaliana] (TAIR:AT4G08710.1); similar to PREDICTED: hypothetical protein [Rattus norve (GB:XP_001081106.1)"
At5g03740;0;0;0;3	342649695;"HD2C (HISTONE DEACETYLASE 2C); nucleic acid binding / zinc ion binding"
At5g04630;0;0;0;2	466440081;"CYP77A9 (cytochrome P450	family 77	subfamily A	polypeptide 9); oxygen binding"
At5g05620;-2	688884239;0;0;0;"TUBG2 (GAMMA-TUBULIN); structural molecule"
At5g06440;0;0;0;3	059389835;"similar to unknown protein [Arabidopsis thaliana] (TAIR:AT3G11720.2); similar to expressed protein [Oryza sativa (japonica cultivar-group)] (GB:ABA94317.2); contains domain Bet v1-like (SSF55961); contains domain no description (G3D.3.30.530.20)"
At5g06620;-2	663449812;0;0;0;"similar to SET domain-containing protein [Arabidopsis thaliana] (TAIR:AT2G19640.2); similar to SET domain protein 123 [Zea mays] (GB:AAO12860.1); contains InterPro domain Nuclear protein SET; (InterPro:IPR001214)"
At5g07960;-2	851303301;0;0;0;"Identical to UPF0139 protein At5g07960 [Arabidopsis Thaliana] (GB:Q9SD88); similar to unknown protein [Sorghum bicolor] (GB:AAM47587.1); similar to Os03g0756800 [Oryza sativa (japonica cultivar-group)] (GB:NP_001051319.1); contains InterPro domain Protein of unknown function UPF0139; (InterPro:IPR005351)"
At5g08280;0;0;0;2	815144694;"HEMC (HYDROXYMETHYLBILANE SYNTHASE); hydroxymethylbilane synthase"
At5g11630;0;0;0;4	791288892;"similar to transcription factor [Arabidopsis thaliana] (TAIR:AT4G17310.2); similar to conserved hypothetical protein [Medicago truncatula] (GB:ABE78369.1)"
At5g11830;0;0;0;4	389827626;"similar to unknown protein [Arabidopsis thaliana] (TAIR:AT5G26090.1); contains InterPro domain Plant self-incompatibility S1; (InterPro:IPR010264)"
At5g12920;0;0;0;3	017473612;"similar to unnamed protein product [Ostreococcus tauri] (GB:CAL53992.1); similar to Os02g0591600 [Oryza sativa (japonica cultivar-group)] (GB:NP_001047287.1); contains InterPro domain WD40-like; (InterPro:IPR011046)"
At5g13010;0;0;0;2	286532842;"EMB3011 (EMBRYO DEFECTIVE 3011); RNA helicase"
At5g13050;-5	383302743;0;0;0;"5-FCL; 5-formyltetrahydrofolate cyclo-ligase"
At5g13240;0;0;0;2	687305543;"similar to conserved hypothetical protein [Medicago truncatula] (GB:ABE92223.1); contains domain FAMILY NOT NAMED (PTHR22504); contains domain gb def: Hypothetical protein T31B5_60 (PTHR22504:SF5)"
At5g14490;0;0;0;3	055565789;"ANAC085 (Arabidopsis NAC domain containing protein 85); transcription factor"
At5g15120;-2	345175982;0;0;0;"similar to unknown protein [Arabidopsis thaliana] (TAIR:AT5G39890.1); similar to unknown protein [Oryza sativa (japonica cultivar-group)] (GB:BAB03364.1); similar to Os01g0185500 [Oryza sativa (japonica cultivar-group)] (GB:NP_001042241.1); contains InterPro domain Protein of unknown function DUF1637; (InterPro:IPR012864); contains InterPro domain Cupin	RmlC-type; (InterPro:IPR011051)"
At5g15720;0;0;0;2	428358631;"GLIP7 (GDSL-motif lipase 7); carboxylic ester hydrolase"
At5g16300;0;0;0;2	329029147;"similar to PREDICTED: similar to low density lipoprotein B isoform 1 [Bos taurus] (GB:XP_593871.2); similar to Os01g0777000 [Oryza sativa (japonica cultivar-group)] (GB:NP_001044419.1); contains domain Cullin repeat (SSF74788)"
At5g16460;0;0;0;2	641904125;"similar to unknown protein [Arabidopsis thaliana] (TAIR:AT2G34380.1); similar to unknown protein [Arabidopsis thaliana] (TAIR:AT1G29760.1); similar to hypothetical protein MtrDRAFT_AC148171g21v1 [Medicago truncatula] (GB:ABE89808.1); contains domain gb def: Arabidopsis thaliana genomic DNA	chromosome 5	P1 clone:MQK4 (PTHR21212:SF2); contains domain FAMILY NOT NAMED (PTHR21212)"
At5g16850;0;0;0;7	237413517;"ATTERT (TELOMERASE REVERSE TRANSCRIPTASE); telomeric template RNA reverse transcriptase"
At5g17290;0;0;0;2	665538759;"APG5/ATG5 (AUTOPHAGY 5); transporter"
At5g18130;0;2	295577583;0;2	384000257;"similar to unknown protein [Arabidopsis thaliana] (TAIR:AT3G03870.2); similar to hypothetical protein MtrDRAFT_AC156827g15v1 [Medicago truncatula] (GB:ABE86405.1)"
At5g18680;0;0;0;2	800978861;"AtTLP11 (TUBBY LIKE PROTEIN 11); phosphoric diester hydrolase/ transcription factor"
At5g18730;0;0;0;8	418933571;"similar to unknown protein [Arabidopsis thaliana] (TAIR:AT5G18720.1); similar to unknown protein [Arabidopsis thaliana] (TAIR:AT5G18740.1); similar to heat shock protein DnaJ N-terminal domain-containing protein [Musa acuminata] (GB:ABF69988.1); similar to Os01g0375100 [Oryza sativa (japonica cultivar-group)] (GB:NP_001043077.1); contains domain DNAJ/HSP40 (PTHR11821); contains domain …
At5g18740;0;0;0;3	201449827;"similar to unknown protein [Arabidopsis thaliana] (TAIR:AT5G18730.1); similar to heat shock protein DnaJ N-terminal domain-containing protein [Musa acuminata] (GB:ABF69988.1); contains domain DNAJ/HSP40 (PTHR11821); contains domain gb def: T12H1.7 protein (PTHR11821:SF3)"
At5g20670;0;0;0;2	290008034;"similar to unknown protein [Arabidopsis thaliana] (TAIR:AT1G72510.2); similar to 4Fe-4S ferredoxin	iron-sulfur binding [Medicago truncatula] (GB:ABE81755.1); contains InterPro domain Protein of unknown function DUF1677	plant; (InterPro:IPR012876)"
At5g23100;0;0;0;2	320704971;"similar to unknown protein [Arabidopsis thaliana] (TAIR:AT3G25640.1); similar to Os05g0577100 [Oryza sativa (japonica cultivar-group)] (GB:NP_001056405.1); similar to Os01g0642600 [Oryza sativa (japonica cultivar-group)] (GB:NP_001043690.1); similar to hypothetical protein [Oryza sativa (japonica cultivar-group)] (GB:BAB90468.1); contains InterPro domain Protein of unknown function DUF…	plant; (InterPro:IPR006460)"
At5g23740;0;0;0;2	560429264;"RPS11-BETA (RIBOSOMAL PROTEIN S11-BETA); structural constituent of ribosome"
At5g25170;-2	550760665;0;0;0;"similar to unknown protein [Arabidopsis thaliana] (TAIR:AT2G25190.1); similar to hypothetical protein 25.t00041 [Brassica oleracea] (GB:ABD64953.1); similar to Os03g0198500 [Oryza sativa (japonica cultivar-group)] (GB:NP_001049279.1); contains InterPro domain Protein of unknown function DUF862	eukaryotic; (InterPro:IPR008580)"
At5g25330;-2	24597674;0;0;0;"similar to unknown protein [Arabidopsis thaliana] (TAIR:AT4G32290.1); similar to Os12g0618800 [Oryza sativa (japonica cultivar-group)] (GB:NP_001067294.1); similar to expressed protein [Oryza sativa (japonica cultivar-group)] (GB:AAT77886.1); similar to Os03g0648100 [Oryza sativa (japonica cultivar-group)] (GB:NP_001050776.1); contains InterPro domain Protein of unknown function D…	plant; (InterPro:IPR004949)"
At5g25980;0;0;0;2	902889313;"TGG2 (GLUCOSIDE GLUCOHYDROLASE 2); hydrolase	hydrolyzing O-glycosyl compounds"
At5g26850;0;0;0;2	998798844;"similar to cyclin-related [Arabidopsis thaliana] (TAIR:AT2G41830.1); similar to Os03g0308200 [Oryza sativa (japonica cultivar-group)] (GB:NP_001049903.1); similar to cyclin	putative	expressed [Oryza sativa (japonica cultivar-group)] (GB:ABF95548.1); contains domain ARM repeat (SSF48371); contains domain UNCHARACTERIZED (PTHR12444)"
At5g34850;0;0;0;3	352166935;"ATPAP26/PAP26 (purple acid phosphatase 26); acid phosphatase/ protein serine/threonine phosphatase"
At5g34860;0;0;0;3	075977728;"similar to unknown protein [Arabidopsis thaliana] (TAIR:AT2G06908.1); similar to putative transposon protein [Oryza sativa (japonica cultivar-group)] (GB:AAR88574.1); contains InterPro domain HMG-I and HMG-Y	DNA-binding; (InterPro:IPR000637)"
At5g35220;0;0;0;7	307793766;"EGY1 (ETHYLENE-DEPENDENT GRAVITROPISM-DEFICIENT AND YELLOW-GREEN 1); sterol regulatory element-binding protein site 2 protease"
At5g35300;0;0;0;4	002696658;"contains InterPro domain Somatomedin B; (InterPro:IPR001212)"
At5g37010;0;0;0;3	965130919;"similar to unknown protein [Arabidopsis thaliana] (TAIR:AT1G65710.1); similar to OSIGBa0115K01-H0319F09.22 [Oryza sativa (indica cultivar-group)] (GB:CAH67916.1); similar to Os04g0528600 [Oryza sativa (japonica cultivar-group)] (GB:NP_001053377.1); similar to PREDICTED: hypothetical protein [Rattus norve (GB:XP_001068310.1)"
At5g39510;0;0;0;4	169632995;"VTI11 (VESICLE TRANSPORT V-SNARE 11	vesicle transport v-SNARE 11); receptor"
At5g39700;0;0;0;3	050015788;"MYB89 (myb domain protein 89); DNA binding / transcription factor"
At5g39750;0;0;0;6	953245654;"EMB3008 (EMBRYO DEFECTIVE 3008); transcription factor"
At5g43940;0;0;0;3	408056688;"ADH2 (ALCOHOL DEHYDROGENASE 2); formaldehyde dehydrogenase (glutathione)"
At5g44060;-2	352105276;0;0;0;"similar to unknown protein [Arabidopsis thaliana] (TAIR:AT1G04000.1); similar to Os02g0621600 [Oryza sativa (japonica cultivar-group)] (GB:NP_001047462.1); similar to Os04g0512500 [Oryza sativa (japonica cultivar-group)] (GB:NP_001053299.1)"
At5g46295;0;0;0;2	349666918;"similar to unknown protein [Arabidopsis thaliana] (TAIR:AT1G06475.1); similar to hypothetical protein MtrDRAFT_AC157648g13v1 [Medicago truncatula] (GB:ABE86474.1)"
At5g47760;0;0;0;2	507714934;"ATPK5 (Arabidopsis thaliana serine/threonine protein kinase 5); phosphoglycolate phosphatase"
At5g48230;0;0;0;4	80940283;"ACAT2/EMB1276 (ACETOACETYL-COA THIOLASE 2	EMBRYO DEFECTIVE 1276); acetyl-CoA C-acetyltransferase"
At5g48575;0;0;0;2	434464532;"similar to unknown protein [Arabidopsis thaliana] (TAIR:AT3G28810.1); contains InterPro domain Protein of unknown function DUF1216; (InterPro:IPR009605)"
At5g51150;0;0;0;2	860161333;"similar to unknown protein [Arabidopsis thaliana] (TAIR:AT1G34630.1); similar to hypothetical protein [Cryptococcus neoformans var. neoformans JEC21] (GB:XP_570506.1); similar to Os07g0494900 [Oryza sativa (japonica cultivar-group)] (GB:NP_001059691.1); contains domain UNCHARACTERIZED (PTHR12459)"
At5g52870;0;0;0;12	30713656;"similar to unknown protein [Arabidopsis thaliana] (TAIR:AT1G64080.1); similar to conserved hypothetical protein [Medicago truncatula] (GB:ABE83069.1)"
At5g53130;0;0;0;2	660037138;"CDF2 (CYCLING DOF FACTOR 2); DNA binding / transcription factor"
At5g53950;-2	2664155;0;0;0;"CUC2 (CUP-SHAPED COTYLEDON 2); transcription factor"
At5g54540;-2	517986467;0;0;0;"similar to unknown protein [Arabidopsis thaliana] (TAIR:AT4G25170.1); similar to expressed protein [Oryza sativa (japonica cultivar-group)] (GB:ABF94497.1); similar to Os08g0179900 [Oryza sativa (japonica cultivar-group)] (GB:NP_001061135.1)"
At5g56120;0;0;0;9	510992025;"similar to unknown protein [Arabidopsis thaliana] (TAIR:AT3G12870.1); similar to hypothetical protein [Oryza sativa (japonica cultivar-group)] (GB:BAD08703.1)"
At5g57123;0;0;0;2	448350564;"similar to unknown protein [Arabidopsis thaliana] (TAIR:AT4G29905.1); similar to conserved hypothetical protein [Medicago truncatula] (GB:ABD28467.1); contains domain Glucocorticoid receptor-like (DNA-binding domain) (SSF57716)"
At5g57260;0;0;0;4	897866765;"similar to pentatricopeptide (PPR) repeat-containing protein [Arabidopsis thaliana] (TAIR:AT1G62910.1); similar to Tetratricopeptide-like helical [Medicago truncatula] (GB:ABD28636.1); contains InterPro domain Pentatricopeptide repeat; (InterPro:IPR002885); contains InterPro domain Tetratricopeptide-like helical; (InterPro:IPR011990)"
At5g58500;0;0;0;4	444113615;"similar to unknown protein [Arabidopsis thaliana] (TAIR:AT1G07090.1); similar to hypothetical protein [Oryza sativa (japonica cultivar-group)] (GB:BAB68109.1); contains InterPro domain Protein of unknown function DUF640; (InterPro:IPR006936)"
At5g59410;0;0;0;2	654346656;"similar to Rab5-interacting family protein [Arabidopsis thaliana] (TAIR:AT2G29020.1); similar to Os05g0110600 [Oryza sativa (japonica cultivar-group)] (GB:NP_001054441.1); similar to hypothetical protein [Oryza sativa] (GB:AAK73154.1); contains InterPro domain Rab5-interacting; (InterPro:IPR010742)"
At5g61420;-2	284300673;0;0;9	627806116;"MYB28 (myb domain protein 28); DNA binding / transcription factor"
At5g63100;-5	354277333;0;0;0;"similar to unknown protein [Arabidopsis thaliana] (TAIR:AT5G44600.1); similar to expressed protein [Oryza sativa (japonica cultivar-group)] (GB:ABF93757.1); similar to Os02g0489500 [Oryza sativa (japonica cultivar-group)] (GB:NP_001046867.1); contains InterPro domain SAM (and some other nucleotide) binding motif; (InterPro:IPR000051)"
At5g64000;-2	445965572;0;0;0;"SAL2; 3'(2')	5'-bisphosphate nucleotidase/ inositol or phosphatidylinositol phosphatase"
At5g66050;-2	605980149;0;0;0;"similar to wound-responsive family protein [Arabidopsis thaliana] (TAIR:AT1G19660.2); similar to Os08g0357000 [Oryza sativa (japonica cultivar-group)] (GB:NP_001061624.1); similar to putative wound inductive gene [Oryza sativa (japonica cultivar-group)] (GB:BAD03758.1); contains InterPro domain Protein of unknown function DUF151; (InterPro:IPR003729)"
At5g66280;0;0;0;3	003719548;"GMD1 (GDP-D-MANNOSE 4	6-DEHYDRATASE 1); GDP-mannose 4	6-dehydratase"
At5g66440;0;0;0;3	315229675;"similar to unknown protein [Arabidopsis thaliana] (TAIR:AT4G34560.1); similar to hypothetical protein [Thellun (GB:ABB45849.1)"
At1g01320;-2	443403804;0;0;0;tetratricopeptide repeat (TPR)-containing protein
At1g01510;-2	24826643;0;0;0;AN (ANGUSTIFOLIA)
At1g01540;0;0;0;2	828328848;protein kinase family protein
At1g01670;0;0;0;3	682547891;U-box domain-containing protein
At1g03020;-2	392713004;0;0;0;glutaredoxin family protein
At1g03457;0;0;0;3	097643106;RNA-binding protein	putative
At1g03840;0;0;0;2	504392445;nucleic acid binding / zinc ion binding
At1g03905;0;0;0;3	037123534;ABC transporter family protein
At1g05280;1	628676472;0;0;4	418317472;fringe-related protein
At1g05800;0;0;0;2	816877089;lipase class 3 family protein
At1g05910;0;0;0;4	40583185;cell division cycle protein 48-related / CDC48-related
At1g05990;0;0;0;3	747035828;calcium-binding protein	putative
At1g06135;0;0;0;2	625747825;similar to unknown protein [Arabidopsis thaliana] (TAIR:AT2G31345.1)
At1g06150;1	588388151;0;0;3	779776408;binding
At1g06870;0;0;0;3	278172823;signal peptidase	putative
At1g07670;-2	44119101;0;0;0;calcium-transporting ATPase 4	endoplasmic reticulum-type (ECA4)
At1g07690;-3	084931315;0;0;0;similar to unknown protein [Arabidopsis thaliana] (TAIR:AT1G54950.1)
At1g07860;0;0;0;2	412486628;unknown protein
At1g08000;0;0;0;2	864430059;zinc finger (GATA type) family protein
At1g08420;-2	596087898;0;0;0;kelch repeat-containing protein / serine/threonine phosphoesterase family protein
At1g08750;0;0;0;2	637689684;GPI-anchor transamidase	putative
At1g08940;-2	87948275;0;0;0;phosphoglycerate/bisphosphoglycerate mutase family protein
At1g09550;-2	928000232;0;0;0;pectinacetylesterase	putative
At1g09600;0;0;0;2	629977456;protein kinase family protein
At1g10340;0;0;0;2	330639095;ankyrin repeat family protein
At1g10640;0;0;0;3	509371906;polygalacturonase	putative / pectinase	putative
At1g10950;0;0;0;4	579380021;endomembrane protein 70	putative
At1g11090;0;0;0;3	727404338;hydrolase	alpha/beta fold family protein
At1g11340;-3	686597494;0;0;0;S-locus lectin protein kinase family protein
At1g11430;-2	881613657;0;0;0;plastid developmental protein DAG	putative
At1g11740;0;0;0;5	119505647;ankyrin repeat family protein
At1g12760;-2	463201085;0;0;0;protein binding / zinc ion binding
At1g13220;-2	407595363;0;0;0;nuclear matrix constituent protein-related
At1g13910;0;0;0;2	840451997;leucine-rich repeat family protein
At1g13990;0;0;0;8	00886433;similar to Os03g0168200 [Oryza sativa (japonica cultivar-group)] (GB:NP_001049088.1)
At1g14260;-2	793221024;0;0;2	390880437;zinc finger (C3HC4-type RING finger) family protein
At1g14320;0;0;0;2	633071787;60S ribosomal protein L10 (RPL10A) / Wilm's tumor suppressor protein-related
At1g14560;-2	879705675;0;0;0;mitochondrial substrate carrier family protein
At1g14640;0;0;0;3	754825744;SWAP (Suppressor-of-White-APricot)/surp domain-containing protein
At1g15160;0;0;0;2	762920053;MATE efflux family protein
At1g16010;0;0;0;3	006923074;magnesium transporter CorA-like family protein (MRS2-1)
At1g16060;0;0;0;2	771960886;ovule development protein	putative
At1g16390;-2	473632877;0;0;0;organic cation transporter-related
At1g16515;1	922685318;0;0;7	940731797;unknown protein
At1g16900;-2	95790003;0;0;0;sugar binding
At1g18260;-2	891759555;0;0;0;suppressor of lin-12-like protein-related / sel-1 protein-related
At1g18560;0;0;0;4	237857343;hAT dimerisation domain-containing protein / BED zinc finger domain-containing protein / transposase-related
At1g18910;0;0;0;4	57958776;zinc finger (C3HC4-type RING finger) family protein
At1g19320;0;0;0;3	457057965;pathogenesis-related thaumatin family protein
At1g19460;0;0;0;2	390998488;kelch repeat-containing F-box family protein
At1g20010;0;0;0;3	55301333;TUB5 (tubulin beta-5 chain)
At1g20970;0;0;0;4	900720798;adhesin-related
At1g21090;-2	26941174;0;0;3	20560594;hydroxyproline-rich glycoprotein family protein
At1g21380;-2	272206077;0;0;0;VHS domain-containing protein / GAT domain-containing protein
At1g21430;0;0;0;2	997305075;flavin-containing monooxygenase family protein / FMO family protein
At1g21440;0;0;0;3	219902376;mutase family protein
At1g22880;-2	406950747;0;0;0;hydrolase	hydrolyzing O-glycosyl compounds
At1g25510;-2	66522558;0;0;0;aspartyl protease family protein
At1g26450;0;0;0;2	524040849;beta-1	3-glucanase-related
At1g27470;-4	202093198;0;0;0;transducin-related / WD-40 repeat protein-related
At1g29680;0;2	624157707;0;4	038874488;metal-dependent phosphohydrolase HD domain-containing protein
At1g29890;0;0;0;3	820221075;acetyltransferase-related
At1g31050;0;0;0;2	55674846;transcription factor
At1g31330;0;0;0;2	440697479;PSAF (photosystem I subunit F)
At1g31510;0;0;0;2	59620313;F-box family protein-related
At1g33470;0;0;0;2	757420975;RNA recognition motif (RRM)-containing protein
At1g34180;-3	305335084;0;0;0;ANAC016 (Arabidopsis NAC domain containing protein 16)
At1g34370;2	490205479;0;0;4	330980682;nucleic acid binding / zinc ion binding
At1g34500;0;0;0;2	418034705;membrane bound O-acyl transferase (MBOAT) family protein / wax synthase-related
At1g36000;0;0;0;2	337908778;LOB domain family protein / lateral organ boundaries domain family protein (LBD5)
At1g36150;-2	27995892;0;0;0;protease inhibitor/seed storage/lipid transfer protein (LTP) family protein
At1g36580;0;0;0;3	432125508;2	4-dienoyl-CoA reductase-related
At1g36970;-5	335063813;0;0;0;similar to Ulp1 protease family protein [Arabidopsis thaliana] (TAIR:AT1G44880.1)
At1g43170;0;0;0;2	435274319;ARP1 (ARABIDOPSIS RIBOSOMAL PROTEIN 1)
At1g43970;0;0;0;2	476468695;similar to unknown protein [Arabidopsis thaliana] (TAIR:AT2G10850.2)
At1g44760;0;0;0;2	808466876;universal stress protein (USP) family protein
At1g44875;0;0;0;2	620640983;similar to unknown protein [Arabidopsis thaliana] (TAIR:AT3G42520.1)
At1g44990;0;0;0;2	506362742;unknown protein
At1g45180;0;0;0;5	197920216;zinc finger (C3HC4-type RING finger) family protein
At1g45403;0;0;0;9	066880344;membrane protein
At1g46912;0;0;0;3	80629248;F-box family protein-related
At1g47800;-2	634412564;0;0;0;F-box family protein
At1g48390;0;0;0;2	952895648;syntaxin-related family protein
At1g48490;0;0;0;4	06586789;kinase
At1g49220;0;0;0;2	916350418;zinc finger (C3HC4-type RING finger) family protein
At1g50370;0;0;0;6	643104127;serine/threonine protein phosphatase	putative
At1g52790;0;0;0;2	441388154;oxidoreductase	2OG-Fe(II) oxygenase family protein
At1g53390;-2	718973455;0;0;0;ATPase	coupled to transmembrane movement of substances
At1g54170;-2	414916666;0;0;0;CID3 (CTC-Interacting Domain 3)
At1g54220;-2	381;0;0;0;dihydrolipoyllysine-residue acetyltransferase
At1g55090;-4	701557416;0;0;0;carbon-nitrogen hydrolase family protein
At1g55140;0;0;0;3	221751318;RNA binding / ribonuclease III
At1g60530;0;0;0;6	781800728;dynamin family protein
At1g60540;0;0;0;4	139434737;dynamin family protein
At1g60550;0;0;0;2	356233413;naphthoate synthase	putative / dihydroxynaphthoic acid synthetase	putative / DHNA synthetase	putative
At1g60630;0;0;0;2	597877622;leucine-rich repeat family protein
At1g61370;0;0;0;3	734107775;S-locus lectin protein kinase family protein
At1g63640;0;0;0;2	839778908;kinesin motor protein-related
At1g63900;0;0;0;3	507221993;zinc finger (C3HC4-type RING finger) family protein
At1g64110;-2	448575205;0;0;0;AAA-type ATPase family protein
At1g64190;0;0;0;2	508574067;6-phosphogluconate dehydrogenase family protein
At1g64590;0;0;0;2	73792227;short-chain dehydrogenase/reductase (SDR) family protein
At1g64620;0;0;0;2	493136073;Dof-type zinc finger domain-containing protein
At1g64630;0;0;0;2	756995829;protein kinase family protein
At1g65370;0;0;0;3	368849223;meprin and TRAF homology domain-containing protein / MATH domain-containing protein
At1g65540;0;0;0;3	115765193;calcium-binding EF hand family protein
At1g65650;0;0;0;4	033641139;ubiquitin carboxyl-terminal hydrolase family 1 protein
At1g65860;0;0;0;2	555945952;flavin-containing monooxygenase family protein / FMO family protein
At1g66060;0;0;0;3	731775036;binding
At1g67120;0;0;0;2	985569219;midasin-related
At1g67865;0;0;0;2	540510641;similar to unknown protein [Arabidopsis thaliana] (TAIR:AT1G67860.1)
At1g68250;-3	028386502;0;0;0;unknown protein
At1g68430;0;0;0;2	806031988;similar to unknown protein [Arabidopsis thaliana] (TAIR:AT1G66890.1)
At1g69230;0;0;0;2	973364623;SP1L2
At1g70080;0;0;0;4	147036054;terpene synthase/cyclase family protein
At1g70530;0;0;0;3	256238566;protein kinase family protein
At1g70680;0;0;2	121442329;2	751774535;caleosin-related family protein
At1g70690;-2	495017267;0;0;0;kinase-related
At1g70740;0;0;0;4	532219291;protein kinase family protein
At1g70790;0;0;0;9	983481626;C2 domain-containing protein
At1g71040;0;0;0;4	116171603;multi-copper oxidase type I family protein
At1g71210;0;0;0;4	211670544;pentatricopeptide (PPR) repeat-containing protein
At1g71980;0;0;0;3	72609009;protease-associated zinc finger (C3HC4-type RING finger) family protein
At1g72050;0;2	102793178;0;3	144775077;zinc finger (C2H2 type) family protein
At1g72070;0;0;0;3	537848051;serine-type endopeptidase inhibitor
At1g72360;0;0;0;3	261304753;ethylene-responsive element-binding protein	putative
At1g73160;-11	70874324;0;0;0;glycosyl transferase family 1 protein
At1g74380;0;2	048746868;0;2	641276776;galactosyl transferase GMA12/MNN10 family protein
At1g75360;-2	575500315;0;0;0;similar to unknown protein [Arabidopsis thaliana] (TAIR:AT1G27670.1)
At1g75520;0;0;0;3	963583859;SRS5 (SHI-RELATED SEQUENCE 5)
At1g75530;0;0;0;2	917664134;forkhead-associated domain-containing protein / FHA domain-containing protein
At1g75550;-3	207611383;0;0;0;glycine-rich protein
At1g75590;-2	494959579;0;0;0;auxin-responsive family protein
At1g75880;0;0;0;2	424198681;family II extracellular lipase 1 (EXL1)
At1g75960;0;0;0;2	269122059;AMP-binding protein	putative
At1g76470;0;0;0;2	744967621;cinnamoyl-CoA reductase
At1g76650;0;0;0;3	353153762;calcium-binding EF hand family protein
At1g76705;-2	259732965;0;0;0;calmodulin-binding family protein
At1g76825;0;2	303471979;0;2	324095801;eukaryotic translation initiation factor 2 family protein / eIF-2 family protein
At1g76880;0;0;0;2	444770635;trihelix DNA-binding protein	putative
At1g76920;0;0;0;2	31983889;F-box family protein (FBX3)
At1g77180;0;0;0;2	291986835;chromatin protein family
At1g79540;0;0;0;5	615872916;pentatricopeptide (PPR) repeat-containing protein
At1g79700;-2	673845796;0;0;0;ovule development protein	putative
At1g79710;0;0;0;2	801672034;integral membrane transporter family protein
At1g79870;0;0;0;5	345764289;oxidoreductase family protein
At1g80150;0;0;0;3	158051799;pentatricopeptide (PPR) repeat-containing protein
At2g01900;-2	306255882;0;0;0;endonuclease/exonuclease/phosphatase family protein
At2g02515;-2	276223236;0;0;0;similar to unknown protein [Arabidopsis thaliana] (TAIR:AT2G02490.1)
At2g02770;-2	406304778;0;0;0;COP1-interacting protein-related
At2g03000;-2	324906032;0;0;0;zinc finger (C3HC4-type RING finger) family protein
At2g03040;0;0;0;2	418238711;transmembrane protein-related
At2g03380;0;0;0;3	275778908;pentatricopeptide (PPR) repeat-containing protein
At2g03780;0;0;0;5	136303996;translin family protein
At2g04795;0;0;0;3	225371313;similar to unknown protein [Arabidopsis thaliana] (TAIR:AT5G35732.1)
At2g04860;0;0;0;2	573763422;pentatricopeptide (PPR) repeat-containing protein
At2g05400;0;0;0;3	609748159;meprin and TRAF homology domain-containing protein / MATH domain-containing protein
At2g07690;0;0;0;2	317221633;minichromosome maintenance family protein / MCM family protein
At2g07705;0;0;0;8	431152311;unknown protein
At2g10020;-2	473801286;0;0;0;unknown protein
At2g10070;1	636821765;0;0;4	191168371;similar to unknown protein [Arabidopsis thaliana] (TAIR:AT1G40125.1)
At2g10360;0;0;0;2	312441109;similar to unknown protein [Arabidopsis thaliana] (TAIR:AT1G44870.1)
At2g11005;0;0;0;3	842273508;glycine-rich protein
At2g11890;0;0;0;3	721793815;adenylate cyclase
At2g13660;0;0;0;3	207855223;unknown protein
At2g14130;0;0;0;2	610160524;Ulp1 protease family protein
At2g16015;-2	854327151;0;0;0;unknown protein
At2g16070;0;0;0;6	172206442;PDV2 (PLASTID DIVISION2)
At2g16210;0;0;0;2	918064885;transcriptional factor B3 family protein
At2g16220;0;0;0;2	907436328;F-box family protein
At2g16660;0;0;0;2	84613245;nodulin family protein
At2g16790;0;0;0;2	851146887;shikimate kinase family protein
At2g17360;0;0;0;3	876843973;40S ribosomal protein S4 (RPS4A)
At2g18030;0;0;0;2	270899251;peptide methionine sulfoxide reductase family protein
At2g19340;-2	255959423;0;0;0;leucine-rich repeat family protein
At2g19650;0;0;0;4	400926212;DC1 domain-containing protein
At2g21185;0;0;0;4	640440745;unknown protein
At2g21195;0;0;0;2	606757839;unknown protein
At2g21240;0;0;0;2	664171487;ATBPC4/BBR/BPC4/BPC4 (BASIC PENTACYSTEINE 4)
At2g22590;0;0;0;3	101215039;glycosyltransferase family protein
At2g23430;0;0;0;3	156068149;ICK1 (KIP-RELATED PROTEIN 1)
At2g23840;0;0;0;2	292056855;HNH endonuclease domain-containing protein
At2g23890;0;0;0;5	052027187;5' nucleotidase family protein
At2g24640;0;0;0;8	89491842;ubiquitin carboxyl-terminal hydrolase family protein / zinc finger (MYND type) family protein
At2g24740;0;0;0;2	711336954;SDG21 (SET DOMAIN GROUP 21)
At2g27130;0;0;0;2	337010645;protease inhibitor/seed storage/lipid transfer protein (LTP) family protein
At2g28670;-3	657133313;0;0;0;disease resistance-responsive family protein / fibroin-related
At2g29260;0;0;0;2	310830033;tropinone reductase	putative / tropine dehydrogenase	putative
At2g29340;0;0;2	173708627;2	28877217;short-chain dehydrogenase/reductase (SDR) family protein
At2g30060;0;0;0;4	358900779;Ran-binding protein 1b (RanBP1b)
At2g30100;0;0;0;4	793621738;ubiquitin family protein
At2g30340;0;0;0;3	83485367;LOB domain protein 13 / lateral organ boundaries domain protein 13 (LBD13)
At2g30550;0;0;0;2	369601509;lipase class 3 family protein
At2g32460;0;0;0;4	283983734;AtM1/AtMYB101/MYB101 (myb domain protein 101)
At2g32660;-2	614737761;0;0;0;disease resistance family protein / LRR family protein
At2g32740;0;0;0;2	466896776;exostosin family protein
At2g32850;0;0;0;3	212940806;protein kinase family protein
At2g32990;0;0;0;3	755267643;glycosyl hydrolase family 9 protein
At2g34350;0;0;0;2	411789403;nodulin-related
At2g34870;2	685289979;0;0;4	039244017;MEE26 (maternal effect embryo arrest 26)
At2g35420;-2	438318154;0;0;0;zinc finger (C3HC4-type RING finger) family protein
At2g35520;0;0;0;2	555029978;defender against cell death 2 (DAD2)
At2g35930;0;0;0;3	546266599;U-box domain-containing protein
At2g36080;0;0;0;2	404066238;DNA-binding protein	putative
At2g36145;-2	350299344;0;0;0;similar to Os01g0862200 [Oryza sativa (japonica cultivar-group)] (GB:NP_001044880.1)
At2g37700;0;0;0;8	67463742;CER1 protein	putative
At2g37740;-2	294445119;0;0;0;zinc finger (C2H2 type) family protein
At2g38050;0;0;0;3	036893052;DET2 (DE-ETIOLATED 2)
At2g38390;0;0;0;4	765909132;peroxidase	putative
At2g38440;0;0;0;7	273742531;ITB1 (IRREGULAR TRICHOME BRANCH1)
At2g38680;0;0;0;2	795377578;pyrimidine 5'-nucleotidase family protein / uridine monophosphate hydrolase-1 (UMPH-1) family protein
At2g38860;0;0;0;2	816537256;YLS5 (yellow-leaf-specific gene 5)
At2g39060;0;0;0;4	253577381;nodulin MtN3 family protein
At2g39480;0;2	087823577;0;5	209231186;protein kinase family protein
At2g39830;0;2	381581986;0;2	457725923;zinc ion binding
At2g40270;0;2	327313517;0;2	480649396;protein kinase family protein
At2g40730;0;0;0;2	534036793;HEAT repeat-containing protein
At2g40850;0;0;0;5	055603634;phosphatidylinositol 3- and 4-kinase family protein
At2g41440;-2	324496104;0;0;0;similar to embryo-specific protein-related [Arabidopsis thaliana] (TAIR:AT2G41470.1)
At2g41730;-2	251743233;0;0;0;similar to unknown protein [Arabidopsis thaliana] (TAIR:AT5G24640.1)
At2g42380;0;0;0;5	988304621;bZIP transcription factor family protein
At2g42540;0;0;0;2	297890212;COR15A (COLD-REGULATED 15A)
At2g42630;0;0;0;2	847954551;protein kinase family protein
At2g43100;-2	696533401;0;0;0;aconitase C-terminal domain-containing protein
At2g43280;0;0;0;4	346954663;far-red impaired responsive family protein / FAR1 family protein
At2g43370;0;0;0;2	70552;U1 small nuclear ribonucleoprotein 70 kDa	putative
At2g43950;0;0;0;2	536720755;OEP37
At2g44460;-2	548489385;0;0;0;glycosyl hydrolase family 1 protein
At2g44530;0;0;0;2	538046161;ribose-phosphate pyrophosphokinase	putative / phosphoribosyl diphosphate synthetase	putative
At2g45000;-7	649701768;0;0;0;structural constituent of nuclear pore
At2g45160;0;0;0;2	309439321;scarecrow transcription factor family protein
At2g46050;0;0;0;2	834423661;pentatricopeptide (PPR) repeat-containing protein
At2g46470;0;0;2	438130195;3	402531924;OXA1 protein	putative
At2g46510;-2	336221766;0;0;0;basic helix-loop-helix (bHLH) family protein
At2g46540;0;0;0;4	035248715;similar to fiber protein Fb11 [Gossypium barbadense] (GB:AAN77150.1)
At2g46860;0;0;0;2	654783178;inorganic pyrophosphatase	putative (soluble) / pyrophosphate phospho-hydrolase	putative / PPase	putative
At2g47060;-2	378988065;0;0;0;kinase
At2g47340;-2	705904413;0;0;0;invertase/pectin methylesterase inhibitor family protein
At2g47670;0;0;0;4	807222876;invertase/pectin methylesterase inhibitor family protein
At3g02065;0;0;0;3	27534952;ATP binding / ATP-dependent helicase
At3g02120;0;0;0;3	231525027;hydroxyproline-rich glycoprotein family protein
At3g02190;0;0;0;5	162787678;60S ribosomal protein L39 (RPL39B)
At3g02280;-2	5043166;0;0;0;flavodoxin family protein
At3g02600;0;0;3	19780576;3	854054639;LPP3 (LIPID PHOSPHATE PHOSPHATASE 3)
At3g03170;0;0;0;3	896278455;similar to unknown protein [Arabidopsis thaliana] (TAIR:AT5G24890.1)
At3g03310;0;0;0;3	148705515;lecithin:cholesterol acyltransferase family protein / LACT family protein
At3g03500;0;0;0;2	747329929;tatD-related deoxyribonuclease family protein
At3g04140;0;0;0;2	852077302;ankyrin repeat family protein
At3g05155;0;0;0;2	579369172;sugar transporter	putative
At3g05170;0;0;0;4	772693684;phosphoglycerate/bisphosphoglycerate mutase family protein
At3g05290;0;0;0;2	969271808;mitochondrial substrate carrier family protein
At3g05340;0;0;0;4	573061182;pentatricopeptide (PPR) repeat-containing protein
At3g06540;0;0;0;3	003466732;GDP dissociation inhibitor family protein / Rab GTPase activator family protein
At3g07910;-2	878066565;0;0;0;similar to unnamed protein product [Ostreococcus tauri] (GB:CAL51812.1)
At3g08640;0;0;0;2	460192494;alphavirus core protein family
At3g09050;0;0;0;3	112061697;similar to Os01g0853000 [Oryza sativa (japonica cultivar-group)] (GB:NP_001044830.1)
At3g09500;0;0;0;2	886483683;60S ribosomal protein L35 (RPL35A)
At3g09560;0;0;0;8	845670698;lipin family protein
At3g10770;0;0;0;7	524285314;nucleic acid binding
At3g11180;-3	202568884;0;0;0;oxidoreductase	2OG-Fe(II) oxygenase family protein
At3g11860;0;0;0;3	539482222;similar to unknown protein [Arabidopsis thaliana] (TAIR:AT3G11890.1)
At3g12180;2	560889668;0;0;6	924426586;cornichon family protein
At3g13070;0;0;0;3	339742779;CBS domain-containing protein / transporter associated domain-containing protein
At3g13170;0;0;0;2	694708477;DNA topoisomerase VIA (SPO11-1)
At3g13670;0;0;0;3	840551625;protein kinase family protein
At3g13850;0;0;0;3	764234305;LOB domain family protein / lateral organ boundaries domain family protein (LBD22)
At3g14040;0;0;0;2	6682995;exopolygalacturonase / galacturan 1	4-alpha-galacturonidase / pectinase
At3g14490;0;0;0;3	552146023;terpene synthase/cyclase family protein
At3g15130;1	51490794;2	216151031;0;5	973303224;pentatricopeptide (PPR) repeat-containing protein
At3g15300;0;0;0;2	271124624;VQ motif-containing protein
At3g15352;0;0;0;5	75158754;ATCOX17 (Arabidopsis thaliana cytochrome c oxidase 17)
At3g15370;0;0;0;2	357276502;ATEXPA12 (ARABIDOPSIS THALIANA EXPANSIN 12)
At3g15470;0;2	087681033;0;2	595787971;WD-40 repeat family protein
At3g15980;0;2	747567408;0;3	149348823;coatomer protein complex	subunit beta 2 (beta prime)	putative
At3g16300;0;0;0;2	255927203;integral membrane family protein
At3g16570;0;0;0;3	461498655;RALFL23 (RALF-LIKE 23)
At3g16640;0;2	247265632;0;3	475563895;TCTP (TRANSLATIONALLY CONTROLLED TUMOR PROTEIN)
At3g18030;0;0;2	421179517;2	805600166;ATHAL3A (Arabidopsis thaliana Hal3-like protein A)
At3g18485;0;0;0;3	901291448;ILR2 (IAA-LEUCINE RESISTANT 2)
At3g18730;0;0;0;2	571836247;TSK (TONSOKU)
At3g18990;0;0;0;3	105427625;VRN1 (REDUCED VERNALIZATION RESPONSE 1)
At3g19860;0;0;0;3	537393143;DNA binding
At3g19940;0;0;0;4	722808772;sugar transporter	putative
At3g20240;-2	255676358;0;0;0;mitochondrial substrate carrier family protein
At3g21150;-2	842005489;0;0;0;zinc finger (B-box type) family protein
At3g21440;0;0;0;3	753566701;DNA binding
At3g21570;-2	665823178;0;0;0;similar to Os01g0384800 [Oryza sativa (japonica cultivar-group)] (GB:NP_001043098.1)
At3g22720;0;0;0;4	129174512;F-box family protein
At3g23280;0;0;0;3	252638839;zinc finger (C3HC4-type RING finger) family protein / ankyrin repeat family protein
At3g23710;0;0;0;2	743257364;chloroplast inner membrane import protein Tic22	putative
At3g24020;0;0;0;2	877189852;disease resistance-responsive family protein
At3g24290;-4	670736968;0;0;0;ammonium transporter	putative
At3g25020;-2	311211666;0;0;0;disease resistance family protein
At3g26540;0;0;0;4	809960897;pentatricopeptide (PPR) repeat-containing protein
At3g28740;0;0;0;3	731232738;-
At3g29230;0;0;0;2	686299572;pentatricopeptide (PPR) repeat-containing protein
At3g29830;0;0;0;4	715836016;F-box family protein
At3g30750;0;0;0;2	484478422;similar to unknown protein [Arabidopsis thaliana] (TAIR:AT2G24910.1)
At3g30751;-2	323886726;0;0;0;unknown protein
At3g30845;0;0;0;2	650465686;unknown protein
At3g32090;0;0;0;4	032241355;transcription factor-related
At3g32903;0;0;0;2	536481247;similar to unknown protein [Arabidopsis thaliana] (TAIR:AT1G41750.1)
At3g32920;0;0;0;4	766877379;recA family protein
At3g33448;0;0;0;2	313706575;unknown protein
At3g33572;0;0;0;2	770897691;similar to unknown protein [Arabidopsis thaliana] (TAIR:AT4G07523.1)
At3g42950;0;0;0;2	604058531;glycoside hydrolase family 28 protein / polygalacturonase (pectinase) family protein
At3g43150;-2	614819997;0;0;0;similar to unknown protein [Arabidopsis thaliana] (TAIR:AT2G11010.1)
At3g43160;0;0;0;2	609835964;MEE38 (maternal effect embryo arrest 38)
At3g44020;0;0;0;2	695658035;thylakoid lumenal P17.1 protein
At3g44550;0;0;0;2	656766753;oxidoreductase	acting on the CH-CH group of donors
At3g44800;0;0;0;2	798887339;meprin and TRAF homology domain-containing protein / MATH domain-containing protein
At3g44950;-5	077821872;0;0;0;glycine-rich protein
At3g45070;0;0;0;3	358053563;sulfotransferase family protein
At3g45230;0;0;0;4	648681339;hydroxyproline-rich glycoprotein family protein
At3g46480;-2	713211972;0;0;0;oxidoreductase	2OG-Fe(II) oxygenase family protein
At3g46810;0;0;0;2	348402554;DC1 domain-containing protein
At3g46850;0;0;0;2	542311551;subtilase family protein
At3g47295;0;0;0;3	243476856;similar to unknown protein [Arabidopsis thaliana] (TAIR:AT5G58650.1)
At3g47570;0;0;0;3	805260192;leucine-rich repeat transmembrane protein kinase	putative
At3g47710;0;0;0;3	608165568;bHLH family protein
At3g47890;0;0;0;3	494060388;ubiquitin carboxyl-terminal hydrolase-related
At3g48030;0;0;0;2	291820424;hypoxia-responsive family protein / zinc finger (C3HC4-type RING finger) family protein
At3g48195;0;0;0;2	570745219;phox (PX) domain-containing protein
At3g48350;0;0;0;2	340269209;cysteine proteinase	putative
At3g48420;0;0;0;2	278952815;haloacid dehalogenase-like hydrolase family protein
At3g48670;0;0;0;3	569867122;XH/XS domain-containing protein / XS zinc finger domain-containing protein
At3g48790;0;0;0;3	318691523;serine C-palmitoyltransferase	putative
At3g48990;0;0;0;3	267965414;AMP-dependent synthetase and ligase family protein
At3g49080;0;0;0;3	403910081;ribosomal protein S9 family protein
At3g49970;0;0;0;2	677046859;phototropic-responsive protein	putative
At3g50540;0;0;0;4	187486928;unknown protein
At3g50840;0;0;0;2	494199195;phototropic-responsive NPH3 family protein
At3g51610;0;0;0;3	355441085;similar to Os05g0168400 [Oryza sativa (japonica cultivar-group)] (GB:NP_001054754.1)
At3g52440;0;0;0;2	298567646;Dof-type zinc finger domain-containing protein
At3g53440;-2	407395254;0;0;0;DNA binding
At3g54050;-2	546508097;2	951319724;-2	085904301;4	40500223;fructose-1	6-bisphosphatase	putative / D-fructose-1	6-bisphosphate 1-phosphohydrolase	putative / FBPase	putative
At3g54580;-2	444357575;-4	035594098;0;0;proline-rich extensin-like family protein
At3g54940;0;0;0;2	329735752;cysteine proteinase	putative
At3g55780;0;0;0;3	845314473;glycosyl hydrolase family 17 protein
At3g56010;0;0;0;3	0968461;similar to conserved hypothetical protein [Medicago truncatula] (GB:ABE94028.1)
At3g56370;0;0;0;3	398315732;leucine-rich repeat transmembrane protein kinase	putative
At3g56770;0;0;0;2	612254629;basic helix-loop-helix (bHLH) family protein
At3g56790;0;0;0;3	330092128;RNA splicing factor-related
At3g57010;0;0;0;2	627081145;strictosidine synthase family protein
At3g57730;0;0;0;2	764065915;protein kinase	putative
At3g57740;0;0;0;3	124005639;protein kinase family protein
At3g58260;0;0;0;5	629196384;meprin and TRAF homology domain-containing protein / MATH domain-containing protein
At3g58720;0;2	051451764;0;2	558516066;zinc finger (C3HC4-type RING finger) family protein
At3g58830;-4	29367839;2	048631608;0;0;haloacid dehalogenase (HAD) superfamily protein
At3g59350;0;0;0;3	696749721;kinase
At3g59410;0;0;0;4	165925756;protein kinase family protein
At3g61140;0;0;0;5	410164342;FUS6 (FUSCA 6)
At3g61390;-2	577518302;-5	051014107;0;0;U-box domain-containing protein
At3g62090;-3	935797224;0;0;0;PIL2 (PHYTOCHROME INTERACTING FACTOR 3-LIKE 2)
At3g62900;0;0;0;4	754666189;zinc ion binding
At3g63320;1	597762886;0;0;4	106484843;protein phosphatase 2C-related / PP2C-related
At4g00240;0;0;0;2	725979287;PLDBETA2 (phospholipase D beta 2)
At4g01340;0;0;0;2	588350994;CHP-rich zinc finger protein-related
At4g01420;0;0;0;3	316589889;CBL5 (CALCINEURIN B-LIKE PROTEIN 5)
At4g01575;0;0;0;4	333007237;serine protease inhibitor	Kazal-type family protein
At4g01595;0;0;0;3	889818105;MAP kinase
At4g01710;-2	503823593;0;0;0;CRK (CROOKED)
At4g02220;0;0;0;2	490956823;zinc finger (MYND type) family protein / programmed cell death 2 C-terminal domain-containing protein
At4g02270;0;0;0;2	3288502;pollen Ole e 1 allergen and extensin family protein
At4g02790;0;0;0;3	345583225;GTP-binding family protein
At4g02930;0;0;0;2	975202489;elongation factor Tu	putative / EF-Tu	putative
At4g03830;-2	532674719;0;0;0;myosin heavy chain-related
At4g04340;0;2	164321335;0;2	624513714;early-responsive to dehydration protein-related / ERD protein-related
At4g04510;-2	272977283;0;0;0;protein kinase family protein
At4g04760;0;0;0;3	809488004;sugar transporter family protein
At4g05632;0;0;0;3	35542741;unknown protein
At4g08430;0;3	585409945;0;5	557538319;Ulp1 protease family protein
At4g08960;0;0;0;2	865558639;phosphotyrosyl phosphatase activator (PTPA) family protein
At4g10540;0;0;0;3	768518398;subtilase family protein
At4g10650;0;0;0;2	824712989;GTP-binding family protein
At4g10910;0;0;0;3	073375247;unknown protein
At4g11430;0;0;0;3	638726479;hydroxyproline-rich glycoprotein family protein
At4g11690;0;0;0;2	578857972;pentatricopeptide (PPR) repeat-containing protein
At4g11720;0;0;0;2	720354426;GCS1/HAP2 (GENERATIVE CELL-SPECIFIC 1)
At4g12275;0;0;0;3	087843559;reverse transcriptase-related
At4g12880;0;0;0;5	777422331;plastocyanin-like domain-containing protein
At4g13010;0;0;0;3	693646051;oxidoreductase	zinc-binding dehydrogenase family protein
At4g13340;0;0;0;3	692943997;leucine-rich repeat family protein / extensin family protein
At4g13580;-2	586947876;0;0;0;disease resistance-responsive family protein
At4g13760;0;0;0;2	441348811;glycoside hydrolase family 28 protein / polygalacturonase (pectinase) family protein
At4g13960;1	906936242;0;0;4	891397375;F-box family protein
At4g13990;0;0;0;3	010967071;exostosin family protein
At4g14050;0;0;0;2	766795072;pentatricopeptide (PPR) repeat-containing protein
At4g14100;0;0;0;2	552177309;transferase	transferring glycosyl groups
At4g14103;2	012500164;0;0;2	626146688;F-box family protein
At4g14225;0;0;0;2	518512185;zinc finger (AN1-like) family protein
At4g14380;1	896325563;0;0;4	379938665;unknown protein
At4g14430;0;0;0;6	865022759;enoyl-CoA hydratase/isomerase family protein
At4g14770;1	948864426;0;0;3	09707884;tesmin/TSO1-like CXC domain-containing protein
At4g14960;0;2	90677478;0;4	106199576;TUA6 (tubulin alpha-6 chiain)
At4g15750;0;0;0;5	45397069;invertase/pectin methylesterase inhibitor family protein
At4g16155;0;0;0;2	268242433;dihydrolipoamide dehydrogenase 2	plastidic / lipoamide dehydrogenase 2 (PTLPD2)
At4g16320;0;0;0;5	575600246;similar to hypothetical protein [Brassica napus] (GB:CAB98167.1)
At4g16440;0;0;2	270579483;5	013513711;iron hydrogenase family protein
At4g16765;0;0;0;3	572290842;oxidoreductase	2OG-Fe(II) oxygenase family protein
At4g17780;0;0;0;2	932846941;MYB39 (myb domain protein 39)
At4g17800;0;0;0;2	675819674;DNA-binding protein-related
At4g18375;0;0;0;4	435322055;KH domain-containing protein
At4g18550;-2	368901938;0;0;0;lipase class 3 family protein
At4g18930;0;0;0;2	547189935;cyclic phosphodiesterase
At4g19430;0;0;0;2	421283339;unknown protein
At4g19580;0;0;0;2	946673408;DNAJ heat shock N-terminal domain-containing protein
At4g19770;0;0;0;2	999915405;glycosyl hydrolase family 18 protein
At4g20330;0;0;2	418688121;3	60530431;transcription initiation factor-related
At4g21560;0;0;0;3	018096305;vacuolar protein sorting-associated protein 28 family protein / VPS28 family protein
At4g22510;-2	65196881;0;0;0;unknown protein
At4g23820;0;0;0;2	28592124;glycoside hydrolase family 28 protein / polygalacturonase (pectinase) family protein
At4g23900;0;0;0;3	837500374;nucleoside diphosphate kinase 4 (NDK4)
At4g24100;0;0;0;2	341791511;protein kinase family protein
At4g24260;0;0;0;3	789550442;endo-1	4-beta-glucanase	putative / cellulase	putative
At4g24430;0;0;0;3	24603871;lyase
At4g25390;-2	411050766;0;0;0;protein kinase family protein
At4g25950;0;0;0;2	734211584;VATG3 (VACUOLAR ATP SYNTHASE G3	VACUOLAR ATP SYNTHASE SUBUNIT G 3)
At4g26260;0;0;0;3	212684971;MIOX4 (MYO-INOSITOL OXYGENASE 4)
At4g26790;0;0;0;3	026330611;GDSL-motif lipase/hydrolase family protein
At4g27850;-2	854030349;0;0;0;proline-rich family protein
At4g28030;0;0;0;2	298823972;N-acetyltransferase
At4g28060;0;0;0;2	521413919;cytochrome c oxidase subunit 6b	putative
At4g28700;0;2	172916987;0;8	704406816;ammonium transporter	putative
At4g28706;0;0;0;3	099201648;pfkB-type carbohydrate kinase family protein
At4g28940;0;0;0;3	432132818;catalytic
At4g29510;0;0;2	959573136;2	929555749;protein arginine N-methyltransferase	putative
At4g30400;0;0;0;2	648555336;zinc finger (C3HC4-type RING finger) family protein
At4g31110;0;0;0;4	832717798;kinase
At4g31120;0;0;0;4	195470256;Skb1 methyltransferase family protein
At4g31760;0;0;0;2	46962375;peroxidase	putative
At4g31790;0;0;0;2	473594365;diphthine synthase	putative (DPH5)
At4g32250;0;0;0;4	179151335;kinase
At4g32551;0;0;0;2	544084994;LUG (LEUNIG)
At4g32620;0;0;0;2	457029406;nucleic acid binding
At4g33290;0;0;0;2	980296413;F-box family protein
At4g33355;0;0;0;4	521103949;lipid binding
At4g33840;0;0;0;2	830311074;glycosyl hydrolase family 10 protein
At4g35130;0;0;0;3	291653911;pentatricopeptide (PPR) repeat-containing protein
At4g35220;0;0;0;2	524861036;cyclase family protein
At4g35295;-2	484531637;0;-2	133700757;0;homoserine kinase	putative / HSK	putative
At4g35460;0;0;0;2	366636348;NTR1 (NADPH-dependent thioredoxin reductase 1)
At4g36240;-3	100995973;0;0;0;zinc finger (GATA type) family protein
At4g36570;0;0;0;3	469200612;myb family transcription factor
At4g39130;0;0;0;3	260343217;dehydrin family protein
At4g39270;0;0;0;2	810413093;leucine-rich repeat transmembrane protein kinase	putative
At4g39710;0;0;0;2	840487532;immunophilin	putative / FKBP-type peptidyl-prolyl cis-trans isomerase	putative
At4g39760;0;0;0;3	560744715;kelch repeat-containing F-box family protein
At4g39770;0;0;0;2	555120345;trehalose-6-phosphate phosphatase	putative
At5g01670;0;0;0;3	191865518;aldose reductase	putative
At5g01910;0;0;0;2	28597362;unknown protein
At5g02880;0;0;0;2	863251701;UPL4 (ubiquitin-protein ligase 4)
At5g02980;-4	487534614;0;0;0;kelch repeat-containing F-box family protein
At5g03480;0;0;0;3	889208756;nucleic acid binding / nucleotide binding
At5g04080;0;0;0;5	88001367;similar to unknown protein [Oryza sativa (japonica cultivar-group)] (GB:BAD87214.1)
At5g05330;0;0;0;3	337011238;DNA binding
At5g05490;-2	346328669;0;0;0;DIF1/SYN1
At5g05740;0;0;2	343708115;3	327388684;peptidase M50 family protein / sterol-regulatory element binding protein (SREBP) site 2 protease family protein
At5g06630;-2	89932189;0;0;0;proline-rich extensin-like family protein
At5g07840;0;0;0;3	273447897;ankyrin repeat family protein
At5g07870;0;0;0;3	984016318;transferase family protein
At5g08030;0;0;0;3	385201584;glycerophosphoryl diester phosphodiesterase family protein
At5g08415;1	748514481;0;0;4	511906437;lipoic acid synthase family protein
At5g08650;0;0;0;3	042816478;GTP-binding protein LepA	putative
At5g09390;0;0;0;4	210252812;CD2-binding protein-related
At5g09670;0;0;0;2	305890716;loricrin-related
At5g10350;0;0;0;2	371256628;polyadenylate-binding protein family protein / PABP family protein
At5g10650;0;0;0;2	387069635;protein binding / zinc ion binding
At5g12040;0;0;0;2	564518963;carbon-nitrogen hydrolase family protein
At5g12120;0;0;0;4	216002181;ubiquitin-associated (UBA)/TS-N domain-containing protein
At5g14520;0;0;0;4	805726206;pescadillo-related
At5g14530;0;0;0;2	397720109;transducin family protein / WD-40 repeat family protein
At5g14560;0;0;0;3	632517174;unknown protein
At5g14860;-3	367197497;0;0;0;transferase	transferring glycosyl groups
At5g15060;-2	842213038;0;0;0;unknown protein
At5g16010;0;0;0;3	699459572;3-oxo-5-alpha-steroid 4-dehydrogenase family protein / steroid 5-alpha-reductase family protein
At5g16930;0;0;0;5	136389243;AAA-type ATPase family protein
At5g16950;-2	88689739;0;0;0;similar to hypothetical protein MtrDRAFT_AC157349g25v1 [Medicago truncatula] (GB:ABE78359.1)
At5g18030;0;0;0;2	447860292;auxin-responsive protein	putative
At5g18340;0;0;0;2	995252443;U-box domain-containing protein
At5g18450;0;0;0;2	83889108;AP2 domain-containing transcription factor	putative
At5g18780;0;0;0;2	360667295;F-box family protein
At5g19500;-8	854647717;0;0;0;tryptophan/tyrosine permease family protein
At5g20390;0;0;0;4	024081122;beta-1	3-glucanase	putative
At5g22420;0;0;0;2	408438076;acyl CoA reductase	putative
At5g22990;0;0;0;2	54877264;zinc finger (C2H2 type) family protein
At5g23340;0;0;0;3	149087867;protein binding
At5g23540;-2	252529209;0;0;0;26S proteasome regulatory subunit	putative
At5g23750;0;0;0;2	534434669;remorin family protein
At5g25470;0;0;0;2	603351354;DNA binding
At5g25570;0;0;0;10	12215421;similar to conserved hypothetical protein [Medicago truncatula] (GB:ABE83630.1)
At5g25870;0;0;0;3	094016806;AGL26 (AGAMOUS LIKE-26)
At5g26110;-4	734004237;0;0;0;ATP binding / protein kinase/ protein serine/threonine kinase
At5g26140;0;0;0;5	773033128;lysine decarboxylase family protein
At5g27630;0;0;0;3	086981153;At5g27640
At5g27660;0;0;0;2	481849206;serine-type peptidase/ trypsin
At5g27710;0;0;0;2	25204524;similar to At5g27710 [Medicago truncatula] (GB:ABE92866.1)
At5g28130;-2	540388488;0;0;0;similar to unknown protein [Arabidopsis thaliana] (TAIR:AT4G04155.1)
At5g34581;-2	391280099;0;0;0;hydroxyproline-rich glycoprotein family protein
At5g38070;0;0;0;3	019364796;zinc finger (C3HC4-type RING finger) family protein
At5g38100;0;0;0;2	356493441;methyltransferase-related
At5g38460;1	670702759;0;0;3	447542251;ALG6	ALG8 glycosyltransferase family protein
At5g39140;-3	530713004;0;0;0;similar to unknown protein [Arabidopsis thaliana] (TAIR:AT5G39200.1)
At5g40630;-2	623801686;0;0;0;ubiquitin family protein
At5g42110;0;0;0;3	108650604;unknown protein
At5g42220;0;0;0;6	246972027;ubiquitin family protein
At5g42300;0;0;0;2	30527761;ubiquitin family protein
At5g42360;0;0;0;2	679076784;kelch repeat-containing F-box family protein
At5g42620;0;0;0;2	987530003;metalloendopeptidase/ metallopeptidase/ zinc ion binding
At5g43150;-3	480327646;0;0;0;similar to hypothetical protein MtrDRAFT_AC141109g4v1 [Medicago truncatula] (GB:ABE79896.1)
At5g43750;0;0;0;3	375744389;similar to unknown protein [Oryza sativa (japonica cultivar-group)] (GB:BAD88171.1)
At5g44580;0;0;0;5	070688095;similar to unknown protein [Arabidopsis thaliana] (TAIR:AT5G44582.1)
At5g44930;0;0;0;5	777596344;Toll-Interleukin-Resistance (TIR) domain-containing protein
At5g45360;0;0;0;2	88995333;F-box family protein
At5g45670;0;0;0;2	572273924;GDSL-motif lipase/hydrolase family protein
At5g47530;0;0;0;3	514345987;auxin-responsive protein	putative
At5g48960;-2	361064657;0;0;0;5' nucleotidase family protein
At5g49040;0;0;0;3	523871888;disease resistance-responsive protein-related / dirigent protein-related
At5g49555;0;0;0;2	874187911;amine oxidase-related
At5g50490;-2	437899389;0;0;0;CCAAT-box binding transcription factor Hap5a	putative
At5g50690;0;0;0;8	169857396;short-chain dehydrogenase/reductase (SDR) family protein
At5g51580;0;0;0;2	666380885;unknown protein
At5g52080;-2	311169772;0;0;0;similar to unknown protein [Arabidopsis thaliana] (TAIR:AT2G27540.1)
At5g52690;0;0;0;3	51412317;heavy-metal-associated domain-containing protein
At5g52750;0;0;0;2	334255361;heavy-metal-associated domain-containing protein
At5g53180;0;0;0;4	194107793;polypyrimidine tract-binding protein	putative / heterogeneous nuclear ribonucleoprotein	putative
At5g53700;0;0;0;2	478193202;nucleotide binding
At5g55370;-3	215613484;0;0;0;long-chain-alcohol O-fatty-acyltransferase family protein / wax synthase family protein
At5g55420;-4	01537249;0;0;0;DNA-binding family protein
At5g55530;-2	652350898;0;0;0;C2 domain-containing protein
At5g55560;0;0;0;2	509315251;protein kinase family protein
At5g55565;-2	569888071;0;0;0;Encodes a defensin-like (DEFL) family protein.
At5g56320;0;0;0;2	411981202;ATEXPA14 (ARABIDOPSIS THALIANA EXPANSIN A14)
At5g57860;0;0;0;2	411901305;ubiquitin family protein
At5g57970;0;0;0;3	958598904;DNA-3-methyladenine glycosylase I
At5g58320;0;0;0;7	577001465;kinase interacting protein-related
At5g58440;0;0;0;3	732576759;phox (PX) domain-containing protein
At5g59260;0;0;0;2	387288635;lectin protein kinase	putative
At5g59750;0;0;0;3	863036454;riboflavin biosynthesis protein	putative
At5g65390;-3	278700543;0;0;0;AGP7 (Arabinogalactan protein 7)
At5g65760;0;0;0;2	660873408;serine carboxypeptidase S28 family protein
At5g65880;0;0;0;5	824945648;similar to Os03g0675700 [Oryza sativa (japonica cultivar-group)] (GB:NP_001050887.1)
At5g66100;0;0;0;2	527073717;La domain-containing protein
At5g67470;0;0;0;2	711067691;formin homology 2 domain-containing protein / FH2 domain-containing protein
