# Supplementary material for: Transcriptomic and proteomic approach to identify differentially expressed genes and proteins in Arabidopsis thaliana mutants lacking chloroplastic 1 and cytosolic FBPases reveals several levels of metabolic regulation
Source: BMC Plant Biol. 2016 Dec 1;16:258. doi: 10.1186/s12870-016-0945-7 (PMC5134223; doi:10.1186/s12870-016-0945-7)
Supplement: Additional file 2: Table S2.A-F. — Gene Clustering analyses. Six transcriptional patterns identified by k-means clustering analysis in cfbp1 and cyfbp mutants. (ZIP 136 kb) [file 12870_2016_945_MOESM2_ESM.zip › Supplementary Table S2 Cluster B.csv]

Table S.2.B Six transcriptional patterns identified by K-means clustering analysis in cfbp1 and cyfbp mutants. Clusters A-F.;;;;;
;;;;;
;Fold-Change;;;;
Gene Name;cfbp1-Roots;cyfbp-Roots;cfbp1-Rosettes;cyfbp-Rosettes;Function
At1g01120;0;0;-2	743798839;0;"KCS1 (3-KETOACYL-COA SYNTHASE 1); acyltransferase"
At1g01970;0;0;-3	061714821;0;pentatricopeptide (PPR) repeat-containing protein
At1g03090;0;0;-2	502219112;0;MCCA (3-methylcrotonyl-CoA carboxylase 1)
At1g04550;0;0;-2	662578762;0;"IAA12 (AUXIN-INDUCED PROTEIN 12); transcription factor"
At1g05410;0;0;-2	323225861;5	457705274;"similar to protein binding / zinc ion binding [Arabidopsis thaliana] (TAIR:AT5G48160.2); similar to CDPK adapter protein 1 [Mesembryanthemum crystallinum] (GB:AAK69758.1); contains domain GAT domain (SSF89009)"
At1g05670;0;0;-2	228446537;0;UDP-glucoronosyl/UDP-glucosyl transferase family protein
At1g06030;0;0;-1	925484154;0;pfkB-type carbohydrate kinase family protein
At1g07190;0;0;-2	170292899;0;"similar to LON_ARA_ARA (Lon protease homolog gene)	ATP binding / ATP-dependent peptidase/ serine-type peptidase [Arabidopsis thaliana] (TAIR:AT5G26860.1); contains domain ATP DEPENDENT LON PROTEASE FAMILY MEMBER (PTHR10046)"
At1g08410;0;0;-1	962040861;0;GTP-binding family protein
At1g09360;0;0;-2	542783945;0;invertase/pectin methylesterase inhibitor family protein
At1g12000;0;0;-2	062194157;0;pyrophosphate--fructose-6-phosphate 1-phosphotransferase beta subunit	putative / pyrophosphate-dependent 6-phosphofructose-1-kinase	putative
At1g13570;0;0;-2	023560297;0;F-box family protein
At1g13830;0;0;-1	931077735;0;beta-1	3-glucanase-related
At1g14210;0;0;-2	253427671;0;ribonuclease T2 family protein
At1g14860;0;0;-2	314434477;2	256172992;"ATNUDT18 (Arabidopsis thaliana Nudix hydrolase homolog 18); hydrolase"
At1g15430;0;0;-2	006285512;0;"similar to unknown protein [Arabidopsis thaliana] (TAIR:AT1G80220.1); similar to Os01g0612600 [Oryza sativa (japonica cultivar-group)] (GB:NP_001043557.1); similar to Pm27 [Prunus mume] (GB:BAE48661.1); contains InterPro domain Protein of unknown function DUF1644; (InterPro:IPR012866)"
At1g15840;0;0;-2	418174119;0;"similar to unknown protein [Arabidopsis thaliana] (TAIR:AT5G49350.1); similar to PREDICTED: hypothetical protein [Rattus norve (GB:XP_001070790.1)"
At1g16230;0;0;-2	241946432;0;syntaxin-related family protein
At1g17745;0;0;-2	847977724;0;"PGDH (3-PHOSPHOGLYCERATE DEHYDROGENASE); phosphoglycerate dehydrogenase"
At1g18250;0;0;-2	204046063;0;ATLP-1 (Arabidopsis thaumatin-like protein 1)
At1g18870;0;0;-3	070491603;0;"ICS2; isochorismate synthase"
At1g19580;0;0;-2	418629068;0;"GAMMA CA1 (GAMMA CARBONIC ANHYDRASE 1); carbonate dehydratase"
At1g21580;0;0;-2	148506073;0;hydroxyproline-rich glycoprotein family protein
At1g22440;0;0;-2	276808679;0;alcohol dehydrogenase	putative
At1g22450;0;0;-2	217555049;0;"COX6B (CYTOCHROME C OXIDASE 6B); cytochrome-c oxidase"
At1g22860;0;0;-2	749319121;0;TGF beta receptor associated protein-related
At1g23480;0;0;-2	36284044;0;"ATCSLA03 (Cellulose synthase-like A3); transferase	transferring glycosyl groups"
At1g23650;2	187759143;0;0;2	617983674;unknown protein
At1g26795;0;0;-2	334987337;0;self-incompatibility protein-related
At1g28450;0;0;-2	160437381;0;MADS-box family protein
At1g29180;0;0;-2	168047748;0;DC1 domain-containing protein
At1g29870;0;0;-2	012656058;0;tRNA synthetase class II (G	H	P and S) family protein
At1g30210;0;0;-2	067556074;0;"TCP24; transcription factor"
At1g30810;0;0;-2	701736783;0;transcription factor jumonji (jmj) family protein / zinc finger (C5HC2 type) family protein
At1g31290;0;0;-2	860316631;0;PAZ domain-containing protein / piwi domain-containing protein
At1g32410;0;0;-2	228678367;0;vacuolar protein sorting 55 family protein / VPS55 family protein
At1g32800;0;0;-2	079377567;0;protein binding / zinc ion binding
At1g32850;0;0;-1	935965681;0;ubiquitin carboxyl-terminal hydrolase family protein
At1g33880;0;0;-1	907081906;0;avirulence-responsive family protein / avirulence induced gene (AIG1) family protein
At1g33920;0;0;-2	08164365;0;ATPP2-A4 (Phloem protein 2-A4)
At1g34410;0;0;-1	922434817;0;"ARF21 (AUXIN RESPONSE FACTOR 21); transcription factor"
At1g35260;0;2	946313855;-2	204404608;0;Bet v I allergen family protein
At1g35640;0;0;-2	258559605;0;unknown protein
At1g35910;0;0;-1	921824393;0;trehalose-6-phosphate phosphatase	putative
At1g36390;0;0;-2	04395983;0;co-chaperone grpE family protein
At1g43760;0;0;-1	948396761;0;"similar to unknown protein [Arabidopsis thaliana] (TAIR:AT1G40390.1); similar to putative AP endonuclease/reverse transcriptase [Brassica napus] (GB:AAM82604.1); contains domain no description (G3D.3.60.10.10); contains domain DNase I-like (SSF56219); contains domain NON-LTR RETROELEMENT REVERSE TRANSCRIPTASE RELATED (PTHR19446:SF34); contains domain DNA/RNA polymerases (SSF56672); c…
At1g44020;0;0;-2	194429632;0;DC1 domain-containing protein
At1g44050;0;0;-2	395914534;0;DC1 domain-containing protein
At1g45201;0;0;-2	093199695;0;triacylglycerol lipase
At1g48200;0;0;-2	135339113;0;similar to Os06g0149500 [Oryza sativa (japonica cultivar-group)] (GB:NP_001056817.1)
At1g48930;0;2	090511792;-2	301246626;0;endo-1	4-beta-glucanase	putative / cellulase	putative
At1g49050;0;0;-2	000896055;0;aspartyl protease family protein
At1g49450;0;0;-2	572663261;0;transducin family protein / WD-40 repeat family protein
At1g49560;0;0;-2	280500388;0;myb family transcription factor
At1g50150;0;0;-2	161868965;0;"similar to unknown protein [Arabidopsis thaliana] (TAIR:AT3G19750.1); similar to hypothetical protein [Oryza sativa (japonica cultivar-group)] (GB:BAD37293.1)"
At1g50180;0;0;-1	91822703;0;disease resistance protein (CC-NBS-LRR class)	putative
At1g51690;0;0;-2	445744577;0;"ATB ALPHA (protein phosphatase 2A 55 kDa regulatory subunit B alpha isoform); nucleotide binding"
At1g51745;0;0;-2	78704648;0;"similar to ATP binding / DNA binding [Arabidopsis thaliana] (TAIR:AT3G21295.1); similar to Os04g0599100 [Oryza sativa (japonica cultivar-group)] (GB:NP_001053748.1); similar to Os01g0558500 [Oryza sativa (japonica cultivar-group)] (GB:NP_001043335.1); similar to serine-rich repeat protein [Streptococcus agalactiae] (GB:AAZ95526.1); contains domain Tudor/PWWP/MBT (SSF63748)"
At1g53100;0;0;-2	194167014;0;acetylglucosaminyltransferase
At1g53265;0;0;-1	91810282;0;unknown protein
At1g54080;0;0;-2	281385048;0;"UBP1A; mRNA 3'-UTR binding"
At1g54270;0;0;-1	922857939;0;"EIF4A-2 (eukaryotic translation initiation factor 4A-2); ATP-dependent helicase"
At1g57860;0;0;-1	99569001;0;60S ribosomal protein L21
At1g60590;0;0;-2	909825003;0;polygalacturonase	putative / pectinase	putative
At1g60850;1	877650573;2	122610814;-2	003480292;0;"ATRPAC42 (Arabidopsis thaliana RNA polymerase I subunit 42); DNA binding / DNA-directed RNA polymerase"
At1g60870;0;0;-2	158089031;0;MEE9 (maternal effect embryo arrest 9)
At1g61010;0;0;-2	291210686;0;hydrolase
At1g61770;0;0;-1	962239548;0;DNAJ heat shock N-terminal domain-containing protein
At1g61790;0;0;-2	352113543;0;OST3/OST6 family protein
At1g61970;0;0;-2	013653381;0;mitochondrial transcription termination factor-related / mTERF-related
At1g61980;0;0;-2	431512227;0;mitochondrial transcription termination factor-related / mTERF-related
At1g62450;0;0;-2	834961099;0;Rho GDP-dissociation inhibitor family protein
At1g62800;0;0;-1	957583405;0;"ASP4 (ASPARTATE AMINOTRANSFERASE 4); catalytic/ transaminase/ transferase	transferring nitrogenous groups"
At1g63210;0;0;-2	470016877;0;RNA binding / hydrolase	acting on ester bonds
At1g63660;0;0;-2	003730851;2	517014956;GMP synthase (glutamine-hydrolyzing)	putative / glutamine amidotransferase	putative
At1g63700;0;0;-1	978461906;0;"YDA (YODA); kinase"
At1g64480;0;0;-2	026225415;0;CBL8 (CALCINEURIN B-LIKE PROTEIN 5)
At1g64920;0;0;-2	044652492;0;glycosyltransferase family protein
At1g65160;0;0;-2	135291803;0;ubiquitin carboxyl-terminal hydrolase family protein
At1g65640;0;0;-2	211849049;0;"DEGP4 (DEGP PROTEASE 4); serine-type peptidase/ trypsin"
At1g65770;0;0;-1	924779873;0;F-box family protein
At1g66230;0;0;-2	221953621;0;"MYB20 (myb domain protein 20); DNA binding / transcription factor"
At1g66760;0;0;-2	911444459;0;MATE efflux family protein
At1g66830;0;0;-2	583393214;0;leucine-rich repeat transmembrane protein kinase	putative
At1g67570;0;0;-2	443406595;0;"similar to extracellular ligand-gated ion channel [Arabidopsis thaliana] (TAIR:AT1G50630.1); similar to AT3g20300/MQC12_5 [Medicago truncatula] (GB:ABD32643.1); similar to Os06g0635200 [Oryza sativa (japonica cultivar-group)] (GB:NP_001058140.1); similar to Os08g0128200 [Oryza sativa (japonica cultivar-group)] (GB:NP_001060909.1); contains domain Ubiquitin-like (SSF54236)"
At1g67580;0;0;-2	133422401;0;protein kinase family protein
At1g68890;0;0;-2	228028092;0;2-oxoglutarate decarboxylase/ hydro-lyase/ magnesium ion binding / thiamin pyrophosphate binding
At1g68980;0;0;-2	027300395;0;pentatricopeptide (PPR) repeat-containing protein
At1g69070;0;0;-2	023580417;2	973086414;"similar to unknown protein [Arabidopsis thaliana] (TAIR:AT3G28770.1); similar to unknown protein [Oryza sativa (japonica cultivar-group)] (GB:AAN08225.2); similar to Nop14-like family protein	expressed [Oryza sativa (japonica cultivar-group)] (GB:ABF97462.1); similar to Nop14-like protein [Medicago truncatula] (GB:ABE90856.1); contains InterPro domain Nop14-like protein; (InterPro:IPR007276)"
At1g69090;0;0;-2	03381938;0;F-box family protein
At1g69523;0;0;-1	99317507;0;UbiE/COQ5 methyltransferase family protein
At1g69740;0;0;-1	964621442;0;HEMB1
At1g69970;0;0;-2	366508922;0;"CLE26 (CLAVATA3/ESR-RELATED 26); receptor binding"
At1g70040;0;0;-2	397338131;0;"similar to unknown protein [Arabidopsis thaliana] (TAIR:AT1G70120.1); contains InterPro domain Protein of unknown function DUF1163; (InterPro:IPR009544)"
At1g70310;0;0;-2	820909304;0;SPDS2 (SPERMIDINE SYNTHASE 2)
At1g70430;0;0;-3	47301089;0;protein kinase family protein
At1g71350;0;0;-2	103524976;0;eukaryotic translation initiation factor SUI1 family protein
At1g73390;0;0;-2	012588222;0;"similar to unknown protein [Arabidopsis thaliana] (TAIR:AT1G17940.1); similar to unknown protein [Oryza sativa (japonica cultivar-group)] (GB:BAD23062.1); contains domain PCD6 INTERACTING PROTEIN-RELATED (PTHR23030)"
At1g74170;1	880178156;0;-3	730126094;0;leucine-rich repeat family protein
At1g74670;0;0;-2	032186228;0;gibberellin-responsive protein	putative
At1g75920;0;0;-2	916238769;0;family II extracellular lipase 5 (EXL5)
At1g76405;0;0;-2	610855048;0;"similar to unknown protein [Arabidopsis thaliana] (TAIR:AT1G20816.1); similar to chloroplast channel forming outer membrane protein [Pisum sativum] (GB:CAB58442.1)"
At1g76570;0;0;-2	828853259;0;chlorophyll A-B binding family protein
At1g76810;0;3	393546209;-2	48662644;0;eukaryotic translation initiation factor 2 family protein / eIF-2 family protein
At1g77480;0;0;-1	925330559;0;nucellin protein	putative
At1g77620;0;0;-2	067519883;0;nucleoside-triphosphatase/ nucleotide binding
At1g78500;0;0;-2	40152432;0;pentacyclic triterpene synthase	putative
At2g01200;3	405796356;0;-2	093674822;0;"IAA32 (indoleacetic acid-induced protein 32	maternal effect embryo arrest 10); transcription factor"
At2g02010;0;0;-2	38929818;0;glutamate decarboxylase	putative
At2g02590;0;0;-2	024629962;0;"similar to Putative small multi-drug export [Medicago truncatula] (GB:ABE82708.1); similar to Os03g0800500 [Oryza sativa (japonica cultivar-group)] (GB:NP_001051585.1); contains InterPro domain Putative small multi-drug export; (InterPro:IPR009577)"
At2g03580;0;0;-2	342375741;0;F-box family protein-related
At2g03590;0;0;-1	950555577;0;"ATUPS1 (Arabidopsis thaliana ureide permease 1); allantoin transporter"
At2g03810;1	735298292;0;-2	026415452;0;18S pre-ribosomal assembly protein gar2-related
At2g03890;0;0;-2	013069096;0;phosphatidylinositol 3- and 4-kinase family protein
At2g04675;0;0;-2	99527305;0;contains domain Scorpion toxin-like (SSF57095)
At2g05635;0;0;-2	758642377;0;ATP binding / ATP-dependent DNA helicase/ DNA binding
At2g05720;0;0;-3	030230033;0;transducin family protein / WD-40 repeat family protein
At2g05755;0;0;-2	247570499;0;integral membrane family protein
At2g05850;0;0;-1	982023798;0;"SCPL38 (serine carboxypeptidase-like 38); serine carboxypeptidase"
At2g07738;0;0;-1	92746417;0;unknown protein
At2g10970;0;0;-3	036864183;0;invertase/pectin methylesterase inhibitor family protein
At2g11490;0;0;-2	059263164;0;"similar to unknown protein [Arabidopsis thaliana] (TAIR:AT5G28980.1); similar to unknown protein [Arabidopsis thaliana] (TAIR:AT1G35090.1); contains InterPro domain Nucleic acid-binding	OB-fold	subgroup; (InterPro:IPR012340); contains InterPro domain Protein of unknown function DUF223	Arabidopsis thaliana; (InterPro:IPR003871); contains InterPro domain Nucleic acid-binding	OB-fold; (InterPro:IPR008994)"
At2g11520;0;0;-2	22884994;0;"CRCK3 (calmodulin-binding receptor-like cytoplasmic kinase 3); kinase"
At2g12110;0;0;-2	027744812;0;"similar to unknown protein [Arabidopsis thaliana] (TAIR:AT3G42590.1); similar to hypothetical protein 40.t00047 [Brassica oleracea] (GB:ABD65162.1)"
At2g13500;0;0;-2	084421985;0;"similar to unknown protein [Arabidopsis thaliana] (TAIR:AT2G17920.1); similar to 80C09_29 [Brassica rapa subsp. pekinensis] (GB:AAZ41840.1)"
At2g14390;0;0;-2	573181463;0;"similar to unknown protein [Arabidopsis thaliana] (TAIR:AT2G06140.1); contains InterPro domain tRNA-binding arm; (InterPro:IPR010978)"
At2g14740;0;0;-2	465321456;0;vacuolar sorting receptor	putative
At2g15680;0;0;-2	265593782;0;calmodulin-related protein	putative
At2g15750;0;0;-2	145264088;0;nucleic acid binding / ribonuclease H
At2g16740;0;0;-1	958418366;0;"UBC29 (ubiquitin-conjugating enzyme 27); ubiquitin-protein ligase"
At2g18100;0;0;-2	059049223;0;"similar to unknown protein [Arabidopsis thaliana] (TAIR:AT4G36210.3); similar to hypothetical protein LOC_Os10g36830 [Oryza sativa (japonica cultivar-group)] (GB:AAP54584.2); similar to expressed protein [Oryza sativa (japonica cultivar-group)] (GB:ABF93615.1); similar to Os03g0112800 [Oryza sativa (japonica cultivar-group)] (GB:NP_001048731.1); contains InterPro domain Protein of un…
At2g18876;0;0;-2	16141339;0;"similar to unknown protein [Arabidopsis thaliana] (TAIR:AT5G57410.1); similar to hypothetical protein MtrDRAFT_AC135801g19v1 [Medicago truncatula] (GB:ABE82185.1); contains domain SUBFAMILY NOT NAMED (PTHR21736:SF5); contains domain FAMILY NOT NAMED (PTHR21736)"
At2g19350;0;0;-1	976950066;0;"similar to unknown protein [Arabidopsis thaliana] (TAIR:AT4G29850.1); similar to unknown [Gymnadenia conopsea] (GB:ABD66514.1); contains InterPro domain Protein of unknown function DUF872	eukaryotic; (InterPro:IPR008590)"
At2g20380;0;0;-2	100139865;0;kelch repeat-containing F-box family protein
At2g20725;0;0;-2	040333112;0;CAAX amino terminal protease family protein
At2g21840;0;2	462265648;-2	297132362;0;protein binding / zinc ion binding
At2g21970;0;0;-2	560156;0;SEP2 (STRESS ENHANCED PROTEIN 2)
At2g22080;0;0;-2	319838037;0;"similar to zinc finger protein-related [Arabidopsis thaliana] (TAIR:AT5G63740.1); similar to unknown protein [Arabidopsis thaliana] (TAIR:AT2G11910.2); similar to calcium-binding protein [Brassica napus] (GB:AAD02824.1)"
At2g22630;0;0;-2	368303363;0;"AGL17 (AGAMOUS-LIKE 17); transcription factor"
At2g23150;0;0;-2	074655011;0;"NRAMP3 (NRAMP metal ion transporter 3); manganese ion transporter/ metal ion transporter"
At2g23755;0;0;-2	152285021;0;unknown protein
At2g23990;0;0;-2	11692106;0;plastocyanin-like domain-containing protein
At2g24020;0;0;-2	429443145;0;"similar to unknown protein [Arabidopsis thaliana] (TAIR:AT4G30620.1); similar to Conserved hypothetical protein 103 [Medicago truncatula] (GB:ABE78786.1); similar to Os02g0180200 [Oryza sativa (japonica cultivar-group)] (GB:NP_001046090.1); contains InterPro domain Conserved hypothetical protein 103; (InterPro:IPR004401)"
At2g24030;0;0;-2	035088987;0;nucleic acid binding / zinc ion binding
At2g24460;0;0;-2	088525784;0;similar to zinc finger (C3HC4-type RING finger) family protein [Arabidopsis thaliana] (TAIR:AT2G24480.1)
At2g24490;0;0;-1	919674123;0;"ATRPA2/ROR1/RPA2 (REPLICON PROTEIN A); protein binding"
At2g25500;0;0;-2	180336351;3	097471244;similar to unknown protein [Arabidopsis thaliana] (TAIR:AT4G07523.1)
At2g25780;0;0;-2	542753843;0;"similar to unknown protein [Arabidopsis thaliana] (TAIR:AT1G79770.1); similar to hypothetical protein [Oryza sativa (japonica cultivar-group)] (GB:BAD73203.1); contains InterPro domain Protein of unknown function DUF1677	plant; (InterPro:IPR012876)"
At2g26490;0;0;-2	069393579;0;transducin family protein / WD-40 repeat family protein
At2g27140;0;0;-2	432339022;0;heat shock family protein
At2g27220;0;0;-1	918173353;0;"BLH5 (BELL1-LIKE HOMEODOMAIN 5); DNA binding / transcription factor"
At2g27480;0;0;-3	40746937;0;-
At2g27920;0;0;-2	416698161;0;"SCPL51; serine carboxypeptidase"
At2g28940;0;0;-2	286188523;0;protein kinase family protein
At2g29100;0;0;-2	052059417;0;ATGLR2.9 (Arabidopsis thaliana glutamate receptor 2.9)
At2g29220;0;0;-2	088483515;0;lectin protein kinase	putative
At2g29470;0;0;-2	604515217;0;"ATGSTU3 (GLUTATHIONE S-TRANSFERASE 21); glutathione transferase"
At2g30695;2	093619502;0;0;2	646506687;"similar to Os01g0894700 [Oryza sativa (japonica cultivar-group)] (GB:NP_001045071.1); similar to P0696G06.13 [Oryza sativa (japonica cultivar-group)] (GB:BAC06256.1); similar to Os09g0515400 [Oryza sativa (japonica cultivar-group)] (GB:NP_001063667.1)"
At2g30730;0;0;-2	208626335;0;serine/threonine protein kinase	putative
At2g30880;0;0;-3	11483308;0;pleckstrin homology (PH) domain-containing protein
At2g31420;0;0;-2	202240253;0;DNA binding
At2g31500;0;0;-2	29059311;0;"CPK24 (calcium-dependent protein kinase 24); calcium- and calmodulin-dependent protein kinase/ kinase"
At2g32080;0;0;-2	493187326;0;"PUR ALPHA-1 (purin-rich alpha 1); nucleic acid binding"
At2g33700;0;0;-2	473731797;0;protein phosphatase 2C	putative / PP2C	putative
At2g34210;0;0;-2	288022242;0;KOW domain-containing transcription factor family protein
At2g34520;0;0;-1	931871714;0;"RPS14 (ribosomal protein S14); structural constituent of ribosome"
At2g34670;0;0;-3	046999124;0;proline-rich family protein
At2g34880;0;0;-3	103329863;0;"MEE27 (maternal effect embryo arrest 27); transcription factor"
At2g34940;0;2	555617457;-2	9043254;0;vacuolar sorting receptor	putative
At2g35130;0;0;-1	936817805;0;pentatricopeptide (PPR) repeat-containing protein
At2g35720;0;0;-2	265060341;0;DNAJ heat shock N-terminal domain-containing protein
At2g35870;0;0;-1	989797362;0;ribonuclease III family protein
At2g36750;0;0;-2	306438928;0;"UGT72C1 (UDP-glucosyl transferase 72C1); UDP-glycosyltransferase/ transferase	transferring glycosyl groups"
At2g37030;0;0;-2	084213989;0;auxin-responsive family protein
At2g37260;0;0;-2	081489093;0;"TTG2 (TRANSPARENT TESTA GLABRA 2); transcription factor"
At2g37400;0;0;-2	290093963;0;chloroplast lumen common family protein
At2g37690;0;0;-1	924390686;0;phosphoribosylaminoimidazole carboxylase	putative / AIR carboxylase	putative
At2g37730;0;0;-2	122275552;0;fringe-related protein
At2g38350;0;0;-1	973608391;0;unknown protein
At2g38890;0;0;-2	227003607;0;similar to conserved hypothetical protein [Medicago truncatula] (GB:ABE78298.1)
At2g39160;0;0;-2	110433345;0;unknown protein
At2g39630;0;0;-2	367452495;0;glycosyl transferase family 2 protein
At2g39855;0;0;-2	076970721;2	609202455;similar to unknown protein [Arabidopsis thaliana] (TAIR:AT3G55646.1)
At2g40820;0;0;-2	41134708;0;proline-rich family protein
At2g41190;0;0;-2	408182878;0;amino acid transporter family protein
At2g41860;0;0;-2	455016134;0;"CPK14 (calcium-dependent protein kinase 14); calcium- and calmodulin-dependent protein kinase/ kinase"
At2g43080;0;0;-2	084421985;0;"AT-P4H-1 (A. THALIANA P4H ISOFORM 1); oxidoreductase	acting on paired donors	with incorporation or reduction of molecular oxygen	2-oxoglutarate as one donor	and incorporation of one atom each of oxygen into both donors / procollagen-proline 4-dioxygen"
At2g44060;0;2	257362754;-2	37861985;0;late embryogenesis abundant family protein / LEA family protein
At2g44400;0;0;-1	947900173;0;DC1 domain-containing protein
At2g44570;0;0;-2	021512344;0;glycosyl hydrolase family 9 protein
At2g45520;0;0;-2	084451157;0;"similar to Os06g0129800 [Oryza sativa (japonica cultivar-group)] (GB:NP_001056684.1); similar to hypothetical protein [Oryza sativa (japonica cultivar-group)] (GB:BAD68389.1)"
At2g45720;0;0;-2	534507871;0;binding
At2g46230;0;0;-2	215223108;0;ABI1L1 (ABI-1-LIKE 1)
At2g46790;0;0;-2	078433454;0;"APRR9 (PSEUDO-RESPONSE REGULATOR 9); transcription regulator"
At2g46850;0;0;-1	916756737;0;ATP binding / protein kinase/ protein-tyrosine kinase
At2g47490;0;0;-2	188803294;2	644326985;mitochondrial substrate carrier family protein
At2g47600;0;0;-1	911132427;0;"ATMHX (MAGNESIUM/PROTON EXCHANGER); cation:cation antiporter"
At2g47910;0;0;-2	378498368;0;CRR6 (CHLORORESPIRATORY REDUCTION 6)
At3g01090;0;0;-3	306836959;0;"AKIN10 (Arabidopsis SNF1 kinase homolog 10	SNF1-RELATED PROTEIN KINASE 1.1); protein kinase"
At3g01640;0;0;-2	452615632;0;GHMP kinase family protein
At3g01840;0;0;-2	208626335;0;protein kinase family protein
At3g01860;0;0;-2	681021297;2	417262959;"similar to unknown protein [Arabidopsis thaliana] (TAIR:AT3G27210.1); similar to Os04g0380200 [Oryza sativa (japonica cultivar-group)] (GB:NP_001052596.1); similar to OSJNBb0089B03.11 [Oryza sativa (japonica cultivar-group)] (GB:CAE03997.1); similar to Os01g0920100 [Oryza sativa (japonica cultivar-group)] (GB:NP_001045217.1)"
At3g02040;0;0;-1	955864224;0;"SRG3 (SENESCENCE-RELATED GENE 3); glycerophosphodiester phosphodiesterase"
At3g02150;0;0;-3	103253275;0;"PTF1 (PLASTID TRANSCRIPTION FACTOR 1); transcription factor"
At3g02180;0;0;-2	04336525;0;SP1L3 (SPIRAL 1-LIKE3)
At3g02260;0;0;-2	116563747;0;"BIG (DARK OVER-EXPRESSION OF CAB 1); binding / ubiquitin-protein ligase/ zinc ion binding"
At3g02980;0;0;-2	379072194;0;GCN5-related N-acetyltransferase (GNAT) family protein
At3g03270;1	747054565;0;-2	100926886;0;universal stress protein (USP) family protein / early nodulin ENOD18 family protein
At3g03400;0;0;-2	587539467;0;calmodulin-related protein	putative
At3g03750;0;0;-1	995717413;0;SET domain-containing protein
At3g04160;0;0;-2	063880332;0;"similar to SWAP (Suppressor-of-White-APricot)/surp domain-containing protein [Arabidopsis thaliana] (TAIR:AT5G55100.2); similar to MGC82837 protein [Xenopus laevis] (GB:AAH73554.1); similar to OSJNBa0038P21.3 [Oryza sativa (japonica cultivar-group)] (GB:CAE05510.1); similar to Os04g0349300 [Oryza sativa (japonica cultivar-group)] (GB:NP_001052525.1)"
At3g04380;0;0;-2	249604506;0;SUVR4
At3g04800;0;0;-1	935931345;0;"ATTIM23-3 (Arabidopsis thaliana translocase inner membrane subunit 23-3); protein translocase"
At3g04920;0;0;-2	08281472;0;40S ribosomal protein S24 (RPS24A)
At3g05080;0;2	465529069;-2	000216321;4	186435855;unknown protein
At3g05710;0;0;-2	410349084;0;"SYP43 (syntaxin 43); t-SNARE"
At3g05990;0;0;-2	981888881;0;leucine-rich repeat family protein
At3g06290;0;0;-2	180179989;0;"similar to SAC3/GANP family protein [Arabidopsis thaliana] (TAIR:AT3G54380.1); similar to Nuclear protein export factor (ISS) [Ostreococcus tauri] (GB:CAL50253.1); contains InterPro domain SAC3/GANP; (InterPro:IPR005062)"
At3g06740;0;0;-1	980156778;0;zinc finger (GATA type) family protein
At3g06840;0;0;-2	200286666;0;similar to unknown protein [Arabidopsis thaliana] (TAIR:AT5G49170.1)
At3g09120;0;0;-1	970813232;0;"similar to unknown protein [Arabidopsis thaliana] (TAIR:AT3G09110.1); similar to Os04g0594500 [Oryza sativa (japonica cultivar-group)] (GB:NP_001053728.1); similar to hypothetical protein [Oryza sativa (japonica cultivar-group)] (GB:BAB44062.1); similar to OSIGBa0142I02-OSIGBa0101B20.29 [Oryza sativa (indica cultivar-group)] (GB:CAH67986.1); contains InterPro domain Protein of unknow…
At3g09220;0;0;-2	312496909;0;"LAC7 (laccase 7); copper ion binding / oxidoreductase"
At3g09430;0;0;-1	942005349;0;similar to Os07g0695700 [Oryza sativa (japonica cultivar-group)] (GB:NP_001060746.1)
At3g09660;0;0;-2	116447363;0;minichromosome maintenance family protein / MCM family protein
At3g09890;0;0;-2	236544286;0;ankyrin repeat family protein
At3g10380;0;0;-2	302841383;0;SEC8 (secretion 8)
At3g10480;0;0;-2	174754008;0;"ANAC050; transcription factor"
At3g11760;0;0;-2	088396874;0;"similar to unknown protein [Arabidopsis thaliana] (TAIR:AT5G04860.1); similar to expressed protein [Oryza sativa (japonica cultivar-group)] (GB:ABF97907.1); similar to conserved hypothetical protein [Medicago truncatula] (GB:ABE84189.1); similar to Os03g0649000 [Oryza sativa (japonica cultivar-group)] (GB:NP_001050782.1)"
At3g12280;0;0;-1	971193684;0;RBR1 (RETINOBLASTOMA-RELATED 1)
At3g12500;0;0;-1	936856358;0;"ATHCHIB (BASIC CHITINASE); chitinase"
At3g13710;0;0;-2	292389878;0;prenylated rab acceptor (PRA1) family protein
At3g13860;0;0;-2	640819923;0;chaperonin	putative
At3g15590;0;0;-2	150430372;0;DNA-binding protein	putative
At3g16210;1	901585397;0;-2	453386017;0;F-box family protein
At3g16530;0;0;-2	328927034;0;legume lectin family protein
At3g17730;0;0;-2	006105475;0;"ANAC057 (Arabidopsis NAC domain containing protein 57); transcription factor"
At3g17750;0;0;-2	732584238;0;protein kinase family protein
At3g18010;0;0;-2	015141972;0;transcription factor
At3g18060;0;0;-2	014791038;3	187141883;transducin family protein / WD-40 repeat family protein
At3g18630;0;0;-2	124948531;0;zinc finger (DHHC type) family protein
At3g18900;0;0;-3	548741713;0;"similar to F-box family protein [Arabidopsis thaliana] (TAIR:AT3G18910.1); similar to putative ternary complex factor MIP1 [Antirrhinum majus] (GB:AAO59425.1); contains InterPro domain F-box associated type 1; (InterPro:IPR006527); contains InterPro domain Protein of unknown function DUF547; (InterPro:IPR006869)"
At3g19280;0;0;-2	226838977;0;"FUT11 (Fucosyltransferase 11); 4-galactosyl-N-acetylglucosaminide 3-alpha-L-fucosyltransferase/ fucosyltransferase/ transferase	transferring glycosyl groups"
At3g19440;0;0;-2	878726328;0;pseudouridine synthase family protein
At3g20000;0;0;-2	062823319;0;"TOM40 (translocase of the outer mitochondrial membrane 40); voltage-gated ion-selective channel"
At3g20590;0;0;-1	933860158;0;non-race specific disease resistance protein	putative
At3g20620;0;0;-1	939109572;0;F-box family protein-related
At3g20910;0;0;-2	275523578;0;CCAAT-binding transcription factor (CBF-B/NF-YA) family protein
At3g21320;0;0;-2	25038572;0;"similar to ELF3 (EARLY FLOWERING 3) [Arabidopsis thaliana] (TAIR:AT2G25930.1); similar to early flowering 3 [Mesembryanthemum crystallinum] (GB:AAQ73529.1); similar to Os06g0142600 [Oryza sativa (japonica cultivar-group)] (GB:NP_001056770.1)"
At3g21360;0;0;-2	057372909;0;oxidoreductase
At3g21410;0;0;-2	062711345;0;F-box family protein (FBW1)
At3g21540;0;0;-2	310286002;0;transducin family protein / WD-40 repeat family protein
At3g21760;0;0;-2	100968595;0;UDP-glucoronosyl/UDP-glucosyl transferase family protein
At3g23020;0;0;-1	916431929;0;pentatricopeptide (PPR) repeat-containing protein
At3g24040;0;0;-2	035750209;0;glycosyltransferase family 14 protein / core-2/I-branching enzyme family protein
At3g24380;0;0;-2	522396562;0;"similar to unknown protein [Arabidopsis thaliana] (TAIR:AT2G14774.1); similar to hypothetical protein 40.t00047 [Brassica oleracea] (GB:ABD65162.1)"
At3g24650;0;0;-2	639999669;0;"ABI3 (ABA INSENSITIVE 3); DNA binding / transcription factor/ transcriptional activator"
At3g24880;0;0;-2	714555124;0;DNA binding
At3g25620;0;0;-3	017838652;0;ABC transporter family protein
At3g26040;0;0;-2	204062475;0;transferase family protein
At3g26370;0;0;-1	962582142;0;"similar to unknown protein [Arabidopsis thaliana] (TAIR:AT5G65470.1); similar to Os02g0158800 [Oryza sativa (japonica cultivar-group)] (GB:NP_001045959.1); similar to putative axi 1 [Oryza sativa (japonica cultivar-group)] (GB:BAD46055.1); contains InterPro domain Protein of unknown function DUF246	plant; (InterPro:IPR004348)"
At3g26510;0;0;-2	16827277;0;octicosapeptide/Phox/Bem1p (PB1) domain-containing protein
At3g26560;0;0;-2	328801292;0;ATP-dependent RNA helicase	putative
At3g27400;0;0;-2	175152187;0;pectate lyase family protein
At3g28345;0;0;-2	237737647;0;ABC transporter family protein
At3g28610;0;0;-1	938073141;0;ATP binding / ATPase
At3g29075;0;0;-2	061389429;0;glycine-rich protein
At3g29350;0;0;-2	331422623;0;"AHP2 (HISTIDINE-CONTAINING PHOSPHOTRANSMITTER 2); histidine phosphotransfer kinase/ signal transducer"
At3g29786;0;0;-2	130975234;3	954395771;similar to unknown protein [Arabidopsis thaliana] (TAIR:AT3G43320.1)
At3g29796;0;0;-3	233923398;0;unknown protein
At3g29970;0;0;-2	249523879;0;germination protein-related
At3g30310;0;0;-3	49871031;0;"similar to unknown protein [Arabidopsis thaliana] (TAIR:AT1G35920.1); contains InterPro domain Nucleic acid-binding	OB-fold; (InterPro:IPR008994)"
At3g30550;0;0;-2	212497327;0;"similar to unknown protein [Arabidopsis thaliana] (TAIR:AT4G07450.1); similar to unknown protein [Arabidopsis thaliana] (TAIR:AT2G05890.1); similar to hypothetical protein 31.t00031 [Brassica oleracea] (GB:ABD65118.1); contains InterPro domain Nucleic acid-binding	OB-fold	subgroup; (InterPro:IPR012340); contains InterPro domain Protein of unknown function DUF223	Arabidopsis thaliana; (InterPro:IPR003871); contains InterPro domain Nucleic acid-binding	OB-fold; (InterPro:IPR008994)"
At3g30660;0;0;-2	378966656;0;similar to unknown protein [Arabidopsis thaliana] (TAIR:AT5G31753.1)
At3g31330;0;0;-2	850801957;0;similar to unknown protein [Arabidopsis thaliana] (TAIR:AT5G34855.1)
At3g42410;0;0;-2	115488974;0;replication protein-related
At3g43530;0;0;-1	982451466;0;"similar to unknown protein [Arabidopsis thaliana] (TAIR:AT3G15600.1); similar to unknown protein [Arabidopsis thaliana] (TAIR:AT2G07770.1); similar to hypothetical protein PFB0115w [Plasmodium falciparum 3D7] (GB:NP_472952.1); contains InterPro domain Protein of unknown function DUF287; (InterPro:IPR005048)"
At3g43760;0;0;-2	05506334;0;"similar to unknown protein [Arabidopsis thaliana] (TAIR:AT4G11710.1); similar to putative AP endonuclease/reverse transcriptase [Brassica napus] (GB:AAM82604.1); contains domain NON-LTR RETROELEMENT REVERSE TRANSCRIPTASE RELATED (PTHR19446:SF34); contains domain REVERSE TRANSCRIPTASES (PTHR19446)"
At3g44490;0;0;-2	218676035;0;"HDA17 (histone deacetylase 17); histone deacetylase"
At3g44540;0;0;-3	118305096;0;oxidoreductase	acting on the CH-CH group of donors
At3g44820;0;0;-2	141355111;0;phototropic-responsive NPH3 family protein
At3g45170;0;0;-2	026667872;2	296319245;zinc finger (GATA type) family protein
At3g45350;0;0;-2	122896711;0;"similar to unknown protein [Arabidopsis thaliana] (TAIR:AT2G14330.1); contains InterPro domain Nucleic acid-binding	OB-fold	subgroup; (InterPro:IPR012340); contains InterPro domain Protein of unknown function DUF223	Arabidopsis thaliana; (InterPro:IPR003871); contains InterPro domain Nucleic acid-binding	OB-fold; (InterPro:IPR008994)"
At3g46310;0;0;-2	169505568;0;"similar to unknown protein [Arabidopsis thaliana] (TAIR:AT3G46300.1); similar to conserved hypothetical protein [Medicago truncatula] (GB:ABE93785.1)"
At3g46510;0;0;-2	646807567;0;armadillo/beta-catenin repeat family protein / U-box domain-containing family protein
At3g47490;0;0;-2	131037396;0;HNH endonuclease domain-containing protein
At3g47780;0;0;-1	981556127;0;"ATATH6 (ABC2 homolog 6); ATPase	coupled to transmembrane movement of substances"
At3g47870;0;0;-2	195423027;0;LOB domain family protein / lateral organ boundaries domain family protein (LBD27)
At3g48190;0;0;-2	518895251;0;ATM (ATAXIA-TELANGIECTASIA MUTATED)
At3g48480;0;0;-2	099492273;0;cysteine-type peptidase
At3g48820;0;0;-2	476465208;0;glycosyl transferase family 29 protein / sialyltransferase family protein
At3g48850;0;0;-2	50446503;0;mitochondrial phosphate transporter	putative
At3g48860;1	667852366;0;-2	709523812;0;"similar to unknown protein [Arabidopsis thaliana] (TAIR:AT5G23700.1); similar to expressed protein [Oryza sativa (japonica cultivar-group)] (GB:ABA93965.1); similar to Os01g0928100 [Oryza sativa (japonica cultivar-group)] (GB:NP_001045273.1); contains InterPro domain Helix-loop-helix DNA-binding; (InterPro:IPR011598)"
At3g49070;0;0;-2	019831701;0;"similar to unknown protein [Arabidopsis thaliana] (TAIR:AT1G20180.1); similar to Protein of unknown function DUF677 [Medicago truncatula] (GB:ABE85327.1); contains InterPro domain Protein of unknown function DUF677; (InterPro:IPR007749)"
At3g49140;0;0;-2	143371133;0;binding
At3g49520;0;0;-3	239708142;0;F-box family protein
At3g50150;0;0;-2	19008242;0;"similar to unknown protein [Arabidopsis thaliana] (TAIR:AT3G50130.1); similar to unknown protein [Arabidopsis thaliana] (TAIR:AT3G50120.1); similar to unknown protein [Arabidopsis thaliana] (TAIR:AT3G50170.1); similar to hypothetical protein [Oryza sativa (japonica cultivar-group)] (GB:BAD03197.1); similar to Os11g0543300 [Oryza sativa (japonica cultivar-group)] (GB:NP_001068043.1); s…	plant; (InterPro:IPR004158)"
At3g51500;0;0;-2	109654098;0;"similar to unknown protein [Oryza sativa (japonica cultivar-group)] (GB:BAD15397.1); similar to Os02g0193500 [Oryza sativa (japonica cultivar-group)] (GB:NP_001046170.1)"
At3g51680;0;0;-1	921870653;0;short-chain dehydrogenase/reductase (SDR) family protein
At3g52115;0;0;-1	934475396;0;ATGR1 (GAMMA RESPONSE 1)
At3g53830;0;0;-2	121642122;0;regulator of chromosome condensation (RCC1) family protein / UVB-resistance protein-related
At3g54000;0;0;-1	915407294;0;"similar to unknown protein [Arabidopsis thaliana] (TAIR:AT5G59050.1); similar to Os05g0453300 [Oryza sativa (japonica cultivar-group)] (GB:NP_001055714.1); similar to Os01g0850000 [Oryza sativa (japonica cultivar-group)] (GB:NP_001044811.1); similar to IMP dehydrogenase/GMP reductase [Medicago truncatula] (GB:ABD33149.1)"
At3g54520;1	634574602;0;-2	292250224;0;similar to unknown protein [Arabidopsis thaliana] (TAIR:AT3G54530.1)
At3g55350;0;0;-2	403452735;0;"similar to unknown protein [Arabidopsis thaliana] (TAIR:AT3G63270.1); similar to expressed protein [Oryza sativa (japonica cultivar-group)] (GB:ABA95488.2); similar to Os11g0702700 [Oryza sativa (japonica cultivar-group)] (GB:NP_001068533.1); contains InterPro domain Trp repressor/replication initiator; (InterPro:IPR010921)"
At3g55480;0;0;-2	817283345;0;adaptin family protein
At3g55770;0;0;-2	110258354;0;zinc ion binding
At3g56730;0;0;-1	921594222;2	7901154;"similar to unknown protein [Arabidopsis thaliana] (TAIR:AT3G62050.1); similar to Os07g0637200 [Oryza sativa (japonica cultivar-group)] (GB:NP_001060400.1); contains InterPro domain Protein of unknown function DUF537; (InterPro:IPR007491)"
At3g57310;0;0;-2	464500819;0;protease inhibitor/seed storage/lipid transfer protein (LTP) family protein
At3g57850;0;0;-3	210769849;5	65593035;similar to self-incompatibility protein-related [Arabidopsis thaliana] (TAIR:AT3G57840.1)
At3g58740;0;0;-1	919773724;0;"CSY1 (CITRATE SYNTHASE 1); citrate (SI)-synthase"
At3g59360;0;2	632560564;-2	108472935;0;"ATUTR6/UTR6 (UDP-GALACTOSE TRANSPORTER 6); nucleotide-sugar transporter"
At3g59420;0;0;-2	259204313;0;"ACR4 (ARABIDOPSIS CRINKLY4); kinase"
At3g59450;0;0;-2	491432225;0;calcium-binding EF hand family protein
At3g59520;0;0;-2	413726508;0;rhomboid family protein
At3g59710;0;0;-2	234771223;0;short-chain dehydrogenase/reductase (SDR) family protein
At3g60020;0;0;-2	342443161;0;"ASK5 (ARABIDOPSIS SKP1-LIKE 5); ubiquitin-protein ligase"
At3g60580;0;0;-1	950531515;0;zinc finger (C2H2 type) family protein
At3g60670;0;0;-2	484758871;0;zinc-binding protein	putative
At3g60880;1	578628282;0;-1	919391876;0;dihydrodipicolinate synthase 1 (DHDPS1) (DHDPS) (DHPS1)
At3g62020;0;0;-2	051279065;0;"GLP10 (GERMIN-LIKE PROTEIN 10); manganese ion binding / metal ion binding / nutrient reservoir"
At3g63310;0;0;-2	409920234;0;glutamate binding
At3g63490;0;0;-1	96064331;0;ribosomal protein L1 family protein
At3g63500;0;0;-2	158330689;0;"similar to hypothetical protein [Hordeum vulgare] (GB:CAG30729.1); similar to Os09g0539400 [Oryza sativa (japonica cultivar-group)] (GB:NP_001063804.1); contains domain gb def: Hypothetical protein (PTHR13454:SF4); contains domain FAMILY NOT NAMED (PTHR13454)"
At4g00430;0;0;-2	306084695;0;"TMP-C (plasma membrane intrinsic protein 1;4); water channel"
At4g00520;0;0;-1	91784269;0;acyl-CoA thioesterase
At4g00980;0;0;-2	167431301;0;zinc knuckle (CCHC-type) family protein
At4g01660;0;0;-2	073837959;0;ABC1At (ARABIDOPSIS THALIANA ABC TRANSPORTER 1)
At4g02100;0;0;-2	032717842;0;DNAJ heat shock N-terminal domain-containing protein
At4g02140;0;0;-1	909306246;0;similar to unknown protein [Arabidopsis thaliana] (TAIR:AT1G02700.1)
At4g02840;0;0;-1	929477827;0;small nuclear ribonucleoprotein D1	putative / snRNP core protein D1	putative / Sm protein D1	putative
At4g03160;0;0;-2	601524382;0;"similar to DNA binding [Arabidopsis thaliana] (TAIR:AT4G03170.1); contains domain Homing endonucleases (SSF55608)"
At4g03210;0;0;-2	509242378;0;"XTH9 (XYLOGLUCAN ENDOTRANSGLUCOSYLASE/HYDROLASE 9); hydrolase	acting on glycosyl bonds"
At4g04423;0;0;-2	311017661;0;"contains InterPro domain Glycoside hydrolase	family 81; (InterPro:IPR005200)"
At4g04885;0;0;-3	235769881;0;pre-mRNA cleavage complex-related
At4g05260;0;0;-2	057355833;0;ubiquitin family protein
At4g07820;0;0;-2	913450015;0;pathogenesis-related protein	putative
At4g08180;0;0;-1	943854523;0;oxysterol-binding family protein
At4g08685;0;0;-2	206878872;0;SAH7
At4g08850;0;0;-2	304830331;0;leucine-rich repeat family protein / protein kinase family protein
At4g08860;0;0;-2	241953364;0;nucleic acid binding / ribonuclease H
At4g09190;0;0;-2	218676035;0;F-box family protein
At4g10050;0;0;-2	248726186;0;hydrolase	alpha/beta fold family protein
At4g10560;0;0;-2	029105396;0;"MEE53 (maternal effect embryo arrest 53); zinc ion binding"
At4g10570;0;0;-1	962557579;0;ubiquitin carboxyl-terminal hydrolase family protein
At4g10930;0;0;-2	015371056;0;"similar to unknown protein [Arabidopsis thaliana] (TAIR:AT3G28770.1); similar to expressed protein [Oryza sativa (japonica cultivar-group)] (GB:ABA96698.2)"
At4g11560;0;0;-2	213272486;0;bromo-adjacent homology (BAH) domain-containing protein
At4g11655;0;0;-2	161405115;0;transmembrane protein	putative
At4g11940;0;0;-3	137336025;0;similar to heat shock protein binding [Arabidopsis thaliana] (TAIR:AT4G11930.1)
At4g12060;0;0;-2	23855356;0;Clp amino terminal domain-containing protein
At4g12440;1	699637366;0;-2	103078712;0;"APT4; adenine phosphoribosyltransferase"
At4g12920;0;0;-2	476359413;0;aspartyl protease family protein
At4g13000;0;0;-2	14651915;0;protein kinase family protein
At4g13470;0;0;-2	284097707;0;"similar to unknown protein [Arabidopsis thaliana] (TAIR:AT3G24255.1); similar to hypothetical protein 23.t00046 [Brassica oleracea] (GB:ABD65629.1); contains domain NON-LTR RETROELEMENT REVERSE TRANSCRIPTASE RELATED (PTHR19446:SF34); contains domain REVERSE TRANSCRIPTASES (PTHR19446)"
At4g14905;0;0;-2	192567612;0;kelch repeat-containing F-box family protein
At4g15180;0;0;-2	282860869;0;SET domain-containing protein
At4g15215;0;0;-1	996068697;0;"ATPDR13/PDR13 (PLEIOTROPIC DRUG RESISTANCE 13); ATP binding / ATPase/ nucleoside-triphosphatase/ nucleotide binding"
At4g15380;0;0;-2	573920094;0;"CYP705A4 (cytochrome P450	family 705	subfamily A	polypeptide 4); oxygen binding"
At4g15570;0;0;-2	615511888;0;tRNA-splicing endonuclease positive effector-related
At4g16060;0;0;-2	150300679;0;"similar to Os05g0358400 [Oryza sativa (japonica cultivar-group)] (GB:NP_001055302.1); similar to hypothetical protein MED92_03118 [Oceanospirillum sp. MED92] (GB:ZP_01165985.1)"
At4g16180;0;0;-2	119465268;0;"similar to expressed protein [Oryza sativa (japonica cultivar-group)] (GB:ABF95572.1); similar to expressed protein [Oryza sativa (japonica cultivar-group)] (GB:ABF95573.1); contains domain N-terminal nucleophile aminohydrolases (Ntn hydrolases) (SSF56235)"
At4g16280;0;0;-2	317846155;0;"FCA (FCA); RNA binding"
At4g16710;0;0;-2	578783407;0;glycosyltransferase family protein 28
At4g17930;0;0;-2	551126222;3	97813946;unknown protein
At4g18400;1	555147597;0;-2	984143795;0;similar to hypothetical protein [Oryza sativa (japonica cultivar-group)] (GB:BAD25549.1)
At4g18460;0;0;-1	980036081;0;D-Tyr-tRNA(Tyr) deacylase family protein
At4g18570;0;0;-2	336422492;0;proline-rich family protein
At4g20430;0;0;-1	924316234;0;subtilase family protein
At4g20450;0;0;-2	007024633;0;leucine-rich repeat protein kinase	putative
At4g21060;0;0;-2	246924208;0;galactosyltransferase family protein
At4g21640;0;0;-2	154554453;0;subtilase family protein
At4g22100;0;0;-2	067858438;0;glycosyl hydrolase family 1 protein
At4g22160;0;0;-2	409346512;2	461593354;unknown protein
At4g22170;0;0;-2	07773047;0;F-box family protein
At4g22180;0;0;-2	245768735;0;F-box family protein
At4g22790;0;0;-2	063513164;0;MATE efflux family protein
At4g23496;0;0;-2	579970726;0;SP1L5 (SPIRAL1-LIKE5)
At4g23560;0;0;-2	062988779;0;glycosyl hydrolase family 9 protein
At4g23930;0;0;-2	896559486;0;"similar to proline-rich family protein [Arabidopsis thaliana] (TAIR:AT1G64450.1); similar to Harpin-induced 1 [Medicago truncatula] (GB:ABE94038.1); contains InterPro domain Harpin-induced 1; (InterPro:IPR010847)"
At4g24530;0;0;-2	004833491;0;"similar to unknown protein [Arabidopsis thaliana] (TAIR:AT5G65470.1); similar to putative auxin growth promotor protein [Lycopersicon esculentum] (GB:AAK84479.1); similar to Os09g0412200 [Oryza sativa (japonica cultivar-group)] (GB:NP_001063155.1); contains InterPro domain Protein of unknown function DUF246	plant; (InterPro:IPR004348)"
At4g25490;0;0;-2	399664071;0;"CBF1 (C-REPEAT/DRE BINDING FACTOR 1); DNA binding / transcription factor/ transcriptional activator"
At4g25670;0;0;-2	166710862;0;"similar to unknown protein [Arabidopsis thaliana] (TAIR:AT4G25690.2); similar to conserved hypothetical protein [Medicago truncatula] (GB:ABE85314.1)"
At4g26300;0;0;-2	145886258;0;"EMB1027 (EMBRYO DEFECTIVE 1027); ATP binding / arginine-tRNA ligase"
At4g26710;0;0;-1	963027437;2	50532208;ATP synthase subunit H family protein
At4g26750;0;0;-1	976400503;0;hydroxyproline-rich glycoprotein family protein
At4g27270;0;0;-2	180788856;0;quinone reductase family protein
At4g27710;0;0;-2	179790581;0;"CYP709B3 (cytochrome P450	family 709	subfamily B	polypeptide 3); oxygen binding"
At4g28020;0;0;-2	355521791;0;"similar to Protein of unknown function UPF0066 [Medicago truncatula] (GB:ABE81280.1); contains InterPro domain Protein of unknown function UPF0066; (InterPro:IPR001378)"
At4g28150;0;0;-2	296514913;0;"similar to unknown protein [Arabidopsis thaliana] (TAIR:AT4G03420.1); similar to hypothetical protein [Oryza sativa (japonica cultivar-group)] (GB:AAO39871.1); similar to Os10g0494000 [Oryza sativa (japonica cultivar-group)] (GB:NP_001064942.1); similar to hypothetical protein [Oryza sativa (japonica cultivar-group)] (GB:AAP46235.1); contains InterPro domain Protein of unknown functi…
At4g28750;0;0;-2	326475989;0;PSAE-1 (PSA E1 KNOCKOUT)
At4g29210;0;0;-2	092448963;0;"GGT3 (GAMMA-GLUTAMYL TRANSPEPTIDASE 3); gamma-glutamyltransferase"
At4g29380;0;0;-1	997252757;0;protein kinase family protein / WD-40 repeat family protein
At4g29490;0;0;-2	653019174;0;X-Pro dipeptidase
At4g29720;0;2	719857553;-3	162983447;0;"ATPAO5 (POLYAMINE OXIDASE 5); amine oxidase"
At4g30200;0;2	152947408;-2	062424519;0;"similar to VIN3 (VERNALIZATION INSENSITIVE 3)	zinc ion binding [Arabidopsis thaliana] (TAIR:AT5G57380.1); similar to Fibronectin	type III-like fold [Medicago truncatula] (GB:ABE86602.1); contains InterPro domain Fibronectin	type III; (InterPro:IPR003961)"
At4g30280;0;0;-3	145080035;0;"ATXTH18/XTH18 (XYLOGLUCAN ENDOTRANSGLUCOSYLASE/HYDROLASE 18); hydrolase	acting on glycosyl bonds"
At4g30460;0;0;-2	178584578;0;glycine-rich protein
At4g30650;0;0;-2	088029658;0;hydrophobic protein	putative / low temperature and salt responsive protein	putative
At4g30760;0;0;-1	943824027;0;"similar to unknown protein [Arabidopsis thaliana] (TAIR:AT3G62050.1); similar to Os07g0637200 [Oryza sativa (japonica cultivar-group)] (GB:NP_001060400.1); similar to expressed protein [Oryza sativa (japonica cultivar-group)] (GB:ABF96170.1); similar to Os03g0370200 [Oryza sativa (japonica cultivar-group)] (GB:NP_001050197.1); contains InterPro domain Protein of unknown function DUF5…
At4g30970;0;0;-2	05354531;0;unknown protein
At4g31615;0;0;-2	259993356;0;transcriptional factor B3 family protein
At4g31940;0;0;-2	194676279;0;"CYP82C4 (cytochrome P450	family 82	subfamily C	polypeptide 4); oxygen binding"
At4g32010;0;0;-2	05979009;0;transcriptional factor B3 family protein
At4g32090;0;0;-1	930738169;0;galactosyltransferase
At4g32520;0;0;-3	106459653;0;"SHM3 (SERINE HYDROXYMETHYLTRANSFERASE 3); glycine hydroxymethyltransferase"
At4g32660;0;0;-1	907108326;0;"AME3; kinase"
At4g32700;0;0;-2	137773537;0;ATP binding / ATP-dependent helicase/ DNA binding / DNA-directed DNA polymerase/ helicase/ nucleic acid binding
At4g32970;0;0;-1	965149527;0;"similar to unknown protein [Arabidopsis thaliana] (TAIR:AT4G32960.1); similar to Os06g0150100 [Oryza sativa (japonica cultivar-group)] (GB:NP_001056821.1); similar to Tudor [Medicago truncatula] (GB:ABE86625.1); contains domain ANDROGEN INDUCED INHIBITOR OF PROLIFERATION (AS3) / PDS5 (PTHR12663:SF1); contains domain ANDROGEN INDUCED INHIBITOR OF PROLIFERATION (AS3) / PDS5-RELATED (PT…
At4g33990;0;0;-2	371453208;0;"EMB2758 (EMBRYO DEFECTIVE 2758); binding"
At4g34090;0;0;-2	324803728;0;"similar to unknown protein [Arabidopsis thaliana] (TAIR:AT2G23370.1); similar to Hypothetical protein [Oryza sativa (japonica cultivar-group)] (GB:AAN61482.1); similar to Os03g0109700 [Oryza sativa (japonica cultivar-group)] (GB:NP_001048710.1); contains domain TPR-like (SSF48452)"
At4g34280;0;0;-2	320843225;0;transducin family protein / WD-40 repeat family protein
At4g35070;0;0;-1	948929424;0;"similar to SBP1 (S-RIBONUCLEASE BINDING PROTEIN 1)	protein binding / zinc ion binding [Arabidopsis thaliana] (TAIR:AT1G45976.1); similar to S-RNase binding protein 1 [Solanum chacoense] (GB:AAS76633.1); contains domain RING/U-box (SSF57850); contains domain SURVIVIN RELATED (PTHR10044:SF13); contains domain INHIBITOR OF APOPTOSIS (PTHR10044); contains domain no description (G3D.3.30.40.10)"
At4g35080;1	739820903;0;-2	319154879;0;high-affinity nickel-transport family protein
At4g35150;0;0;-2	008432369;0;O-methyltransferase family 2 protein
At4g35380;0;0;-2	568559388;0;guanine nucleotide exchange family protein
At4g35785;0;0;-2	474211242;0;transformer serine/arginine-rich ribonucleoprotein	putative
At4g36850;0;0;-1	996309644;0;PQ-loop repeat family protein / transmembrane family protein
At4g37150;0;0;-2	58220036;0;esterase	putative
At4g37250;0;0;-2	066006894;0;leucine-rich repeat family protein / protein kinase family protein
At4g37370;2	121452024;0;0;2	726751731;"CYP81D8 (cytochrome P450	family 81	subfamily D	polypeptide 8); oxygen binding"
At4g37980;0;0;-2	030238725;0;"ELI3-1 (ELICITOR-ACTIVATED GENE 3); oxidoreductase/ zinc ion binding"
At4g38225;0;0;-2	360196155;0;"similar to expressed protein [Oryza sativa (japonica cultivar-group)] (GB:ABF93783.1); contains domain PROTEASE-RELATED (PTHR11014:SF1); contains domain PROTEASE M20-RELATED (PTHR11014)"
At4g38930;0;0;-2	157370221;0;ubiquitin fusion degradation UFD1 family protein
At4g39560;0;0;-2	193088013;0;kelch repeat-containing F-box family protein
At4g39990;0;0;-2	025961969;0;"ATGB3 (GTP-BINDING PROTEIN 3); GTP binding"
At5g01075;0;0;-2	328625393;0;"similar to conserved hypothetical protein [Medicago truncatula] (GB:ABE79538.1); contains domain gb def: Hypothetical protein (At5g01075) (PTHR23421:SF7); contains domain BETA-GALACTOSIDASE RELATED (PTHR23421)"
At5g01100;0;0;-2	378158781;0;"similar to unknown protein [Arabidopsis thaliana] (TAIR:AT2G37980.1); similar to unknown protein [Arabidopsis thaliana] (TAIR:AT3G54100.1); similar to Os09g0442900 [Oryza sativa (japonica cultivar-group)] (GB:NP_001063294.1); similar to Plant protein family	putative [Medicago truncatula] (GB:ABE88136.1); contains InterPro domain Protein of unknown function DUF246	plant; (InterPro:IPR004348)"
At5g01230;0;0;-3	048788849;0;FtsJ-like methyltransferase family protein
At5g01520;0;0;-2	306252549;0;zinc finger (C3HC4-type RING finger) family protein
At5g01690;0;0;-2	283401288;0;"ATCHX27 (cation/hydrogen exchanger 27); monovalent cation:proton antiporter"
At5g02720;0;2	67752182;-2	104252486;0;"similar to unknown protein [Arabidopsis thaliana] (TAIR:AT3G53490.1); similar to Os03g0282800 [Oryza sativa (japonica cultivar-group)] (GB:NP_001049748.1); similar to hypothetical protein [Oryza sativa (japonica cultivar-group)] (GB:AAN64501.1)"
At5g03880;0;0;-1	975847635;0;"similar to unknown protein [Arabidopsis thaliana] (TAIR:AT4G10000.2); similar to Os08g0558200 [Oryza sativa (japonica cultivar-group)] (GB:NP_001062492.1); similar to unnamed protein product [Ostreococcus tauri] (GB:CAL56846.1); contains InterPro domain Thioredoxin-like fold; (InterPro:IPR012336); contains InterPro domain Thioredoxin fold; (InterPro:IPR012335)"
At5g04040;0;0;-2	674482319;0;"SDP1 (SUGAR-DEPENDENT1); triacylglycerol lipase"
At5g04230;0;0;-1	927730443;0;"PAL3 (PHENYL ALANINE AMMONIA-LYASE 3); phenylalanine ammonia-lyase"
At5g04430;0;0;-2	311850786;0;KH domain-containing protein NOVA	putative
At5g04560;0;0;-2	099603373;0;DME (DEMETER)
At5g04940;0;0;-1	919947754;0;SUVH1 (SU(VAR)3-9 HOMOLOG 1)
At5g04960;0;0;-1	988739187;0;pectinesterase family protein
At5g05920;0;0;-1	909478152;0;DHS (DHS)
At5g06180;0;0;-2	184364255;0;"similar to unknown protein [Arabidopsis thaliana] (TAIR:AT5G22350.1); similar to OSIGBa0137L20.3 [Oryza sativa (indica cultivar-group)] (GB:CAH66474.1); similar to Protein of unknown function DUF1022 [Caulobacter sp. K31] (GB:ZP_01422054.1); similar to Os04g0414000 [Oryza sativa (japonica cultivar-group)] (GB:NP_001052751.1); contains InterPro domain Protein of unknown function DUF10…
At5g06340;0;0;-2	342918798;0;diadenosine 5'	5'''-P1	P4-tetraphosphate hydrolase	putative
At5g06380;0;0;-2	281502075;0;"similar to unknown protein [Arabidopsis thaliana] (TAIR:AT3G11690.1); similar to pollen preferential protein [Lilium lon (GB:CAA78966.1)"
At5g06960;0;0;-2	065336771;0;"OBF5 (OCS-ELEMENT BINDING FACTOR 5); DNA binding / transcription factor"
At5g07300;0;2	266879801;-2	194098319;0;BON2 (BONZAI 2)
At5g07970;0;0;-2	063475216;0;dentin sialophosphoprotein-related
At5g08550;0;0;-2	050579462;0;"ILP1 (INCREASED LEVEL OF POLYPLOIDY1-1D); translation repressor"
At5g08570;0;0;-2	076528343;0;pyruvate kinase	putative
At5g08730;0;0;-2	081310894;0;IBR domain-containing protein
At5g09420;0;0;-2	196708908;0;chloroplast outer membrane translocon subunit	putative
At5g09730;0;0;-2	704088036;0;"BXL3 (BETA-XYLOSIDASE 3); hydrolase	hydrolyzing O-glycosyl compounds"
At5g09770;0;0;-2	583393214;2	716793628;ribosomal protein L17 family protein
At5g10710;0;0;-2	212386042;0;similar to conserved hypothetical protein [Medicago truncatula] (GB:ABE80411.1)
At5g11410;0;0;-2	217774006;2	784273089;protein kinase family protein
At5g11620;0;0;-2	934197628;0;SWIM zinc finger family protein / mitogen-activated protein kinase kinase kinase (MAPKKK)-related
At5g11640;0;0;-3	005494906;0;"similar to Thioredoxin-like protein (ISS) [Ostreococcus tauri] (GB:CAL50184.1); similar to Os01g0200400 [Oryza sativa (japonica cultivar-group)] (GB:NP_001042316.1); contains InterPro domain Thioredoxin-like fold; (InterPro:IPR012336); contains InterPro domain Thioredoxin domain 2; (InterPro:IPR006663); contains InterPro domain Thioredoxin fold; (InterPro:IPR012335)"
At5g11890;0;0;-2	158612023;0;"similar to unknown protein [Arabidopsis thaliana] (TAIR:AT1G17620.1); similar to Heavy metal transport/detoxification protein; Harpin-induced 1 [Medicago truncatula] (GB:ABE94112.1); contains InterPro domain Harpin-induced 1; (InterPro:IPR010847)"
At5g11960;0;0;-2	062686339;0;"similar to permease-related [Arabidopsis thaliana] (TAIR:AT4G13800.1); similar to hypothetical protein MtrDRAFT_AC152551g11v1 [Medicago truncatula] (GB:ABE86250.1); contains InterPro domain Protein of unknown function DUF6	transmembrane; (InterPro:IPR000620)"
At5g12000;0;0;-2	440678811;0;kinase
At5g12070;0;0;-2	171333887;0;self-incompatibility protein-related
At5g12980;0;0;-1	90956987;0;rcd1-like cell differentiation protein	putative
At5g13150;0;0;-2	063778037;0;"ATEXO70C1 (exocyst subunit EXO70 family protein C1); protein binding"
At5g13200;0;0;-2	052836521;0;GRAM domain-containing protein / ABA-responsive protein-related
At5g13220;0;0;-2	771530756;0;"similar to unknown protein [Arabidopsis thaliana] (TAIR:AT1G19180.1); similar to P0482D04.10 [Oryza sativa (japonica cultivar-group)] (GB:BAB89663.1); similar to Os04g0395800 [Oryza sativa (japonica cultivar-group)] (GB:NP_001052661.1); contains InterPro domain ZIM; (InterPro:IPR010399)"
At5g13260;0;2	787557302;-2	83688677;0;"similar to unknown protein [Arabidopsis thaliana] (TAIR:AT3G48860.2); similar to expressed protein [Oryza sativa (japonica cultivar-group)] (GB:ABA93965.1); similar to Os01g0928100 [Oryza sativa (japonica cultivar-group)] (GB:NP_001045273.1)"
At5g13720;0;0;-2	063510584;0;structural constituent of ribosome
At5g15220;0;0;-2	240503312;0;ribosomal protein L27 family protein
At5g15250;0;0;-2	136728247;0;"ATFTSH6/FTSH6 (FtsH protease 6); ATP-dependent peptidase/ ATPase/ metallopeptidase/ peptidase/ zinc ion binding"
At5g15460;0;0;-2	244069407;0;MUB2 (MEMBRANE-ANCHORED UBIQUITIN-FOLD PROTEIN 2)
At5g15860;0;0;-2	150326553;0;ATPCME (PRENYLCYSTEINE METHYLESTERASE)
At5g16690;0;0;-2	024577664;0;"ATORC3/ORC3 (Origin recognition complex protein 3); protein binding"
At5g16990;0;0;-2	239243372;0;NADP-dependent oxidoreductase	putative
At5g17110;0;0;-2	399530535;0;"similar to unknown protein [Arabidopsis thaliana] (TAIR:AT5G17100.1); contains InterPro domain Arabidopsis thaliana cystatin-related protein; (InterPro:IPR006525)"
At5g18020;0;0;-2	33789016;0;auxin-responsive protein	putative
At5g18065;0;0;-2	30214325;0;"similar to unknown protein [Arabidopsis thaliana] (TAIR:AT4G29760.1); contains domain Cysteine proteinases (SSF54001)"
At5g19030;0;0;-2	67538019;0;RNA recognition motif (RRM)-containing protein
At5g19060;0;0;-1	960203191;0;"similar to unknown protein [Arabidopsis thaliana] (TAIR:AT3G06150.1); similar to Os05g0396900 [Oryza sativa (japonica cultivar-group)] (GB:NP_001055465.1); contains domain no description (G3D.2.60.40.10); contains domain E set domains (SSF81296)"
At5g19180;0;0;-2	34895173;0;"ECR1 (E1 C-TERMINAL RELATED 1); small protein activating enzyme"
At5g19330;1	85411457;0;-2	100710448;0;armadillo/beta-catenin repeat family protein / BTB/POZ domain-containing protein
At5g20090;0;0;-2	162667183;0;"similar to unknown protein [Arabidopsis thaliana] (TAIR:AT4G14695.1); similar to unknown protein [Arabidopsis thaliana] (TAIR:AT4G22310.1); similar to brain protein 44-like [Zea mays] (GB:AAV28624.1); contains InterPro domain Protein of unknown function UPF0041; (InterPro:IPR005336)"
At5g20180;0;0;-2	08567736;0;ribosomal protein L36 family protein
At5g20360;0;0;-2	077874782;0;octicosapeptide/Phox/Bem1p (PB1) domain-containing protein / tetratricopeptide repeat (TPR)-containing protein
At5g20430;0;0;-2	090114825;0;mob1/phocein family protein
At5g20630;0;0;-2	613609757;0;"GLP3 (GERMIN-LIKE PROTEIN 3); manganese ion binding / metal ion binding / nutrient reservoir"
At5g22270;0;0;-2	72847639;0;"similar to unknown protein [Arabidopsis thaliana] (TAIR:AT3G11600.1); similar to H0913C04.5 [Oryza sativa (indica cultivar-group)] (GB:CAJ86164.1); similar to Os04g0415000 [Oryza sativa (japonica cultivar-group)] (GB:NP_001052757.1); similar to Os02g0536500 [Oryza sativa (japonica cultivar-group)] (GB:NP_001047044.1)"
At5g22440;0;0;-2	055709584;0;60S ribosomal protein L10A (RPL10aC)
At5g22460;0;0;-2	323405929;0;esterase/lipase/thioesterase family protein
At5g22640;0;0;-1	967287121;0;EMB1211 (EMBRYO DEFECTIVE 1211)
At5g22750;0;0;-2	387012373;0;"RAD5; ATP binding / DNA binding / helicase/ protein binding / zinc ion binding"
At5g23260;2	242005645;0;0;2	911963658;"TT16 (TRANSPARENT TESTA16); transcription factor"
At5g23395;0;0;-2	295104148;0;"similar to coiled-coil-helix-coiled-coil-helix domain containing protein [Medicago truncatula] (GB:CAJ00011.1); contains InterPro domain CHCH; (InterPro:IPR010625)"
At5g23460;0;0;-2	08567736;0;unknown protein
At5g24170;0;0;-2	250262898;0;"similar to unknown protein [Arabidopsis thaliana] (TAIR:AT5G23550.1); similar to Os01g0219100 [Oryza sativa (japonica cultivar-group)] (GB:NP_001042417.1); similar to Os02g0564500 [Oryza sativa (japonica cultivar-group)] (GB:NP_001047161.1); similar to hypothetical protein	conserved [Leishmania major] (GB:CAJ02001.1); contains InterPro domain SFT2-like; (InterPro:IPR011691)"
At5g24670;0;0;-2	004486359;0;hydrolase/ zinc ion binding
At5g24780;0;0;-2	283401288;0;"VSP1 (VEGETATIVE STORAGE PROTEIN 1); acid phosphatase"
At5g24870;0;0;-2	414018837;0;zinc finger (C3HC4-type RING finger) family protein
At5g25180;0;0;-2	709550257;0;"CYP71B14 (cytochrome P450	family 71	subfamily B	polypeptide 14); oxygen binding"
At5g25475;0;0;-2	475036966;0;DNA binding
At5g25490;0;0;-2	179934278;0;zinc finger (Ran-binding) family protein
At5g25970;0;0;-2	642129277;0;"similar to unknown protein [Arabidopsis thaliana] (TAIR:AT5G11730.1); similar to expressed protein [Oryza sativa (japonica cultivar-group)] (GB:AAT77886.1); contains InterPro domain Protein of unknown function DUF266	plant; (InterPro:IPR004949)"
At5g26040;0;0;-2	087428917;0;"HDA2 (histone deacetylase 2); histone deacetylase"
At5g27010;0;0;-2	765051006;0;binding
At5g27380;0;0;-1	99569861;0;"GSH2 (GLUTATHIONE SYNTHETASE 2); glutathione synthase"
At5g28600;0;0;-2	14669596;0;"similar to Ulp1 protease family protein [Arabidopsis thaliana] (TAIR:AT1G35770.1); similar to Ulp1 protease family protein [Brassica oleracea] (GB:ABD64941.1)"
At5g28770;0;0;-2	904903552;0;"BZO2H3 (basic leucine zipper O2 homolog 3); DNA binding / transcription factor"
At5g28850;0;0;-2	752286686;0;calcium-binding EF hand family protein
At5g28885;0;3	592340066;-2	162054593;0;"contains InterPro domain Nucleic acid-binding	OB-fold; (InterPro:IPR008994)"
At5g34450;0;0;-2	146250228;0;replication protein-related
At5g34895;0;0;-2	452951808;0;heat shock protein binding
At5g35010;0;0;-1	956471689;0;"similar to unknown protein [Arabidopsis thaliana] (TAIR:AT2G14774.1); similar to unknown protein [Arabidopsis thaliana] (TAIR:AT2G05564.1); similar to hypothetical protein 40.t00047 [Brassica oleracea] (GB:ABD65162.1)"
At5g36810;0;0;-2	261628422;0;"similar to unknown protein [Arabidopsis thaliana] (TAIR:AT5G36810.1); similar to Down-regulated in metastasis [Medicago truncatula] (GB:ABE89978.1)"
At5g37385;0;0;-2	0362258;0;similar to unknown protein [Arabidopsis thaliana] (TAIR:AT3G47320.1)
At5g38660;0;0;-1	933861447;0;APE1 (ACCLIMATION OF PHOTOSYNTHESIS TO ENVIRONMENT)
At5g39120;0;0;-2	26982781;0;germin-like protein	putative
At5g39270;0;0;-2	493932025;0;ATEXPA22 (ARABIDOPSIS THALIANA EXPANSIN A22)
At5g40990;0;0;-2	009981293;0;"GLIP1 (GDSL LIPASE1); carboxylic ester hydrolase"
At5g41080;0;0;-2	124545756;0;glycerophosphoryl diester phosphodiesterase family protein
At5g42050;0;0;-1	910607967;0;"similar to unknown protein [Arabidopsis thaliana] (TAIR:AT3G27090.1); similar to N-rich protein [Glycine max] (GB:CAI44933.1); contains domain KELCH-RELATED PROTEINS (PTHR23230); contains domain no description (SM00767); contains domain gb def: Hypothetical protein At5g42050 (PTHR23230:SF16)"
At5g42160;0;0;-1	956131516;0;GDSL-motif lipase/hydrolase protein-related
At5g42590;0;0;-2	027073632;0;"CYP71A16 (cytochrome P450	family 71	subfamily A	polypeptide 16); oxygen binding"
At5g43300;0;0;-2	185079184;0;glycerophosphodiester phosphodiesterase
At5g43710;0;0;-2	3624853;0;glycoside hydrolase family 47 protein
At5g44110;0;0;-3	002290448;0;POP1
At5g44450;0;0;-2	054205279;0;"similar to unknown protein [Oryza sativa (japonica cultivar-group)] (GB:AAK09232.1); contains InterPro domain SAM (and some other nucleotide) binding motif; (InterPro:IPR000051); contains InterPro domain Generic methyltransferase; (InterPro:IPR001601); contains InterPro domain Protein of unknown function DUF858	methyltransferase-like; (InterPro:IPR008576)"
At5g44820;0;0;-1	907108326;0;"similar to unknown protein [Arabidopsis thaliana] (TAIR:AT4G19970.1); similar to H0307D04.3 [Oryza sativa (indica cultivar-group)] (GB:CAH66858.1); contains domain (Trans)glycosidases (SSF51445); contains domain PENTATRICOPEPTIDE REPEAT-CONTAINING PROTEIN (PTHR10483)"
At5g45650;1	574645306;0;-2	636621789;0;subtilase family protein
At5g45760;0;0;-2	051791322;0;transducin family protein / WD-40 repeat family protein
At5g45790;0;0;-3	547844336;0;"similar to RPD1 (ROOT PRIMORDIUM DEFECTIVE 1) [Arabidopsis thaliana] (TAIR:AT4G33495.1); similar to Protein of unknown function DUF860	plant [Medicago truncatula] (GB:ABE79863.1); contains InterPro domain Protein of unknown function DUF860	plant; (InterPro:IPR008578)"
At5g45860;0;0;-2	261281899;0;Bet v I allergen family protein
At5g46300;0;2	084952879;-2	066834921;0;unknown protein
At5g47950;0;0;-2	477001842;0;transferase family protein
At5g48200;0;0;-2	577860203;0;unknown protein
At5g48580;0;0;-1	918173353;0;"FKBP15-2 (FK506-binding protein 15 kD-2); FK506 binding / peptidyl-prolyl cis-trans isomerase"
At5g48600;0;0;-2	424034865;0;"ATSMC3 (Arabidopsis thaliana structural maintenance of chromosome 3); ATP binding"
At5g50080;0;0;-2	787084129;0;DNA binding / transcription factor
At5g50160;0;0;-3	269149204;0;"ATFRO8/FRO8 (FERRIC REDUCTION OXIDASE 8); ferric-chelate reductase/ oxidoreductase"
At5g50230;0;0;-2	120494462;0;nucleotide binding
At5g51550;0;0;-2	08133806;0;phosphate-responsive 1 family protein
At5g51780;0;0;-2	118376033;0;basix helix-loop-helix (bHLH) family protein
At5g51940;0;0;-2	09715593;0;DNA-directed RNA polymerase II	putative
At5g51990;0;0;-3	177153706;0;"CBF4/DREB1D (C- REPEAT-BINDING FACTOR 4); DNA binding / transcription factor/ transcriptional activator"
At5g52270;0;0;-2	672547212;0;vesicle transport protein-related
At5g52680;0;0;-1	939029494;0;heavy-metal-associated domain-containing protein
At5g52800;0;0;-2	078242441;0;neurofilament triplet H protein-related
At5g53000;0;0;-2	076844149;0;TAP46 (2A PHOSPHATASE ASSOCIATED PROTEIN OF 46 KD)
At5g53030;0;0;-2	212233972;0;similar to unknown protein [Arabidopsis thaliana] (TAIR:AT4G27810.1)
At5g53850;0;0;-1	949318148;0;haloacid dehalogenase-like hydrolase family protein
At5g54420;0;0;-2	090456332;0;"similar to unknown protein [Arabidopsis thaliana] (TAIR:AT5G54450.1); contains InterPro domain Protein of unknown function DUF295; (InterPro:IPR005174)"
At5g55150;0;0;-2	529599754;0;F-box family protein
At5g55630;0;0;-2	124045999;0;"KCO1 (CA2+ ACTIVATED OUTWARD RECTIFYING K+ CHANNEL 1); calcium-activated potassium channel/ outward rectifier potassium channel"
At5g55700;1	609796798;0;-3	119706662;0;"BMY6 (beta-amylase 6); beta-amylase"
At5g56280;0;0;-2	096890431;0;CSN6A (COP9 signalosome subunit 6A)
At5g56460;1	622207868;0;-2	112171596;0;protein kinase	putative
At5g56870;0;0;-2	075057025;0;beta-galactosidase	putative / lactase	putative
At5g57200;0;0;-2	056617628;0;epsin N-terminal homology (ENTH) domain-containing protein / clathrin assembly protein-related
At5g57310;0;0;-2	940206587;0;unknown protein
At5g57420;1	520603313;0;-1	9271741;0;"IAA33 (indoleacetic acid-induced protein 33); transcription factor"
At5g57700;0;0;-2	436907361;0;BNR/Asp-box repeat family protein
At5g58110;0;0;-2	095039119;0;"similar to Os02g0139100 [Oryza sativa (japonica cultivar-group)] (GB:NP_001045842.1); similar to unnamed protein product [Ostreococcus tauri] (GB:CAL55062.1); similar to Os06g0703800 [Oryza sativa (japonica cultivar-group)] (GB:NP_001058502.1); contains domain FAMILY NOT NAMED (PTHR13009)"
At5g58530;0;0;-2	206100339;0;glutaredoxin family protein
At5g58900;0;0;-2	202641909;0;myb family transcription factor
At5g59400;0;0;-1	942645116;0;"similar to unknown protein [Arabidopsis thaliana] (TAIR:AT4G11960.1); similar to unknown protein [Oryza sativa] (GB:AAK73156.1); contains domain DNA ligase/mRNA capping enzyme	catalytic domain (SSF56091)"
At5g59470;0;0;-2	037242587;0;PQ-loop repeat family protein / transmembrane family protein
At5g59613;0;0;-2	07226265;0;"similar to unknown protein [Arabidopsis thaliana] (TAIR:AT3G46430.1); similar to mitochondrial ATP synthase 6 KD subunit [Oryza sativa (japonica cultivar-group)] (GB:BAB21526.1)"
At5g60340;0;0;-2	524923706;0;maoC-like dehydratase domain-containing protein
At5g61540;0;0;-1	936127722;0;asparaginase
At5g62480;0;0;-2	593755587;0;"ATGSTU9 (GLUTATHIONE S-TRANSFERASE TAU 9); glutathione transferase"
At5g62700;0;0;-2	548108005;0;"TUB3 (Tubulin beta-3); structural molecule"
At5g63180;0;0;-2	663800713;0;pectate lyase family protein
At5g63570;0;0;-2	829707771;0;"GSA1 (GLUTAMATE-1-SEMIALDEHYDE-2	1-AMINOMUTASE); glutamate-1-semialdehyde 2	1-aminomutase"
At5g63580;0;0;-2	323670579;0;flavonol synthase	putative
At5g65630;0;0;-2	145268616;0;-
At5g65925;0;0;-2	799325835;0;similar to unknown protein [Arabidopsis thaliana] (TAIR:AT3G49820.1)
At5g66550;0;0;-2	374776232;0;Maf family protein
At5g67110;0;0;-2	536744785;0;ALC (ALCATRAZ)
