# Supplementary material for: Transcriptomic and proteomic approach to identify differentially expressed genes and proteins in Arabidopsis thaliana mutants lacking chloroplastic 1 and cytosolic FBPases reveals several levels of metabolic regulation
Source: BMC Plant Biol. 2016 Dec 1;16:258. doi: 10.1186/s12870-016-0945-7 (PMC5134223; doi:10.1186/s12870-016-0945-7)
Supplement: Additional file 2: Table S2.A-F. — Gene Clustering analyses. Six transcriptional patterns identified by k-means clustering analysis in cfbp1 and cyfbp mutants. (ZIP 136 kb) [file 12870_2016_945_MOESM2_ESM.zip › Supplementary Table S2 Cluster C.csv]

Table S.2.C Six transcriptional patterns identified by K-means clustering analysis in cfbp1 and cyfbp mutants. Clusters A-F.
	Fold-Change
Gene Name	cfbp1-Roots	cyfbp-Roots	cfbp1-Rosettes	cyfbp-Rosettes	Function
At5g67530	1,588044732	0	0	0	peptidyl-prolyl cis-trans isomerase cyclophilin-type family protein
At5g67520	1,610409381	0	0	0	adenylylsulfate kinase, putative
At5g67210	2,2177704	0	0	0	nucleic acid binding / pancreatic ribonuclease
At5g66990	1,554448157	0	0	0	RWP-RK domain-containing protein
At5g66910	1,743753191	-3,380653946	0	0	disease resistance protein (CC-NBS-LRR class), putative
At5g66780	1,603994071	0	0	0	similar to unknown [Ammopiptanthus mongolicus] (GB:AAW33981.1)
At5g66730	0	-3,761374081	0	0	zinc finger (C2H2 type) family protein
At5g66320	6,17034201	0	0	0	zinc finger (GATA type) family protein
At5g66220	12,2195118	0	0	0	chalcone isomerase
At5g65450	0	-4,076908255	0	-2,972310721	ubiquitin carboxyl-terminal hydrolase family protein / zinc finger (MYND type) family protein
At5g65050	0	-3,587504081	0	0	AGL31 (AGAMOUS LIKE MADS-BOX PROTEIN 31)
At5g64700	2,592999982	0	0	0	nodulin MtN21 family protein
At5g64650	2,820345787	0	0	0	ribosomal protein L17 family protein
At5g64490	1,673293819	0	0	0	binding
At5g64160	2,698040695	0	0	0	similar to Os02g0753200 [Oryza sativa (japonica cultivar-group)] (GB:NP_001048144.1)
At5g63990	1,827990742	0	0	0	3'(2'),5'-bisphosphate nucleotidase, putative / inositol polyphosphate 1-phosphatase, putative
At5g63890	3,465062066	0	0	0	ATHDH (HISTIDINOL DEHYDROGENASE)
At5g63710	1,984137818	0	0	0	leucine-rich repeat transmembrane protein kinase, putative
At5g63640	1,55588496	0	0	0	VHS domain-containing protein / GAT domain-containing protein
At5g63630	1,752507851	0	0	0	DEAD box RNA helicase, putative
At5g63600	2,238610851	0	0	0	flavonol synthase, putative
At5g63170	2,407265789	0	0	0	GDSL-motif lipase, putative
At5g63080	3,822272468	0	0	0	transcription factor jumonji (jmjC) domain-containing protein
At5g62990	2,633710213	0	0	0	EMB1692 (EMBRYO DEFECTIVE 1692)
At5g62850	2,636381283	0	0	0	ATVEX1 (VEGETATIVE CELL EXPRESSED1)
At5g61890	6,338845921	0	0	0	AP2 domain-containing transcription factor family protein
At5g61810	1,572659158	0	0	0	calcium ion binding
At5g61660	1,670366806	0	0	0	glycine-rich protein
At5g61120	1,716784352	0	0	0	zinc ion binding
At5g60960	1,936918373	0	0	0	pentatricopeptide (PPR) repeat-containing protein
At5g59940	1,890011589	0	0	0	DC1 domain-containing protein / UV-B light-insensitive protein, putative
At5g59090	0	-3,568723329	0	0	subtilase
At5g58950	1,75759898	0	0	0	protein kinase family protein
At5g58830	2,683479505	0	0	0	subtilase family protein
At5g58660	2,131529511	0	0	0	oxidoreductase, 2OG-Fe(II) oxygenase family protein
At5g58590	2,449194986	0	0	0	RANBP1 (RAN BINDING PROTEIN 1)
At5g58280	3,365764388	0	0	0	transcriptional factor B3 family protein
At5g58070	0	-3,539558148	0	0	lipocalin, putative
At5g57887	4,58861993	0	0	0	unknown protein
At5g57810	1,604560801	0	0	0	TET15 (TETRASPANIN15)
At5g57720	1,794669623	0	0	0	transcriptional factor B3 family protein
At5g57590	0	-2,99325518	0	0	BIO1 (BIOTIN AUXOTROPH 1)
At5g55970	6,060174449	0	0	0	zinc finger (C3HC4-type RING finger) family protein
At5g54470	1,499754812	0	0	0	zinc finger (B-box type) family protein
At5g54280	2,489016541	0	0	0	LHCB3 (LIGHT-HARVESTING CHLOROPHYLL BINDING PROTEIN 3)
At5g53860	2,883720627	0	0	0	EMB2737 (EMBRYO DEFECTIVE 2737)
At5g53050	2,240601098	0	0	0	hydrolase
At5g52990	1,584629445	0	0	0	vesicle-associated membrane protein-related
At5g52500	1,689856773	0	0	0	similar to unknown protein [Arabidopsis thaliana] (TAIR:AT3G57400.1)
At5g52240	1,879089621	0	0	0	MSBP1 (ARABIDOPSIS THALIANA MEMBRANE-ASSOCIATED PROGESTERONE BINDING PROTEIN 5)
At5g52050	1,51535483	0	0	0	MATE efflux protein-related
At5g51160	1,89115452	0	0	0	ankyrin repeat family protein
At5g50900	1,505739692	0	0	0	armadillo/beta-catenin repeat family protein
At5g50620	1,509638834	0	0	0	heat shock protein binding
At5g50470	4,123433945	0	0	0	CCAAT-box binding transcription factor Hap5a, putative
At5g49690	1,516587792	0	0	0	UDP-glucoronosyl/UDP-glucosyl transferase family protein
At5g49650	1,956566482	0	0	0	xylulose kinase, putative
At5g49580	1,566049267	0	0	0	DNAJ heat shock N-terminal domain-containing protein
At5g49370	1,910446829	0	0	0	hydrogen ion transporting ATP synthase, rotational mechanism / hydrogen ion transporting ATPase, rotational mechanism
At5g49215	3,519197443	0	0	0	polygalacturonase
At5g48710	1,789388762	0	0	0	ubiquitin-related
At5g48400	1,855913606	0	0	0	ATGLR1.2 (Arabidopsis thaliana glutamate receptor 1.2)
At5g48010	3,270948508	0	0	0	pentacyclic triterpene synthase, putative
At5g47690	2,721295914	0	0	0	binding
At5g47330	2,133667624	0	0	0	palmitoyl protein thioesterase family protein
At5g46660	1,873027522	0	0	0	CHP-rich zinc finger protein, putative
At5g46630	1,82989191	0	0	0	clathrin adaptor complexes medium subunit family protein
At5g45775	1,515617691	0	0	0	60S ribosomal protein L11 (RPL11D)
At5g45620	1,811001966	-3,226762691	0	0	26S proteasome regulatory subunit, putative (RPN9)
At5g45600	1,70944794	0	0	0	GAS41 (Gliomas 41)
At5g44560	1,577771749	0	0	0	SNF7 family protein
At5g44500	0	-3,185622714	0	0	small nuclear ribonucleoprotein associated protein B, putative / snRNP-B, putative / Sm protein B, putative
At5g44380	0	-3,205037391	0	0	FAD-binding domain-containing protein
At5g44340	2,369151278	0	0	0	TUB4 (tubulin beta-4 chain)
At5g44320	2,076443547	0	0	0	eukaryotic translation initiation factor 3 subunit 7, putative / eIF-3 zeta, putative / eIF3d, putative
At5g44310	1,558111758	0	0	0	late embryogenesis abundant domain-containing protein / LEA domain-containing protein
At5g44050	3,611710527	0	0	0	MATE efflux family protein
At5g43910	1,94987165	0	0	0	pfkB-type carbohydrate kinase family protein
At5g43780	4,510342322	0	0	0	APS4, MQD19.13, MQD19_13. sulfate adenylyltransferase, ATP sulfurylase
At5g43640	1,630977341	0	0	0	40S ribosomal protein S15 (RPS15E)
At5g43260	1,706568891	0	0	0	chaperone protein dnaJ-related
At5g42850	1,53718921	0	0	0	electron carrier/ protein disulfide oxidoreductase
At5g41940	2,794147978	0	0	0	RabGAP/TBC domain-containing protein
At5g41800	1,5598442	0	0	0	amino acid transporter family protein
At5g41500	1,698559204	0	0	0	F-box family protein
At5g41450	1,863172035	0	0	0	zinc finger (C3HC4-type RING finger) family protein
At5g40855	1,584537286	0	0	0	unknown protein
At5g40610	1,594232243	0	0	0	glycerol-3-phosphate dehydrogenase (NAD+) / GPDH
At5g40540	1,516931613	0	0	0	protein kinase, putative
At5g40420	1,941915696	0	0	0	OLEO2 (OLEOSIN 2)
At5g40410	2,248681676	0	0	0	binding
At5g40220	1,920071843	0	0	0	MADS-box family protein
At5g39800	1,727264022	0	0	0	60S ribosomal protein-related
At5g38890	5,76403871	0	0	0	exoribonuclease-related
At5g38530	2,849760496	0	0	0	tryptophan synthase-related
At5g38430	0	-3,239992637	0	0	ribulose bisphosphate carboxylase small chain 1B / RuBisCO small subunit 1B (RBCS-1B) (ATS1B)
At5g38260	1,570115403	0	0	0	serine/threonine protein kinase, putative
At5g38250	2,044861617	0	0	0	serine/threonine protein kinase, putative
At5g38110	1,519895559	0	0	0	ASF1B/SGA01/SGA1 (Anti- silencing function 1b)
At5g38080	1,735473374	0	0	0	similar to unknown protein [Arabidopsis thaliana] (TAIR:AT5G38090.1)
At5g36130	1,503134372	0	0	0	cytochrome P450 family
At5g36060	2,0451381	0	0	0	similar to unknown protein [Arabidopsis thaliana] (TAIR:AT4G19290.1)
At5g28484	2,612158949	0	0	0	similar to unknown protein [Arabidopsis thaliana] (TAIR:AT2G06700.1)
At5g27850	1,750273975	0	0	0	60S ribosomal protein L18 (RPL18C)
At5g27550	2,689750399	0	0	0	kinesin motor protein-related
At5g27530	1,566456054	0	0	0	glycoside hydrolase family 28 protein / polygalacturonase (pectinase) family protein
At5g26960	1,501952282	0	0	0	kelch repeat-containing F-box family protein
At5g26880	0	-3,364772492	0	0	tRNA/rRNA methyltransferase (SpoU) family protein
At5g26300	1,792874286	0	0	0	meprin and TRAF homology domain-containing protein / MATH domain-containing protein
At5g26290	0	-3,197645758	0	0	meprin and TRAF homology domain-containing protein / MATH domain-containing protein
At5g25520	2,398780782	0	0	0	transcription elongation factor-related
At5g25400	2,201715409	0	0	0	phosphate translocator-related
At5g25100	1,672022302	0	0	0	endomembrane protein 70, putative
At5g24430	0	-5,37616758	0	0	calcium-dependent protein kinase, putative / CDPK, putative
At5g24240	1,704717323	0	0	0	phosphatidylinositol 3- and 4-kinase family protein / ubiquitin family protein
At5g23120	2,179051827	0	0	0	HCF136 (High chlorophyll fluorescence 136)
At5g20820	2,550201442	0	0	0	auxin-responsive protein-related
At5g20380	2,35174686	0	0	0	transporter-related
At5g20160	2,448315009	0	0	0	ribosomal protein L7Ae/L30e/S12e/Gadd45 family protein
At5g20150	2,796333456	0	0	0	SPX (SYG1/Pho81/XPR1) domain-containing protein
At5g19740	2,250641366	0	0	0	peptidase M28 family protein
At5g19720	2,739560219	0	0	0	tRNA synthetase class I (E and Q) family protein
At5g19620	1,749321136	0	0	0	OEP80 (ARABIDOPSIS THALIANA OUTER ENVELOPE PROTEIN OF 80 KDA)
At5g18900	1,748106784	0	0	0	oxidoreductase, 2OG-Fe(II) oxygenase family protein
At5g18220	1,678276421	0	0	0	glycosyl hydrolase family 17 protein
At5g17740	2,133319331	0	0	0	AAA-type ATPase family protein
At5g17630	1,701350916	0	0	0	glucose-6-phosphate/phosphate translocator, putative
At5g17570	1,711563189	0	0	0	tatD-related deoxyribonuclease family protein
At5g17520	1,992674005	0	0	0	RCP1 (ROOT CAP 1)
At5g17390	2,131249916	0	0	0	universal stress protein (USP) family protein
At5g16800	2,514252527	0	0	0	GCN5-related N-acetyltransferase (GNAT) family protein
At5g16280	1,622070775	0	0	0	binding
At5g16070	1,992441857	0	0	0	chaperonin, putative
At5g15550	2,602673192	0	0	0	transducin family protein / WD-40 repeat family protein
At5g15310	1,685660295	0	0	0	AtMIXTA/AtMYB16 (myb domain protein 16)
At5g15010	2,733608756	0	0	0	pentatricopeptide (PPR) repeat-containing protein
At5g14920	1,527668483	-3,762197654	0	0	structural constituent of cell wall
At5g14880	3,350459031	0	0	0	potassium transporter, putative
At5g13960	2,25656862	0	0	0	SUVH4 (SU(VAR)3-9 HOMOLOG 4)
At5g13830	2,064782794	0	0	0	FtsJ-like methyltransferase family protein
At5g13350	1,68639151	0	0	0	auxin-responsive GH3 family protein
At5g13320	1,591186338	0	0	0	PBS3 (AVRPPHB SUSCEPTIBLE 3)
At5g13290	2,504456164	0	0	0	protein kinase family protein
At5g12440	2,588871579	0	0	0	zinc finger (CCCH-type) family protein
At5g12390	1,61954755	0	0	0	binding
At5g12030	1,884947744	0	0	0	AT-HSP17.6A (Arabidopsis thaliana heat shock protein 17.6A)
At5g11990	1,710357294	0	0	0	proline-rich family protein
At5g11740	0	-4,186214646	0	0	AGP15 (ARABINOGALACTAN PROTEIN 15)
At5g11650	1,697828982	0	0	0	hydrolase, alpha/beta fold family protein
At5g11450	0	-3,243347688	0	0	oxygen-evolving complex-related
At5g11130	1,651663552	0	0	0	exostosin family protein
At5g10900	2,417484881	0	0	0	calcineurin-like phosphoesterase family protein
At5g10570	3,179829562	0	0	0	basic helix-loop-helix (bHLH) family protein
At5g10400	2,496756889	0	0	0	histone H3
At5g10170	2,668246324	0	0	0	inositol-3-phosphate synthase, putative / myo-inositol-1-phosphate synthase, putative / MI-1-P synthase, putative
At5g09950	1,890075326	0	0	0	pentatricopeptide (PPR) repeat-containing protein
At5g09900	6,657699636	3,249609482	0	0	EMB2107 (EMBRYO DEFECTIVE 2107)
At5g09370	2,479852181	0	0	0	protease inhibitor/seed storage/lipid transfer protein (LTP) family protein
At5g07580	1,667288984	0	0	0	DNA binding / transcription factor
At5g07475	1,662765647	0	0	0	plastocyanin-like domain-containing protein
At5g07430	1,582648549	0	0	0	pectinesterase family protein
At5g07420	1,771324509	0	0	0	pectinesterase family protein
At5g07310	0	-3,10861478	0	0	AP2 domain-containing transcription factor, putative
At5g07250	2,671808606	0	0	0	rhomboid family protein
At5g06820	3,084226809	0	0	0	leucine-rich repeat transmembrane protein kinase, putative
At5g06540	1,532685107	0	0	0	pentatricopeptide (PPR) repeat-containing protein
At5g05760	1,881365928	0	0	0	DNAJ heat shock N-terminal domain-containing protein
At5g05400	1,568798684	0	0	0	disease resistance protein (CC-NBS-LRR class), putative
At5g04980	3,650409488	0	0	0	endonuclease/exonuclease/phosphatase family protein
At5g04740	0	-3,265434637	0	0	ACT domain-containing protein
At5g04110	0	-3,700701971	0	0	DNA topoisomerase II family protein
At5g04070	1,562356663	0	0	0	short-chain dehydrogenase/reductase (SDR) family protein
At5g03150	1,615628012	0	0	0	zinc finger (C2H2 type) family protein
At5g03000	0	-3,128468686	0	0	kelch repeat-containing F-box family protein
At5g02850	3,162736261	0	0	0	hydroxyproline-rich glycoprotein family protein
At5g02070	2,940794062	0	0	0	protein kinase-related
At5g01960	0	-3,613380641	0	0	zinc finger (C3HC4-type RING finger) family protein
At5g01430	3,013116402	0	0	0	Got1-like family protein
At5g01090	1,815339664	0	0	0	legume lectin family protein
At4g40090	1,793334158	0	0	0	AGP3 (ARABINOGALACTAN-PROTEIN 3)
At4g39180	1,550092956	0	0	0	SEC14 (secretion 14)
At4g38970	1,511872327	0	0	0	fructose-bisphosphate aldolase, putative
At4g38960	2,075506312	-3,535805886	0	0	zinc ion binding
At4g38900	4,406359815	0	0	0	DNA binding
At4g38780	2,021790985	0	0	0	splicing factor, putative
At4g38220	1,731770377	0	0	0	aminoacylase, putative / N-acyl-L-amino-acid amidohydrolase, putative
At4g38100	2,215922093	0	0	0	threonine endopeptidase
At4g38080	2,321851691	0	0	0	hydroxyproline-rich glycoprotein family protein
At4g37620	1,933924725	0	0	0	nucleic acid binding / ribonuclease H
At4g37530	0	-4,972870601	0	0	peroxidase, putative
At4g37180	2,55936232	0	0	0	myb family transcription factor
At4g36760	1,756414122	0	0	0	ATAPP1 (aminopeptidase P1)
At4g36400	1,51329816	0	0	0	FAD linked oxidase family protein
At4g36050	1,633182992	0	0	0	endonuclease/exonuclease/phosphatase family protein
At4g35890	3,850885679	0	0	0	La domain-containing protein
At4g35140	1,531286761	0	0	0	transducin family protein / WD-40 repeat family protein
At4g34555	1,796519425	0	0	0	40S ribosomal protein S25, putative
At4g34490	0	-3,072125981	0	0	ATCAP1 (CYCLASE ASSOCIATED PROTEIN 1)
At4g34480	5,715099618	0	0	0	glycosyl hydrolase family 17 protein
At4g34265	2,058063301	0	0	0	similar to unknown protein [Arabidopsis thaliana] (TAIR:AT2G15000.5)
At4g33930	2,322541218	0	0	0	glycine-rich protein
At4g33870	3,948802342	0	0	0	peroxidase, putative
At4g33610	2,770464731	-3,903156766	0	0	glycine-rich protein
At4g33160	1,886234781	0	0	0	F-box family protein (FBX13)
At4g33090	5,452224876	0	0	0	APM1 (Aberrant peroxisome morphology 1)
At4g32990	1,7076584	0	0	0	transducin family protein / WD-40 repeat family protein
At4g32610	2,325527984	0	0	0	transcription factor
At4g32375	1,520127106	0	0	0	glycoside hydrolase family 28 protein / polygalacturonase (pectinase) family protein
At4g31880	2,001618155	0	0	0	binding
At4g31200	1,684071259	0	0	0	SWAP (Suppressor-of-White-APricot)/surp domain-containing protein
At4g30730	1,557187099	0	0	0	similar to unknown protein [Arabidopsis thaliana] (TAIR:AT4G30750.1)
At4g30670	0	-3,373689534	0	0	unknown protein
At4g30540	0	-4,428675186	0	0	glutamine amidotransferase class-I domain-containing protein
At4g30020	2,276064997	0	0	0	subtilase family protein
At4g29820	9,086428047	0	0	0	ATCFIM-25/CFIM-25 (ARABIDOPSIS HOMOLOG OF CFIM-25)
At4g29360	1,540387747	0	0	0	glycosyl hydrolase family 17 protein
At4g29140	1,967429936	0	0	0	MATE efflux protein-related
At4g28395	6,235221395	0	0	0	ATA7 (Arabidopsis thaliana anther 7)
At4g28140	1,846845971	0	0	0	AP2 domain-containing transcription factor, putative
At4g27790	1,961200715	0	0	0	calcium-binding EF hand family protein
At4g27600	1,539827875	0	0	0	pfkB-type carbohydrate kinase family protein
At4g26380	2,612618483	0	0	0	DC1 domain-containing protein
At4g26370	1,637194793	0	0	0	antitermination NusB domain-containing protein
At4g26210	2,464092662	0	0	0	mitochondrial ATP synthase g subunit family protein
At4g26040	2,18364902	0	0	0	unknown protein
At4g25750	9,106006103	0	0	0	ABC transporter family protein
At4g25400	1,737190176	0	0	0	basix helix-loop-helix (bHLH) family protein
At4g25200	2,069376283	0	0	0	ATHSP23.6-MITO (MITOCHONDRION-LOCALIZED SMALL HEAT SHOCK PROTEIN 23.6)
At4g25110	2,147005911	0	0	0	caspase
At4g24990	1,588076141	0	0	0	ATGP4 (Arabidopsis thaliana geranylgeranylated protein)
At4g24972	0	-3,043972253	0	0	TPD1 (TAPETUM DETERMINANT 1)
At4g24340	2,035316836	0	0	0	phosphorylase family protein
At4g23840	2,259994455	0	0	0	leucine-rich repeat family protein
At4g23800	2,370046166	0	0	0	high mobility group (HMG1/2) family protein
At4g23420	6,620542851	0	0	0	short-chain dehydrogenase/reductase (SDR) family protein
At4g22490	2,011372604	0	0	0	protease inhibitor/seed storage/lipid transfer protein (LTP) family protein
At4g22460	2,157395315	0	0	0	protease inhibitor/seed storage/lipid transfer protein (LTP) family protein
At4g22220	0	-3,264199304	0	0	ISU1 (Iron-sulfur cluster assembly complex protein)
At4g22080	3,179209917	0	0	0	pectate lyase family protein
At4g19220	2,477503451	0	0	0	pentatricopeptide (PPR) repeat-containing protein
At4g19200	1,515553682	0	0	0	proline-rich family protein
At4g19020	4,126543373	0	0	0	chromomethylase 2 (CMT2)
At4g18975	1,63820389	0	0	0	pentatricopeptide (PPR) repeat-containing protein
At4g18740	6,507983871	0	0	0	transcription termination factor
At4g18335	2,279866192	0	0	0	unknown protein
At4g17730	2,06705067	0	0	0	SYP23 (syntaxin 23)
At4g17360	3,492778823	0	0	0	formyltetrahydrofolate deformylase, putative
At4g17080	1,881506854	0	0	0	MORN (Membrane Occupation and Recognition Nexus) repeat-containing protein /phosphatidylinositol-4-phosphate 5-kinase-related
At4g16143	2,757332687	0	0	0	importin alpha-2, putative (IMPA-2)
At4g16140	0	-3,003522882	0	2,434125001	proline-rich family protein
At4g16000	3,52927025	0	0	0	similar to unknown protein [Arabidopsis thaliana] (TAIR:AT4G15990.1)
At4g14720	1,893477378	0	0	0	PPD2 (PEAPOD 2)
At4g14342	2,567737712	0	0	0	pre-mRNA splicing factor 10 kDa subunit, putative
At4g14030	2,057733406	0	0	0	selenium-binding protein, putative
At4g13660	5,740755342	0	0	0	pinoresinol-lariciresinol reductase, putative
At4g12770	2,287850862	0	0	0	heat shock protein binding
At4g12710	1,946346055	0	0	0	armadillo/beta-catenin repeat family protein
At4g12470	0	-4,101152935	0	0	protease inhibitor/seed storage/lipid transfer protein (LTP) family protein
At4g11320	4,899960695	2,588637461	0	0	cysteine proteinase, putative
At4g10370	2,533089981	0	0	0	DC1 domain-containing protein
At4g09350	2,828701274	0	0	0	DNAJ heat shock N-terminal domain-containing protein
At4g08390	1,551871606	0	0	0	SAPX
At4g08170	2,162484564	0	0	0	inositol 1,3,4-trisphosphate 5/6-kinase family protein
At4g08025	1,93566616	0	0	0	similar to unknown protein [Arabidopsis thaliana] (TAIR:AT1G57760.1)
At4g07523	1,894049336	0	0	0	similar to unknown protein [Arabidopsis thaliana] (TAIR:AT5G27180.1)
At4g07515	1,631389538	0	0	0	similar to unknown protein [Arabidopsis thaliana] (TAIR:AT4G08025.1)
At4g07380	1,831426048	0	0	0	unknown protein
At4g05340	2,325354314	0	0	0	ATP binding
At4g05160	1,572557773	0	0	0	4-coumarate--CoA ligase, putative / 4-coumaroyl-CoA synthase, putative
At4g04635	6,425527108	0	0	0	DNA binding / transposase
At4g04370	1,622394073	0	0	0	pentatricopeptide (PPR) repeat-containing protein
At4g03153	1,763723115	0	0	0	kinase interacting family protein
At4g02980	1,520964261	0	0	0	ABP1 (ENDOPLASMIC RETICULUM AUXIN BINDING PROTEIN 1)
At4g02410	1,615638051	0	0	0	lectin protein kinase family protein
At4g01897	2,225507886	0	0	0	systemic acquired resistance (SAR) regulator protein NIMIN-1-related
At4g01630	1,72985629	0	0	0	ATEXPA17 (ARABIDOPSIS THALIANA EXPANSIN A17)
At4g01480	1,609183077	0	0	0	inorganic pyrophosphatase, putative (soluble) / pyrophosphate phospho-hydrolase, putative / PPase, putative
At4g01060	1,986505254	0	0	0	myb family transcription factor
At4g00780	1,664330749	0	0	0	meprin and TRAF homology domain-containing protein / MATH domain-containing protein
At4g00585	1,738519889	0	0	0	similar to conserved hypothetical protein [Medicago truncatula] (GB:ABD28446.1)
At4g00280	1,695726527	0	0	0	similar to leucine-rich repeat protein kinase, putative [Arabidopsis thaliana] (TAIR:AT2G19210.1)
At4g00170	1,955727812	0	0	0	vesicle-associated membrane family protein / VAMP family protein
At4g00150	1,505433082	0	0	0	scarecrow-like transcription factor 6 (SCL6)
At3g63370	1,787451287	0	0	0	pentatricopeptide (PPR) repeat-containing protein
At3g63230	0	-2,951319724	0	0	senescence-associated protein-related
At3g63210	2,621244337	0	0	0	MARD1 (MEDIATOR OF ABA-REGULATED DORMANCY 1)
At3g63020	1,541945065	0	0	0	unknown protein
At3g62770	1,812518919	0	0	0	AtATG18a (Arabidopsis thaliana homolog of yeast autophagy 18 (ATG18) a)
At3g62550	2,148679893	0	0	0	universal stress protein (USP) family protein
At3g62530	1,645734753	0	0	0	PBS lyase HEAT-like repeat-containing protein
At3g62330	0	-3,488125707	0	0	zinc knuckle (CCHC-type) family protein
At3g62270	1,500718002	0	0	0	anion exchange family protein
At3g62210	0	-3,208325176	0	0	EDA32 (embryo sac development arrest 32)
At3g62040	1,568403968	0	0	0	hydrolase
At3g61780	1,697475989	0	0	0	EMB1703 (EMBRYO DEFECTIVE 1703)
At3g61640	1,817191752	0	0	0	AGP20 (ARABINOGALACTAN PROTEIN 20)
At3g61550	3,508447278	0	0	0	zinc finger (C3HC4-type RING finger) family protein
At3g61490	0	-3,091403948	0	0	glycoside hydrolase family 28 protein / polygalacturonase (pectinase) family protein
At3g61190	1,739555195	0	0	0	BAP1 (BON ASSOCIATION PROTEIN 1)
At3g61030	3,011378985	0	0	0	C2 domain-containing protein
At3g60710	1,498511025	0	0	0	F-box family protein
At3g60620	0	-3,254779799	0	0	phosphatidate cytidylyltransferase family protein
At3g60520	0	-4,213955701	0	0	zinc ion binding
At3g60510	0	-3,160561196	0	0	catalytic
At3g60490	0	-4,239317732	0	0	AP2 domain-containing transcription factor TINY, putative
At3g60290	1,519207395	0	0	0	oxidoreductase, acting on paired donors, with incorporation or reduction of molecular oxygen, 2-oxoglutarate as one donor, and incorporation of one atom each of oxygen into both donors
At3g60260	1,965236394	0	0	0	phagocytosis and cell motility protein ELMO1-related
At3g60080	1,720367491	0	0	0	zinc finger (C3HC4-type RING finger) family protein
At3g59890	1,631646123	0	0	0	dihydrodipicolinate reductase family protein
At3g59650	2,590824256	0	0	0	mitochondrial ribosomal protein L51/S25/CI-B8 family protein
At3g59570	1,523719	0	0	0	RabGAP/TBC domain-containing protein
At3g58870	1,572583767	0	0	0	-
At3g58700	1,58670367	0	0	0	60S ribosomal protein L11 (RPL11B)
At3g58660	1,948924649	0	0	0	60S ribosomal protein-related
At3g58440	1,865195553	0	0	0	meprin and TRAF homology domain-containing protein / MATH domain-containing protein
At3g57560	1,652825262	0	0	0	aspartate/glutamate/uridylate kinase family protein
At3g57350	1,662179537	0	0	0	nucleoporin interacting component-related
At3g57220	1,572573061	0	0	0	UDP-GlcNAc:dolichol phosphate N-acetylglucosamine-1-phosphate transferase, putative
At3g57080	2,034747861	0	0	0	eukaryotic rpb5 RNA polymerase subunit family protein
At3g57000	1,653469031	0	0	0	nucleolar essential protein-related
At3g56110	1,626160333	0	0	0	prenylated rab acceptor (PRA1) family protein
At3g55870	1,533696691	0	0	0	anthranilate synthase, alpha subunit, putative
At3g55750	1,824237761	0	0	0	60S ribosomal protein L35a (RPL35aD)
At3g55180	1,525002557	0	0	0	esterase/lipase/thioesterase family protein
At3g54650	8,672775685	0	0	0	F-box family protein (FBL17)
At3g54350	3,044786364	0	0	0	EMB1967 (EMBRYO DEFECTIVE 1967)
At3g53970	2,755736551	0	0	0	proteasome inhibitor-related
At3g53780	3,885721212	0	0	2,33616282	rhomboid family protein
At3g53740	2,126869664	0	0	0	60S ribosomal protein L36 (RPL36B)
At3g53380	1,716874068	0	0	0	lectin protein kinase family protein
At3g52680	2,478491903	0	0	0	F-box family protein
At3g52660	2,403928318	0	0	0	RNA binding
At3g52420	1,855713794	0	0	0	outer envelope membrane protein, putative
At3g51870	1,546868757	0	0	0	mitochondrial substrate carrier family protein
At3g51760	2,409965919	0	0	0	similar to conserved hypothetical protein [Medicago truncatula] (GB:ABE91126.1)
At3g51450	4,893014599	0	0	0	strictosidine synthase family protein
At3g51270	1,76451032	0	0	0	ATP binding / protein serine/threonine kinase
At3g51160	1,550245202	0	0	0	MUR1 (MURUS 1)
At3g50270	2,424900253	0	0	0	transferase family protein
At3g49180	1,801374037	0	0	0	transducin family protein / WD-40 repeat family protein
At3g48880	1,697177082	0	0	0	F-box family protein
At3g48185	2,132428293	0	0	0	unknown protein
At3g47420	1,587604309	0	0	0	glycerol-3-phosphate transporter, putative / glycerol 3-phosphate permease, putative
At3g46550	1,770431445	0	0	0	SOS5 (SALT OVERLY SENSITIVE 5)
At3g46490	1,578801195	0	0	0	oxidoreductase, 2OG-Fe(II) oxygenase family protein
At3g46450	1,535800006	0	0	0	SEC14 cytosolic factor family protein / phosphoglyceride transfer family protein
At3g45990	0	-2,998407484	0	0	actin-depolymerizing factor, putative
At3g45440	2,551963192	0	0	0	lectin protein kinase family protein
At3g45120	2,092881627	0	0	0	similar to unknown protein [Arabidopsis thaliana] (TAIR:AT1G17900.1)
At3g44130	1,743375451	0	0	0	F-box family protein
At3g44100	1,806116465	0	0	0	MD-2-related lipid recognition domain-containing protein / ML domain-containing protein
At3g43990	2,337108883	0	0	0	bromo-adjacent homology (BAH) domain-containing protein
At3g32410	1,674933998	0	0	0	transcriptional repressor-related
At3g32330	2,133627321	0	0	0	DNA repair protein-related
At3g32070	1,531380018	0	0	0	similar to unknown protein [Arabidopsis thaliana] (TAIR:AT3G29700.1)
At3g31415	1,511326252	0	0	0	terpene synthase/cyclase family protein
At3g30610	0	-3,200168276	0	0	similar to unknown protein [Arabidopsis thaliana] (TAIR:AT2G12685.1)
At3g29610	1,607796559	0	0	0	similar to unknown protein [Arabidopsis thaliana] (TAIR:AT3G31406.1)
At3g28480	2,254096178	0	0	0	oxidoreductase, 2OG-Fe(II) oxygenase family protein
At3g27200	4,98192353	0	0	0	plastocyanin-like domain-containing protein
At3g26445	1,603823396	0	0	0	glycosyl transferase family 17 protein
At3g25690	2,96377662	0	0	0	CHUP1 (CHLOROPLAST UNUSUAL POSITIONING 1)
At3g24860	3,178721462	0	0	0	hydroxyproline-rich glycoprotein family protein
At3g24830	0	-3,349179346	0	0	60S ribosomal protein L13A (RPL13aB)
At3g24390	2,343941682	0	0	0	Ulp1 protease family protein
At3g23800	2,075824615	0	0	0	selenium-binding family protein
At3g23510	1,544013156	0	0	0	cyclopropane fatty acid synthase, putative / CPA-FA synthase, putative
At3g23380	1,519202051	0	0	0	RIC5 (ROP-INTERACTIVE CRIB MOTIF-CONTAINING PROTEIN 5)
At3g23325	2,084663326	0	0	0	splicing factor, putative
At3g23100	1,69210984	0	0	0	XRCC4 (Arabidopsis thaliana homolog of human DNA ligase IV-binding protein XRCC4)
At3g23050	2,00058413	0	0	0	IAA7 (AUXIN RESISTANT 2)
At3g22670	1,989934359	0	0	0	pentatricopeptide (PPR) repeat-containing protein
At3g22550	2,246040586	0	0	0	senescence-associated protein-related
At3g22425	1,679824105	0	0	0	imidazoleglycerol-phosphate dehydratase 1 (IGPD1)
At3g22210	1,735036459	0	0	0	similar to fortune-1 [Cycas edentata] (GB:AAL35744.1)
At3g22030	2,263953953	0	0	0	receptor-like protein kinase-related
At3g20290	1,564201875	0	0	0	calcium ion binding
At3g20280	3,197801797	0	0	0	PHD finger family protein
At3g20070	1,829274573	0	0	0	TTN9 (TITAN9)
At3g19515	0	-3,911237401	0	0	binding
At3g19470	0	-3,00479098	-2,499487686	0	F-box family protein
At3g19400	2,444798685	0	0	0	cysteine proteinase, putative
At3g19330	1,580136573	0	0	0	polyadenylate-binding protein-related / PABP-related
At3g19180	1,761673253	0	0	0	cell division protein-related
At3g19150	3,811343442	0	0	0	ICK4 (KIP-RELATED PROTEIN 6)
At3g19070	2,066208776	0	0	0	cell wall protein-related
At3g18880	5,87999223	0	0	0	ribosomal protein S17 family protein
At3g18410	0	-3,126306828	0	0	NADH-ubiquinone oxidoreductase-related
At3g18230	2,940925409	0	0	0	octicosapeptide/Phox/Bem1p (PB1) domain-containing protein
At3g18200	1,815112646	0	0	0	nodulin MtN21 family protein
At3g18020	1,515060315	0	0	0	pentatricopeptide (PPR) repeat-containing protein
At3g17970	0	-3,181720628	0	0	chloroplast outer membrane translocon subunit, putative
At3g17570	1,666037437	0	0	0	F-box family protein
At3g17100	2,094786493	0	0	0	transcription factor
At3g17080	1,633603066	0	0	0	self-incompatibility protein-related
At3g16950	1,977485899	0	0	0	LPD1 (LIPOAMIDE DEHYDROGENASE 1)
At3g16230	2,141159267	0	0	0	nucleic acid binding
At3g16160	1,925705975	0	0	0	transcription factor
At3g16010	1,832240203	0	0	0	pentatricopeptide (PPR) repeat-containing protein
At3g15920	1,915529586	0	0	0	phox (PX) domain-containing protein
At3g15900	1,818304051	0	0	0	similar to Os02g0804400 [Oryza sativa (japonica cultivar-group)] (GB:NP_001048433.1)
At3g15690	1,583843395	0	0	0	biotin carboxyl carrier protein of acetyl-CoA carboxylase-related
At3g15353	1,942219798	0	0	0	MT3 (METALLOTHIONEIN 3)
At3g14960	6,107333211	0	0	0	galactosyltransferase family protein
At3g14860	1,558737432	0	0	0	NHL repeat-containing protein
At3g14540	2,120726265	0	0	0	terpene synthase/cyclase family protein
At3g14390	1,796042514	0	0	0	diaminopimelate decarboxylase, putative / DAP carboxylase, putative
At3g13870	1,919498579	0	0	0	RHD3 (ROOT HAIR DEFECTIVE 3)
At3g13620	1,52880529	0	0	0	amino acid permease family protein
At3g13275	1,614036355	0	0	0	similar to hypothetical protein [Brachypodium sylvaticum] (GB:CAJ26358.1)
At3g13080	1,793833917	0	0	0	ATMRP3 (Arabidopsis thaliana multidrug resistance-associated protein 3)
At3g12920	0	-3,114720038	0	0	protein binding / zinc ion binding
At3g12730	1,588380477	0	0	0	myb family transcription factor
At3g11960	4,320802963	0	0	0	cleavage and polyadenylation specificity factor (CPSF) A subunit C-terminal domain-containing protein
At3g11580	1,838134738	0	0	0	DNA-binding protein, putative
At3g11530	2,333227193	0	0	0	vacuolar protein sorting 55 family protein / VPS55 family protein
At3g11220	1,52579721	0	0	0	ELO1 (ELONGATA 1)
At3g11080	3,763530993	0	0	0	disease resistance family protein
At3g10800	2,574999089	0	0	2,748982659	bZIP transcription factor family protein
At3g10640	2,366131777	0	0	0	SNF7 family protein
At3g10630	1,671806651	0	0	0	glycosyl transferase family 1 protein
At3g10510	1,694821078	0	0	0	kelch repeat-containing F-box family protein
At3g10280	2,41244063	0	0	0	fatty acid elongase 3-ketoacyl-CoA synthase, putative
At3g10180	1,601787357	0	0	0	kinesin motor protein-related
At3g09860	1,637735802	0	0	0	unknown protein
At3g09250	3,116413001	0	0	0	DNA binding / nuclease
At3g09170	1,707533414	0	0	0	Ulp1 protease family protein
At3g08650	1,569058572	0	0	0	metal transporter family protein
At3g08620	1,706143742	0	0	0	KH domain-containing protein
At3g08590	2,687063248	0	0	0	2,3-biphosphoglycerate-independent phosphoglycerate mutase, putative / phosphoglyceromutase, putative
At3g08520	3,735893602	0	0	0	60S ribosomal protein L41 (RPL41D)
At3g07720	0	-3,176390574	0	0	kelch repeat-containing protein
At3g07580	2,000091146	0	0	0	similar to unknown protein [Arabidopsis thaliana] (TAIR:AT5G48335.1)
At3g07430	3,587662099	-3,077073423	0	0	EMB1990 (EMBRYO DEFECTIVE 1990)
At3g06895	3,193822984	0	0	0	unknown protein
At3g06180	3,61324664	0	0	0	structural constituent of ribosome
At3g05640	2,347962636	0	0	0	protein phosphatase 2C, putative / PP2C, putative
At3g05510	10,90613474	0	0	0	phospholipid/glycerol acyltransferase family protein
At3g05330	1,522020729	0	0	0	ATN (A. THALIANA TAN1)
At3g04840	0	-3,519641453	0	0	40S ribosomal protein S3A (RPS3aA)
At3g04720	1,66814433	0	0	0	PR4 (PATHOGENESIS-RELATED 4)
At3g04630	1,522315053	0	0	0	WDL1 (WVD2-LIKE 1)
At3g04110	2,311496588	0	0	0	GLR1 (GLUTAMATE RECEPTOR 1)
At3g03970	1,873674329	0	0	0	binding
At3g03950	2,624204568	0	0	0	ECT1
At3g03850	2,058643958	0	0	0	auxin-responsive protein, putative
At3g03260	1,516869494	0	0	0	homeobox-leucine zipper family protein / lipid-binding START domain-containing protein
At3g03210	2,562715877	0	0	0	similar to conserved hypothetical protein [Medicago truncatula] (GB:ABE83277.1)
At3g03180	0	-3,006295979	0	0	Got1-like family protein
At3g02960	1,67862366	0	0	0	copper-binding protein-related
At3g02750	2,285104218	0	0	0	protein phosphatase type 2C
At3g02740	2,525601356	0	0	0	aspartyl protease family protein
At3g02710	3,010948063	0	0	0	nuclear associated protein-related / NAP-related
At3g02670	7,544571924	0	0	0	proline-rich family protein
At3g02540	1,708613258	0	0	0	ubiquitin family protein
At3g02460	1,816695081	0	0	0	plant adhesion molecule, putative
At3g02420	1,887148462	0	0	0	similar to hypothetical protein [Cleome spinosa] (GB:ABD96906.1)
At3g02300	1,663823357	0	0	0	regulator of chromosome condensation (RCC1) family protein
At3g02100	2,080920177	0	0	0	UDP-glucoronosyl/UDP-glucosyl transferase family protein
At3g01830	2,925257044	0	0	0	calmodulin-related protein, putative
At3g01620	1,854119684	0	0	0	glycosyl transferase family 17 protein
At2g47290	1,604386218	0	0	0	ribonuclease P
At2g47250	1,982036294	0	0	0	RNA helicase, putative
At2g46060	1,852226772	0	0	0	transmembrane protein-related
At2g45180	7,454061266	-4,90333772	0	0	protease inhibitor/seed storage/lipid transfer protein (LTP) family protein
At2g44380	1,99937627	0	0	0	DC1 domain-containing protein
At2g43450	1,7231778	0	0	0	unknown protein
At2g43410	1,601403679	0	0	0	FPA (FPA)
At2g43190	1,972413021	0	0	0	ribonuclease P family protein
At2g42730	1,864928483	0	0	0	F-box family protein
At2g42530	1,682562959	0	0	0	cold-responsive protein / cold-regulated protein (cor15b)
At2g42410	3,117383305	0	0	0	zinc finger (C2H2 type) family protein
At2g40560	5,689685332	0	0	0	protein kinase family protein
At2g40540	1,659197062	0	0	0	KT2 (POTASSIUM TRANSPORTER 2)
At2g39800	2,312388305	0	0	0	P5CS1 (DELTA1-PYRROLINE-5-CARBOXYLATE SYNTHASE 1)
At2g39725	1,851335415	0	0	0	complex 1 family protein / LVR family protein
At2g39210	0	-3,047385437	0	0	nodulin family protein
At2g38840	1,660981043	0	0	0	guanylate-binding family protein
At2g37890	1,635572942	0	0	0	mitochondrial substrate carrier family protein
At2g37760	5,179113691	0	0	0	oxidoreductase
At2g37200	13,92518107	0	0	0	integral membrane protein, putative
At2g37150	1,874269208	0	0	0	zinc finger (C3HC4-type RING finger) family protein
At2g36870	1,801542653	0	0	0	xyloglucan:xyloglucosyl transferase, putative / xyloglucan endotransglycosylase, putative / endo-xyloglucan transferase, putative
At2g36700	0	-3,467190312	0	0	pectinesterase family protein
At2g36320	2,259812647	0	0	0	zinc finger (AN1-like) family protein
At2g35760	2,037894133	0	0	0	integral membrane family protein
At2g35240	8,505450962	0	0	2,554100037	plastid developmental protein DAG, putative
At2g34820	2,924949201	0	0	0	basic helix-loop-helix (bHLH) family protein
At2g34720	2,151670049	0	0	0	CCAAT-binding transcription factor (CBF-B/NF-YA) family protein
At2g34655	1,626921867	0	0	0	unknown protein
At2g34460	6,467651164	0	0	0	flavin reductase-related
At2g33790	2,841737917	0	0	0	pollen Ole e 1 allergen and extensin family protein
At2g31865	0	-4,945783048	0	0	poly (ADP-ribose) glycohydrolase (PARG) family protein
At2g30570	1,988498643	-3,219703941	0	0	photosystem II reaction center W (PsbW) protein-related
At2g29240	3,743823893	0	0	0	Ulp1 protease family protein
At2g29070	1,918950293	0	0	0	ubiquitin fusion degradation UFD1 family protein
At2g28760	1,647677393	0	0	0	UXS6
At2g28630	1,986295939	0	0	0	beta-ketoacyl-CoA synthase family protein
At2g28120	1,576956434	0	0	0	nodulin family protein
At2g26600	1,881969606	0	0	0	glycosyl hydrolase family 17 protein
At2g25735	1,574151517	0	0	0	unknown protein
At2g25060	3,222200485	0	0	0	plastocyanin-like domain-containing protein
At2g24880	1,532535789	0	0	0	self-incompatibility protein-related
At2g24440	0	-3,20149453	0	0	selenium binding
At2g23310	3,71128732	2,523795139	0	0	ATRER1C1 (Arabidopsis thaliana endoplasmatic reticulum retrieval protein 1C)
At2g23090	1,688068581	0	0	0	similar to hypothetical protein [Cicer arietinum] (GB:CAA10129.1)
At2g22710	2,099479815	0	0	0	myb family protein
At2g22510	1,581551451	0	0	0	hydroxyproline-rich glycoprotein family protein
At2g22125	1,562063328	0	0	0	binding
At2g21830	1,539763118	0	0	0	DC1 domain-containing protein
At2g21620	4,871232218	0	0	0	RD2 (RESPONSIVE TO DESSICATION 2)
At2g21260	2,723631591	0	0	0	mannose 6-phosphate reductase (NADPH-dependent), putative
At2g20820	5,859576083	0	0	0	similar to hypothetical protein [Capsicum chinense] (GB:CAJ13713.1)
At2g20540	0	-4,860060132	0	0	pentatricopeptide (PPR) repeat-containing protein
At2g20530	0	-3,858082836	0	0	ATPHB6 (PROHIBITIN 6)
At2g20520	0	-3,059680472	0	0	FLA6 (FLA6)
At2g20480	0	-4,634056797	0	-4,317003592	similar to Os09g0446000 [Oryza sativa (japonica cultivar-group)] (GB:NP_001063306.1)
At2g19640	1,851489285	0	0	0	SET domain-containing protein
At2g19540	1,592719214	0	0	0	transducin family protein / WD-40 repeat family protein
At2g19280	1,989491948	0	0	0	pentatricopeptide (PPR) repeat-containing protein
At2g19130	4,586292421	0	0	0	S-locus lectin protein kinase family protein
At2g18800	1,875251675	0	0	0	xyloglucan:xyloglucosyl transferase, putative / xyloglucan endotransglycosylase, putative / endo-xyloglucan transferase, putative
At2g17030	2,199594959	0	0	0	F-box family protein
At2g16835	1,878431403	0	0	0	water channel protein, putative
At2g15830	2,794256307	0	0	0	similar to unknown protein [Arabidopsis thaliana] (TAIR:AT4G33960.1)
At2g15340	3,187325456	0	0	0	glycine-rich protein
At2g13820	3,222022753	0	0	0	protease inhibitor/seed storage/lipid transfer protein (LTP) family protein
At2g12280	1,630318757	0	0	0	ligase, putative
At2g11570	2,109401632	0	0	0	3'-5'-exoribonuclease/ RNA binding
At2g10380	2,64454458	0	0	0	similar to unknown protein [Arabidopsis thaliana] (TAIR:AT5G36070.1)
At2g08986	2,640298386	0	0	0	similar to unknown protein [Arabidopsis thaliana] (TAIR:AT2G08986.1)
At2g07787	1,908105607	0	0	0	unknown protein
At2g07671	2,713986219	0	0	0	H+-transporting two-sector ATPase, C subunit family protein
At2g06390	6,640321118	0	0	0	unknown protein
At2g05710	2,196818604	0	0	0	aconitate hydratase, cytoplasmic, putative / citrate hydro-lyase/aconitase, putative
At2g05210	1,522790658	0	0	0	DNA binding
At2g04840	0	-3,300140596	0	0	F-box family protein
At2g03560	1,924692834	-2,983373408	0	0	F-box family protein (FBX7)
At2g03120	1,738908596	-3,695593257	0	0	signal peptide peptidase family protein
At2g02700	1,931954752	0	0	0	DC1 domain-containing protein
At2g02610	1,69577891	0	0	0	DC1 domain-containing protein
At2g01930	3,894107979	0	0	0	ATBPC1/BBR/BPC1/BPC1 (BASIC PENTACYSTEINE1)
At2g01660	2,073264711	0	0	0	33 kDa secretory protein-related
At2g01600	2,188810064	0	0	0	epsin N-terminal homology (ENTH) domain-containing protein
At2g01530	2,683858706	0	0	0	major latex protein-related / MLP-related
At2g01370	2,547260662	0	0	0	DNA-binding storekeeper protein-related
At2g01190	2,865403349	0	0	0	octicosapeptide/Phox/Bem1p (PB1) domain-containing protein
At1g80500	0	-3,199161592	0	0	intracellular transporter
At1g78955	1,594656228	0	0	0	beta-amyrin synthase, putative
At1g78620	1,698577117	0	0	0	integral membrane family protein
At1g77660	3,563738773	0	0	0	MORN (Membrane Occupation and Recognition Nexus) repeat-containing protein /phosphatidylinositol-4-phosphate 5-kinase-related
At1g77640	2,668085629	0	0	0	AP2 domain-containing transcription factor, putative
At1g76830	1,640248124	0	0	0	F-box family protein
At1g76520	2,489211308	0	0	0	auxin efflux carrier family protein
At1g75410	1,678904367	0	0	0	BLH3 (BLH3)
At1g75280	0	2,1797749	0	0	isoflavone reductase, putative
At1g73840	1,910436055	0	0	0	ESP1 (ENHANCED SILENCING PHENOTYPE 1)
At1g73700	1,956163409	0	0	0	MATE efflux family protein
At1g73360	1,872086324	0	0	0	homeobox-leucine zipper family protein / lipid-binding START domain-containing protein
At1g72860	1,710853784	0	0	0	disease resistance protein (TIR-NBS-LRR class), putative
At1g72810	2,566919616	0	0	0	threonine synthase, putative
At1g72760	2,247582662	0	0	0	protein kinase family protein
At1g71190	15,74176217	0	0	0	SAG18 (Senescence associated gene 18)
At1g71180	1,741103605	0	0	0	6-phosphogluconate dehydrogenase NAD-binding domain-containing protein
At1g71020	1,659338517	0	0	0	armadillo/beta-catenin repeat family protein / U-box domain-containing protein
At1g70990	1,960707412	0	0	0	proline-rich family protein
At1g70890	2,304773515	0	0	0	major latex protein-related / MLP-related
At1g70180	6,432987817	0	0	0	sterile alpha motif (SAM) domain-containing protein
At1g69530	1,524461106	0	0	0	ATEXPA1 (ARABIDOPSIS THALIANA EXPANSIN A1)
At1g69500	2,082666389	0	0	0	oxygen binding
At1g68920	1,543056112	0	0	0	basic helix-loop-helix (bHLH) family protein
At1g67470	4,247032518	0	0	0	protein kinase family protein
At1g67410	1,709936651	0	0	0	exostosin family protein
At1g67090	0	-3,252632994	0	0	ribulose bisphosphate carboxylase small chain 1A / RuBisCO small subunit 1A (RBCS-1A) (ATS1A)
At1g66930	1,778638823	0	0	0	serine/threonine protein kinase family protein
At1g66910	1,535862505	0	0	0	protein kinase, putative
At1g66660	2,1351485	0	0	0	protein binding / zinc ion binding
At1g65342	1,533400119	0	0	0	unknown protein
At1g65290	0	-3,06413014	0	0	acyl carrier family protein / ACP family protein
At1g64185	1,670952386	0	0	0	lactoylglutathione lyase family protein / glyoxalase I family protein
At1g63870	2,094878157	0	0	0	disease resistance protein (TIR-NBS-LRR class), putative
At1g62760	4,266667473	0	0	0	invertase/pectin methylesterase inhibitor family protein
At1g62680	1,968600499	0	0	0	binding
At1g60830	1,829709506	0	0	0	U2 snRNP auxiliary factor large subunit, putative
At1g60810	0	-3,244188362	0	0	ACLA-2 (ATP-citrate lyase A-2)
At1g60300	1,704473737	0	0	0	apical meristem formation protein-related
At1g60250	0	-4,102067526	0	0	zinc finger (B-box type) family protein
At1g59520	1,699470825	0	0	0	CW7
At1g58235	2,077167277	0	0	0	unknown protein
At1g56220	2,71419794	0	0	0	dormancy/auxin associated family protein
At1g55990	0	-4,043782493	0	0	glycine-rich protein
At1g55130	9,754485059	0	0	2,898942382	endomembrane protein 70, putative
At1g54730	0	-3,016330309	0	0	sugar transporter, putative
At1g54590	3,040864497	0	0	0	splicing factor Prp18 family protein
At1g54580	2,371552426	0	0	0	ACP2 (ACYL CARRIER PROTEIN 2)
At1g54010	2,99680964	0	0	0	myrosinase-associated protein, putative
At1g53490	1,578459558	0	0	0	DNA binding
At1g52580	1,612394731	0	0	0	rhomboid family protein
At1g51920	1,590332259	0	0	0	similar to unknown protein [Arabidopsis thaliana] (TAIR:AT1G51913.1)
At1g51550	2,268040916	0	0	0	F-box family protein
At1g49100	1,838617981	0	0	0	leucine-rich repeat protein kinase, putative
At1g48830	2,032119748	-3,313540854	0	0	40S ribosomal protein S7 (RPS7A)
At1g48700	1,665036105	0	0	0	oxidoreductase, acting on paired donors, with incorporation or reduction of molecular oxygen, 2-oxoglutarate as one donor, and incorporation of one atom each of oxygen into both donors
At1g48550	2,845881245	0	0	0	vacuolar protein sorting-associated protein 26 family protein / VPS26 family protein
At1g48510	2,109821383	0	0	0	cytochrome c oxidase assembly protein surfeit-related
At1g47200	1,937628663	0	0	0	WPP2 (WPP domain protein 2)
At1g44820	1,505220663	-4,249206124	0	0	aminoacylase, putative / N-acyl-L-amino-acid amidohydrolase, putative
At1g44810	1,868677625	0	0	0	transcription regulator
At1g44750	7,817519989	0	0	0	ATPUP11 (Arabidopsis thaliana purine permease 11)
At1g43600	1,798000513	0	0	0	NLI interacting factor (NIF) family protein
At1g40125	1,73151475	0	0	0	similar to unknown protein [Arabidopsis thaliana] (TAIR:AT3G30670.1)
At1g35930	0	-3,766738611	0	0	replication protein-related
At1g35625	1,935028112	0	0	0	protease-associated zinc finger (C3HC4-type RING finger) family protein
At1g35500	2,108486784	0	0	0	similar to unknown protein [Arabidopsis thaliana] (TAIR:AT1G35614.1)
At1g35040	1,788989326	0	0	0	similar to unknown protein [Arabidopsis thaliana] (TAIR:AT1G34910.1)
At1g34580	1,646898791	-3,118054178	0	0	monosaccharide transporter, putative
At1g34290	1,557628818	0	0	0	leucine-rich repeat family protein
At1g33950	2,084068185	0	0	0	avirulence-responsive family protein / avirulence induced gene (AIG1) family protein
At1g33610	0	-3,454618662	0	0	leucine-rich repeat family protein
At1g32700	1,733449431	0	0	0	zinc-binding family protein
At1g31950	1,935289334	0	0	0	terpene synthase/cyclase family protein
At1g31835	1,885615732	0	0	0	unknown protein
At1g31600	4,717548692	0	0	0	oxidoreductase, 2OG-Fe(II) oxygenase family protein
At1g31520	1,613522387	0	0	0	unknown protein
At1g31500	1,754669638	0	0	0	endonuclease/exonuclease/phosphatase family protein
At1g30380	4,303907138	0	0	0	PSAK (PHOTOSYSTEM I SUBUNIT K)
At1g29570	1,859000571	0	0	0	zinc finger protein-related
At1g28290	1,847865113	0	0	0	pollen Ole e 1 allergen and extensin family protein
At1g28135	2,269556679	0	0	0	unknown protein
At1g27080	8,555539909	0	0	0	proton-dependent oligopeptide transport (POT) family protein
At1g26380	1,645927299	0	0	0	FAD-binding domain-containing protein
At1g26350	4,995703997	0	0	0	unknown protein
At1g26300	0	-3,042856605	0	0	BSD domain-containing protein
At1g26160	2,024559741	0	0	0	metal-dependent phosphohydrolase HD domain-containing protein
At1g24575	1,677794296	0	0	0	unknown protein
At1g24530	0	-4,600182131	0	0	transducin family protein / WD-40 repeat family protein
At1g24510	0	-3,180585233	0	0	T-complex protein 1 epsilon subunit, putative / TCP-1-epsilon, putative / chaperonin, putative
At1g24460	1,772764647	0	0	0	myosin-related
At1g24430	0	-3,541380041	0	0	transferase family protein
At1g23500	1,61308162	0	0	0	GDSL-motif lipase, putative
At1g23440	1,593001847	0	0	0	pyrrolidone-carboxylate peptidase family protein
At1g22985	1,793304291	0	0	0	AP2 domain-containing transcription factor, putative
At1g22550	1,537225073	0	0	0	proton-dependent oligopeptide transport (POT) family protein
At1g21460	1,825874149	0	0	0	nodulin MtN3 family protein
At1g20230	2,351608359	0	0	0	pentatricopeptide (PPR) repeat-containing protein
At1g20060	3,072546146	0	0	0	kinesin motor protein-related
At1g18980	4,020262046	0	0	0	germin-like protein, putative
At1g18070	0	-3,174548181	0	0	translation factor, nucleic acid binding
At1g17280	1,87014231	0	0	0	UBC34 (ubiquitin-conjugating enzyme 32)
At1g17040	2,662880178	0	0	0	transcription factor-related
At1g16770	2,022909624	0	0	0	similar to hypothetical protein [Oryza sativa (japonica cultivar-group)] (GB:BAD10260.1)
At1g16530	2,371279018	0	0	0	LOB domain protein 3 / lateral organ boundaries domain protein 3 (LBD3)
At1g14750	1,849501034	0	0	0	SDS (SOLO DANCERS)
At1g14685	1,591984642	0	0	0	BPC2 (BASIC PENTACYSTEINE 2)
At1g12950	1,84016047	0	0	0	MATE efflux family protein
At1g11545	0	-3,185989041	0	0	xyloglucan:xyloglucosyl transferase, putative / xyloglucan endotransglycosylase, putative / endo-xyloglucan transferase, putative
At1g11490	1,695331387	0	0	0	zinc finger (C2H2 type) family protein
At1g11100	1,73093429	0	0	0	SNF2 domain-containing protein / helicase domain-containing protein / zinc finger protein-related
At1g10990	9,880404791	0	0	0	unknown protein
At1g10630	1,514220044	0	0	0	ADP-ribosylation factor, putative
At1g10000	1,954659203	0	0	0	nucleic acid binding / ribonuclease H
At1g09820	1,887912107	0	0	0	pentatricopeptide (PPR) repeat-containing protein
At1g09660	2,668200586	0	0	2,491524554	KH domain-containing quaking protein, putative
At1g08350	8,884464505	0	0	0	endomembrane protein 70 family protein
At1g08010	5,795389264	0	0	0	zinc finger (GATA type) family protein
At1g07590	2,843219927	0	0	0	pentatricopeptide (PPR) repeat-containing protein
At1g07470	2,544291002	0	0	0	transcription factor IIA large subunit, putative / TFIIA large subunit, putative
At1g06770	1,559485175	0	0	0	zinc finger (C3HC4-type RING finger) family protein
At1g06330	1,698978838	0	0	0	copper-binding family protein
At1g06200	0	-3,644383265	0	0	serine-type peptidase
At1g05960	3,445716718	0	0	0	binding
At1g05500	0	-3,621922407	0	0	C2 domain-containing protein
At1g04900	4,575993705	0	0	0	transporter-related
At1g04530	1,556510934	0	0	0	binding
At1g03960	1,706115798	0	0	0	calcium-binding EF hand family protein
At1g03350	3,824790263	0	0	0	BSD domain-containing protein
At1g03210	1,613693896	0	0	0	phenazine biosynthesis PhzC/PhzF family protein
At1g02880	2,107146305	0	0	0	thiamin pyrophosphokinase, putative
At1g01910	3,030013424	0	0	0	anion-transporting ATPase, putative
At1g01840	1,953605361	0	0	0	unknown protein
At1g01490	7,002977372	0	0	0	metal ion binding
At5g67040	1,711413407	0	0	0	similar to unknown protein [Arabidopsis thaliana] (TAIR:AT5G55440.1); contains InterPro domain Protein of unknown function DUF295; (InterPro:IPR005174)
At5g67410	1,705902446	0	0	0	similar to unknown protein [Arabidopsis thaliana] (TAIR:AT2G14850.1); similar to hypothetical protein MA4_8L21.20 [Musa acuminata] (GB:ABF70007.1)
At5g67480	1,625255591	0	0	0	BT4 (BTB AND TAZ DOMAIN PROTEIN 4); protein binding / transcription regulator
At5g66230	2,884584931	0	0	0	similar to unknown protein [Arabidopsis thaliana] (TAIR:AT3G51230.1); similar to Sugar transporter superfamily [Medicago truncatula] (GB:ABE81092.1)
At5g65420	1,89521613	0	0	0	CYCD4;1 (CYCLIN D4;1); cyclin-dependent protein kinase regulator
At5g65070	1,813963743	0	0	0	MAF4 (MADS AFFECTING FLOWERING 4); transcription factor
At5g65270	2,608983269	0	0	0	AtRABA4a (Arabidopsis Rab GTPase homolog A4a); GTP binding
At5g64850	4,727013488	0	0	0	similar to unknown protein [Arabidopsis thaliana] (TAIR:AT5G09960.1); similar to 80C09_15 [Brassica rapa subsp. pekinensis] (GB:AAZ41826.1)
At5g63000	1,810774182	0	0	0	similar to unnamed protein product [Ostreococcus tauri] (GB:CAL57827.1); similar to Os01g0271000 [Oryza sativa (japonica cultivar-group)] (GB:NP_001042705.1)
At5g63400	1,553442119	0	0	0	ADK1 (ADENYLATE KINASE 1); adenylate kinase
At5g63650	2,586864168	0	0	0	SNRK2-5/SNRK2.5/SRK2H (SNF1-RELATED PROTEIN KINASE 2-5, SNF1-RELATED PROTEIN KINASE 2.5); kinase
At5g63910	2,346412322	0	0	0	Identical to Probable prenylcysteine oxidase precursor (EC 1.8.3.5) [Arabidopsis Thaliana] (GB:P57681); similar to hypothetical protein LOC550289 [Danio rerio] (GB:NP_001017626.1); contains InterPro domain Prenylcysteine lyase; (InterPro:IPR010795)
At5g62550	1,57546487	0	0	0	similar to unknown protein [Arabidopsis thaliana] (TAIR:AT3G28770.1); similar to unnamed protein product; gene_id:K19B1.16 unknown protein-related [Medicago truncatula] (GB:ABE84483.1)
At5g62750	2,604840538	0	0	0	similar to unknown protein [Arabidopsis thaliana] (TAIR:AT1G56660.1); similar to KED-like protein [Oryza sativa (japonica cultivar-group)] (GB:BAC99371.1); similar to Os07g0164800 [Oryza sativa (japonica cultivar-group)] (GB:NP_001058963.1); similar to Os08g0398500 [Oryza sativa (japonica cultivar-group)] (GB:NP_001061745.1)
At5g62960	1,744818354	0	0	0	similar to unknown protein [Arabidopsis thaliana] (TAIR:AT1G10660.1); similar to hypothetical protein MtrDRAFT_AC124952g40v1 [Medicago truncatula] (GB:ABE93571.1)
At5g61490	1,691754561	0	0	0	similar to unknown protein [Arabidopsis thaliana] (TAIR:AT4G25170.1); similar to putative protein [Oryza sativa] (GB:CAC39077.1); similar to Os02g0657700 [Oryza sativa (japonica cultivar-group)] (GB:NP_001047631.1)
At5g60550	1,964606225	0	0	0	GRIK2 (GEMINIVIRUS REP INTERACTING KINASE 2); kinase
At5g59050	2,296683047	0	0	0	similar to unknown protein [Arabidopsis thaliana] (TAIR:AT3G54000.1); similar to IMP dehydrogenase/GMP reductase [Medicago truncatula] (GB:ABD33149.1)
At5g59160	1,860769807	0	0	0	TOPP2 (Type one serine/threonine protein phosphatase 2); protein serine/threonine phosphatase
At5g59890	0	-3,520475831	0	0	ADF4 (ACTIN DEPOLYMERIZING FACTOR 4); actin binding
At5g58040	1,944799875	0	0	0	ATFIP1[V] (ARABIDOPSIS HOMOLOG OF YEAST FIP1 [V]); RNA binding
At5g57110	1,646991502	0	0	0	ACA8 (AUTOINHIBITED CA2+ -ATPASE, ISOFORM 8); calmodulin binding
At5g57640	1,687470586	0	0	0	similar to unknown protein [Arabidopsis thaliana] (TAIR:AT5G57570.1); similar to unknown protein [Oryza sativa (japonica cultivar-group)] (GB:BAC84332.1); similar to Os03g0647400 [Oryza sativa (japonica cultivar-group)] (GB:NP_001050772.1); similar to Os07g0158400 [Oryza sativa (japonica cultivar-group)] (GB:NP_001058928.1); contains InterPro domain GCK; (InterPro:IPR012891)
At5g56290	1,85064817	0	0	0	PEX5 (PEROXIN 5); peroxisome targeting signal-1 binding
At5g56980	0	-3,058143792	0	0	similar to unknown protein [Arabidopsis thaliana] (TAIR:AT4G26130.1); similar to cDNA-5-encoded protein (GB:AAA50235.1)
At5g55190	2,124297633	0	0	0	RAN3; GTP binding
At5g55855	2,298535527	0	0	0	similar to SUM1 (SMALL UBIQUITIN-LIKE MODIFIER 1) [Arabidopsis thaliana] (TAIR:AT4G26840.1); similar to hypothetical protein SPBC365.06 [Schizosaccharomyces pombe 972h-] (GB:NP_596035.1); similar to ubiquitin-like protein smt3 - fission yeast (Schizosaccharomyces pombe) (GB:T43537)
At5g54060	1,857070968	0	0	0	UF3GT (UDP-GLUCOSE:FLAVONOID 3-O-GLUCOSYLTRANSFERASE); transferase, transferring glycosyl groups
At5g54650	1,502827572	0	0	0	Fh5 (FORMIN HOMOLOGY5); actin binding
At5g53790	2,361410518	0	0	0	similar to unknown protein [Arabidopsis thaliana] (TAIR:AT5G53780.1); contains InterPro domain Protein of unknown function DUF295; (InterPro:IPR005174)
At5g52040	2,201753451	0	0	0	ATRSP41 (Arabidopsis thaliana arginine/serine-rich splicing factor 41); RNA binding
At5g52260	2,47331188	0	0	0	AtMYB19 (myb domain protein 19); DNA binding / transcription factor
At5g52320	2,003982807	0	0	0	CYP96A4 (cytochrome P450, family 96, subfamily A, polypeptide 4); oxygen binding
At5g52570	7,29161881	0	0	0	BETA-OHASE 2 (BETA-CAROTENE HYDROXYLASE 2); beta-carotene hydroxylase
At5g52600	1,764361109	0	0	0	AtMYB82 (myb domain protein 82); DNA binding / transcription factor
At5g52930	3,853281642	0	0	0	similar to unknown protein [Arabidopsis thaliana] (TAIR:AT5G52940.1); contains InterPro domain Protein of unknown function DUF295; (InterPro:IPR005174)
At5g51110	1,538355471	0	0	0	similar to dehydratase family [Arabidopsis thaliana] (TAIR:AT1G29810.1); similar to expressed protein [Oryza sativa (japonica cultivar-group)] (GB:ABF93463.1); contains InterPro domain Transcriptional coactivator/pterin dehydratase; (InterPro:IPR001533)
At5g50400	1,824886367	0	0	0	ATPAP27/PAP27 (purple acid phosphatase 27); acid phosphatase/ protein serine/threonine phosphatase
At5g50660	4,879468886	0	0	0	similar to unknown protein [Arabidopsis thaliana] (TAIR:AT5G50560.1); similar to hypothetical protein [Phaseolus vulgaris] (GB:AAQ09000.1)
At5g49560	1,769654976	0	0	0	similar to unknown protein [Arabidopsis thaliana] (TAIR:AT3G50850.1); similar to hypothetical protein [Neurospora crassa OR74A] (GB:XP_965011.1); similar to conserved hypothetical protein [Neurospora crassa] (GB:CAE76456.1); similar to Os07g0569500 [Oryza sativa (japonica cultivar-group)] (GB:NP_001060038.1); contains domain no description (G3D.3.40.50.150); contains domain S-adenosyl-L-methionin…
At5g49945	3,819507382	0	0	0	Identical to Hypothetical protein At5g49945 precursor [Arabidopsis Thaliana] (GB:Q94CC0;GB:Q9LTX6); similar to unknown protein [Arabidopsis thaliana] (TAIR:AT4G24330.1); similar to ENSANGP00000011982 [Anopheles gambiae str. PEST] (GB:XP_319151.3); similar to Os05g0432400 [Oryza sativa (japonica cultivar-group)] (GB:NP_001055631.1); contains InterPro domain Protein of unknown function DUF1682; (In…
At5g48375	3,651540106	0	0	0	TGG3 (THIOGLUCOSIDE GLUCOSIDASE 3); hydrolase, hydrolyzing O-glycosyl compounds
At5g48840	2,918663527	0	0	0	PANC (Arabidopsis homolog of bacterial panC); pantoate-beta-alanine ligase
At5g47455	2,759330319	0	0	0	similar to transcription factor [Arabidopsis thaliana] (TAIR:AT4G17310.2); similar to hypothetical protein 26.t00030 [Brassica oleracea] (GB:ABD65009.1)
At5g47570	2,22219572	0	0	0	similar to hypothetical protein 25.t00006 [Brassica oleracea] (GB:ABD64969.1); similar to hypothetical protein 26.t00015 [Brassica oleracea] (GB:ABD64995.1)
At5g47860	1,744149316	0	0	0	similar to unknown protein [Arabidopsis thaliana] (TAIR:AT3G43540.1); similar to H0502B11.12 [Oryza sativa (indica cultivar-group)] (GB:CAH66532.1); contains InterPro domain Protein of unknown function DUF1350; (InterPro:IPR010765)
At5g46030	2,101309425	0	0	0	Identical to Transcription elongation factor 1 homolog [Arabidopsis Thaliana] (GB:Q8LEF3;GB:Q9FNL9); similar to hypothetical protein [Oryza sativa (japonica cultivar-group)] (GB:BAD69422.1); similar to Os07g0631100 [Oryza sativa (japonica cultivar-group)] (GB:NP_001060360.1); similar to Os02g0134300 [Oryza sativa (japonica cultivar-group)] (GB:NP_001045811.1); contains InterPro domain Protein of …
At5g43320	1,542225458	0	0	0	CKL8 (Casein Kinase I-like 8); casein kinase I/ kinase
At5g41480	1,753086515	0	0	0	GLA1 (GLOBULAR ARREST1); tetrahydrofolylpolyglutamate synthase
At5g41530	1,972453897	0	0	0	similar to DNA-binding storekeeper protein-related [Arabidopsis thaliana] (TAIR:AT4G00270.1); contains domain Dihydrofolate reductases (SSF53597)
At5g41570	2,161524496	0	0	0	WRKY24 (WRKY DNA-binding protein 24); transcription factor
At5g40850	0	-3,171291744	0	0	UPM1 (UROPHORPHYRIN METHYLASE 1); uroporphyrin-III C-methyltransferase
At5g40960	1,539631178	-3,149772596	0	0	similar to unknown protein [Arabidopsis thaliana] (TAIR:AT5G63500.1); similar to hypothetical protein [Oryza sativa (japonica cultivar-group)] (GB:BAD45503.1); similar to Os01g0849500 [Oryza sativa (japonica cultivar-group)] (GB:NP_001044809.1); similar to P0402A09.15 [Oryza sativa (japonica cultivar-group)] (GB:BAB62632.1)
At5g37175	2,274133378	0	0	0	similar to nucleic acid binding / ribonuclease H [Arabidopsis thaliana] (TAIR:AT2G15750.1); similar to 80C09_17 [Brassica rapa subsp. pekinensis] (GB:AAZ41828.1); contains InterPro domain Polynucleotidyl transferase, Ribonuclease H fold; (InterPro:IPR012337)
At5g36170	1,897897416	0	0	0	HCF109 (HIGH CHLOROPHYLL FLUORESCENT 109); translation release factor
At5g35460	0	-3,465894176	0	0	similar to conserved hypothetical protein [Entamoeba histolytica HM-1:IMSS] (GB:XP_652190.1); similar to Os01g0585100 [Oryza sativa (japonica cultivar-group)] (GB:NP_001043423.1)
At5g35620	1,980775893	0	0	0	LSP1 (LOSS OF SUSCEPTIBILITY TO POTYVIRUSES); RNA binding / translation initiation factor
At5g32621	1,714823642	0	0	0	similar to unknown protein [Arabidopsis thaliana] (TAIR:AT3G15310.1); similar to hypothetical protein 24.t00017 [Brassica oleracea] (GB:ABD64939.1); contains InterPro domain Protein of unknown function DUF635; (InterPro:IPR006912); contains InterPro domain Bacterial adhesion; (InterPro:IPR008966)
At5g28690	1,523197631	0	0	0	similar to unknown protein [Arabidopsis thaliana] (TAIR:AT3G04700.1); similar to Os04g0282200 [Oryza sativa (japonica cultivar-group)] (GB:NP_001052367.1); similar to Os02g0766600 [Oryza sativa (japonica cultivar-group)] (GB:NP_001048224.1); similar to hypothetical protein [Oryza sativa (japonica cultivar-group)] (GB:BAD19985.1); contains InterPro domain Protein of unknown function DUF1685; (Inte…
At5g27640	2,047107086	0	0	0	ACBP5 (ACYL-COA BINDING PROTEIN 5, ACYL-COA-BINDING DOMAIN 5); acyl-CoA binding
At5g27620	3,316864379	0	0	0	CYCH;1 (CYCLIN H;1); cyclin-dependent protein kinase/ protein binding / protein kinase
At5g26770	2,610760799	0	0	0	similar to unknown protein [Arabidopsis thaliana] (TAIR:AT3G05830.1); similar to hypothetical protein [Oryza sativa (japonica cultivar-group)] (GB:BAD86886.1); similar to Os05g0135900 [Oryza sativa (japonica cultivar-group)] (GB:NP_001054577.1); contains InterPro domain tRNA-binding arm; (InterPro:IPR010978)
At5g26170	1,946639451	0	0	0	WRKY50 (WRKY DNA-binding protein 50); transcription factor
At5g26660	0	-3,013282876	0	0	ATMYB4 (myb domain protein 4); transcriptional repressor
At5g25120	2,27734645	0	0	0	CYP71B11 (cytochrome P450, family 71, subfamily B, polypeptide 11); oxygen binding
At5g25590	3,245914223	0	0	0	similar to unknown protein [Arabidopsis thaliana] (TAIR:AT1G52320.2); similar to Spectrin repeat [Medicago truncatula] (GB:ABE93358.1); similar to Os05g0394200 [Oryza sativa (japonica cultivar-group)] (GB:NP_001055459.1); contains InterPro domain Protein of unknown function DUF632; (InterPro:IPR006867); contains InterPro domain Protein of unknown function DUF630; (InterPro:IPR006868)
At5g24520	1,793405287	0	0	0	TTG1 (TRANSPARENT TESTA GLABRA 1); nucleotide binding
At5g24330	1,723648776	0	0	0	ATXR6 (Arabidopsis thaliana Trithorax- related protein 6); DNA binding
At5g24380	2,23837147	0	0	0	YSL2 (YELLOW STRIPE LIKE 2); oligopeptide transporter
At5g24660	1,817624555	0	0	0	similar to unknown protein [Arabidopsis thaliana] (TAIR:AT5G24655.1); similar to unknown protein [Brassica rapa subsp. pekinensis] (GB:AAQ92331.1)
At5g24680	2,092880885	0	0	0	similar to Os02g0106700 [Oryza sativa (japonica cultivar-group)] (GB:NP_001045629.1); similar to MGC83919 protein [Xenopus laevis] (GB:AAH76846.1); contains InterPro domain Protein of unknown function DUF1671; (InterPro:IPR012462)
At5g22040	1,906260821	0	0	0	similar to zinc knuckle (CCHC-type) family protein [Arabidopsis thaliana] (TAIR:AT3G62330.1); similar to putative protein-related [Medicago truncatula] (GB:ABE78137.1); similar to Os03g0274700 [Oryza sativa (japonica cultivar-group)] (GB:NP_001049703.1)
At5g21080	0	-4,276514543	0	0	similar to cyclin-related [Arabidopsis thaliana] (TAIR:AT2G41830.1); similar to putative cyclin-related protein [Malus x domestica] (GB:CAJ44368.1); similar to At1g05960/T21E18_20 [Medicago truncatula] (GB:ABE90589.1); similar to hypothetical protein MtrDRAFT_AC136506g30v1 [Medicago truncatula] (GB:ABE82339.1); contains domain UNCHARACTERIZED (PTHR12444)
At5g20190	1,615989746	0	0	0	similar to binding [Arabidopsis thaliana] (TAIR:AT1G80130.1); similar to Os06g0606700 [Oryza sativa (japonica cultivar-group)] (GB:NP_001058025.1); similar to Tetratricopeptide-like helical [Medicago truncatula] (GB:ABE92034.1); contains InterPro domain Tetratricopeptide region; (InterPro:IPR013026)
At5g20420	1,673198751	0	0	0	CHR42 (chromatin remodeling 42); ATP binding / DNA binding / helicase
At5g19450	3,407047532	0	0	0	CDPK19 (CALCIUM-DEPENDENT PROTEIN KINASE 19); calcium- and calmodulin-dependent protein kinase/ kinase
At5g19460	2,675183449	0	0	0	ATNUDT20 (Arabidopsis thaliana Nudix hydrolase homolog 20); hydrolase
At5g19540	4,674650408	0	0	0	similar to Os08g0387500 [Oryza sativa (japonica cultivar-group)] (GB:NP_001061714.1); similar to unknown [Striga asiatica] (GB:ABE66393.1)
At5g19600	2,372381612	0	0	0	SULTR3;5 (SULTR3;5); sulfate transporter
At5g18810	3,036016338	0	0	0	SCL28 (SC35-like splicing factor 28); RNA binding
At5g17210	0	-3,665838498	0	0	similar to unknown protein [Arabidopsis thaliana] (TAIR:AT1G61065.1); similar to unknown protein [Saussurea involucrata] (GB:ABC68264.1); similar to Os06g0114700 [Oryza sativa (japonica cultivar-group)] (GB:NP_001056606.1); similar to Os05g0434800 [Oryza sativa (japonica cultivar-group)] (GB:NP_001055640.1); contains InterPro domain Protein of unknown function DUF1218; (InterPro:IPR009606)
At5g17360	4,021366018	0	0	0	similar to ATP dependent DNA ligase family protein [Arabidopsis thaliana] (TAIR:AT1G66730.1); similar to ATP-dependent DNA ligase; DNA repair metallo-beta-lactamase; RNA-metabolising metallo-beta-lactamase [Medicago truncatula] (GB:ABE93666.1)
At5g17790	1,590846565	0	0	0	VAR3 (VARIEGATED 3); binding
At5g16030	2,549092521	0	0	0	similar to unknown protein [Arabidopsis thaliana] (TAIR:AT3G02500.1); similar to hypothetical protein [Cleome spinosa] (GB:ABD96956.1)
At5g16910	1,969779657	0	0	0	ATCSLD2 (Cellulose synthase-like D2); cellulose synthase/ transferase, transferring glycosyl groups
At5g14550	2,65977123	0	0	0	similar to unknown protein [Arabidopsis thaliana] (TAIR:AT1G11940.1); similar to Os01g0695200 [Oryza sativa (japonica cultivar-group)] (GB:NP_001043958.1); similar to Protein of unknown function DUF266, plant [Medicago truncatula] (GB:ABD28621.1); similar to Os05g0170000 [Oryza sativa (japonica cultivar-group)] (GB:NP_001054766.1); contains InterPro domain Protein of unknown function DUF266, plan…
At5g14410	1,536598894	0	0	0	similar to unknown protein [Oryza sativa (japonica cultivar-group)] (GB:BAD87311.1); similar to Os01g0938400 [Oryza sativa (japonica cultivar-group)] (GB:NP_001045341.1)
At5g14670	3,927564601	0	0	0	ATARFA1B (ADP-ribosylation factor A1B); GTP binding / phospholipase activator/ protein binding
At5g14960	1,854779058	0	0	0	DEL2/E2FD/E2L1 (DP-E2F-LIKE 2); DNA binding / transcription factor
At5g13190	1,556268554	0	0	0	similar to LITAF-domain-containing protein [Pisum sativum] (GB:AAY40471.1); similar to Os02g0515600 [Oryza sativa (japonica cultivar-group)] (GB:NP_001046956.1); contains InterPro domain LPS-induced tumor necrosis factor alpha factor; (InterPro:IPR006629)
At5g13080	2,013581242	0	0	0	WRKY75 (WRKY DNA-binding protein 75); transcription factor
At5g12470	5,552612707	0	0	0	similar to unknown protein [Arabidopsis thaliana] (TAIR:AT2G40400.2); similar to Trimeric LpxA-like [Medicago truncatula] (GB:ABE84885.1); similar to Os01g0957200 [Oryza sativa (japonica cultivar-group)] (GB:NP_001045446.1); similar to Os05g0388600 [Oryza sativa (japonica cultivar-group)] (GB:NP_001055430.1)
At5g11190	2,25617925	0	0	0	SHN3 (SHINE3); DNA binding / transcription factor
At5g11260	2,239402168	0	0	0	HY5 (ELONGATED HYPOCOTYL 5); DNA binding / transcription factor
At5g11690	6,787662736	0	0	0	ATTIM17-3 (Arabidopsis thaliana translocase inner membrane subunit 17-3); protein translocase
At5g10310	2,268859223	0	0	0	similar to unknown protein [Arabidopsis thaliana] (TAIR:AT4G37810.1); similar to 80A08_28 [Brassica rapa subsp. pekinensis] (GB:AAZ67613.1)
At5g09220	0	-3,257383537	0	0	AAP2 (AMINO ACID PERMEASE 2); amino acid permease
At5g09310	3,290118969	0	0	0	Identical to Gamma-secretase subunit PEN2-like protein [Arabidopsis Thaliana] (GB:Q9FY84); similar to presenilin enhancer 2 homolog [Rattus norve (GB:NP_001008764.1); similar to Os01g0960000 [Oryza sativa (japonica cultivar-group)] (GB:NP_001045463.1); similar to Presenilin enhancer 2 homolog [Danio rerio] (GB:AAH92674.1); contains domain FAMILY NOT NAMED (PTHR16318)
At5g09580	1,574901483	0	0	0	similar to unknown protein [Arabidopsis thaliana] (TAIR:AT1G53345.1); similar to conserved hypothetical protein [Medicago truncatula] (GB:ABE92892.1); contains domain DHH phosphoesterases (SSF64182)
At5g08060	2,041058453	0	0	0	similar to Os01g0763300 [Oryza sativa (japonica cultivar-group)] (GB:NP_001044334.1); similar to unknown protein [Oryza sativa (japonica cultivar-group)] (GB:BAD87355.1)
At5g07100	5,232735044	0	0	0	WRKY26 (WRKY DNA-binding protein 26); transcription factor
At5g06930	2,722071253	0	0	0	similar to nucleolar protein gar2-related [Arabidopsis thaliana] (TAIR:AT2G42320.2); similar to hypothetical protein [Nicotiana tabacum] (GB:BAC53933.1)
At5g03230	1,871231154	0	0	0	similar to unknown protein [Arabidopsis thaliana] (TAIR:AT5G60680.1); similar to Protein of unknown function DUF584 [Medicago truncatula] (GB:ABD32800.1); contains InterPro domain Protein of unknown function DUF584; (InterPro:IPR007608)
At5g03900	0	-3,187236732	0	0	Identical to Protein At5g03900 precursor [Arabidopsis Thaliana] (GB:Q8GW20;GB:Q8L632;GB:Q8LG15;GB:Q9FFM9;GB:Q9LZB9); similar to unknown protein [Oryza sativa (japonica cultivar-group)] (GB:BAD28426.1); similar to Os02g0533000 [Oryza sativa (japonica cultivar-group)] (GB:NP_001047028.1); contains InterPro domain HesB/YadR/YfhF; (InterPro:IPR000361)
At5g01600	1,740149707	0	0	0	ATFER1 (ferretin 1); ferric iron binding
At4g39300	0	-4,358631142	0	0	similar to unknown protein [Arabidopsis thaliana] (TAIR:AT3G13674.1); similar to unknown protein [Arabidopsis thaliana] (TAIR:AT5G11630.2); similar to conserved hypothetical protein [Medicago truncatula] (GB:ABE82724.1)
At4g39640	1,992679507	0	0	0	GGT1; gamma-glutamyltransferase
At4g39800	1,515786477	0	0	0	MI-1-P SYNTHASE (Myo-inositol-1-phosphate synthase); inositol-3-phosphate synthase
At4g38060	2,337929428	0	0	0	similar to unknown protein [Arabidopsis thaliana] (TAIR:AT5G65480.1); similar to unknown [Lycopersicon esculentum] (GB:AAK84476.1)
At4g38290	2,380232025	0	0	0	similar to HHP4 (heptahelical protein 4), receptor [Arabidopsis thaliana] (TAIR:AT4G37680.1); similar to Haemolysin-III related family protein, expressed [Oryza sativa (japonica cultivar-group)] (GB:ABF94486.1); similar to Os03g0232900 [Oryza sativa (japonica cultivar-group)] (GB:NP_001049471.1); contains InterPro domain Hly-III related proteins; (InterPro:IPR004254)
At4g36730	1,808342112	0	0	0	GBF1 (G-box binding factor 1); transcription factor
At4g35000	1,538153291	0	0	0	APX3 (ASCORBATE PEROXIDASE 3); L-ascorbate peroxidase
At4g35090	3,029354346	0	0	0	CAT2 (CATALASE 2); catalase
At4g34138	1,49749964	0	0	0	UGT73B1 (UDP-glucosyl transferase 73B1); UDP-glycosyltransferase/ abscisic acid glucosyltransferase
At4g34720	1,560980108	0	0	0	AVA-P1 (vacuolar H+-pumping ATPase 16 kDa proteolipid subunit 1); ATPase/ hydrogen ion transporting ATPase, rotational mechanism
At4g33680	1,589363731	0	0	0	AGD2 (ABERRANT GROWTH AND DEATH 2); transaminase
At4g32200	2,065892358	0	0	0	ASY2; DNA binding
At4g32650	1,624528063	0	0	0	ATKC1 (ARABIDOPSIS THALIANA K+ RECTIFYING CHANNEL 1); cyclic nucleotide binding / inward rectifier potassium channel
At4g32870	2,805289421	0	0	0	similar to unknown protein [Arabidopsis thaliana] (TAIR:AT2G25770.2); similar to conserved hypothetical protein [Medicago truncatula] (GB:ABE78384.1); contains domain Bet v1-like (SSF55961); contains domain no description (G3D.3.30.530.20)
At4g31800	1,694012064	0	0	0	WRKY18 (WRKY DNA-binding protein 18); transcription factor
At4g29440	1,813383501	0	0	0	similar to unknown protein [Arabidopsis thaliana] (TAIR:AT2G19710.1); similar to MAPK activating protein-like [Oryza sativa (japonica cultivar-group)] (GB:BAD82253.1); similar to Os01g0706400 [Oryza sativa (japonica cultivar-group)] (GB:NP_001044016.1); contains InterPro domain Protein of unknown function DUF292, eukaryotic; (InterPro:IPR005061)
At4g28200	2,964499344	0	0	0	similar to Ribosomal protein L29 [Medicago truncatula] (GB:ABE89112.1); similar to Os02g0103900 [Oryza sativa (japonica cultivar-group)] (GB:NP_001045609.1); contains InterPro domain Protein prenyltransferase; (InterPro:IPR008940)
At4g28980	6,952551608	0	0	0	CAK1AT (CDK-ACTIVATING KINASE 1AT); kinase/ protein serine/threonine kinase
At4g27120	11,45346351	0	0	0	similar to DEAD box RNA helicase, putative [Arabidopsis thaliana] (TAIR:AT1G20920.1); similar to putative protein [Medicago truncatula] (GB:ABE91154.1); contains InterPro domain Winged helix repressor DNA-binding; (InterPro:IPR011991)
At4g27260	3,004326097	0	0	0	GH3.5/WES1; indole-3-acetic acid amido synthetase
At4g27550	2,569309757	0	0	0	ATTPS4 (Arabidopsis thaliana trehalose phosphatase/synthase 4); transferase, transferring glycosyl groups
At4g27650	2,983047045	0	0	0	PEL1 (PELOTA); translation release factor
At4g27900	1,67396176	0	0	0	similar to unknown protein [Arabidopsis thaliana] (TAIR:AT5G53420.1); similar to CCT [Medicago truncatula] (GB:ABE82748.1); contains InterPro domain CCT; (InterPro:IPR010402)
At4g26450	1,515418497	0	0	0	similar to unknown protein [Arabidopsis thaliana] (TAIR:AT5G56210.1); similar to OSJNBa0084A10.5 [Oryza sativa (japonica cultivar-group)] (GB:CAE03030.1); similar to dentin sialophosphoprotein preproprotein [Homo sapiens] (GB:NP_055023.2); contains domain no description (G3D.4.10.900.10)
At4g26890	1,599506924	0	0	0	MAPKKK16 (Mitogen-activated protein kinase kinase kinase 16); kinase
At4g25760	2,320317534	0	0	0	similar to unknown protein [Arabidopsis thaliana] (TAIR:AT5G57685.1); similar to At5g57685 [Medicago truncatula] (GB:ABE81292.1)
At4g24610	2,236493346	0	0	0	similar to unknown protein [Arabidopsis thaliana] (TAIR:AT5G65440.1); similar to unknown protein [Arabidopsis thaliana] (TAIR:AT5G48310.1); similar to Os02g0760200 [Oryza sativa (japonica cultivar-group)] (GB:NP_001048187.1); similar to Os02g0198400 [Oryza sativa (japonica cultivar-group)] (GB:NP_001046207.1); similar to unknown protein [Oryza sativa (japonica cultivar-group)] (GB:BAD19403.1); co…
At4g22330	0	-3,435942765	0	0	ATCES1 (ATCES1); catalytic
At4g21200	1,707820184	0	0	0	ATGA2OX8 (GIBBERELLIN 2-OXIDASE 8); gibberellin 2-beta-dioxygenase
At4g21130	1,636935827	0	0	0	EMB2271 (EMBRYO DEFECTIVE 2271); nucleotide binding
At4g19030	0	-3,986771084	0	0	NLM1 (NOD26-like intrinsic protein 1;1); water channel
At4g19690	1,808278111	-5,540066302	0	3,525502569	IRT1 (IRON-REGULATED TRANSPORTER 1); cadmium ion transporter/ iron ion transporter/ manganese ion transporter/ zinc ion transporter
At4g18630	1,548016103	0	0	0	similar to unknown protein [Arabidopsis thaliana] (TAIR:AT5G45850.1); similar to Protein of unknown function DUF688 [Medicago truncatula] (GB:ABE80249.1); contains InterPro domain Protein of unknown function DUF688; (InterPro:IPR007789)
At4g18910	0	-3,167356495	0	0	NIP1;2/NLM2 (NOD26-like intrinsic protein 1;2); water channel
At4g17760	1,96844208	0	0	0	similar to hypothetical protein 40.t00049 [Brassica oleracea] (GB:ABD65164.1); contains domain no description (G3D.3.70.10.10); contains domain DNA clamp (SSF55979); contains domain RAD1 DNA DAMAGE CHECKPOINT PROTEIN (PTHR10870)
At4g17990	5,341562435	0	0	0	similar to unknown protein [Arabidopsis thaliana] (TAIR:AT4G17700.1); contains InterPro domain Protein of unknown function DUF626, Arabidopsis thaliana; (InterPro:IPR006462)
At4g16520	2,179211342	0	0	0	ATG8F (AUTOPHAGY 8F); microtubule binding
At4g15350	2,126936807	0	0	0	CYP705A2 (cytochrome P450, family 705, subfamily A, polypeptide 2); oxygen binding
At4g15393	0	-4,048624814	0	0	CYP702A5 (cytochrome P450, family 702, subfamily A, polypeptide 5); heme binding / iron ion binding / monooxygenase
At4g15850	3,014459859	0	0	0	ATRH1 (Arabidopsis thaliana RNA helicase 1); ATP-dependent helicase
At4g14680	1,730288394	0	0	0	APS3 (ATP sulfurylase 2); sulfate adenylyltransferase (ATP)
At4g14695	2,289225928	0	0	0	similar to unknown protein [Arabidopsis thaliana] (TAIR:AT4G22310.1); similar to Protein of unknown function UPF0041 [Medicago truncatula] (GB:ABD28486.1); contains InterPro domain Protein of unknown function UPF0041; (InterPro:IPR005336)
At4g14070	1,509240218	0	0	0	AAE15 (ACYL-ACTIVATING ENZYME 15); acyl-ACP synthetase
At4g14455	1,746424612	0	0	0	ATBS14B; protein transporter/ v-SNARE
At4g14600	0	-3,500500589	0	0	Identical to Bet1-like protein At4g14600 [Arabidopsis Thaliana] (GB:Q8VXX9;GB:O23316); similar to unknown protein [Arabidopsis thaliana] (TAIR:AT1G29060.1); similar to unknown [Striga asiatica] (GB:ABE66395.1); contains InterPro domain Target SNARE coiled-coil region; (InterPro:IPR000727)
At4g13270	2,438278981	0	0	0	similar to unknown protein [Arabidopsis thaliana] (TAIR:AT1G52330.1); similar to Os03g0696000 [Oryza sativa (japonica cultivar-group)] (GB:NP_001050978.1); similar to hypothetical protein [Oryza sativa (japonica cultivar-group)] (GB:AAO19373.1)
At4g12370	2,042620963	0	0	0	similar to unknown protein [Arabidopsis thaliana] (TAIR:AT4G00893.1); similar to F-box protein family-like [Oryza sativa (japonica cultivar-group)] (GB:BAD08724.1); similar to F-box protein family-like [Oryza sativa (japonica cultivar-group)] (GB:BAD08729.1); contains domain FAMILY NOT NAMED (PTHR13980); contains domain TRANSCRIPTION REGULATION (PTHR13980:SF3)
At4g12420	2,477806697	0	0	0	SKU5 (skewed 5); copper ion binding
At4g12910	1,76372908	0	0	0	SCPL20 (serine carboxypeptidase-like 20); serine carboxypeptidase
At4g10480	1,557515179	0	0	0	TT12 (TRANSPARENT TESTA 12); antiporter/ transporter
At4g10970	1,889149719	0	0	0	similar to unknown protein [Arabidopsis thaliana] (TAIR:AT4G23910.1); similar to unknown protein [Oryza sativa (japonica cultivar-group)] (GB:BAD05314.1)
At4g08330	1,690461541	0	0	0	similar to protein-methionine-S-oxide reductase [Arabidopsis thaliana] (TAIR:AT2G17705.1); similar to hypothetical protein MtrDRAFT_AC152348g2v1 [Medicago truncatula] (GB:ABE86174.1); similar to Os01g0833400 [Oryza sativa (japonica cultivar-group)] (GB:NP_001044712.1); similar to Os05g0466700 [Oryza sativa (japonica cultivar-group)] (GB:NP_001055787.1)
At4g08040	1,669261657	0	0	0	ACS11 (1-Amino-cyclopropane-1-carboxylate synthase 11); 1-aminocyclopropane-1-carboxylate synthase
At4g08510	1,561184374	0	0	0	similar to unknown protein [Arabidopsis thaliana] (TAIR:AT1G36990.1); similar to Os04g0448200 [Oryza sativa (japonica cultivar-group)] (GB:NP_001052921.1); similar to OSJNBa0064H22.9 [Oryza sativa (japonica cultivar-group)] (GB:CAE01568.2); similar to Leishmania major strain Friedlin proteophosphoglycan ppg4 [Leishmania major strain Friedlin] (GB:XP_843162.1)
At4g07400	1,741220047	0	0	0	VFB3 (VIER F-BOX PROTEINE 3); ubiquitin-protein ligase
At4g05050	5,418444262	0	0	0	UBQ11 (UBIQUITIN 11); protein binding
At4g05095	4,881469858	0	0	0	similar to unknown protein [Arabidopsis thaliana] (TAIR:AT4G04650.1); similar to putative AP endonuclease/reverse transcriptase [Brassica napus] (GB:AAM82604.1); contains domain REVERSE TRANSCRIPTASES (PTHR19446); contains domain SUBFAMILY NOT NAMED (PTHR19446:SF21)
At4g05180	1,517404863	0	0	0	PSBQ/PSBQ-2 (photosystem II subunit Q-2); calcium ion binding
At4g05590	0	-4,369823656	0	0	similar to unknown protein [Arabidopsis thaliana] (TAIR:AT4G22310.1); similar to Protein of unknown function UPF0041 [Medicago truncatula] (GB:ABD28486.1); contains InterPro domain Protein of unknown function UPF0041; (InterPro:IPR005336)
At4g04190	1,67675398	0	0	0	similar to OSJNBa0073L04.1 [Oryza sativa (japonica cultivar-group)] (GB:CAD40662.1); similar to Os04g0410300 [Oryza sativa (japonica cultivar-group)] (GB:NP_001052728.1); similar to hypothetical protein [Oryza sativa (japonica cultivar-group)] (GB:BAD72222.1)
At4g04450	2,387672557	0	0	0	WRKY42 (WRKY DNA-binding protein 42); transcription factor
At4g04620	2,39924778	0	0	0	ATG8B (AUTOPHAGY 8B); microtubule binding
At4g04990	1,498660708	0	0	0	similar to unknown protein [Arabidopsis thaliana] (TAIR:AT1G61260.1); similar to fiber expressed protein [Gossypium hirsutum] (GB:AAY85179.1); contains InterPro domain Protein of unknown function DUF761, plant; (InterPro:IPR008480)
At4g03420	1,540977635	0	0	0	similar to unknown protein [Arabidopsis thaliana] (TAIR:AT1G03610.1); similar to hypothetical protein [Oryza sativa (japonica cultivar-group)] (GB:AAO39871.1); similar to Os10g0494000 [Oryza sativa (japonica cultivar-group)] (GB:NP_001064942.1); similar to hypothetical protein [Oryza sativa (japonica cultivar-group)] (GB:AAP46235.1); contains InterPro domain Protein of unknown function DUF789; (I…
At4g03570	2,859410827	0	0	0	similar to unknown protein [Arabidopsis thaliana] (TAIR:AT4G03590.1); contains InterPro domain Arabidopsis thaliana cystatin-related protein; (InterPro:IPR006525)
At4g02560	1,530625569	0	0	0	LD (LUMINIDEPENDENS); transcription factor
At4g01590	2,909529339	0	0	0	similar to unknown protein [Arabidopsis thaliana] (TAIR:AT4G35680.1); similar to Calcium-binding EF-hand [Medicago truncatula] (GB:ABE94451.1); similar to Os07g0611600 [Oryza sativa (japonica cultivar-group)] (GB:NP_001060249.1)
At3g63120	0	-3,190600342	0	0	CYCP1;1 (cyclin p1;1); cyclin-dependent protein kinase
At3g63170	1,512212449	0	0	0	similar to unknown protein [Arabidopsis thaliana] (TAIR:AT2G26310.1); similar to putative chalcone isomerase [Lycopersicon esculentum] (GB:AAQ55182.1); similar to Os07g0571600 [Oryza sativa (japonica cultivar-group)] (GB:NP_001060052.1)
At3g63290	1,627207548	0	0	0	similar to unknown protein [Arabidopsis thaliana] (TAIR:AT4G13400.1); similar to conserved hypothetical protein [Medicago truncatula] (GB:ABE80295.1); contains domain no description (G3D.3.50.60.10); contains domain Clavaminate synthase-like (SSF51197); contains domain FE(II)/ ASCORBATE OXIDASE SUPERFAMILY (PTHR10209)
At3g63410	1,793683351	0	0	0	POLGAMMA1 (polymerase gamma 1); DNA binding / DNA-directed DNA polymerase
At3g62690	3,84705786	0	0	0	ATL5 (Arabidopsis T?xicos en Levadura 5); protein binding / zinc ion binding
At3g62140	2,051519414	-3,710670615	0	-4,206972809	similar to Os01g0321800 [Oryza sativa (japonica cultivar-group)] (GB:NP_001042892.1); similar to hypothetical protein LOC334752 [Danio rerio] (GB:NP_956218.1); contains domain SUBFAMILY NOT NAMED (PTHR13495:SF3); contains domain FAMILY NOT NAMED (PTHR13495)
At3g61040	2,785729321	0	0	0	CYP76C7 (cytochrome P450, family 76, subfamily C, polypeptide 7); oxygen binding
At3g61480	2,436647388	0	0	0	similar to unknown protein [Arabidopsis thaliana] (TAIR:AT5G28350.2); similar to unknown protein [Oryza sativa (japonica cultivar-group)] (GB:BAD19204.1); similar to Os02g0786000 [Oryza sativa (japonica cultivar-group)] (GB:NP_001048332.1); similar to WD40-like [Medicago truncatula] (GB:ABD28704.1); contains InterPro domain Protein of unknown function DUF1339; (InterPro:IPR009771); contains Inter…
At3g61880	1,612662922	0	0	0	CYP78A9 (CYTOCHROME P450 78A9); oxygen binding
At3g60390	1,516375501	0	0	0	HAT3 (homeobox-leucine zipper protein 3); transcription factor
At3g60450	1,63703899	0	0	0	similar to unknown protein [Arabidopsis thaliana] (TAIR:AT3G60440.1); similar to pRIB5 protein [Ribes nigrum] (GB:CAA07566.1); contains InterPro domain Phosphoglycerate mutase; (InterPro:IPR013078); contains InterPro domain PRIB5; (InterPro:IPR012398)
At3g60470	0	-3,520454931	0	0	similar to unknown protein [Arabidopsis thaliana] (TAIR:AT2G44930.1); similar to Plant protein of unknown function [Medicago truncatula] (GB:ABE78531.1); contains InterPro domain Protein of unknown function DUF247, plant; (InterPro:IPR004158)
At3g60890	1,924143698	0	0	0	similar to unknown protein [Arabidopsis thaliana] (TAIR:AT2G45450.1); similar to Os09g0520500 [Oryza sativa (japonica cultivar-group)] (GB:NP_001063700.1)
At3g60940	1,96360686	0	0	0	similar to unknown protein [Arabidopsis thaliana] (TAIR:AT3G61028.1); similar to Os12g0162900 [Oryza sativa (japonica cultivar-group)] (GB:NP_001066226.1); similar to Os07g0637200 [Oryza sativa (japonica cultivar-group)] (GB:NP_001060400.1); similar to expressed protein [Oryza sativa (japonica cultivar-group)] (GB:ABF96170.1); contains InterPro domain Protein of unknown function DUF537; (InterPro…
At3g59760	0	-3,070736602	0	0	OASC (O-ACETYLSERINE (THIOL) LYASE ISOFORM C); cysteine synthase
At3g59780	1,872703186	0	0	0	similar to unknown protein [Arabidopsis thaliana] (TAIR:AT5G23060.1); similar to unknown protein [Oryza sativa (japonica cultivar-group)] (GB:BAD82172.1); similar to Os01g0896500 [Oryza sativa (japonica cultivar-group)] (GB:NP_001045081.1); contains domain Rhodanese/Cell cycle control phosphatase (SSF52821)
At3g58050	2,582272708	0	0	0	similar to unknown protein [Arabidopsis thaliana] (TAIR:AT2G41960.1); similar to Os03g0226600 [Oryza sativa (japonica cultivar-group)] (GB:NP_001049440.1); similar to Os10g0105400 [Oryza sativa (japonica cultivar-group)] (GB:NP_001064024.1); similar to Unknown protein [Oryza sativa (japonica cultivar-group)] (GB:AAK00428.2)
At3g58790	3,75978702	0	0	0	GAUT15 (Galacturonosyltransferase 15); polygalacturonate 4-alpha-galacturonosyltransferase/ transferase, transferring glycosyl groups / transferase, transferring hexosyl groups
At3g57100	1,567333215	0	0	0	similar to unknown protein [Arabidopsis thaliana] (TAIR:AT4G34320.1); similar to Protein of unknown function DUF677 [Medicago truncatula] (GB:ABE78510.1); contains InterPro domain Protein of unknown function DUF677; (InterPro:IPR007749)
At3g57110	2,802703291	0	0	0	similar to unknown protein [Arabidopsis thaliana] (TAIR:AT5G60370.1); similar to hypothetical protein SDM1_4t00014 [Solanum demissum] (GB:AAT40552.2)
At3g57410	3,993980831	0	0	0	VLN3 (VILLIN 3); actin binding
At3g57785	2,322083662	0	0	0	similar to unknown protein [Arabidopsis thaliana] (TAIR:AT2G42310.1); similar to Os09g0487500 [Oryza sativa (japonica cultivar-group)] (GB:NP_001063525.1); similar to BAC19.9 [Lycopersicon esculentum] (GB:AAG01124.1)
At3g57870	0	-3,589943982	0	0	AHUS5 (EMBRYO DEFECTIVE 1637); ubiquitin-protein ligase
At3g57940	1,698699127	0	0	0	similar to unknown protein [Arabidopsis thaliana] (TAIR:AT1G10490.1); similar to N-acetyltransferase 10 [Danio rerio] (GB:NP_956938.1); similar to DEAD/DEAH box helicase, N-terminal [Medicago truncatula] (GB:ABE87709.1); similar to PREDICTED: similar to N-acetyltransferase-like protein isoform 9 [Bos taurus] (GB:XP_881645.1); contains InterPro domain Protein of unknown function DUF699, ATPase put…
At3g55030	1,531017019	0	0	0	PGPS2 (phosphatidylglycerolphosphate synthase 2); CDP-alcohol phosphatidyltransferase/ CDP-diacylglycerol-glycerol-3-phosphate 3-phosphatidyltransferase
At3g55830	0	-3,555706058	0	0	EPC1 (ECTOPICALLY PARTING CELLS); transferase, transferring glycosyl groups
At3g55880	1,804865855	0	0	0	similar to unknown protein [Arabidopsis thaliana] (TAIR:AT2G40095.1); similar to Os03g0123800 [Oryza sativa (japonica cultivar-group)] (GB:NP_001048807.1); similar to unknown protein [Oryza sativa (japonica cultivar-group)] (GB:AAL58121.1); similar to Os01g0647700 [Oryza sativa (japonica cultivar-group)] (GB:NP_001043711.1); contains domain ALPHA/BETA HYDROLASE RELATED (PTHR10992:SF2); contains d…
At3g54100	4,664798803	0	0	0	similar to unknown protein [Arabidopsis thaliana] (TAIR:AT2G37980.1); similar to unknown protein [Arabidopsis thaliana] (TAIR:AT5G01100.1); similar to Os09g0442900 [Oryza sativa (japonica cultivar-group)] (GB:NP_001063294.1); similar to Os05g0451900 [Oryza sativa (japonica cultivar-group)] (GB:NP_001055708.1); similar to putative axi 1 [Oryza sativa (japonica cultivar-group)] (GB:BAD82651.1); con…
At3g53140	1,968283554	0	0	0	LUT1 (LUTEIN DEFICIENT 1); oxygen binding
At3g53420	0	-3,766618218	0	2,425835766	PIP2A (plasma membrane intrinsic protein 2;1)
At3g52690	1,874185889	0	0	0	similar to F-box family protein [Arabidopsis thaliana] (TAIR:AT3G52680.1); similar to Cyclin-like F-box; FBD [Medicago truncatula] (GB:ABE92019.1); contains InterPro domain FBD-like; (InterPro:IPR006566); contains InterPro domain FBD; (InterPro:IPR013596); contains InterPro domain Leucine-rich repeat 2; (InterPro:IPR013101)
At3g52780	1,568365767	0	0	0	ATPAP20/PAP20; acid phosphatase/ protein serine/threonine phosphatase
At3g52880	2,246349279	0	0	0	ATMDAR1 (MONODEHYDROASCORBATE REDUCTASE 1); monodehydroascorbate reductase (NADH)
At3g51100	2,053728822	0	0	0	similar to Os06g0713900 [Oryza sativa (japonica cultivar-group)] (GB:NP_001058569.1); similar to unknown protein [Oryza sativa (japonica cultivar-group)] (GB:BAD54105.1)
At3g50760	1,55378634	0	0	0	GATL2 (Galacturonosyltransferase-like 2); polygalacturonate 4-alpha-galacturonosyltransferase/ transferase, transferring glycosyl groups / transferase, transferring hexosyl groups
At3g49200	1,820732976	0	0	0	similar to unknown protein [Arabidopsis thaliana] (TAIR:AT3G49210.1); similar to condensation domain-containing protein [Arabidopsis thaliana] (TAIR:AT3G49190.1); similar to Protein of unknown function DUF1298 [Medicago truncatula] (GB:ABE82755.1); contains InterPro domain Protein of unknown function UPF0089; (InterPro:IPR004255); contains InterPro domain Protein of unknown function DUF1298; (Int…
At3g48260	1,936116604	0	0	0	WNK3 (Arabidopsis WNK kinase 3); kinase
At3g48630	1,717371772	0	0	0	similar to unknown protein [Arabidopsis thaliana] (TAIR:AT3G44150.1); similar to expp1 protein precursor [Solanum tuberosum] (GB:CAJ77501.1); contains domain FAMILY NOT NAMED (PTHR21454); contains domain SUBFAMILY NOT NAMED (PTHR21454:SF1)
At3g44330	4,515780538	0	0	0	similar to PREDICTED: similar to nicalin [Tribolium castaneum] (GB:XP_971811.1); similar to Os08g0102100 [Oryza sativa (japonica cultivar-group)] (GB:NP_001060766.1); contains InterPro domain Nicastrin; (InterPro:IPR008710)
At3g30775	0	-3,230869227	0	0	ERD5 (EARLY RESPONSIVE TO DEHYDRATION 5, PROLINE OXIDASE); proline dehydrogenase
At3g27470	1,671714731	0	0	0	similar to unknown protein [Arabidopsis thaliana] (TAIR:AT1G67850.2); similar to Protein of unknown function DUF707 [Medicago truncatula] (GB:ABE91787.1); contains InterPro domain Protein of unknown function DUF707; (InterPro:IPR007877)
At3g26570	1,664323802	0	0	0	PHT2;1 (phosphate transporter 2;1)
At3g25740	2,124321593	0	0	0	MAP1B (METHIONINE AMINOPEPTIDASE 1C); metalloexopeptidase
At3g25800	1,986750752	0	0	0	PDF1 (65 KDA REGULATORY SUBUNIT OF PROTEIN PHOSPHATASE 2A); protein phosphatase type 2A regulator
At3g25805	1,901891066	0	0	0	similar to Os04g0462300 [Oryza sativa (japonica cultivar-group)] (GB:NP_001053001.1); similar to B1358B12.10 [Oryza sativa (japonica cultivar-group)] (GB:CAE76001.1)
At3g24500	1,911930045	0	0	0	ATMBF1C/MBF1C (MULTIPROTEIN BRIDGING FACTOR 1C); DNA binding / transcription coactivator/ transcription factor
At3g23295	1,788534225	0	0	0	similar to unknown protein [Arabidopsis thaliana] (TAIR:AT2G31160.1); similar to Ribulose bisphosphate carboxylase, large chain [Medicago truncatula] (GB:ABE90860.1); contains InterPro domain Protein of unknown function DUF640; (InterPro:IPR006936)
At3g22360	4,984703762	0	0	0	AOX1B (alternative oxidase 1B); alternative oxidase
At3g21550	0	-3,117743384	-2,122167771	0	similar to unknown protein [Arabidopsis thaliana] (TAIR:AT3G21520.1); similar to Os07g0645300 [Oryza sativa (japonica cultivar-group)] (GB:NP_001060454.1); similar to Os03g0370400 [Oryza sativa (japonica cultivar-group)] (GB:NP_001050198.1); similar to unknown protein [Oryza sativa (japonica cultivar-group)] (GB:AAU10653.1); contains InterPro domain Protein of unknown function DUF679; (InterPro:I…
At3g20310	1,872554021	0	0	0	ERF7 (ETHYLINE RESPONSE FACTOR7); DNA binding / protein binding / transcription factor/ transcriptional repressor
At3g20950	1,572709647	0	0	0	CYP705A32 (cytochrome P450, family 705, subfamily A, polypeptide 32); oxygen binding
At3g19930	1,889053398	0	0	0	STP4 (SUGAR TRANSPORTER 4); carbohydrate transporter/ sugar porter
At3g18290	1,897457823	0	0	0	EMB2454 (EMBRYO DEFECTIVE 2454); protein binding / zinc ion binding
At3g16110	1,825003334	0	0	0	ATPDIL1-6 (PDI-LIKE 1-6); thiol-disulfide exchange intermediate
At3g16670	10,31960011	0	0	0	similar to unknown protein [Arabidopsis thaliana] (TAIR:AT3G16660.1); similar to Phylloplanin precursor (T-phylloplanin) (GB:Q56S59)
At3g15530	1,695460929	0	0	0	similar to unknown protein [Arabidopsis thaliana] (TAIR:AT5G54400.1); similar to conserved hypothetical protein [Chloroflexus aurantiacus J-10-fl] (GB:ZP_00766604.1); contains InterPro domain SAM (and some other nucleotide) binding motif; (InterPro:IPR000051); contains InterPro domain Methyltransferase type 11; (InterPro:IPR013216); contains InterPro domain Generic methyltransferase; (InterPro:IP…
At3g14550	1,512075788	0	0	0	GGPS3 (GERANYLGERANYL PYROPHOSPHATE SYNTHASE 3); farnesyltranstransferase
At3g13062	1,778924576	0	0	0	similar to unknown protein [Arabidopsis thaliana] (TAIR:AT1G55960.1); similar to Lipid-binding START [Medicago truncatula] (GB:ABE91086.1); contains InterPro domain Lipid-binding START; (InterPro:IPR002913)
At3g13730	2,591181381	0	0	0	CYP90D1 (CYTOCHROME P450, FAMILY 90, SUBFAMILY D, POLYPEPTIDE 1); oxidoreductase, acting on paired donors, with incorporation or reduction of molecular oxygen, NADH or NADPH as one donor, and incorporation of one atom of oxygen / oxygen binding
At3g12010	1,56188178	0	0	0	similar to Colon cancer-associated protein Mic1-like containing protein, expressed [Oryza sativa (japonica cultivar-group)] (GB:ABB47549.2); similar to Colon cancer-associated protein Mic1-like containing protein, expressed [Oryza sativa (japonica cultivar-group)] (GB:ABB47548.2); similar to Putative Mic1 homolog [Oryza sativa (japonica cultivar-group)] (GB:AAK50423.1); contains InterPro domain C…
At3g12450	6,962004304	0	0	0	similar to unknown protein [Arabidopsis thaliana] (TAIR:AT3G12460.1); similar to Os01g0737600 [Oryza sativa (japonica cultivar-group)] (GB:NP_001044181.1); similar to hypothetical protein [Oryza sativa (japonica cultivar-group)] (GB:BAD87021.1); similar to Os07g0112400 [Oryza sativa (japonica cultivar-group)] (GB:NP_001058743.1); contains InterPro domain Polynucleotidyl transferase, Ribonuclease …
At3g11850	1,694953653	0	0	0	similar to unknown protein [Arabidopsis thaliana] (TAIR:AT5G06560.1); similar to expressed protein [Oryza sativa (japonica cultivar-group)] (GB:ABA98276.1); similar to Os11g0575900 [Oryza sativa (japonica cultivar-group)] (GB:NP_001068136.1); similar to Os03g0650800 [Oryza sativa (japonica cultivar-group)] (GB:NP_001050787.1); contains InterPro domain Protein of unknown function DUF593; (InterPro…
At3g10150	1,736216499	0	0	0	ATPAP16/PAP16 (purple acid phosphatase 16); acid phosphatase/ protein serine/threonine phosphatase
At3g10500	1,904984191	0	0	0	ANAC053 (Arabidopsis NAC domain containing protein 53); transcription factor
At3g10570	1,689466286	0	0	0	CYP77A6 (cytochrome P450, family 77, subfamily A, polypeptide 6); oxygen binding
At3g10880	2,47201566	0	0	0	similar to unknown protein [Arabidopsis thaliana] (TAIR:AT5G05180.1); similar to Os05g0168800 [Oryza sativa (japonica cultivar-group)] (GB:NP_001054757.1); similar to tRNA-binding arm [Medicago truncatula] (GB:ABE94140.1); contains InterPro domain Protein kinase PKN/PRK1, effector; (InterPro:IPR011072)
At3g09180	1,504813597	0	0	0	similar to Os01g0263500 [Oryza sativa (japonica cultivar-group)] (GB:NP_001042658.1); contains domain SUBFAMILY NOT NAMED (PTHR13130:SF1); contains domain FAMILY NOT NAMED (PTHR13130)
At3g09260	1,87367225	-3,506689862	0	0	PYK10 (phosphate starvation-response 3.1); hydrolase, hydrolyzing O-glycosyl compounds
At3g09840	0	1,752125521	0	0	CDC48 (CELL DIVISION CYCLE 48); ATPase
At3g08030	2,585788041	0	0	0	similar to unknown protein [Arabidopsis thaliana] (TAIR:AT2G41800.1); similar to Os03g0807700 [Oryza sativa (japonica cultivar-group)] (GB:NP_001051644.1); similar to unknown [Ricinus communis] (GB:CAB02653.1); contains InterPro domain Galactose-binding like; (InterPro:IPR008979); contains InterPro domain Protein of unknown function DUF642; (InterPro:IPR006946)
At3g08510	2,135316984	0	0	0	ATPLC2 (PHOSPHOLIPASE C 2); phospholipase C
At3g08580	0	-2,955864491	0	0	AAC1 (ADP/ATP CARRIER 1); binding
At3g08720	2,599732369	0	0	0	ATPK19/ATPK2 (ARABIDOPSIS THALIANA SERINE/THREONINE PROTEIN KINASE 19, ARABIDOPSIS THALIANA SERINE/THREONINE PROTEIN KINASE 2); kinase
At3g07470	7,370243461	0	0	0	similar to unknown protein [Arabidopsis thaliana] (TAIR:AT3G07460.1); similar to hypothetical protein [Nicotiana tabacum] (GB:CAI84656.1); contains InterPro domain Protein of unknown function DUF538; (InterPro:IPR007493)
At3g07650	2,320292606	0	0	0	COL9 (CONSTANS-LIKE 9); transcription factor/ zinc ion binding
At3g04340	2,416384647	0	0	0	EMB2458 (EMBRYO DEFECTIVE 2458); ATPase
At3g03120	1,691066218	0	0	0	ATARFB1C (ADP-ribosylation factor B1C); GTP binding
At3g03630	0	-3,079929594	0	0	CS26 (cysteine synthase 26); cysteine synthase
At3g03870	2,049321377	0	0	0	similar to unknown protein [Arabidopsis thaliana] (TAIR:AT5G18130.2); similar to hypothetical protein MtrDRAFT_AC156827g15v1 [Medicago truncatula] (GB:ABE86405.1)
At3g03130	1,612260345	0	0	0	similar to unknown protein [Arabidopsis thaliana] (TAIR:AT5G17160.1); similar to hypothetical protein MtrDRAFT_AC144806g2v1 [Medicago truncatula] (GB:ABE91887.1)
At3g03150	1,636346316	0	0	0	similar to unknown protein [Arabidopsis thaliana] (TAIR:AT5G17165.1); similar to seed specific protein Bn15D1B [Brassica napus] (GB:AAP37967.1)
At3g03650	1,81717931	0	0	0	EDA5 (embryo sac development arrest 5); catalytic
At3g03700	2,543676747	0	0	0	similar to unknown protein [Arabidopsis thaliana] (TAIR:AT3G04440.1); similar to Protein of unknown function DUF580 [Medicago truncatula] (GB:ABE92417.1); contains InterPro domain Protein of unknown function DUF580; (InterPro:IPR007603)
At3g01130	0	-3,236154972	0	0	similar to unknown protein [Arabidopsis thaliana] (TAIR:AT5G15320.1); similar to conserved hypothetical protein [Medicago truncatula] (GB:ABE79949.1)
At3g01670	1,795716506	0	0	0	similar to unknown protein [Arabidopsis thaliana] (TAIR:AT3G01680.1); similar to conserved hypothetical protein [Medicago truncatula] (GB:ABD32254.1)
At3g01950	0	-3,036163229	0	0	similar to unknown protein [Arabidopsis thaliana] (TAIR:AT5G14110.1); similar to conserved hypothetical protein [Medicago truncatula] (GB:ABE92575.1)
At2g47370	4,947029723	0	0	0	similar to unknown protein [Arabidopsis thaliana] (TAIR:AT2G16760.1); similar to Os03g0307400 [Oryza sativa (japonica cultivar-group)] (GB:NP_001049896.1); similar to Os10g0443000 [Oryza sativa (japonica cultivar-group)] (GB:NP_001064702.1); similar to hypothetical protein LOC_Os10g30620 [Oryza sativa (japonica cultivar-group)] (GB:AAP53978.2); contains InterPro domain Quinonprotein alcohol dehyd…
At2g46310	1,850274708	0	0	0	CRF5 (CYTOKININ RESPONSE FACTOR 5); DNA binding / transcription factor
At2g45240	1,910439607	0	0	0	MAP1A (METHIONINE AMINOPEPTIDASE 1A); methionyl aminopeptidase
At2g45870	2,4977629	0	0	0	Identical to UPF0187 protein At2g45870, chloroplast precursor [Arabidopsis Thaliana] (GB:O80832); similar to unknown protein [Arabidopsis thaliana] (TAIR:AT3G61320.1); similar to hypothetical protein MXAN_3733 [Myxococcus xanthus DK 1622] (GB:YP_631918.1); similar to Os03g0106000 [Oryza sativa (japonica cultivar-group)] (GB:NP_001048682.1); contains InterPro domain Protein of unknown function UPF…
At2g44600	1,597871009	0	0	0	similar to unknown protein [Arabidopsis thaliana] (TAIR:AT3G60200.1); similar to OSJNBb0016D16.16 [Oryza sativa (japonica cultivar-group)] (GB:CAE04325.1); similar to Os02g0689500 [Oryza sativa (japonica cultivar-group)] (GB:NP_001047784.1); similar to Os10g0567600 [Oryza sativa (japonica cultivar-group)] (GB:NP_001065435.1)
At2g43040	2,159449103	0	0	0	NPG1 (NO POLLEN GERMINATION 1); calmodulin binding
At2g42500	4,000549544	0	0	0	PP2A-4 (protein phosphatase 2A-4); protein phosphatase type 2A/ protein serine/threonine phosphatase
At2g41720	3,304552351	0	0	0	EMB2654 (EMBRYO DEFECTIVE 2654); binding
At2g40020	1,625119598	0	0	0	similar to unknown protein [Arabidopsis thaliana] (TAIR:AT1G45248.2); similar to Tropomyosin; Zinc finger, CCCH-type [Medicago truncatula] (GB:ABE88541.1); similar to PREDICTED: hypothetical protein [Rattus norve (GB:XP_001076490.1)
At2g40710	1,784121145	0	0	0	similar to HHP4 (heptahelical protein 4), receptor [Arabidopsis thaliana] (TAIR:AT4G37680.1); similar to Haemolysin-III related family protein, expressed [Oryza sativa (japonica cultivar-group)] (GB:ABF94486.1); similar to Os03g0232900 [Oryza sativa (japonica cultivar-group)] (GB:NP_001049471.1); contains InterPro domain Hly-III related proteins; (InterPro:IPR004254)
At2g40830	14,02657006	0	-1,969711829	0	RHC1A (RING-H2 finger C1A); protein binding / zinc ion binding
At2g39440	1,777365024	0	0	0	similar to unknown protein [Arabidopsis thaliana] (TAIR:AT1G61280.1); similar to hypothetical protein MtrDRAFT_AC126784g11v2 [Medicago truncatula] (GB:ABE94681.1); contains InterPro domain PIG-P; (InterPro:IPR013717)
At2g36760	18,19435435	0	0	0	UGT73C2 (UDP-glucosyl transferase 73C2); UDP-glycosyltransferase/ transferase, transferring glycosyl groups / transferase, transferring hexosyl groups
At2g36650	1,532801475	0	0	0	similar to CHUP1 (CHLOROPLAST UNUSUAL POSITIONING 1) [Arabidopsis thaliana] (TAIR:AT3G25690.1); similar to Actin-binding, actinin-type [Medicago truncatula] (GB:ABE90348.1); contains InterPro domain Proteasome activator, REGalpha subunit; (InterPro:IPR009077)
At2g36660	4,43790291	0	0	0	PAB7 (POLY(A) BINDING PROTEIN 7); RNA binding / translation initiation factor
At2g35155	1,666690568	0	0	0	similar to unknown protein [Arabidopsis thaliana] (TAIR:AT5G45030.2); similar to Os08g0407200 [Oryza sativa (japonica cultivar-group)] (GB:NP_001061775.1); similar to OSIGBa0126B18.9 [Oryza sativa (indica cultivar-group)] (GB:CAH66916.1); similar to OSJNBa0008M17.6 [Oryza sativa (japonica cultivar-group)] (GB:CAD41791.2); contains InterPro domain Peptidase, trypsin-like serine and cysteine; (Inte…
At2g34390	3,634046568	0	2,191778257	0	NIP2;1/NLM4 (NOD26-LIKE INTRINSIC PROTEIN 2;1); water channel
At2g33860	0	-3,168544607	0	0	ETT (ETTIN); transcription factor
At2g33400	1,595959364	0	0	0	similar to unknown protein [Arabidopsis thaliana] (TAIR:AT5G44040.1); similar to hypothetical protein [Plasmodium falciparum 3D7] (GB:NP_703516.1); similar to Os04g0511700 [Oryza sativa (japonica cultivar-group)] (GB:NP_001053294.1); similar to OSIGBa0157K09-H0214G12.18 [Oryza sativa (indica cultivar-group)] (GB:CAH68007.1)
At2g33855	0	-2,972760347	0	0	similar to OSIGBa0106G07.5 [Oryza sativa (indica cultivar-group)] (GB:CAH67309.1); similar to Os04g0475300 [Oryza sativa (japonica cultivar-group)] (GB:NP_001053073.1)
At2g31305	2,003604308	0	0	0	similar to hypothetical protein DDBDRAFT_0190820 [Dictyostelium discoideum AX4] (GB:XP_646558.1); similar to Os05g0270400 [Oryza sativa (japonica cultivar-group)] (GB:NP_001055058.1); contains InterPro domain Protein phosphatase inhibitor; (InterPro:IPR011107)
At2g29420	0	-3,008592156	0	0	ATGSTU7 (GLUTATHIONE S-TRANSFERASE 25); glutathione transferase
At2g28800	6,976671311	0	0	0	ALB3 (ALBINO 3); protein translocase
At2g27450	2,101861821	0	2,06632367	0	NLP1 (NITRILASE-LIKE PROTEIN 1); hydrolase, acting on carbon-nitrogen (but not peptide) bonds
At2g27730	1,533362927	0	0	0	Identical to Unknown mitochondrial protein At2g27730 [Arabidopsis Thaliana] (GB:Q9ZUX4;GB:Q8LBD1); similar to Os09g0568900 [Oryza sativa (japonica cultivar-group)] (GB:NP_001063974.1); similar to putative F1F0-ATPase inhibitor protein [Oryza sativa (japonica cultivar-group)] (GB:BAD13133.1); similar to Os08g0559000 [Oryza sativa (japonica cultivar-group)] (GB:NP_001062499.1)
At2g27510	1,558277754	0	0	0	ATFD3 (FERREDOXIN 3); electron carrier
At2g26140	4,593213641	0	0	0	FTSH4 (FtsH protease 4); ATP-dependent peptidase/ ATPase/ metallopeptidase
At2g25260	2,339177789	0	0	0	similar to unknown protein [Arabidopsis thaliana] (TAIR:AT5G25265.1); similar to unknown protein [Oryza sativa (japonica cultivar-group)] (GB:BAD72305.1); similar to Os05g0386000 [Oryza sativa (japonica cultivar-group)] (GB:NP_001055418.1); similar to Os06g0180000 [Oryza sativa (japonica cultivar-group)] (GB:NP_001056974.1)
At2g23370	1,678211022	0	0	0	similar to unknown protein [Arabidopsis thaliana] (TAIR:AT4G34090.1); similar to Hypothetical protein [Oryza sativa (japonica cultivar-group)] (GB:AAN61482.1); similar to Os03g0109700 [Oryza sativa (japonica cultivar-group)] (GB:NP_001048710.1)
At2g21950	3,269978881	0	0	0	SKIP6 (SKP1 INTERACTING PARTNER 6); ubiquitin-protein ligase
At2g20490	0	-4,24045902	0	0	EDA27/NOP10 (embryo sac development arrest 27); RNA binding
At2g20495	0	-4,12539462	0	0	similar to Os07g0458800 [Oryza sativa (japonica cultivar-group)] (GB:NP_001059571.1); similar to putative Serine/threonine-protein kinase [Oryza sativa (japonica cultivar-group)] (GB:BAC57842.1)
At2g18020	0	-3,163014332	0	0	EMB2296 (EMBRYO DEFECTIVE 2296); structural constituent of ribosome
At2g18060	2,558321916	0	0	0	VND1 (VASCULAR RELATED NAC-DOMAIN PROTEIN 1); transcription factor
At2g18915	2,899354118	0	2,39461499	0	LKP2 (LOV KELCH PROTEIN 2); ubiquitin-protein ligase
At2g16140	2,412367235	0	0	0	similar to DNA binding [Arabidopsis thaliana] (TAIR:AT3G47680.1); similar to hypothetical protein 24.t00018 [Brassica oleracea] (GB:ABD64940.1); contains InterPro domain Homeodomain-like; (InterPro:IPR009057)
At2g16850	0	-3,205517695	-2,209904559	0	PIP2;8/PIP3B (plasma membrane intrinsic protein 2;8); water channel
At2g15400	5,619094711	0	0	0	RBP36B (RNA polymerase II 36 kDa polypeptide B); DNA binding / DNA-directed RNA polymerase
At2g14450	1,68502575	0	0	0	similar to unknown protein [Arabidopsis thaliana] (TAIR:AT1G35920.1); similar to unknown protein [Arabidopsis thaliana] (TAIR:AT3G13270.1); similar to unknown protein [Arabidopsis thaliana] (TAIR:AT5G34960.1); similar to hypothetical protein 31.t00031 [Brassica oleracea] (GB:ABD65118.1); contains InterPro domain Nucleic acid-binding, OB-fold, subgroup; (InterPro:IPR012340); contains InterPro doma…
At2g14560	5,933381928	0	0	0	similar to unknown protein [Arabidopsis thaliana] (TAIR:AT1G33840.1); similar to Protein of unknown function DUF567 [Medicago truncatula] (GB:ABE88873.1); contains InterPro domain Protein of unknown function DUF567; (InterPro:IPR007612)
At2g14850	2,207041952	0	0	0	similar to unknown protein [Arabidopsis thaliana] (TAIR:AT4G33890.2); similar to hypothetical protein MA4_8L21.20 [Musa acuminata] (GB:ABF70007.1)
At2g13650	2,124063374	0	0	0	GONST1 (GOLGI NUCLEOTIDE SUGAR TRANSPORTER 1); nucleotide-sugar transporter
At2g13975	2,234757745	0	0	0	similar to unknown protein [Arabidopsis thaliana] (TAIR:AT1G43920.1); similar to GRF zinc finger containing protein [Brassica oleracea] (GB:ABD64950.1)
At2g09910	2,033788451	0	0	0	similar to ASY2, DNA binding [Arabidopsis thaliana] (TAIR:AT4G32200.1); similar to filament protein-related [Arabidopsis thaliana] (TAIR:AT4G20730.1); similar to filament protein-related [Arabidopsis thaliana] (TAIR:AT3G10100.1); similar to hypothetical protein 27.t00126 [Brassica oleracea] (GB:ABD65062.1); contains domain (Phosphotyrosine protein) phosphatases II (SSF52799)
At2g05310	1,645714738	0	0	0	similar to unknown protein [Arabidopsis thaliana] (TAIR:AT4G13500.1); similar to Os03g0595300 [Oryza sativa (japonica cultivar-group)] (GB:NP_001050596.1); similar to hypothetical protein MA4_112I10.24 [Musa acuminata] (GB:ABF70151.1)
At2g04550	1,506219091	0	0	0	IBR5 (INDOLE-3-BUTYRIC ACID RESPONSE 5); protein tyrosine/serine/threonine phosphatase
At2g03330	3,527726302	0	0	0	similar to unknown protein [Arabidopsis thaliana] (TAIR:AT3G11810.1); similar to predicted F-box and bHLH containing protein [Overexpression vector pFC12860OE] (GB:ABK41847.1); similar to Os12g0257500 [Oryza sativa (japonica cultivar-group)] (GB:NP_001066512.1)
At2g03550	1,801925417	0	0	0	similar to unknown protein [Arabidopsis thaliana] (TAIR:AT3G48690.1); similar to unknown protein [Arabidopsis thaliana] (TAIR:AT3G48700.1); similar to Esterase/lipase/thioesterase [Medicago truncatula] (GB:ABE83378.1); contains InterPro domain Esterase/lipase/thioesterase; (InterPro:IPR000379); contains InterPro domain Alpha/beta hydrolase fold-3; (InterPro:IPR013094)
At2g02390	2,972853961	0	0	0	ATGSTZ1 (GLUTATHIONE S-TRANSFERASE 18); glutathione transferase
At2g02580	0	-3,038633811	0	0	CYP71B9 (cytochrome P450, family 71, subfamily B, polypeptide 9); oxygen binding
At2g02955	2,50937398	0	0	0	MEE12 (maternal effect embryo arrest 12); zinc ion binding
At2g01150	1,696083919	0	0	0	RHA2B (RING-H2 FINGER PROTEIN 2B); protein binding / zinc ion binding
At1g80890	1,616034613	0	0	0	similar to unknown protein [Arabidopsis thaliana] (TAIR:AT1G16000.1); similar to Os12g0556400 [Oryza sativa (japonica cultivar-group)] (GB:NP_001067003.1); similar to hypothetical protein LOC_Os12g36930 [Oryza sativa (japonica cultivar-group)] (GB:ABA99557.1)
At1g79120	1,680517679	0	0	0	similar to unknown protein [Arabidopsis thaliana] (TAIR:AT5G21970.1); similar to expressed protein [Oryza sativa (japonica cultivar-group)] (GB:AAR87182.1); contains InterPro domain Protein of unknown function DUF860, plant; (InterPro:IPR008578)
At1g79670	2,790145206	0	0	0	similar to unknown protein [Arabidopsis thaliana] (TAIR:AT1G16170.1); similar to Os08g0266200 [Oryza sativa (japonica cultivar-group)] (GB:NP_001061402.1)
At1g79975	19,98451789	0	0	0	similar to Os01g0593600 [Oryza sativa (japonica cultivar-group)] (GB:NP_001043462.1); similar to hypothetical protein DDBDRAFT_0190211 [Dictyostelium discoideum AX4] (GB:XP_645912.1); contains domain SUBFAMILY NOT NAMED (PTHR12952:SF5); contains domain FAMILY NOT NAMED (PTHR12952)
At1g78870	0	-3,942797287	0	0	UBC35; ubiquitin-protein ligase
At1g75050	1,636707655	0	0	0	similar to ATLP-3 (Arabidopsis thaumatin-like protein 3) [Arabidopsis thaliana] (TAIR:AT1G75030.1); similar to SCUTL2 [Vitis vinifera] (GB:AAF06347.1); contains InterPro domain Thaumatin, pathogenesis-related; (InterPro:IPR001938)
At1g73300	9,538284266	0	0	0	SCPL2 (serine carboxypeptidase-like 2); serine carboxypeptidase
At1g72630	6,794771791	0	0	0	similar to unknown protein [Arabidopsis thaliana] (TAIR:AT1G17455.1); similar to Os11g0621500 [Oryza sativa (japonica cultivar-group)] (GB:NP_001068300.1); similar to hypothetical protein [Oryza sativa] (GB:AAD27669.1); contains InterPro domain Protein of unknown function DUF1313; (InterPro:IPR009741)
At1g71030	1,622862125	0	0	0	ATMYBL2 (Arabidopsis myb-like 2); DNA binding / transcription factor
At1g71120	5,019883695	0	0	0	GLIP6 (GDSL-motif lipase/hydrolase 6); carboxylic ester hydrolase
At1g71310	7,642844221	0	0	0	similar to unknown protein [Arabidopsis thaliana] (TAIR:AT5G47870.1); similar to Os01g0876900 [Oryza sativa (japonica cultivar-group)] (GB:NP_001044972.1); similar to SnRK1-interacting protein 1 [Hordeum vulgare subsp. vulgare] (GB:CAB97356.1)
At1g71940	6,749511198	0	0	0	similar to unknown protein [Arabidopsis thaliana] (TAIR:AT4G09580.1); similar to conserved hypothetical protein [Medicago truncatula] (GB:ABE85136.1); similar to Os03g0703900 [Oryza sativa (japonica cultivar-group)] (GB:NP_001051019.1); contains domain UNCHARACTERIZED (PTHR12677)
At1g70320	1,980606863	0	0	0	UPL2 (UBIQUITIN-PROTEIN LIGASE 2); ubiquitin-protein ligase
At1g68310	7,482011205	0	0	0	Identical to UPF0195 protein At1g68310 [Arabidopsis Thaliana] (GB:Q9C9G6); similar to unknown protein [Arabidopsis thaliana] (TAIR:AT3G50845.1); similar to UPF0195 protein At3g09380 (GB:Q9SR25); similar to OSJNBa0006A01.22 [Oryza sativa (japonica cultivar-group)] (GB:CAE05476.1); similar to Os04g0595200 [Oryza sativa (japonica cultivar-group)] (GB:NP_001053732.1); contains InterPro domain Protein…
At1g68460	1,825845799	0	0	0	ATIPT1 (ISOPENTENYLTRANSFERASE 1); adenylate dimethylallyltransferase
At1g66140	3,669679545	0	0	0	ZFP4 (ZINC FINGER PROTEIN 4); nucleic acid binding / transcription factor/ zinc ion binding
At1g66340	3,486449343	0	0	0	ETR1 (ETHYLENE RESPONSE 1); two-component response regulator
At1g66170	1,627772534	0	0	0	MMD1 (MALE MEIOCYTE DEATH 1); DNA binding
At1g65300	7,647663257	0	0	0	PHE2 (PHERES2); DNA binding / transcription factor
At1g65390	14,3636706	2,531897845	0	0	ATPP2-A5; transmembrane receptor
At1g64650	1,548429537	0	0	0	similar to unknown protein [Arabidopsis thaliana] (TAIR:AT4G27720.1); similar to unknown protein [Arabidopsis thaliana] (TAIR:AT3G49310.1); similar to Os10g0519600 [Oryza sativa (japonica cultivar-group)] (GB:NP_001065080.1); similar to Os03g0114800 [Oryza sativa (japonica cultivar-group)] (GB:NP_001048746.1); similar to Major Facilitator Superfamily protein, expressed [Oryza sativa (japonica cul…
At1g63180	2,19762796	0	0	0	UGE3 (UDP-D-glucose/UDP-D-galactose 4-epimerase 3); UDP-glucose 4-epimerase/ protein dimerization
At1g63420	2,244611953	0	0	0	similar to unknown protein [Arabidopsis thaliana] (TAIR:AT3G48980.1); similar to unknown protein [Arabidopsis thaliana] (TAIR:AT5G23850.1); similar to OSIGBa0159I10.7 [Oryza sativa (indica cultivar-group)] (GB:CAH67462.1); similar to Os02g0642700 [Oryza sativa (japonica cultivar-group)] (GB:NP_001047557.1); similar to Lipopolysaccharide-modifying protein [Medicago truncatula] (GB:ABD33425.1); con…
At1g63720	1,94691825	0	0	0	similar to hydroxyproline-rich glycoprotein family protein [Arabidopsis thaliana] (TAIR:AT4G25620.1); similar to unknown [Thellun (GB:ABJ98061.1)
At1g63810	3,852921171	0	0	0	similar to Nrap protein, expressed [Oryza sativa (japonica cultivar-group)] (GB:ABA95899.2); similar to Nrap protein, expressed [Oryza sativa (japonica cultivar-group)] (GB:ABA95898.2); contains InterPro domain Nrap protein; (InterPro:IPR005554)
At1g61800	1,635815884	0	0	0	GPT2 (glucose-6-phosphate/phosphate translocator 2); antiporter/ glucose-6-phosphate transporter
At1g61900	9,125602681	0	0	0	Identical to Uncharacterized GPI-anchored protein At1g61900 precursor [Arabidopsis Thaliana] (GB:Q8GUI4;GB:O80696;GB:Q3ECK6); similar to unknown protein [Arabidopsis thaliana] (TAIR:AT2G30700.1); similar to conserved hypothetical protein [Medicago truncatula] (GB:ABE83923.1)
At1g60710	2,446604941	0	0	0	ATB2; oxidoreductase
At1g59870	1,849370102	0	0	0	PDR8/PEN3 (PLEIOTROPIC DRUG RESISTANCE8); ATPase, coupled to transmembrane movement of substances
At1g59580	2,184529393	0	0	0	ATMPK2 (MITOGEN-ACTIVATED PROTEIN KINASE HOMOLOG 2); MAP kinase/ kinase
At1g58470	2,032421248	0	0	0	ATRBP1 (RNA-BINDING PROTEIN 1); RNA binding
At1g55340	1,595131559	-3,958422767	-2,326381521	0	similar to unknown protein [Arabidopsis thaliana] (TAIR:AT3G03880.1); similar to unknown protein [Oryza sativa (japonica cultivar-group)] (GB:AAV67822.1); similar to Os03g0807200 [Oryza sativa (japonica cultivar-group)] (GB:NP_001051641.1); contains InterPro domain Protein of unknown function DUF1639; (InterPro:IPR012438)
At1g55800	5,685944507	0	0	0	similar to ATP binding / phenylalanine-tRNA ligase [Arabidopsis thaliana] (TAIR:AT1G55790.1); similar to unnamed protein product; gene_id:MDA7.10 pir
At1g54740	3,969279599	0	0	0	similar to unknown protein [Arabidopsis thaliana] (TAIR:AT1G22110.1); similar to hypothetical protein [Oryza sativa (japonica cultivar-group)] (GB:BAD28434.1)
At1g53300	3,181755056	0	0	0	TTL1 (TETRATRICOPETIDE-REPEAT THIOREDOXIN-LIKE 1); binding
At1g53705	2,671319434	0	0	0	similar to unknown protein [Arabidopsis thaliana] (TAIR:AT3G29750.1); contains InterPro domain Peptidase aspartic, catalytic; (InterPro:IPR009007)
At1g52240	1,819535269	0	0	0	ATROPGEF11/ROPGEF11 (KINASE PARTNER PROTEIN-LIKE); Rho guanyl-nucleotide exchange factor
At1g52530	12,74380035	0	0	0	similar to Hus1-like protein [Medicago truncatula] (GB:ABE90135.1); contains InterPro domain Hus1-like protein; (InterPro:IPR007150)
At1g51250	2,002317863	0	0	0	similar to unknown protein [Arabidopsis thaliana] (TAIR:AT1G51240.1); contains InterPro domain Plant self-incompatibility S1; (InterPro:IPR010264)
At1g50900	9,435850922	0	0	0	similar to unnamed protein product [Ostreococcus tauri] (GB:CAL57548.1); similar to Os07g0520800 [Oryza sativa (japonica cultivar-group)] (GB:NP_001059804.1); contains InterPro domain Ankyrin; (InterPro:IPR002110)
At1g48180	1,613778727	0	0	0	similar to unknown protein [Arabidopsis thaliana] (TAIR:AT1G51670.1); contains domain Cysteine proteinases (SSF54001)
At1g47720	1,617178876	0	0	0	OSB1 (ORGANELLAR SINGLE-STRANDED); single-stranded DNA binding
At1g47750	2,586516906	0	0	0	EMB1025 (EMBRYO DEFECTIVE 1025); binding
At1g47970	1,655030527	0	0	0	similar to unknown protein [Arabidopsis thaliana] (TAIR:AT3G17160.1); similar to conserved hypothetical protein [Bacillus weihenstephanensis KBAB4] (GB:ZP_01184818.1); similar to Os01g0332900 [Oryza sativa (japonica cultivar-group)] (GB:NP_001042934.1)
At1g45160	2,116132055	0	0	0	similar to IRE (INCOMPLETE ROOT HAIR ELONGATION), kinase [Arabidopsis thaliana] (TAIR:AT5G62310.1); similar to protein kinase, putative [Arabidopsis thaliana] (TAIR:AT3G17850.1); similar to nodule-specific IRE-like protein [Medicago truncatula] (GB:AAX11214.1); similar to Os03g0711800 [Oryza sativa (japonica cultivar-group)] (GB:NP_001051060.1); similar to putative protein kinase [Oryza sativa] (…
At1g45976	1,578512205	0	0	0	SBP1 (S-RIBONUCLEASE BINDING PROTEIN 1); protein binding / zinc ion binding
At1g44110	1,684533227	0	0	0	CYCA1;1 (CYCLIN A1;1); cyclin-dependent protein kinase regulator
At1g42480	1,678065028	0	0	0	similar to Saposin B [Medicago truncatula] (GB:ABE83256.1); contains InterPro domain Endoplasmic reticulum targeting sequence; (InterPro:IPR000886)
At1g42440	2,281648857	0	0	0	similar to unknown protein [Arabidopsis thaliana] (TAIR:AT1G06720.1); similar to Os11g0298400 [Oryza sativa (japonica cultivar-group)] (GB:NP_001067728.1); similar to PREDICTED: TSR1, 20S rRNA accumulation, homolog [Gallus gallus] (GB:XP_001234320.1); contains InterPro domain AARP2CN; (InterPro:IPR012948); contains InterPro domain Protein of unknown function DUF663; (InterPro:IPR007034)
At1g42560	0	-3,703469798	0	0	ATMLO9/MLO9 (MILDEW RESISTANCE LOCUS O 9); calmodulin binding
At1g42970	1,711849697	0	0	0	GAPB (GLYCERALDEHYDE-3-PHOSPHATE DEHYDROGENASE B SUBUNIT); glyceraldehyde-3-phosphate dehydrogenase
At1g35670	1,921833136	0	0	0	ATCDPK2 (CALCIUM-DEPENDENT PROTEIN KINASE 2); calcium- and calmodulin-dependent protein kinase/ kinase
At1g34590	0	-3,467319155	0	0	similar to unknown protein [Arabidopsis thaliana] (TAIR:AT4G06603.1); similar to unknown protein [Arabidopsis thaliana] (TAIR:AT1G40133.1); similar to unknown protein [Arabidopsis thaliana] (TAIR:AT3G60930.1); similar to hypothetical protein 27.t00126 [Brassica oleracea] (GB:ABD65062.1)
At1g30480	1,708120127	0	0	0	DRT111 (DNA-damage-repair/toleration protein 111); nucleic acid binding / nucleotide binding
At1g29980	1,501560209	0	0	0	similar to unknown protein [Arabidopsis thaliana] (TAIR:AT2G34510.1); similar to unknown [Ricinus communis] (GB:CAB02653.1); similar to Os01g0756600 [Oryza sativa (japonica cultivar-group)] (GB:NP_001044289.1); similar to Os01g0531400 [Oryza sativa (japonica cultivar-group)] (GB:NP_001043243.1); contains InterPro domain Galactose-binding like; (InterPro:IPR008979); contains InterPro domain Protei…
At1g28220	2,26926222	0	0	0	ATPUP3 (Arabidopsis thaliana purine permease 3); purine transporter
At1g27850	0	-3,150937811	0	0	similar to proline-rich family protein [Arabidopsis thaliana] (TAIR:AT3G09000.1); similar to expressed protein [Oryza sativa (japonica cultivar-group)] (GB:ABG21939.1)
At1g26600	2,597686514	0	0	0	CLE9 (CLAVATA3/ESR-RELATED 9); receptor binding
At1g24400	0	-4,875987345	0	0	LHT2 (LYSINE HISTIDINE TRANSPORTER 2); amino acid permease
At1g23380	2,75335587	0	0	0	KNAT6 (Knotted-like Arabidopsis thaliana 6); DNA binding / transcription factor
At1g22010	1,63436386	0	0	0	contains InterPro domain Polynucleotidyl transferase, Ribonuclease H fold; (InterPro:IPR012337)
At1g20890	5,023050098	0	0	0	similar to unknown protein [Arabidopsis thaliana] (TAIR:AT1G76480.1); similar to Fibronectin, type III-like fold [Medicago truncatula] (GB:ABE92861.1)
At1g20225	1,759760113	0	0	0	similar to unknown protein [Arabidopsis thaliana] (TAIR:AT1G76020.1); similar to unknown [Solanum tuberosum] (GB:ABB55396.1); contains InterPro domain Thioredoxin-like fold; (InterPro:IPR012336); contains InterPro domain Thioredoxin fold; (InterPro:IPR012335)
At1g18740	1,71568197	0	0	0	similar to unknown protein [Arabidopsis thaliana] (TAIR:AT1G74450.1); similar to Protein of unknown function DUF793 [Medicago truncatula] (GB:ABE83157.1); contains InterPro domain Protein of unknown function DUF793; (InterPro:IPR008511)
At1g17060	1,692859318	0	0	0	CYP72C1 (cytochrome P450, family 72, subfamily C, polypeptide 1); oxygen binding
At1g15100	1,574643303	0	0	0	RHA2A (RING-H2 finger A2A); protein binding / zinc ion binding
At1g15730	5,278449902	0	0	0	TRFL5 (TRF-LIKE 5); DNA binding / transcription factor
At1g14345	5,384276942	0	0	0	similar to hypothetical protein 9 [Ipomoea batatas] (GB:AAV88073.1); contains domain ALDO/KETO REDUCTASE (PTHR11732); contains domain ALDO/KETO REDUCTASE RELATED/NUCLEIC ACID BINDING (PTHR11732:SF1)
At1g14590	2,956437965	0	0	0	similar to calcium-dependent protein kinase-related / CDPK-related [Arabidopsis thaliana] (TAIR:AT2G02060.1); similar to Os02g0686300 [Oryza sativa (japonica cultivar-group)] (GB:NP_001047769.1); similar to H0307D04.3 [Oryza sativa (indica cultivar-group)] (GB:CAH66858.1); contains domain (Trans)glycosidases (SSF51445); contains domain PENTATRICOPEPTIDE REPEAT-CONTAINING PROTEIN (PTHR10483)
At1g13560	4,380100025	0	0	0	AAPT1 (AMINOALCOHOLPHOSPHOTRANSFERASE 1); phosphatidyltransferase
At1g12830	1,571624291	0	0	0	similar to leucine-rich repeat family protein [Arabidopsis thaliana] (TAIR:AT3G50690.1); similar to hypothetical protein [Saimiriine herpesvirus 2] (GB:CAC84343.1); similar to orf 48 [Ateline herpesvirus 3] (GB:NP_048021.1); similar to Os04g0395700 [Oryza sativa (japonica cultivar-group)] (GB:NP_001052660.1)
At1g12780	2,040994172	0	0	0	UGE1 (UDP-D-glucose/UDP-D-galactose 4-epimerase 1); UDP-glucose 4-epimerase/ protein dimerization
At1g10130	2,19647773	0	0	0	ECA3 (ENDOPLASMIC RETICULUM-TYPE CALCIUM-TRANSPORTING ATPASE 3); calcium-transporting ATPase/ calmodulin binding
At1g10600	3,413167818	0	0	0	similar to mov34 family protein [Arabidopsis thaliana] (TAIR:AT1G48790.1); similar to Os01g0661500 [Oryza sativa (japonica cultivar-group)] (GB:NP_001043779.1); similar to ALM beta-like [Oryza sativa (japonica cultivar-group)] (GB:BAD72364.1); contains InterPro domain Mov34/MPN/PAD-1; (InterPro:IPR000555); contains InterPro domain Mov34-1; (InterPro:IPR003639)
At1g10690	2,720012838	0	0	0	similar to unknown protein [Arabidopsis thaliana] (TAIR:AT5G40460.1); similar to hypothetical protein MtrDRAFT_AC146560g4v1 [Medicago truncatula] (GB:ABE87926.1)
At1g09290	0	-3,495713121	0	0	similar to Os02g0672400 [Oryza sativa (japonica cultivar-group)] (GB:NP_001047705.1); contains domain FAD/NAD-linked reductases, dimerisation (C-terminal) domain (SSF55424)
At1g09330	0	-2,96128459	0	0	Identical to FAM18-like protein At1g09330 [Arabidopsis Thaliana] (GB:Q8LEK2;GB:Q9ZPZ2); similar to Os01g0331900 [Oryza sativa (japonica cultivar-group)] (GB:NP_001042930.1); similar to Os05g0159100 [Oryza sativa (japonica cultivar-group)] (GB:NP_001054714.1); similar to FAM18-like protein CG5021 (GB:Q8IQC1); contains InterPro domain Protein of unknown function DUF846, eukaryotic; (InterPro:IPR008…
At1g08810	2,377399847	0	0	0	MYB60 (myb domain protein 60); DNA binding
At1g07705	1,538773417	0	0	0	similar to VIP2 (VIRE2 INTERACTING PROTEIN2), transcription regulator [Arabidopsis thaliana] (TAIR:AT5G59710.1); similar to NOT2/NOT3/NOT5 [Medicago truncatula] (GB:ABE93791.1); similar to NOT2/NOT3/NOT5 family protein, expressed [Oryza sativa (japonica cultivar-group)] (GB:ABF98742.1); similar to VIP2 [Nicotiana benthamiana] (GB:AAY15746.1); contains InterPro domain NOT2/NOT3/NOT5; (InterPro:IPR…
At1g07780	4,370327423	0	0	0	PAI1 (PHOSPHORIBOSYLANTHRANILATE ISOMERASE 1); phosphoribosylanthranilate isomerase
At1g03687	4,298597512	0	0	0	similar to COG3148: Uncharacterized conserved protein [Yersinia intermedia ATCC 29909] (GB:ZP_00833766.1); similar to Os06g0342600 [Oryza sativa (japonica cultivar-group)] (GB:NP_001057573.1); contains InterPro domain DTW; (InterPro:IPR005636)
At1g03710	1,542232367	0	0	0	similar to unknown protein [Arabidopsis thaliana] (TAIR:AT4G03565.1); contains InterPro domain Arabidopsis thaliana cystatin-related protein; (InterPro:IPR006525)
At1g02065	2,186003075	0	0	0	SPL8 (SQUAMOSA PROMOTER BINDING PROTEIN-LIKE 8); DNA binding
