# Supplementary material for: Transcriptomic and proteomic approach to identify differentially expressed genes and proteins in Arabidopsis thaliana mutants lacking chloroplastic 1 and cytosolic FBPases reveals several levels of metabolic regulation
Source: BMC Plant Biol. 2016 Dec 1;16:258. doi: 10.1186/s12870-016-0945-7 (PMC5134223; doi:10.1186/s12870-016-0945-7)
Supplement: Additional file 2: Table S2.A-F. — Gene Clustering analyses. Six transcriptional patterns identified by k-means clustering analysis in cfbp1 and cyfbp mutants. (ZIP 136 kb) [file 12870_2016_945_MOESM2_ESM.zip › Supplementary Table S2 Cluster D.csv]

Table S.2.D Six transcriptional patterns identified by K-means clustering analysis in cfbp1 and cyfbp mutants. Clusters A-F.
	Fold-Change
Gene Name	cfbp1-Roots	cyfbp-Roots	cfbp1-Rosettes	cyfbp-Rosettes	Function
At5g66620	0	2,413412818	0	0	LIM domain-containing protein
At5g66030	0	3,661345371	0	0	ATGRIP/GRIP
At5g65360	0	2,18687433	0	0	histone H3
At5g64690	0	2,831452278	0	0	neurofilament triplet H protein-related
At5g64100	0	2,883108674	0	0	peroxidase, putative
At5g63905	2,08231273	3,136645545	0	0	similar to expressed protein [Oryza sativa (japonica cultivar-group)] (GB:ABA99036.2)
At5g63680	0	2,510312185	0	0	pyruvate kinase, putative
At5g61590	0	2,728450022	0	0	AP2 domain-containing transcription factor family protein
At5g61170	0	2,29079229	0	0	40S ribosomal protein S19 (RPS19C)
At5g61150	0	2,188711436	0	0	VIP4 (VERNALIZATION INDEPENDENCE 4)
At5g61020	0	2,20739242	0	0	ECT3 (evolutionary conserved C-terminal 3)
At5g60650	0	2,35121133	0	0	similar to unknown protein [Arabidopsis thaliana] (TAIR:AT2G28410.1)
At5g60570	0	2,831969776	0	0	kelch repeat-containing F-box family protein
At5g59850	0	3,853052555	0	0	40S ribosomal protein S15A (RPS15aF)
At5g59420	0	2,054228759	0	0	oxysterol-binding family protein
At5g57190	0	2,499363398	0	0	phosphatidylserine decarboxylase, putative
At5g57020	0	2,586449718	0	0	NMT1 (N-MYRISTOYLTRANSFERASE 1)
At5g56630	0	2,930089552	0	0	phosphofructokinase family protein
At5g54730	0	2,385131524	0	0	AtATG18f (Arabidopsis thaliana homolog of yeast autophagy 18 (ATG18) f)
At5g54430	1,82046649	2,095342635	0	0	universal stress protein (USP) family protein
At5g52470	0	2,685987899	0	0	FIB1 (FIBRILLARIN 1)
At5g52020	0	2,882112061	0	0	AP2 domain-containing protein
At5g50730	0	3,451410068	0	0	metal ion binding
At5g50650	0	3,203695502	0	0	WD-40 repeat family protein / St12p protein, putative
At5g49770	0	2,293824592	0	0	leucine-rich repeat transmembrane protein kinase, putative
At5g47810	0	2,092810196	0	0	phosphofructokinase family protein
At5g46550	0	2,212699756	0	0	DNA-binding bromodomain-containing protein
At5g46310	0	2,642617159	0	0	WRKY family transcription factor
At5g45580	0	3,069585105	0	0	transcription factor
At5g44635	0	2,685002182	0	0	minichromosome maintenance family protein / MCM family protein
At5g44390	0	3,178291677	0	0	FAD-binding domain-containing protein
At5g42740	0	3,226463869	0	0	glucose-6-phosphate isomerase, cytosolic (PGIC)
At5g42180	0	2,388312475	0	0	peroxidase 64 (PER64) (P64) (PRXR4)
At5g41790	0	3,157663025	0	0	CIP1 (COP1-INTERACTIVE PROTEIN 1)
At5g40810	0	2,700720059	0	0	cytochrome c1, putative
At5g40170	0	2,180984479	0	0	disease resistance family protein
At5g40090	0	3,333594207	0	0	disease resistance protein-related
At5g39910	0	2,201583243	0	0	glycoside hydrolase family 28 protein / polygalacturonase (pectinase) family protein
At5g39730	0	3,760263532	0	0	avirulence-responsive protein-related / avirulence induced gene (AIG) protein-related
At5g39500	0	2,373140737	0	0	pattern formation protein, putative
At5g39320	0	2,156795771	0	0	UDP-glucose 6-dehydrogenase, putative
At5g38810	0	3,884353034	2,240967775	0	F-box family protein
At5g38590	0	2,053302183	0	0	F-box family protein
At5g38490	0	2,178458375	0	0	DNA binding
At5g37340	0	2,108287708	0	0	zinc finger (ZPR1-type) family protein
At5g35732	0	2,373604104	0	0	similar to unknown protein [Arabidopsis thaliana] (TAIR:AT2G04795.1)
At5g35700	0	2,148452863	0	0	fimbrin-like protein, putative
At5g35580	0	3,58491416	0	0	kinase
At5g28860	0	2,208626508	0	0	similar to unknown protein [Arabidopsis thaliana] (TAIR:AT2G01031.1)
At5g27740	0	2,755191634	0	0	nucleoside-triphosphatase/ nucleotide binding
At5g27520	0	2,286645917	0	0	mitochondrial substrate carrier family protein
At5g26667	0	6,418121703	0	0	uridylate kinase / uridine monophosphate kinase / UMP kinase (PYR6)
At5g26280	0	2,263820807	0	0	meprin and TRAF homology domain-containing protein / MATH domain-containing protein
At5g24930	0	5,209009141	0	0	zinc finger (B-box type) family protein
At5g24490	0	3,546469473	0	0	30S ribosomal protein, putative
At5g22920	0	2,533071247	0	0	zinc finger (C3HC4-type RING finger) family protein
At5g22840	0	2,0552132	0	0	protein kinase family protein
At5g22730	0	2,126094844	0	0	F-box family protein
At5g22660	0	2,958318111	0	2,602181264	F-box family protein
At5g22650	2,267157189	2,825141041	0	0	HD2B (HISTONE DEACETYLASE 2B)
At5g22035	-2,607647151	3,081898394	0	0	ubiquitin-specific protease-related
At5g21140	0	2,105575795	0	0	EMB1379 (EMBRYO DEFECTIVE 1379)
At5g20920	0	2,797082612	0	0	EIF2 BETA (EMBRYO DEFECTIVE 1401)
At5g19510	0	2,430718949	0	0	elongation factor 1B alpha-subunit 2 (eEF1Balpha2)
At5g18500	0	4,252829809	0	0	kinase
At5g17460	0	2,860367137	0	0	similar to conserved hypothetical protein [Medicago truncatula] (GB:ABE78854.1)
At5g16940	0	3,647926869	0	0	carbon-sulfur lyase
At5g16370	0	2,642092747	0	0	AMP-binding protein, putative
At5g16340	0	2,439292276	0	0	AMP-binding protein, putative
At5g16060	0	3,434723324	0	0	similar to hypothetical protein [Cleome spinosa] (GB:ABD96913.1)
At5g15910	0	2,067987136	0	0	dehydrogenase-related
At5g15090	0	5,541528483	0	0	porin, putative / voltage-dependent anion-selective channel protein, putative
At5g14360	0	2,270168779	0	0	ubiquitin family protein
At5g13800	0	2,322094713	0	0	hydrolase, alpha/beta fold family protein
At5g13710	0	2,408109831	0	0	SMT1 (STEROL METHYLTRANSFERASE 1)
At5g13600	0	3,096449346	0	0	phototropic-responsive NPH3 family protein
At5g13450	0	4,015638132	0	0	ATP synthase delta chain, mitochondrial, putative / H(+)-transporting two-sector ATPase, delta (OSCP) subunit, putative
At5g13410	0	3,227572969	0	0	immunophilin / FKBP-type peptidyl-prolyl cis-trans isomerase family protein
At5g11980	0	2,048242615	0	0	conserved oligomeric Golgi complex component-related / COG complex component-related
At5g11810	0	2,890548238	0	0	similar to Os02g0135600 [Oryza sativa (japonica cultivar-group)] (GB:NP_001045818.1)
At5g10180	0	2,843047206	0	0	AST68 (Sulfate transporter 2.1)
At5g08340	0	2,437254227	0	0	riboflavin biosynthesis protein-related
At5g08190	0	2,259157508	0	0	TATA-binding protein-associated phosphoprotein Dr1 protein, putative
At5g08040	0	2,202998203	0	0	TOM5 (MITOCHONDRIAL IMPORT RECEPTOR SUBUNIT TOM5 HOMOLOG)
At5g07350	0	2,251207097	0	0	tudor domain-containing protein / nuclease family protein
At5g06950	0	2,12213896	0	0	AHBP-1B (bZIP transcription factor HBP-1b homolog)
At5g06680	0	2219279737	0	0	SPC98 (SPINDLE POLE BODY COMPONENT 98)
At5g05770	0	2,092771121	0	0	homeobox-leucine zipper transcription factor family protein
At5g05550	0	2,668362128	0	0	transcription factor
At5g05420	0	2,228162695	0	0	immunophilin, putative / FKBP-type peptidyl-prolyl cis-trans isomerase, putative
At5g05110	0	2,219307188	0	0	cysteine protease inhibitor, putative / cystatin, putative
At5g02600	0	2,532639992	0	0	heavy-metal-associated domain-containing protein
At5g01020	0	2,276695561	0	0	protein kinase family protein
At4g39650	0	6,120553392	0	0	gamma-glutamyltransferase/ glutathione gamma-glutamylcysteinyltransferase
At4g38660	0	2,270310243	0	0	thaumatin, putative
At4g38130	0	3,150481122	0	0	HD1 (HISTONE DEACETYLASE 19, HISTONE DEACETYLASE19)
At4g36190	0	2,561540112	0	0	serine carboxypeptidase S28 family protein
At4g35120	0	3,550209041	0	0	kelch repeat-containing F-box family protein
At4g34460	0	2,659292895	0	0	AGB1 (GTP BINDING PROTEIN BETA 1)
At4g34290	0	4,441512141	0	4,099092614	SWIB complex BAF60b domain-containing protein
At4g34215	0	2,470924999	0	0	Encodes a member of the SGNH-hydrolase superfamily of enzymes. The enzymes of the SGNH-hydrolase superfamily facilitate the hydrolysis of ester, thioester and amide bonds in a range of substrates including complex polysaccharides, lysophospholipids, acyl-CoA esters and other compounds.
At4g33110	0	2,757473899	0	0	coclaurine N-methyltransferase, putative
At4g32360	0	2,212118056	0	0	NADP adrenodoxin-like ferredoxin reductase
At4g31990	0	3,904549014	0	0	ASP5 (ASPARTATE AMINOTRANSFERASE 5)
At4g31985	0	3,196533733	0	0	60S ribosomal protein L39 (RPL39C)
At4g31490	0	4,056283355	0	0	coatomer beta subunit, putative / beta-coat protein, putative / beta-COP, putative
At4g30590	0	3,139425031	0	0	plastocyanin-like domain-containing protein
At4g30570	0	2,220892748	0	0	GDP-mannose pyrophosphorylase, putative
At4g30210	1,734441406	2,711452435	0	0	ATR2 (ARABIDOPSIS P450 REDUCTASE 2)
At4g29710	0	4,805705099	0	0	phosphodiesterase/nucleotide pyrophosphatase-related
At4g29160	0	2,05960398	0	0	SNF7 family protein
At4g28810	0	2,700434881	0	0	transcription regulator
At4g28400	0	2,18645774	0	0	protein phosphatase 2C, putative / PP2C, putative
At4g27570	0	2,440479833	0	0	glycosyltransferase family protein
At4g27560	0	8,288867385	0	0	glycosyltransferase family protein
At4g27090	0	2,450588786	0	0	60S ribosomal protein L14 (RPL14B)
At4g27000	0	3,491084444	0	0	RNA-binding protein 45 (RBP45), putative
At4g25940	0	2,032026018	0	0	epsin N-terminal homology (ENTH) domain-containing protein
At4g25500	0	2,175779754	0	0	ATRSP35 (Arabidopsis thaliana arginine/serine-rich splicing factor 35)
At4g25210	0	2,154361318	0	0	transcription regulator
At4g25090	0	3,777646489	0	0	respiratory burst oxidase, putative / NADPH oxidase, putative
At4g24800	0	6,703060145	0	0	MA3 domain-containing protein
At4g24265	0	3,063814055	0	0	unknown protein
At4g24020	0	4,261010322	0	0	RWP-RK domain-containing protein
At4g23670	0	2,286464963	0	0	major latex protein-related / MLP-related
At4g23160	0	3,348394237	0	0	protein kinase family protein
At4g23010	0	4,319817141	0	0	ATUTR2/UTR2 (UDP-GALACTOSE TRANSPORTER 2)
At4g22340	0	2,349498033	0	0	phosphatidate cytidylyltransferase
At4g22250	0	2,221878681	2,144331303	0	zinc finger (C3HC4-type RING finger) family protein
At4g21660	0	2,1285105	0	0	proline-rich spliceosome-associated (PSP) family protein
At4g21450	1,717095147	3,164646739	0	0	vesicle-associated membrane family protein / VAMP family protein
At4g20860	0	6,068059077	0	0	FAD-binding domain-containing protein
At4g20440	0	2,328984931	0	0	SMB
At4g20400	0	4,912061192	0	0	transcription factor jumonji (jmj) family protein / zinc finger (C5HC2 type) family protein
At4g20390	0	2,52087537	0	0	integral membrane family protein
At4g20060	0	2,414760543	0	0	EMB1895 (EMBRYO DEFECTIVE 1895)
At4g19870	0	2,431544997	0	0	kelch repeat-containing F-box family protein
At4g19590	0	2,060573679	0	0	DNAJ heat shock N-terminal domain-containing protein
At4g19180	0	3,658950509	0	0	nucleoside phosphatase family protein / GDA1/CD39 family protein
At4g18320	0	2,446410075	0	0	similar to unknown protein [Arabidopsis thaliana] (TAIR:AT4G22400.1)
At4g18100	0	2,18822731	0	0	60S ribosomal protein L32 (RPL32A)
At4g16265	0	2,632911911	0	0	DNA-directed RNA polymerase II, putative
At4g16095	0	2,402685457	0	0	disease resistance protein-related
At4g15885	0	2,097927383	0	0	kinesin motor protein-related
At4g15700	0	2,097848778	0	0	glutaredoxin family protein
At4g14880	0	3,946332478	0	0	OASA1 (O-ACETYLSERINE (THIOL) LYASE (OAS-TL) ISOFORM A1)
At4g14410	0	2,521923771	0	0	basic helix-loop-helix (bHLH) family protein
At4g14365	0	3,592966359	0	0	zinc finger (C3HC4-type RING finger) family protein / ankyrin repeat family protein
At4g14360	2,253128231	3,542271141	0	0	dehydration-responsive protein-related
At4g14170	0	4,624923391	0	0	pentatricopeptide (PPR) repeat-containing protein
At4g13730	0	2,358626852	0	0	RabGAP/TBC domain-containing protein
At4g12750	0	2,427612428	0	0	DNA binding / sequence-specific DNA binding / transcription factor
At4g12730	0	2,08951661	0	0	FLA2 (FLA2)
At4g12280	0	2,899961514	0	0	copper amine oxidase family protein
At4g11800	0	2,106102917	0	0	calcineurin-like phosphoesterase family protein
At4g11220	0	5,744140409	0	0	BTI2 (VIRB2-INTERACTING PROTEIN 2)
At4g10840	0	2,39158326	0	0	kinesin light chain-related
At4g09500	0	2,624113698	0	0	glycosyltransferase family protein
At4g09200	0	3,186887891	0	0	SPla/RYanodine receptor (SPRY) domain-containing protein
At4g08950	0	2,74303842	2,163762042	0	phosphate-responsive protein, putative (EXO)
At4g05270	0	2,679072856	0	0	ubiquitin family protein
At4g04670	0	2,035975998	0	0	Met-10+ like family protein / kelch repeat-containing protein
At4g03300	0	2,057258653	0	0	Ulp1 protease family protein
At4g02230	0	3,385482865	0	0	60S ribosomal protein L19 (RPL19C)
At4g02200	0	2,282468785	0	0	drought-responsive family protein
At4g01580	0	2,371877807	0	0	transcriptional factor B3 family protein
At4g01540	0	2,686530763	0	0	ANAC068/NTM1 (NAC WITH TRANSMEMBRANE MOTIF1)
At4g01400	0	2,540264324	0	0	pentatricopeptide (PPR) repeat-containing protein
At4g00680	0	2,372232297	0	0	actin-depolymerizing factor, putative
At4g00530	0	2,444845314	0	0	unknown protein
At3g62650	0	2,325504187	0	0	binding
At3g62570	0	2,499441738	0	0	DNAJ heat shock N-terminal domain-containing protein
At3g62280	0	2,417375846	0	0	carboxylic ester hydrolase
At3g62120	0	2,900610072	0	0	tRNA synthetase class II (G, H, P and S) family protein
At3g61960	0	2,166051768	0	0	kinase
At3g61050	0	3,375565695	0	0	lipid binding
At3g59930	0	3,332615767	0	0	Encodes a defensin-like (DEFL) family protein.
At3g59230	0	2,322636476	0	0	F-box family protein
At3g59210	0	3,584257324	0	0	F-box family protein
At3g58920	0	2,246647878	0	0	F-box family protein
At3g58310	0	2,779038371	0	0	receptor-like protein kinase-related
At3g57330	0	2,193267841	0	0	calcium-transporting ATPase, plasma membrane-type, putative / Ca2+-ATPase, putative (ACA11)
At3g56480	0	2,3066937	0	0	myosin heavy chain-related
At3g56150	0	2,628602157	0	0	EIF3C (EUKARYOTIC TRANSLATION INITIATION FACTOR 3)
At3g55580	0	2,443026177	0	0	regulator of chromosome condensation (RCC1) family protein
At3g55400	0	2,3996198	0	0	OVA1 (OVULE ABORTION 1)
At3g55000	0	3,182303912	0	0	TON1A (TONNEAU 1)
At3g54950	0	2,25120382	0	0	PLA IIIA/PLP7 (Patatin-like protein 7)
At3g54890	0	2,749248067	0	0	LHCA1
At3g54760	0	2,779846582	0	0	dentin sialophosphoprotein-related
At3g54300	0	4,036720413	0	0	ATVAMP727 (Arabidopsis thaliana vesicle-associated membrane protein 727)
At3g53890	0	2,9365683	0	0	40S ribosomal protein S21 (RPS21B)
At3g53540	0	4,287588406	0	0	metal ion binding
At3g52800	2,69774126	3,978739435	0	0	zinc finger (AN1-like) family protein
At3g52040	0	3,240215725	0	0	similar to unknown [Hyacinthus orientalis] (GB:AAS20983.1)
At3g51960	0	3,119391704	0	0	bZIP family transcription factor
At3g51950	0	2,684483982	0	0	RNA binding
At3g51880	-5,09534923	3,653012163	3,144413996	0	HMGB1 (HIGH MOBILITY GROUP B 1)
At3g50980	-3,049450395	4,01747918	0	0	dehydrin, putative
At3g50970	0	3,823692531	2,021294667	0	LTI30/XERO2 (LOW TEMPERATURE-INDUCED 30)
At3g50400	0	2,266487665	0	0	GDSL-motif lipase/hydrolase family protein
At3g48910	0	2,221918746	0	0	chromatin binding
At3g48620	0	4,266429726	0	0	chloroplast outer membrane protein-related
At3g47960	0	3,036716259	0	0	proton-dependent oligopeptide transport (POT) family protein
At3g47930	0	2,211304941	0	0	ATGLDH (L-GALACTONO-1,4-LACTONE DEHYDOROGENASE)
At3g47140	0	2,487383822	0	0	F-box family protein-related
At3g46320	0	5,233809955	0	0	histone H4
At3g46190	0	2,037913602	0	0	meprin and TRAF homology domain-containing protein / MATH domain-containing protein
At3g45970	0	2,611333622	0	0	ATEXLA1 (ARABIDOPSIS THALIANA EXPANSIN-LIKE A1)
At3g45710	0	2,41348685	0	0	proton-dependent oligopeptide transport (POT) family protein
At3g45310	0	2,529468876	0	0	cysteine-type peptidase
At3g44560	0	2,739692074	0	0	oxidoreductase, acting on the CH-CH group of donors
At3g44235	0	2,394781395	0	0	similar to unknown protein [Arabidopsis thaliana] (TAIR:AT5G22150.1)
At3g44110	0	3,901732114	0	0	ATJ3 (Arabidopsis thaliana DnaJ homologue 3)
At3g43960	0	2,072515235	0	0	cysteine proteinase, putative
At3g43550	0	2,786216421	0	0	carboxylic ester hydrolase/ lipase
At3g42910	0	4,193382928	-2,067275594	0	cysteine-type peptidase
At3g42870	0	2,726821238	0	0	similar to unknown protein [Arabidopsis thaliana] (TAIR:AT3G30520.1)
At3g32160	0	2,035685854	0	0	similar to unknown protein [Arabidopsis thaliana] (TAIR:AT3G43150.1)
At3g29690	0	2,331574175	0	0	transferase-related
At3g29250	0	2,363782436	0	0	oxidoreductase
At3g29034	0	2,702193829	0	0	similar to conserved hypothetical protein [Medicago truncatula] (GB:ABE82474.1)
At3g26070	0	2,093562589	0	0	plastid-lipid associated protein PAP / fibrillin family protein
At3g26010	0	3,302627996	0	0	F-box family protein
At3g25810	0	2,522219016	0	0	myrcene/ocimene synthase, putative
At3g24820	0	2,489992985	0	0	BSD domain-containing protein
At3g24540	0	3,553650901	0	0	protein kinase family protein
At3g22940	0	2,936189086	0	0	F-box family protein-related
At3g22890	0	5,956190251	0	0	APS1 (ATP sulfurylase 3)
At3g22415	0	3,562222381	0	0	unknown protein
At3g21910	0	3,98262445	0	0	receptor-like protein kinase-related
At3g21820	0	2,344654502	0	0	SET domain-containing protein
At3g21750	0	3,752129734	0	0	UDP-glucoronosyl/UDP-glucosyl transferase family protein
At3g21100	0	2,271094705	0	0	RNA binding
At3g19870	0	2,508445318	0	0	binding
At3g19760	0	2,852368205	0	0	eukaryotic translation initiation factor 4A, putative / eIF-4A, putative / DEAD box RNA helicase, putative
At3g19670	0	4,392029227	0	0	FF domain-containing protein / WW domain-containing protein
At3g19010	0	3,31625174	0	0	oxidoreductase, 2OG-Fe(II) oxygenase family protein
At3g18540	0	2,389619413	0	0	similar to GA17409-PA [Drosophila pseudoobscura] (GB:EAL31724.1)
At3g18140	0	2,315688823	0	0	nucleotide binding
At3g17940	0	2,355808114	0	0	aldose 1-epimerase family protein
At3g16520	0	3,279879569	0	0	UDP-glucoronosyl/UDP-glucosyl transferase family protein
At3g16460	0	2,291332489	0	0	jacalin lectin family protein
At3g16400	2,059729954	2,463455802	0	0	ATMLP-470 (MYROSINASE-BINDING PROTEIN-LIKE PROTEIN-470)
At3g16390	0	5,370304776	0	0	jacalin lectin family protein
At3g14990	0	3,47814409	0	0	catalytic
At3g14340	0	2,364227758	0	0	unknown protein
At3g13920	0	4,077151514	0	0	EIF4A1 (eukaryotic translation initiation factor 4A-1)
At3g13672	0	2,772675387	0	0	seven in absentia (SINA) family protein
At3g13340	0	2,55798777	0	0	WD-40 repeat family protein
At3g13235	0	2,363830657	0	0	ubiquitin family protein
At3g12740	0	2,794071277	0	0	leucine-rich repeat transmembrane protein kinase, putative
At3g12490	0	4,201231911	0	0	cysteine protease inhibitor, putative / cystatin, putative
At3g11980	0	3,098468669	0	0	MS2 (MALE STERILITY 2)
At3g11490	0	4,686377467	0	0	rac GTPase activating protein, putative
At3g11340	0	4,835748139	0	0	UDP-glucoronosyl/UDP-glucosyl transferase family protein
At3g11130	0	2,802374004	0	0	clathrin heavy chain, putative
At3g11110	0	2,188765543	0	0	zinc finger (C3HC4-type RING finger) family protein
At3g10910	0	4,345051247	0	0	zinc finger (C3HC4-type RING finger) family protein
At3g10610	0	3,138869491	0	0	40S ribosomal protein S17 (RPS17C)
At3g10540	0	3,002441204	0	0	3-phosphoinositide-dependent protein kinase, putative
At3g10300	0	6,706273664	0	0	calcium-binding EF hand family protein
At3g09740	0	2,700832518	0	0	SYP71 (SYNTAXIN OF PLANTS 71)
At3g09630	0	4,78720572	0	0	structural constituent of ribosome
At3g09100	1,742172789	2,164381514	0	0	mRNA capping enzyme family protein
At3g09010	0	3,338300105	0	0	protein kinase family protein
At3g08530	0	3,767174953	0	0	clathrin heavy chain, putative
At3g07870	0	2,90395198	0	0	F-box family protein
At3g07780	0	2,70401162	0	0	protein binding / zinc ion binding
At3g07610	0	2,34271068	0	0	transcription factor jumonji (jmjC) domain-containing protein
At3g07600	0	2,043252757	0	0	heavy-metal-associated domain-containing protein
At3g07360	0	3,501179027	0	0	armadillo/beta-catenin repeat family protein / U-box domain-containing protein
At3g07200	0	2,217098002	0	0	protein binding / zinc ion binding
At3g07195	0	3,106999792	0	0	proline-rich family protein
At3g07170	0	4,769609449	0	0	sterile alpha motif (SAM) domain-containing protein
At3g06470	0	2,118006744	0	0	GNS1/SUR4 membrane family protein
At3g06450	0	2,430258073	0	0	anion exchange family protein
At3g05430	0	2,099437545	0	0	PWWP domain-containing protein
At3g04600	0	2,340757657	0	0	tRNA synthetase class I (W and Y) family protein
At3g04590	0	4,212890001	0	0	DNA-binding family protein
At3g04280	1,735868962	3,092540686	0	0	ARR22 (ARABIDOPSIS RESPONSE REGULATOR 22)
At3g03810	0	2,032326818	0	0	EDA30 (embryo sac development arrest 30)
At3g03360	0	2,109064904	0	0	F-box family protein
At3g02800	0	3,463326655	0	0	phosphoprotein phosphatase
At3g02770	0	2,653108979	0	0	dimethylmenaquinone methyltransferase family protein
At3g02610	0	2,58062109	2,293966136	0	acyl-[acyl-carrier-protein] desaturase
At3g02230	0	2,576356743	0	0	RGP1 (REVERSIBLY GLYCOSYLATED POLYPEPTIDE 1)
At3g02200	0	2,393428439	0	0	proteasome family protein
At3g01540	0	3,736276998	0	0	DRH1 (DEAD box RNA helicase 1)
At2g47980	0	3,275215102	0	0	PRLI-interacting factor-related
At2g47830	0	2,246489075	0	0	cation efflux family protein / metal tolerance protein, putative (MTPc1)
At2g47640	0	2,40850318	0	0	small nuclear ribonucleoprotein D2, putative / snRNP core protein D2, putative / Sm protein D2, putative
At2g47610	0	2,42056703	0	0	60S ribosomal protein L7A (RPL7aA)
At2g46820	0	4,473556594	0	0	TMP14 (THYLAKOID MEMBRANE PHOSPHOPROTEIN OF 14 KDA)
At2g45540	0	2,034385255	0	0	zinc finger (C3HC4-type RING finger) family protein
At2g45070	0	4,747804011	0	0	SEC61 BETA (suppressors of secretion-defective 61 Beta)
At2g44980	0	2,093185676	0	0	transcription regulatory protein SNF2, putative
At2g44100	1,898577784	2,113351052	0	0	ATGDI1 (Arabidopsis thaliana guanosine diphosphate dissociation inhibitor 1)
At2g43970	0	4,247294136	0	0	La domain-containing protein
At2g43910	0	7,756455658	0	0	thiol methyltransferase, putative
At2g43510	0	3,26071247	0	0	ATTI1 (ARABIDOPSIS THALIANA TRYPSIN INHIBITOR PROTEIN 1)
At2g43120	0	2,150008364	0	0	pirin, putative
At2g43070	0	2,366012095	0	0	protease-associated (PA) domain-containing protein
At2g42280	0	2,414188482	0	0	basic helix-loop-helix (bHLH) family protein
At2g42220	0	2,526919382	0	0	rhodanese-like domain-containing protein
At2g41850	0	2,275240655	0	0	endo-polygalacturonase, putative
At2g41840	0	2,634047489	0	0	40S ribosomal protein S2 (RPS2C)
At2g41430	0	2,32743975	0	0	ERD15 (EARLY RESPONSIVE TO DEHYDRATION 15)
At2g41260	0	2,287542585	0	0	M17
At2g41130	0	2,22779952	0	0	basic helix-loop-helix (bHLH) family protein
At2g41100	0	5,817344037	0	0	TCH3 (TOUCH 3)
At2g40470	0	3,215405569	0	0	LOB domain protein 15 / lateral organ boundaries domain protein 15 (LBD15)
At2g40170	0	5,151201985	-1,918173353	0	ATEM6 (ARABIDOPSIS EARLY METHIONINE-LABELLED 6)
At2g40120	0	3,228219571	0	0	protein kinase family protein
At2g40090	0	2,070385931	0	0	ATATH9 (ABC2 homolog 9)
At2g39730	0	2,586776097	0	0	RCA (RUBISCO ACTIVASE)
At2g39470	0	6,395895265	0	3,55224726	protein kinase family protein
At2g39420	0	2,178317709	0	0	esterase/lipase/thioesterase family protein
At2g39310	0	2,345538648	0	0	jacalin lectin family protein
At2g39260	0	2,723066719	0	0	RNA binding
At2g38380	0	2,882352635	0	0	peroxidase 22 (PER22) (P22) (PRXEA) / basic peroxidase E
At2g38210	0	2,135187669	0	0	ethylene-responsive protein, putative
At2g37780	0	4,420741139	0	0	DC1 domain-containing protein
At2g37640	0	2,429466687	0	0	ATEXPA3 (ARABIDOPSIS THALIANA EXPANSIN A3)
At2g37440	0	2,2254191	0	0	endonuclease/exonuclease/phosphatase family protein
At2g37195	0	2,650350282	0	0	similar to Os02g0805700 [Oryza sativa (japonica cultivar-group)] (GB:NP_001048443.1)
At2g37020	0	2,096977485	0	0	translin family protein
At2g35710	0	3,124745967	0	0	glycogenin glucosyltransferase (glycogenin)-related
At2g35612	0	2,740820199	0	0	similar to copper amine oxidase, putative [Arabidopsis thaliana] (TAIR:AT1G31670.1)
At2g35530	0	3,368132019	0	0	bZIP transcription factor family protein
At2g34930	0	3,189200352	0	0	disease resistance family protein
At2g34470	0	2,790514909	0	0	flavin reductase-related
At2g34090	0	2,550301585	0	0	MEE18 (maternal effect embryo arrest 18)
At2g33600	0	2,617923316	0	0	cinnamoyl-CoA reductase family
At2g33270	0	2,307456304	0	0	thioredoxin family protein
At2g32360	-2,438045499	2,778138934	0	0	ubiquitin family protein
At2g31370	0	3,318376797	0	0	bZIP transcription factor (POSF21)
At2g31140	0	3,584118314	0	0	serine-type peptidase
At2g31035	0	2,471936105	0	0	similar to oxysterol-binding family protein [Arabidopsis thaliana] (TAIR:AT2G31030.1)
At2g31010	0	4,689839703	0	0	protein kinase family protein
At2g30780	0	2,43978336	0	0	pentatricopeptide (PPR) repeat-containing protein
At2g30710	0	2,081325736	0	0	RabGAP/TBC domain-containing protein
At2g30490	0	2,251735272	0	0	ATC4H (CINNAMATE-4-HYDROXYLASE)
At2g30120	0	2,498085344	0	0	transcription factor
At2g29920	0	3,112168286	0	0	unknown protein
At2g29840	0	2,879433044	0	0	protein binding / zinc ion binding
At2g29680	0	2,234021374	0	0	CDC6 (CDC6)
At2g29250	0	2,291390856	0	0	lectin protein kinase, putative
At2g29120	0	2,125277164	0	0	ATGLR2.7 (Arabidopsis thaliana glutamate receptor 2.7)
At2g28870	0	2,721745917	0	0	similar to unknown protein [Arabidopsis thaliana] (TAIR:AT5G59360.1)
At2g28010	0	2,546723138	0	0	aspartyl protease family protein
At2g27210	0	2,831875788	0	0	kelch repeat-containing serine/threonine phosphoesterase family protein
At2g26975	0	2,149635962	0	0	copper transporter, putative
At2g25990	0	2,973535477	0	0	unknown protein
At2g25890	0	2,335723503	0	0	glycine-rich protein / oleosin
At2g25790	0	2,394777219	0	0	leucine-rich repeat transmembrane protein kinase, putative
At2g25450	0	3,530310745	0	0	2-oxoglutarate-dependent dioxygenase, putative
At2g25330	0	2,716017379	0	0	meprin and TRAF homology domain-containing protein / MATH domain-containing protein
At2g24360	0	2,436054031	0	0	serine/threonine/tyrosine kinase, putative
At2g24280	0	2,030952469	0	0	serine carboxypeptidase S28 family protein
At2g23930	0	2,22979336	0	0	SNRNP-G (PROBABLE SMALL NUCLEAR RIBONUCLEOPROTEIN G)
At2g23080	0	2,100747118	0	0	casein kinase II alpha chain, putative
At2g22620	0	2,034359505	0	0	lyase
At2g22530	2,448405272	2,731980486	0	0	transferase
At2g22420	0	2,152432986	0	0	peroxidase 17 (PER17) (P17)
At2g21890	0	2,087892685	0	0	mannitol dehydrogenase, putative
At2g21850	0	2,038670765	0	0	protein binding / zinc ion binding
At2g21730	0	2,101055859	0	0	mannitol dehydrogenase, putative
At2g20900	0	2,140163563	0	0	diacylglycerol kinase
At2g20630	1,738178988	3,862036972	0	0	protein phosphatase 2C, putative / PP2C, putative
At2g20420	0	3,091689886	0	0	succinyl-CoA ligase (GDP-forming) beta-chain, mitochondrial, putative / succinyl-CoA synthetase, beta chain, putative / SCS-beta, putative
At2g20140	0	2,240961077	0	0	26S protease regulatory complex subunit 4, putative
At2g19960	0	2,769970583	0	0	hAT dimerisation domain-containing protein / transposase-related
At2g19830	0	2,169038824	0	0	SNF7 family protein
At2g18770	0	3,578534631	0	0	signal recognition particle binding
At2g17390	0	3,352953529	0	0	ankyrin repeat family protein
At2g17260	0	3,158914356	0	0	GLR2 (GLUTAMATE RECEPTOR 2)
At2g17020	0	2,636908871	0	0	F-box family protein (FBL10)
At2g16860	0	2,975953901	0	0	GCIP-interacting family protein
At2g16500	0	2,239078708	0	0	ADC1 (ARGININE DECARBOXYLASE 1)
At2g16370	0	2,732937106	0	0	THY-1 (THYMIDYLATE SYNTHASE 1)
At2g16365	1,531407395	2,243806545	0	0	F-box family protein
At2g16360	0	2,112938659	0	0	40S ribosomal protein S25 (RPS25A)
At2g15780	0	2,139486017	0	0	glycine-rich protein
At2g15470	0	2,287370676	0	0	glycoside hydrolase family 28 protein / polygalacturonase (pectinase) family protein
At2g14890	0	5,696969157	0	0	AGP9 (ARABINOGALACTAN PROTEIN 9)
At2g12550	0	2,328518999	0	0	ubiquitin-associated (UBA)/TS-N domain-containing protein
At2g12200	0	2,79858315	0	0	ligase, putative
At2g05440	2,336094994	6,091418018	0	0	glycine-rich protein
At2g05220	0	4,404750859	0	0	structural constituent of ribosome
At2g04620	0	5,86679911	0	0	cation efflux family protein
At2g04600	0	2,255591822	0	0	similar to unknown protein [Arabidopsis thaliana] (TAIR:AT2G13865.1)
At2g04390	0	5,491312806	0	0	40S ribosomal protein S17 (RPS17A)
At2g03280	0	2,104602764	0	0	DNA-binding protein, putative
At2g02870	0	3,319413131	0	0	kelch repeat-containing F-box family protein
At2g02795	0	3,284947239	0	0	unknown protein
At2g01790	0	3,1320878	0	0	meprin and TRAF homology domain-containing protein / MATH domain-containing protein
At2g01460	0	2,164648917	0	0	phosphoribulokinase/uridine kinase family protein
At2g01360	0	2,03763946	0	0	pentatricopeptide (PPR) repeat-containing protein
At2g01240	0	2,809090651	0	0	reticulon family protein (RTNLB15)
At1g80440	0	4,265994293	0	0	kelch repeat-containing F-box family protein
At1g79220	0	2,045813496	0	0	mitochondrial transcription termination factor family protein / mTERF family protein
At1g78910	0	3,309675044	0	0	pseudouridine synthase family protein
At1g77720	0	3,592375094	0	0	protein kinase family protein
At1g77340	0	2,23948225	0	0	pentatricopeptide (PPR) repeat-containing protein
At1g76990	0	2,422780697	0	0	ACR3 (ACT Domain Repeat 3)
At1g75750	0	4,779117029	-2,433429969	0	GASA1 (GAST1 PROTEIN HOMOLOG 1)
At1g75110	0	2,152335009	0	0	RRA2 (REDUCED RESIDUAL ARABINOSE 2)
At1g74320	0	3,486627294	0	0	choline kinase, putative
At1g74210	0	2,106500905	0	0	glycerophosphoryl diester phosphodiesterase family protein
At1g74070	0	2,114490328	0	0	peptidyl-prolyl cis-trans isomerase cyclophilin-type family protein
At1g73230	0	3,26008182	0	0	nascent polypeptide-associated complex (NAC) domain-containing protein
At1g72900	0	3,278471222	0	0	disease resistance protein (TIR-NBS class), putative
At1g72000	0	2,141215212	0	0	beta-fructofuranosidase, putative / invertase, putative / saccharase, putative / beta-fructosidase, putative
At1g71530	0	3,416276296	0	0	protein kinase family protein
At1g70870	0	2,701535095	0	0	major latex protein-related / MLP-related
At1g69410	0	2,824491441	0	0	eukaryotic translation initiation factor 5A, putative / eIF-5A, putative
At1g68540	0	2,080005843	0	0	oxidoreductase family protein
At1g68370	0	2,549395522	0	0	ARG1 (ALTERED RESPONSE TO GRAVITY 1)
At1g68290	0	3,101731805	0	0	bifunctional nuclease, putative
At1g67820	0	2,05556675	0	0	protein phosphatase 2C, putative / PP2C, putative
At1g67680	0	2,678964486	0	0	binding
At1g66960	0	3,601840109	0	0	lupeol synthase, putative / 2,3-oxidosqualene-triterpenoid cyclase, putative
At1g66580	0	3,04990049	0	0	60S ribosomal protein L10 (RPL10C)
At1g66210	0	3,28588572	0	0	subtilase family protein
At1g66180	0	2,104701762	0	0	aspartyl protease family protein
At1g66070	0	2,14518906	0	0	translation initiation factor-related
At1g65960	0	3,506203525	0	0	UPL4 (ubiquitin-protein ligase 4)
At1g65930	0	5,724397872	0	0	isocitrate dehydrogenase, putative / NADP+ isocitrate dehydrogenase, putative
At1g64440	0	2,901953922	0	0	RHD1 (ROOT HAIR DEFECTIVE 1)
At1g64295	0	2,745674973	0	0	F-box family protein-related
At1g63730	0	2,47293952	0	0	disease resistance protein (TIR-NBS-LRR class), putative
At1g63100	0	2,666471676	0	0	scarecrow transcription factor family protein
At1g62225	0	2,418078909	0	0	similar to unknown protein [Arabidopsis thaliana] (TAIR:AT1G62080.1)
At1g62060	0	2,162828716	0	0	similar to unknown protein [Arabidopsis thaliana] (TAIR:AT1G62080.1)
At1g61350	0	2,951168897	0	0	armadillo/beta-catenin repeat family protein
At1g61180	0	4,434579282	0	0	disease resistance protein (CC-NBS-LRR class), putative
At1g61105	0	3,260703554	0	0	disease resistance protein-related
At1g61040	0	2,617212525	0	0	VIP5 (VERNALIZATION INDEPENDENCE 5)
At1g60740	0	2,926996761	0	0	peroxiredoxin type 2, putative
At1g60500	0	2,119117384	0	0	dynamin family protein
At1g60230	0	2,478619131	0	0	radical SAM domain-containing protein
At1g59890	0	2,648018463	0	0	paired amphipathic helix repeat-containing protein
At1g59359	0	3,013581185	0	0	40S ribosomal protein S2, putative
At1g59124	0	2,597089266	0	0	disease resistance protein (CC-NBS-LRR class), putative / PRM1 homolog, putative
At1g58983	0	4,332645467	0	0	40S ribosomal protein S2, putative
At1g58684	0	4,22724564	0	0	40S ribosomal protein S2, putative
At1g58210	0	2,161248509	0	0	EMB1674 (EMBRYO DEFECTIVE 1674)
At1g58080	0	2,24711663	0	0	ATATP-PRT1 (ATP PHOSPHORIBOSYL TRANSFERASE)
At1g57720	0	3,212839554	0	0	translation elongation factor
At1g57700	0	2,902489647	0	0	protein kinase family protein
At1g56540	0	2,171820104	0	0	disease resistance protein (TIR-NBS-LRR class), putative
At1g56280	0	2,398483309	0	0	ATDI19 (Arabidopsis thaliana drought-induced 19)
At1g55680	0	3,513947262	0	0	WD-40 repeat family protein
At1g54990	0	2,734741119	0	0	AXR4 (AUXIN RESISTANT 4)
At1g54510	0	2,206719	0	0	protein kinase family protein
At1g53590	0	2,132227771	0	0	C2 domain-containing protein
At1g52920	0	2,215323116	0	0	catalytic
At1g52760	0	2,594125104	0	0	esterase/lipase/thioesterase family protein
At1g52730	0	3,62551979	0	0	transducin family protein / WD-40 repeat family protein
At1g52370	0	3,090713008	0	0	structural constituent of ribosome
At1g52360	0	2,17097625	0	0	coatomer protein complex, subunit beta 2 (beta prime), putative
At1g51890	0	3,2826763	0	0	leucine-rich repeat protein kinase, putative
At1g51850	0	2,404658298	0	0	leucine-rich repeat protein kinase, putative
At1g51680	0	4,950167991	0	0	4CL1 (4-COUMARATE:COA LIGASE 1)
At1g51510	0	2,639011046	0	0	RNA-binding protein, putative
At1g51405	0	2,262638949	0	0	myosin-related
At1g50460	0	3,700448204	0	0	hexokinase, putative
At1g50010	0	2,528513956	0	0	TUA2 (tubulin alpha-2 chain)
At1g49920	0	2,381500454	0	0	zinc finger protein-related
At1g48210	0	2,48266275	0	0	serine/threonine protein kinase, putative
At1g48030	0	2,65179847	0	0	dihydrolipoamide dehydrogenase 1, mitochondrial / lipoamide dehydrogenase 1 (MTLPD1)
At1g45130	0	2,290473107	0	0	beta-galactosidase, putative / lactase, putative
At1g43890	0	2,756360523	0	0	ATRAB18 (Arabidopsis Rab GTPase homolog C1)
At1g35550	0	6,819807412	0	0	elongation factor Tu C-terminal domain-containing protein
At1g35310	0	3,544899524	0	0	Bet v I allergen family protein
At1g34095	0	2,118840804	0	0	similar to unknown protein [Arabidopsis thaliana] (TAIR:AT2G45403.1)
At1g32360	0	3,223254489	0	0	Transcription factor, zinc finger (CCCH-type) family protein
At1g32230	0	2,406868682	0	0	RCD1 (RADICAL-INDUCED CELL DEATH1)
At1g32090	0	2,244124018	0	0	early-responsive to dehydration protein-related / ERD protein-related
At1g32000	0	3,356825979	0	0	similar to myosin heavy chain-related [Arabidopsis thaliana] (TAIR:AT5G38190.1)
At1g31690	0	2,165084085	0	0	copper amine oxidase, putative
At1g31620	0	4,197001464	0	0	unknown protein
At1g31420	0	2,225920816	0	0	leucine-rich repeat transmembrane protein kinase, putative
At1g31340	0	5,451319444	0	0	RUB1 (RELATED TO UBIQUITIN 1)
At1g31270	0	2,376051077	0	0	unknown protein
At1g28680	0	3,710963918	0	0	transferase family protein
At1g28330	0	2,951462127	0	0	DRM1 (DORMANCY-ASSOCIATED PROTEIN 1)
At1g27580	0	3,477375027	0	0	F-box family protein
At1g26560	0	2,32462636	0	0	glycosyl hydrolase family 1 protein
At1g25155	0	2,166950398	0	0	anthranilate synthase beta subunit, putative
At1g24390	0	2,278604415	0	0	unknown protein
At1g24220	0	2,398500895	0	0	paired amphipathic helix repeat-containing protein
At1g24130	0	2,55855164	0	0	transducin family protein / WD-40 repeat family protein
At1g23935	0	2,457138496	0	0	apoptosis inhibitory protein 5 (API5)-related
At1g23810	0	2,357522046	0	0	paired amphipathic helix repeat-containing protein
At1g23190	-2,665869508	2,465263827	0	0	phosphoglucomutase, cytoplasmic, putative / glucose phosphomutase, putative
At1g23120	0	2,128717007	0	0	major latex protein-related / MLP-related
At1g22770	0	2,134641007	0	0	GI (GIGANTEA)
At1g21610	0	2,337588382	0	0	wound-responsive family protein
At1g21312	0	2,621899696	0	0	RNA recognition motif (RRM)-containing protein
At1g21080	0	2,712058775	0	0	DNAJ heat shock N-terminal domain-containing protein
At1g20450	0	3,211229473	0	0	ERD10/LTI45 (EARLY RESPONSIVE TO DEHYDRATION 10)
At1g20440	0	5,464594173	0	0	COR47 (cold regulated 47)
At1g18610	0	2,113499071	0	0	kelch repeat-containing protein
At1g16800	0	4,426460971	0	0	tRNA-splicing endonuclease positive effector-related
At1g16780	0	2,069156425	0	0	vacuolar-type H+-translocating inorganic pyrophosphatase, putative
At1g15960	0	2,052331879	0	0	CCR1 (CINNAMOYL COA REDUCTASE 1)
At1g15950	0	2,102678462	0	0	CCR1 (CINNAMOYL COA REDUCTASE 1)
At1g15330	0	2,630918305	0	0	CBS domain-containing protein
At1g15040	0	2,770762938	0	0	glutamine amidotransferase-related
At1g14650	0	2,19864605	0	0	SWAP (Suppressor-of-White-APricot)/surp domain-containing protein / ubiquitin family protein
At1g14130	0	2,120043891	0	0	2-oxoglutarate-dependent dioxygenase, putative
At1g13430	0	2,492681322	0	0	sulfotransferase family protein
At1g12440	0	2,495956711	0	0	zinc finger (AN1-like) family protein
At1g12050	0	2,384629954	0	0	fumarylacetoacetase, putative
At1g11910	-2,520994544	2,905705482	0	0	aspartyl protease family protein
At1g11360	0	2,102451059	0	0	universal stress protein (USP) family protein
At1g10900	0	4,039124028	0	0	phosphatidylinositol-4-phosphate 5-kinase family protein
At1g10700	0	2,425331941	0	0	ribose-phosphate pyrophosphokinase 3 / phosphoribosyl diphosphate synthetase 3 (PRS3)
At1g10390	0	2,620963597	0	0	transporter
At1g09970	0	5,632545302	0	0	leucine-rich repeat transmembrane protein kinase, putative
At1g09780	0	2,280395784	0	0	2,3-biphosphoglycerate-independent phosphoglycerate mutase, putative / phosphoglyceromutase, putative
At1g09680	0	3,320661887	0	0	pentatricopeptide (PPR) repeat-containing protein
At1g09210	0	2,600556326	0	0	calreticulin 2 (CRT2)
At1g08290	0	4,354266821	0	0	zinc finger (C2H2 type) protein (WIP3)
At1g07200	0	2,250824748	0	0	ATP-dependent Clp protease ClpB protein-related
At1g05640	0	2,28214305	0	0	ankyrin repeat family protein
At1g05590	0	2,137076758	0	0	glycosyl hydrolase family 20 protein
At1g05240	0	2,871153018	0	0	peroxidase, putative
At1g05120	0	2,060031528	0	0	SNF2 domain-containing protein / helicase domain-containing protein / RING finger domain-containing protein
At1g04820	0	2,767550352	0	0	TUA4 (tubulin alpha-4 chain)
At1g03590	0	2,489348676	0	0	protein phosphatase 2C family protein / PP2C family protein
At1g03080	0	2,406095845	0	0	kinase interacting family protein
At1g02850	0	2,073412138	0	0	glycosyl hydrolase family 1 protein
At5g65410	0	2,605226547	0	0	ATHB25/ZFHD2 (ZINC FINGER HOMEODOMAIN 2); DNA binding / transcription factor
At5g65430	0	3,051521181	0	0	GRF8 (GENERAL REGULATORY FACTOR 8); protein phosphorylated amino acid binding
At5g60850	0	2,380860009	0	0	OBP4 (OBF BINDING PROTEIN 4); DNA binding / transcription factor
At5g59730	0	2,593416121	0	0	ATEXO70H7 (EXOCYST SUBUNIT EXO70 FAMILY PROTEIN H7); protein binding
At5g59780	0	2,459849184	0	0	MYB59 (myb domain protein 59); DNA binding / transcription factor
At5g58375	0	3,179566196	0	0	similar to unknown protein [Arabidopsis thaliana] (TAIR:AT5G18150.1); similar to expressed protein [Oryza sativa (japonica cultivar-group)] (GB:ABA96267.1); contains domain UNCHARACTERIZED METHYLTRANSFERASE (PTHR12133:SF1); contains domain UNCHARACTERIZED METHYLTRANSFERASE (PTHR12133)
At5g57460	0	2,287751849	0	0	similar to Os08g0243900 [Oryza sativa (japonica cultivar-group)] (GB:NP_001061348.1); contains InterPro domain Mu2 adaptin subunit (AP50) of AP2; (InterPro:IPR008968)
At5g56150	0	2,732228836	0	0	UBC30; ubiquitin-protein ligase
At5g56950	0	3,994638842	0	0	NAP1;3 (NUCLEOSOME ASSEMBLY PROTEIN1;3); DNA binding
At5g54900	0	2,079400774	0	0	ATRBP45A (RNA-BINDING PROTEIN 45A); RNA binding
At5g51620	0	2,435785061	0	0	Identical to UPF0172 protein At5g55940 [Arabidopsis Thaliana] (GB:Q9FG71); similar to EMB2731 (EMBRYO DEFECTIVE 2731) [Arabidopsis thaliana] (TAIR:AT5G55940.1); similar to putative CPF 0172 family protein [Salicornia bigelovii] (GB:ABD97881.1); contains InterPro domain Protein of unknown function UPF0172; (InterPro:IPR005366)
At5g50920	0	2,9733524	0	0	ATP-dependent Clp protease [Arabidopsis thaliana]
At5g47450	0	3,668043294	0	0	AtTIP2;3 (Arabidopsis thaliana tonoplast intrinsic protein 2;3); water channel
At5g45110	0	3,202771014	0	0	NPR3 (NPR1-LIKE PROTEIN 3); protein binding
At5g45390	0	4,255046497	0	0	CLPP4 (Clp protease proteolytic subunit 4); endopeptidase Clp
At5g44710	0	2,056439286	0	0	similar to unnamed protein product [Ostreococcus tauri] (GB:CAL54919.1); similar to Os05g0148300 [Oryza sativa (japonica cultivar-group)] (GB:NP_001054647.1); contains InterPro domain Ribosomal protein S27, mitochondrial; (InterPro:IPR013219)
At5g42650	0	5,324357849	0	0	AOS (ALLENE OXIDE SYNTHASE); hydro-lyase/ oxygen binding
At5g42540	0	3,768298562	0	0	XRN2 (EXORIBONUCLEASE 2); 5'-3' exonuclease/ nucleic acid binding
At5g42630	0	2,197382877	0	0	ATS/KAN4 (ABERRANT TESTA SHAPE); DNA binding / transcription factor
At5g41315	0	2,050193418	0	0	GL3 (GLABRA 3); transcription factor
At5g41620	0	2,2947342	0	0	similar to intracellular protein transport protein USO1-related [Arabidopsis thaliana] (TAIR:AT1G64180.1); similar to unnamed protein product; gb
At5g41700	0	4,335971488	-2,323059868	0	UBC8 (UBIQUITIN CONJUGATING ENZYME 8); ubiquitin-protein ligase
At5g39590	0	3,652151709	0	0	similar to hypothetical protein [Prunus persica] (GB:AAO14626.1); contains InterPro domain TLDc; (InterPro:IPR006571)
At5g39860	0	2,788285635	0	0	PRE1 (PACLOBUTRAZOL RESISTANCE1); DNA binding / transcription factor
At5g38480	0	2,463929137	0	0	GRF3 (GENERAL REGULATORY FACTOR 3); protein phosphorylated amino acid binding
At5g36950	0	2,506541864	0	0	DEGP10 (DEGP PROTEASE 10); serine-type peptidase/ trypsin
At5g36180	0	2,600563246	0	0	SCPL1 (serine carboxypeptidase-like 1); serine carboxypeptidase
At5g36980	0	2,528927929	0	0	similar to unknown protein [Arabidopsis thaliana] (TAIR:AT4G02400.1); similar to Os03g0343300 [Oryza sativa (japonica cultivar-group)] (GB:NP_001050076.1); contains InterPro domain Utp14 protein; (InterPro:IPR006709)
At5g35525	0	2,277797227	0	0	similar to unknown protein [Arabidopsis thaliana] (TAIR:AT1G14870.1); similar to Os02g0579800 [Oryza sativa (japonica cultivar-group)] (GB:NP_001047231.1); similar to Uncharacterized Cys-rich domain [Medicago truncatula] (GB:ABE80519.1); similar to Os02g0580000 [Oryza sativa (japonica cultivar-group)] (GB:NP_001047232.1); contains InterPro domain Protein of unknown function Cys-rich; (InterPro:IP…
At5g33320	0	2,54633581	0	0	CUE1 (CAB UNDEREXPRESSED 1); antiporter/ triose-phosphate transporter
At5g26980	0	2,575872329	0	0	SYP41 (SYNTAXIN OF PLANTS 41); t-SNARE
At5g25340	1,898655127	2,993856283	0	0	similar to unknown protein [Arabidopsis thaliana] (TAIR:AT4G32270.1); similar to Ubiquitin [Medicago truncatula] (GB:ABE81772.1); contains domain no description (G3D.3.10.20.90); contains domain Ubiquitin-like (SSF54236)
At5g24590	0	2,639980604	0	0	TIP (TCV-INTERACTING PROTEIN); transcription factor
At5g24450	0	4,158743132	0	0	similar to unknown protein [Arabidopsis thaliana] (TAIR:AT3G49410.1); similar to Os01g0528100 [Oryza sativa (japonica cultivar-group)] (GB:NP_001043232.1); similar to transcription factor-like protein [Oryza sativa (japonica cultivar-group)] (GB:BAD73508.1); contains domain FAMILY NOT NAMED (PTHR13230); contains domain SUBFAMILY NOT NAMED (PTHR13230:SF1)
At5g23410	0	2,175158194	0	0	similar to FKF1 (FLAVIN-BINDING KELCH DOMAIN F BOX PROTEIN), ubiquitin-protein ligase [Arabidopsis thaliana] (TAIR:AT1G68050.1); similar to Cyclin-like F-box; Galactose oxidase, central [Medicago truncatula] (GB:ABE90708.1); contains InterPro domain Galactose oxidase, central; (InterPro:IPR011043)
At5g23450	0	3,776929422	0	0	ATLCBK1 (A. THALIANA LONG-CHAIN BASE (LCB) KINASE 1); diacylglycerol kinase
At5g22090	0	3,47975079	0	0	similar to unknown protein [Arabidopsis thaliana] (TAIR:AT5G19260.1); similar to putative protein-related [Medicago truncatula] (GB:ABD32175.1)
At5g22740	0	4,441928749	0	0	ATCSLA02 (Cellulose synthase-like A2); transferase, transferring glycosyl groups
At5g22875	0	2,971797947	0	0	similar to Os04g0165500 [Oryza sativa (japonica cultivar-group)] (GB:NP_001052133.1); similar to hypothetical protein [Ipomoea trifida] (GB:AAS79573.1)
At5g20340	0	3,454317679	0	0	BG5 (BETA-1,3-GLUCANASE 5); hydrolase, hydrolyzing O-glycosyl compounds
At5g20720	0	4,804622906	0	0	CPN20 (CHAPERONIN 20); calmodulin binding
At5g20730	1,553283277	2,945312359	0	0	CPN20 (CHAPERONIN 20); calmodulin binding
At5g19250	0	3,457389771	0	0	Identical to Putative GPI-anchored protein At5g19250 precursor [Arabidopsis Thaliana] (GB:P59833;GB:Q67ZQ2;GB:Q6ID89); similar to unknown protein [Arabidopsis thaliana] (TAIR:AT3G06035.1); similar to unknown protein [Oryza sativa (japonica cultivar-group)] (GB:BAC07018.1); contains domain PR-1-like (SSF55797)
At5g19630	0	4,849621384	0	0	similar to Esterase/lipase/thioesterase [Medicago truncatula] (GB:ABE92731.1); contains InterPro domain Esterase/lipase/thioesterase; (InterPro:IPR000379)
At5g18310	0	2,163586761	0	0	similar to unknown protein [Arabidopsis thaliana] (TAIR:AT5G48500.1); similar to conserved hypothetical protein [Medicago truncatula] (GB:ABE90369.1)
At5g18620	0	2,286470097	0	0	CHR17 (CHROMATIN REMODELING FACTOR17); DNA-dependent ATPase
At5g17950	0	2,291806235	0	0	contains domain "Winged helix" DNA-binding domain (SSF46785)
At5g16390	0	2,86558826	0	0	BCCP/BCCP-1/BCCP1/CAC1-A/CAC1A (BIOTIN CARBOXYL CARRIER, BIOTIN CARBOXYL CARRIER PROTEIN 1); biotin binding
At5g15840	0	2,521188886	0	0	CO (CONSTANS); zinc ion binding
At5g11060	0	2,388272098	0	0	KNAT4 (KNOTTED1-LIKE HOMEOBOX GENE 4); transcription factor
At5g11280	0	3,085606236	0	0	similar to unknown protein [Arabidopsis thaliana] (TAIR:AT1G80200.1); similar to Ankyrin [Medicago truncatula] (GB:ABE78998.1)
At5g11590	-2,442447389	2,434701015	0	0	TINY2 (TINY2); DNA binding / transcription factor
At5g11670	0	2,127749478	0	0	ATNADP-ME2 (NADP-MALIC ENZYME 2); malate dehydrogenase (oxaloacetate-decarboxylating) (NADP+)/ malic enzyme/ oxidoreductase, acting on NADH or NADPH, NAD or NADP as acceptor
At5g11970	0	3,806757169	0	0	similar to unknown protein [Arabidopsis thaliana] (TAIR:AT2G19460.1); similar to hypothetical protein MtrDRAFT_AC152551g19v1 [Medicago truncatula] (GB:ABE86249.1)
At5g10010	0	2,233416989	0	0	similar to unknown protein [Arabidopsis thaliana] (TAIR:AT5G64910.1); similar to 117M18_4 [Brassica rapa] (GB:AAZ66923.1)
At5g10450	0	2,092682849	0	0	GRF6 (GF14 LAMBDA); protein phosphorylated amino acid binding
At5g06600	0	3,069529384	0	0	UBP12 (UBIQUITIN-SPECIFIC PROTEASE 12); ubiquitin-specific protease
At5g06560	0	3,659503817	0	0	similar to unknown protein [Arabidopsis thaliana] (TAIR:AT3G11850.2); similar to expressed protein [Oryza sativa (japonica cultivar-group)] (GB:ABA98276.1); similar to Os11g0575900 [Oryza sativa (japonica cultivar-group)] (GB:NP_001068136.1); similar to Os03g0650800 [Oryza sativa (japonica cultivar-group)] (GB:NP_001050787.1); contains InterPro domain Protein of unknown function DUF593; (InterPro…
At5g06610	0	2,482046284	0	0	similar to unknown protein [Arabidopsis thaliana] (TAIR:AT1G27690.1); similar to Lipase, putative, expressed [Oryza sativa (japonica cultivar-group)] (GB:ABA99131.1); contains InterPro domain Protein of unknown function DUF620; (InterPro:IPR006873)
At5g06700	0	2,921754199	0	0	similar to unknown protein [Arabidopsis thaliana] (TAIR:AT3G12060.1); similar to lustrin A-like [Oryza sativa (japonica cultivar-group)] (GB:BAD35858.1); similar to Os06g0207500 [Oryza sativa (japonica cultivar-group)] (GB:NP_001057100.1); contains InterPro domain Protein of unknown function DUF231, plant; (InterPro:IPR004253)
At5g05230	0	3,185619804	0	0	similar to unknown protein [Arabidopsis thaliana] (TAIR:AT2G40640.1); similar to hypothetical protein [Oryza sativa (japonica cultivar-group)] (GB:AAO60024.1); contains domain RING/U-box (SSF57850); contains domain no description (G3D.3.30.40.10)
At5g05980	0	3,466281948	0	0	ATDFB (A. THALIANA DHFS-FPGS HOMOLOG B); tetrahydrofolylpolyglutamate synthase
At5g04860	0	2,572347219	0	0	similar to unknown protein [Arabidopsis thaliana] (TAIR:AT3G11760.1); similar to conserved hypothetical protein [Medicago truncatula] (GB:ABE84189.1)
At5g03280	0	3,647790956	0	0	EIN2 (ETHYLENE INSENSITIVE 2); transporter
At5g03300	0	4,253519882	0	0	ADK2 (ADENOSINE KINASE 2); kinase
At5g03460	0	2,419089589	0	0	similar to Os02g0823600 [Oryza sativa (japonica cultivar-group)] (GB:NP_001048570.1); similar to F12E4.230-like protein [Hyacinthus orientalis] (GB:AAS20978.1)
At5g03720	0	2,073429905	0	0	AT-HSFA3 (Arabidopsis thaliana heat shock transcription factor A3); DNA binding / transcription factor
At5g03750	0	2,626369769	0	0	similar to zinc finger (C3HC4-type RING finger) family protein [Arabidopsis thaliana] (TAIR:AT5G03450.1); contains domain gb def: Hypothetical protein F17C15_170 (Emb
At5g01010	0	2,354310567	0	0	similar to emp24/gp25L/p24 [Medicago truncatula] (GB:ABE93045.1); contains InterPro domain emp24/gp25L/p24; (InterPro:IPR000348); contains InterPro domain GOLD; (InterPro:IPR009038)
At5g01360	0	3,276016061	0	0	similar to unknown protein [Arabidopsis thaliana] (TAIR:AT3G55990.1); similar to Protein of unknown function DUF231, plant [Medicago truncatula] (GB:ABE79610.1); contains InterPro domain Protein of unknown function DUF231, plant; (InterPro:IPR004253)
At5g01510	0	2,218837898	0	0	similar to unknown protein [Arabidopsis thaliana] (TAIR:AT3G45890.1); similar to Protein of unknown function DUF647 [Medicago truncatula] (GB:ABE84675.1); similar to Os01g0141600 [Oryza sativa (japonica cultivar-group)] (GB:NP_001041984.1); contains InterPro domain Protein of unknown function DUF647; (InterPro:IPR006968)
At5g01770	0	2,164263339	0	0	RAPTOR1A (RAPTOR2); nucleotide binding
At5g01810	0	2,243699596	0	0	CIPK15 (CBL-INTERACTING PROTEIN KINASE 15); kinase
At4g40010	0	2,756382787	0	0	SNRK2-7/SNRK2.7/SRK2F (SNF1-RELATED PROTEIN KINASE 2-7, SNF1-RELATED PROTEIN KINASE 2.7); kinase
At4g39350	0	2,908165329	0	0	CESA2 (CELLULASE SYNTHASE 2); cellulose synthase/ transferase, transferring glycosyl groups
At4g39400	0	2,317368145	0	0	BRI1 (BRASSINOSTEROID INSENSITIVE 1); kinase
At4g38430	0	2,327295967	0	0	ATROPGEF1/ROPGEF1 (KINASE PARTNER PROTEIN-LIKE); Rho guanyl-nucleotide exchange factor/ protein binding
At4g37270	0	3,363365265	0	0	AtMYB73/MYB73 (myb domain protein 73); DNA binding / transcription factor
At4g37410	0	4,055202989	0	0	CYP81F4 (cytochrome P450, family 81, subfamily F, polypeptide 4); oxygen binding
At4g35110	0	2,141803648	0	0	similar to unknown protein [Arabidopsis thaliana] (TAIR:AT2G16900.1); similar to pEARLI 4 gene product (GB:AAC37472.1); contains InterPro domain Arabidopsis phospholipase-like; (InterPro:IPR007942)
At4g35310	0	5,645282427	0	0	CPK5 (CALMODULIN-DOMAIN PROTEIN KINASE 5); calcium- and calmodulin-dependent protein kinase/ kinase
At4g34620	0	2,135843193	0	0	SSR16 (ribosomal protein S16); structural constituent of ribosome
At4g33430	0	2,108969223	0	0	BAK1 (BRI1-ASSOCIATED RECEPTOR KINASE); kinase
At4g33470	0	2,143652083	0	0	HDA14 (histone deacetylase 14); histone deacetylase
At4g32785	0	5,174781986	0	0	similar to unknown protein [Arabidopsis thaliana] (TAIR:AT3G63300.2); similar to Os12g0604200 [Oryza sativa (japonica cultivar-group)] (GB:NP_001067217.1); similar to expressed protein [Oryza sativa (japonica cultivar-group)] (GB:ABA99819.2); similar to expressed protein [Oryza sativa (japonica cultivar-group)] (GB:ABG22077.1); contains InterPro domain Pleckstrin-like, plant; (InterPro:IPR013666)…
At4g31020	0	2,039729435	0	0	similar to unknown protein [Arabidopsis thaliana] (TAIR:AT2G24320.1); similar to Esterase/lipase/thioesterase [Medicago truncatula] (GB:ABD32255.1); similar to Os02g0796600 [Oryza sativa (japonica cultivar-group)] (GB:NP_001048390.1); contains InterPro domain Esterase/lipase/thioesterase; (InterPro:IPR000379)
At4g30270	0	4,198081968	0	0	MERI5B (MERISTEM-5); hydrolase, acting on glycosyl bonds
At4g30440	0	3,941536267	0	0	GAE1 (UDP-D-GLUCURONATE 4-EPIMERASE 1); UDP-glucuronate 4-epimerase/ catalytic
At4g30790	0	2,425100945	0	0	similar to protein transport protein-related [Arabidopsis thaliana] (TAIR:AT4G27595.1); similar to Ubiquitin [Medicago truncatula] (GB:ABE79505.1); similar to Os02g0179800 [Oryza sativa (japonica cultivar-group)] (GB:NP_001046086.1); contains InterPro domain Spectrin repeat; (InterPro:IPR002017)
At4g29040	0	2,298741916	0	0	RPT2A (regulatory particle triple-A 2A); ATPase
At4g29905	0	3,783382787	0	0	similar to unknown protein [Arabidopsis thaliana] (TAIR:AT5G57123.1); similar to conserved hypothetical protein [Medicago truncatula] (GB:ABD28467.1); contains domain Glucocorticoid receptor-like (DNA-binding domain) (SSF57716)
At4g28490	0	2,08708581	0	0	HAESA (RECEPTOR-LIKE PROTEIN KINASE 5); ATP binding / kinase/ protein serine/threonine kinase
At4g27960	0	2,747638706	0	0	UBC9 (UBIQUITIN CONJUGATING ENZYME 9); ubiquitin-protein ligase
At4g26110	0	3,554437979	0	0	NAP1;1 (NUCLEOSOME ASSEMBLY PROTEIN1;1); DNA binding
At4g26640	0	7,303417326	0	0	WRKY20 (WRKY DNA-binding protein 20); transcription factor
At4g25360	0	2,384277631	0	0	similar to YLS7 (yellow-leaf-specific gene 7) [Arabidopsis thaliana] (TAIR:AT5G51640.1); similar to unknown [Gymnadenia conopsea] (GB:ABD66519.1); similar to Os01g0914800 [Oryza sativa (japonica cultivar-group)] (GB:NP_001045183.1); contains InterPro domain Protein of unknown function DUF231, plant; (InterPro:IPR004253)
At4g25880	0	2,241813181	0	0	APUM6 (ARABIDOPSIS PUMILIO 6); RNA binding
At4g24840	0	5,740901053	0	0	similar to Os03g0849600 [Oryza sativa (japonica cultivar-group)] (GB:NP_001051898.1); similar to Low density lipoprotein receptor (ISS) [Ostreococcus tauri] (GB:CAL52868.1); contains InterPro domain COG complex component, COG2; (InterPro:IPR009316)
At4g24130	0	2,214636761	0	0	similar to unknown protein [Arabidopsis thaliana] (TAIR:AT5G46230.1); similar to Os01g0652700 [Oryza sativa (japonica cultivar-group)] (GB:NP_001043739.1); similar to Os10g0518000 [Oryza sativa (japonica cultivar-group)] (GB:NP_001065071.1); similar to hypothetical protein [Oryza sativa (japonica cultivar-group)] (GB:BAB86575.1); contains InterPro domain Protein of unknown function DUF538; (Inter…
At4g24760	0	2,226316183	0	0	similar to unknown protein [Arabidopsis thaliana] (TAIR:AT5G14390.1); similar to Esterase/lipase/thioesterase [Medicago truncatula] (GB:ABD32255.1); contains InterPro domain Esterase/lipase/thioesterase; (InterPro:IPR000379)
At4g21390	0	2,215941467	0	0	B120; protein kinase/ sugar binding
At4g20020	0	2,38521604	0	0	similar to unknown protein [Arabidopsis thaliana] (TAIR:AT5G44780.1); similar to Proteinase inhibitor, propeptide [Medicago truncatula] (GB:ABE87738.1); contains InterPro domain Proteinase inhibitor, propeptide; (InterPro:IPR009020)
At4g20300	0	2,124602113	0	0	similar to unknown protein [Arabidopsis thaliana] (TAIR:AT1G55340.1); similar to unknown protein [Oryza sativa (japonica cultivar-group)] (GB:BAD73751.1); similar to Os01g0680700 [Oryza sativa (japonica cultivar-group)] (GB:NP_001043875.1); contains InterPro domain Protein of unknown function DUF1639; (InterPro:IPR012438)
At4g19640	-2,761695893	2,173761977	0	0	ARA7; GTP binding
At4g18800	0	2,803087104	0	0	AtRABA1d/AtRab11B/AthSGBP (Arabidopsis Rab GTPase homolog A1d); GTP binding
At4g15110	0	2,653514776	0	0	CYP97B3 (cytochrome P450, family 97, subfamily B, polypeptide 3); oxygen binding
At4g15360	0	3,734329982	0	0	CYP705A3 (cytochrome P450, family 705, subfamily A, polypeptide 3); oxygen binding
At4g15640	0	2,509270975	0	0	similar to unknown protein [Arabidopsis thaliana] (TAIR:AT3G21465.1); similar to adenyl cyclase [Nicotiana tabacum] (GB:AAB87670.1)
At4g14400	0	2,053977076	0	0	ACD6 (ACCELERATED CELL DEATH 6); protein binding
At4g14740	0	2,861954376	0	0	similar to unknown protein [Arabidopsis thaliana] (TAIR:AT3G22810.1); similar to Protein of unknown function DUF828, plant [Medicago truncatula] (GB:ABE80297.1); contains InterPro domain Pleckstrin-like, plant; (InterPro:IPR013666); contains InterPro domain Protein of unknown function DUF828, plant; (InterPro:IPR008546)
At4g14040	0	3,424016951	0	0	EDA38 (embryo sac development arrest 38); selenium binding
At4g13200	0	2,184574854	0	0	similar to COG0840: Methyl-accepting chemotaxis protein [Nostoc punctiforme PCC 73102] (GB:ZP_00112432.1); similar to Os04g0513000 [Oryza sativa (japonica cultivar-group)] (GB:NP_001053301.1)
At4g13940	0	2,622290967	0	0	HOG1 (HOMOLOGY-DEPENDENT GENE SILENCING 1); adenosylhomocysteinase
At4g12480	1,75052763	2,638939127	0	0	pEARLI 1; lipid binding
At4g12680	0	2,264970405	0	0	similar to unknown protein [Arabidopsis thaliana] (TAIR:AT5G40640.1); similar to Steroid nuclear receptor, ligand-binding [Medicago truncatula] (GB:ABE92684.1); similar to Os06g0300500 [Oryza sativa (japonica cultivar-group)] (GB:NP_001057450.1)
At4g11260	0	3,961113201	0	0	SGT1B (enhanced downy mildew 1b); binding
At4g10895	0	2,473795414	0	0	similar to unknown protein [Arabidopsis thaliana] (TAIR:AT5G04347.1); contains InterPro domain Plant self-incompatibility S1; (InterPro:IPR010264)
At4g09300	0	2,040071987	0	0	similar to unknown protein [Arabidopsis thaliana] (TAIR:AT1G61150.6); similar to pg4 [Hordeum vulgare] (GB:AAV65331.1); similar to Os03g0235100 [Oryza sativa (japonica cultivar-group)] (GB:NP_001049484.1); contains InterPro domain CTLH, C-terminal to LisH motif; (InterPro:IPR006595); contains InterPro domain LisH; (InterPro:IPR013720); contains InterPro domain CT11-RanBPM; (InterPro:IPR013144); c…
At4g09310	0	3,151508745	0	0	similar to SPla/RYanodine receptor (SPRY) domain-containing protein [Arabidopsis thaliana] (TAIR:AT4G09310.1); similar to SPla/RYanodine receptor (SPRY) domain-containing protein [Arabidopsis thaliana] (TAIR:AT4G09200.1); similar to ranBPM-like [Oryza sativa (japonica cultivar-group)] (GB:BAD15463.1); contains InterPro domain Lissencephaly type-1-like homology motif; (InterPro:IPR006594); contain…
At4g04910	0	2,658567969	0	0	NSF (N-ETHYLMALEIMIDE SENSITIVE FACTOR); ATP binding / nucleoside-triphosphatase/ nucleotide binding
At4g02060	0	2,656415968	0	0	PRL (PROLIFERA); ATP binding / DNA binding / DNA-dependent ATPase
At3g62420	0	2,366489863	0	0	ATBZIP53 (BASIC REGION/LEUCINE ZIPPER MOTIF 53); DNA binding / sequence-specific DNA binding / transcription factor
At3g61130	0	2,629619782	0	0	GAUT1/LGT1 (Galacturonosyltransferase 1); polygalacturonate 4-alpha-galacturonosyltransferase/ transferase, transferring glycosyl groups
At3g59970	0	2,517641891	0	0	MTHFR1 (METHYLENETETRAHYDROFOLATE REDUCTASE 1); methylenetetrahydrofolate reductase (NADPH)
At3g58680	0	5,717563148	0	0	ATMBF1B/MBF1B (MULTIPROTEIN BRIDGING FACTOR 1B); DNA binding / transcription coactivator
At3g57270	0	2,040569088	0	0	BG1 (BETA-1,3-GLUCANASE 1); hydrolase, hydrolyzing O-glycosyl compounds
At3g57530	0	2,942934207	0	0	CPK32 (CALCIUM-DEPENDENT PROTEIN KINASE 32); calcium- and calmodulin-dependent protein kinase/ kinase
At3g57650	0	2,189369896	0	0	LPAT2 (Lysophosphatidyl acyltransferase 2); 1-acylglycerol-3-phosphate O-acyltransferase
At3g56720	0	3,032076323	0	0	similar to unknown protein [Arabidopsis thaliana] (TAIR:AT2G44200.1); similar to putative small ribonucleoprotein [Oryza sativa] (GB:AAL31070.1)
At3g56800	0	2,110835854	0	0	CAM3 (CALMODULIN 3); calcium ion binding
At3g55460	0	6,124164457	0	0	SCL30 (SC35-like splicing factor 30); RNA binding
At3g54640	0	2,91294087	0	0	TSA1 (TRYPTOPHAN SYNTHASE ALPHA CHAIN); tryptophan synthase
At3g54750	0	2,899238911	0	0	similar to unnamed protein product [Ostreococcus tauri] (GB:CAL52683.1); similar to Os12g0621700 [Oryza sativa (japonica cultivar-group)] (GB:NP_001067304.1); contains domain FAMILY NOT NAMED (PTHR12972); contains domain SUBFAMILY NOT NAMED (PTHR12972:SF3)
At3g53150	0	2,500309015	0	0	UGT73D1 (UDP-glucosyl transferase 73D1); UDP-glycosyltransferase
At3g53460	0	4,792007835	0	0	CP29 (chloroplast 29 kDa ribonucleoprotein); RNA binding
At3g53500	0	2,313828373	0	0	RSZ32; nucleic acid binding
At3g52020	0	2,270290413	0	0	SCPL39 (serine carboxypeptidase-like 39); serine carboxypeptidase
At3g51800	0	2,788242243	0	0	ATG2 (G2p-related protein); metalloexopeptidase
At3g51840	0	5,687215431	0	0	ACX4 (ACYL-COA OXIDASE 4); oxidoreductase
At3g51850	0	2,103899514	0	0	CPK13 (calcium-dependent protein kinase 13); calcium- and calmodulin-dependent protein kinase/ kinase
At3g50180	0	2,16754533	0	0	similar to unknown protein [Arabidopsis thaliana] (TAIR:AT3G50120.1); similar to hypothetical protein [Oryza sativa (japonica cultivar-group)] (GB:BAD03197.1); similar to Os11g0543300 [Oryza sativa (japonica cultivar-group)] (GB:NP_001068043.1); similar to Os04g0505400 [Oryza sativa (japonica cultivar-group)] (GB:NP_001053253.1); contains InterPro domain Protein of unknown function DUF247, plant;…
At3g50550	1,691686661	2,081682564	0	0	similar to zinc finger protein-related [Arabidopsis thaliana] (TAIR:AT5G63740.1); similar to hypothetical protein 244.t00012 [Entamoeba histolytica HM-1:IMSS] (GB:XP_650128.1)
At3g49170	0	2,478399972	0	0	EMB2261 (EMBRYO DEFECTIVE 2261); binding
At3g49240	0	2,384015602	0	0	EMB1796 (EMBRYO DEFECTIVE 1796); binding
At3g49390	0	2,237810778	0	0	CID10; RNA binding
At3g49530	0	2,119493989	0	0	ANAC062 (Arabidopsis NAC domain containing protein 62); transcription factor
At3g48090	0	2,147164073	0	0	EDS1 (ENHANCED DISEASE SUSCEPTIBILITY 1); signal transducer/ triacylglycerol lipase
At3g48930	0	3,033776649	0	0	EMB1080 (EMBRYO DEFECTIVE 1080); structural constituent of ribosome
At3g46520	0	2,341154287	0	0	ACT12 (ACTIN-12); structural constituent of cytoskeleton
At3g45100	0	3,763248194	0	0	SETH2; transferase, transferring glycosyl groups
At3g45590	0	3,904757381	0	0	ATGPAT1/GPAT1 (GLYCEROL-3-PHOSPHATE ACYLTRANSFERASE 1); 1-acylglycerol-3-phosphate O-acyltransferase/ acyltransferase
At3g45920	0	2,046269502	0	0	MEE39 (maternal effect embryo arrest 39); kinase
At3g44750	0	4,650739306	0	0	HD2A (HISTONE DEACETYLASE 2A); nucleic acid binding / zinc ion binding
At3g43520	0	4,245769091	0	3,29730564	similar to unknown protein [Arabidopsis thaliana] (TAIR:AT2G26240.1); similar to Os04g0653100 [Oryza sativa (japonica cultivar-group)] (GB:NP_001054104.1); similar to transmembrane protein 14C [Argas monolakensis] (GB:ABI52790.1); similar to Os03g0568500 [Oryza sativa (japonica cultivar-group)] (GB:NP_001050510.1); contains InterPro domain Protein of unknown function UPF0136, Transmembrane; (Inte…
At3g42940	0	2,792882395	0	0	similar to zinc finger (C3HC4-type RING finger) family protein [Arabidopsis thaliana] (TAIR:AT2G24480.1); contains domain DNase I-like (SSF56219); contains domain RING/U-box (SSF57850); contains domain no description (G3D.3.30.40.10)
At3g28030	0	2,253227495	0	0	UVH3 (ULTRAVIOLET HYPERSENSITIVE 3, UV REPAIR DEFECTIVE 1); nuclease
At3g27460	0	4,141359313	0	0	similar to unknown protein [Arabidopsis thaliana] (TAIR:AT5G40550.1); similar to expressed protein [Oryza sativa (japonica cultivar-group)] (GB:ABA97166.2); similar to Os12g0290600 [Oryza sativa (japonica cultivar-group)] (GB:NP_001066601.1); contains InterPro domain Protein of unknown function DUF1325; (InterPro:IPR010750)
At3g26320	0	3,313768011	0	0	CYP71B36 (cytochrome P450, family 71, subfamily B, polypeptide 36); oxygen binding
At3g26520	0	3,245293741	0	0	TIP2 (TONOPLAST INTRINSIC PROTEIN 2); water channel
At3g25560	1,515800172	2,17096432	0	0	NIK2 (NSP-INTERACTING KINASE 2); protein kinase
At3g25830	0	2,920859146	0	0	ATTPS-CIN (TERPENE SYNTHASE-LIKE SEQUENCE-1,8-CINEOLE); myrcene/(E)-beta-ocimene synthase
At3g24550	0	7,79073623	0	0	ATPERK1 (PROLINE EXTENSIN-LIKE RECEPTOR KINASE 1); ATP binding / protein kinase
At3g24660	0	2,170848101	0	0	TMKL1 (TRANSMEMBRANE KINASE-LIKE 1); ATP binding / kinase/ protein serine/threonine kinase
At3g23090	0	3,527562696	0	2,915559938	similar to WDL1 (WVD2-LIKE 1) [Arabidopsis thaliana] (TAIR:AT3G04630.3); similar to seed specific protein Bn15D14A [Brassica napus] (GB:AAP37969.1); contains InterPro domain Targeting for Xklp2; (InterPro:IPR009675)
At3g23160	0	2,986013424	0	0	similar to unknown protein [Arabidopsis thaliana] (TAIR:AT5G51670.1); similar to P0650D04.6 [Oryza sativa (japonica cultivar-group)] (GB:CAI44602.1); contains InterPro domain Protein of unknown function DUF668; (InterPro:IPR007700)
At3g22270	0	3,876072509	0	0	similar to unknown protein [Arabidopsis thaliana] (TAIR:AT4G14990.1); similar to Os02g0517300 [Oryza sativa (japonica cultivar-group)] (GB:NP_001046960.1); similar to unknown protein [Oryza sativa (japonica cultivar-group)] (GB:BAD52714.1); contains domain gb def: Arabidopsis thaliana genomic DNA, chromosome 3, P1 clone: MMP21 (PTHR21551:SF12); contains domain FAMILY NOT NAMED (PTHR21551)
At3g22380	0	2,482705551	0	0	similar to unknown protein [Arabidopsis thaliana] (TAIR:AT3G63180.1); similar to Os07g0571100 [Oryza sativa (japonica cultivar-group)] (GB:NP_001060049.1); similar to unknown protein [Oryza sativa (japonica cultivar-group)] (GB:BAC84664.1)
At3g21710	0	2,2031951	0	0	similar to Os07g0524000 [Oryza sativa (japonica cultivar-group)] (GB:NP_001059820.1); similar to hypothetical protein S250_18C08.7 [Sorghum bicolor] (GB:AAS82597.1)
At3g20080	0	2,507324272	0	0	CYP705A15 (cytochrome P450, family 705, subfamily A, polypeptide 15); oxygen binding
At3g20140	0	4,682916118	0	0	CYP705A23 (cytochrome P450, family 705, subfamily A, polypeptide 23); oxygen binding
At3g20540	0	2,081730578	0	0	POLGAMMA1 (polymerase gamma 1); DNA binding / DNA-directed DNA polymerase
At3g20630	0	3,488589275	0	0	UBP14 (UBIQUITIN-SPECIFIC PROTEASE 14); ubiquitin-specific protease
At3g19450	0	3,967618922	0	0	CAD4 (CINNAMYL ALCOHOL DEHYDROGENASE 4); cinnamyl-alcohol dehydrogenase
At3g18310	0	3,27294298	0	0	similar to Os03g0240400 [Oryza sativa (japonica cultivar-group)] (GB:NP_001049507.1); similar to expressed protein [Oryza sativa (japonica cultivar-group)] (GB:ABF94885.1)
At3g17420	0	2,458814614	0	0	GPK1 (Glyoxysomal protein kinase 1); kinase
At3g17900	0	2,079345547	0	0	similar to Os03g0152800 [Oryza sativa (japonica cultivar-group)] (GB:NP_001048995.1); similar to expressed protein [Oryza sativa (japonica cultivar-group)] (GB:ABF94028.1)
At3g15060	0	7,095179878	0	0	AtRABA1g (Arabidopsis Rab GTPase homolog A1g); GTP binding
At3g14170	0	2,662032514	0	0	similar to unknown protein [Arabidopsis thaliana] (TAIR:AT3G19610.1); similar to Os09g0516700 [Oryza sativa (japonica cultivar-group)] (GB:NP_001063674.1); similar to Os03g0181800 [Oryza sativa (japonica cultivar-group)] (GB:NP_001049172.1); similar to unknown protein [Oryza sativa (japonica cultivar-group)] (GB:BAD44860.1); contains InterPro domain Nucleic acid-binding, OB-fold; (InterPro:IPR008…
At3g14650	0	2,03153997	0	0	CYP72A11 (cytochrome P450, family 72, subfamily A, polypeptide 11); oxygen binding
At3g14690	0	2,04480628	0	0	CYP72A15 (cytochrome P450, family 72, subfamily A, polypeptide 15); oxygen binding
At3g12780	0	2,07394952	0	0	PGK1 (PHOSPHOGLYCERATE KINASE 1); phosphoglycerate kinase
At3g11720	0	2,089895994	0	0	similar to unknown protein [Arabidopsis thaliana] (TAIR:AT5G06440.3); similar to expressed protein [Oryza sativa (japonica cultivar-group)] (GB:ABA94317.2); contains domain Bet v1-like (SSF55961); contains domain no description (G3D.3.30.530.20)
At3g08670	0	2,111474181	0	0	similar to unknown protein [Arabidopsis thaliana] (TAIR:AT2G40070.1); similar to Os01g0819000 [Oryza sativa (japonica cultivar-group)] (GB:NP_001044636.1); similar to Os05g0480600 [Oryza sativa (japonica cultivar-group)] (GB:NP_001055856.1); similar to putative proteophosphoglycan [Oryza sativa (japonica cultivar-group)] (GB:BAD61066.1)
At3g08880	0	2,641245649	0	0	similar to unknown protein [Arabidopsis thaliana] (TAIR:AT5G01570.1); similar to Os04g0445400 [Oryza sativa (japonica cultivar-group)] (GB:NP_001052902.1)
At3g07380	0	2,071277448	0	0	similar to unknown protein [Arabidopsis thaliana] (TAIR:AT3G60990.1); similar to unknown protein [Arabidopsis thaliana] (TAIR:AT5G48190.1); similar to Os02g0712500 [Oryza sativa (japonica cultivar-group)] (GB:NP_001047907.1); similar to unknown protein [Oryza sativa (japonica cultivar-group)] (GB:BAD72474.1); contains InterPro domain Protein of unknown function DUF23; (InterPro:IPR008166)
At3g07490	0	2,375524143	0	0	AGD11 (ARF-GAP DOMAIN 11); calcium ion binding
At3g07900	0	2,504248932	0	0	similar to unknown protein [Arabidopsis thaliana] (TAIR:AT2G44500.1); similar to Plant protein family, putative [Medicago truncatula] (GB:ABE79402.1); similar to H+-transporting two-sector ATPase, delta (OSCP) subunit; Hypothetical plant protein [Medicago truncatula] (GB:ABE83885.1); contains InterPro domain Protein of unknown function DUF246, plant; (InterPro:IPR004348)
At3g06400	0	2,727099037	0	2,577053383	CHR11 (CHROMATIN-REMODELING PROTEIN 11); DNA-dependent ATPase
At3g06720	0	4,590362652	3,517853795	0	AT-IMP (Arabidopsis thaliana importin alpha); protein transporter
At3g05070	0	2,06773876	0	0	similar to coiled-coil domain containing 12 [Danio rerio] (GB:NP_001003589.1); similar to Os06g0730800 [Oryza sativa (japonica cultivar-group)] (GB:NP_001058658.1); contains InterPro domain mRNA splicing factor, Cwf18; (InterPro:IPR013169)
At3g05420	0	2,11632264	0	0	ACBP4 (ACYL-COA BINDING PROTEIN 4, ACYL-COA-BINDING DOMAIN 4); acyl-CoA binding
At3g05740	0	4,836244649	0	0	RECQI1 (Arabidopsis RecQ helicase l1); ATP-dependent helicase
At3g04120	0	2,559005855	0	0	GAPC (GLYCERALDEHYDE-3-PHOSPHATE DEHYDROGENASE C SUBUNIT); glyceraldehyde-3-phosphate dehydrogenase
At3g03050	0	3,064555446	0	0	CSLD3 (CELLULOSE SYNTHASE-LIKE 3); cellulose synthase/ transferase, transferring glycosyl groups
At3g03480	0	2,19522529	0	0	CHAT (ACETYL COA:(Z)-3-HEXEN-1-OL ACETYLTRANSFERASE); acetyl CoA:(Z)-3-hexen-1-ol acetyltransferase
At3g03530	0	2,498436378	0	0	NPC4 (NONSPECIFIC PHOSPHOLIPASE C4); hydrolase, acting on ester bonds
At3g03640	0	2,411549227	0	0	GLUC (Beta-glucosidase homolog); hydrolase, hydrolyzing O-glycosyl compounds
At3g02860	0	2,567229377	0	0	similar to unknown protein [Arabidopsis thaliana] (TAIR:AT3G28770.1); similar to CTV.12 [Poncirus trifoliata] (GB:AAN62341.1)
At3g01970	0	5,305673635	0	0	WRKY45 (WRKY DNA-binding protein 45); transcription factor
At2g46340	0	2,343997542	0	0	SPA1 (SUPPRESSOR OF PHYA-105 1); signal transducer
At2g44160	0	3,130178593	0	0	MTHFR2 (METHYLENETETRAHYDROFOLATE REDUCTASE 2); methylenetetrahydrofolate reductase (NADPH)
At2g44190	0	2,565581614	0	0	similar to unknown protein [Arabidopsis thaliana] (TAIR:AT3G60000.1); similar to streptococcal hemagglutinin-like protein [Oryza sativa (japonica cultivar-group)] (GB:BAD29665.1); contains InterPro domain Protein of unknown function DUF566; (InterPro:IPR007573)
At2g44820	0	2,844421458	0	0	similar to Os01g0224500 [Oryza sativa (japonica cultivar-group)] (GB:NP_001042454.1); similar to unknown [Hyacinthus orientalis] (GB:AAT08666.1)
At2g44890	0	2,419177643	0	0	CYP704A1 (cytochrome P450, family 704, subfamily A, polypeptide 1); oxygen binding
At2g42680	0	2,58773851	0	0	ATMBF1A/MBF1A (MULTIPROTEIN BRIDGING FACTOR 1A); DNA binding / transcription coactivator
At2g42740	2,10446958	2,70102945	0	0	RPL16A (ribosomal protein large subunit 16A); structural constituent of ribosome
At2g41110	0	3,385847211	0	0	ATCAL4 (calmodulin-related protein 4); calcium ion binding
At2g41120	0	2,725880801	0	0	ATCAL4 (calmodulin-related protein 4); calcium ion binding
At2g41140	0	2,761020614	0	0	CRK1 (CDPK-RELATED KINASE 1); calcium ion binding / calcium-dependent protein serine/threonine phosphatase/ kinase
At2g40060	0	2,684036223	0	0	similar to unknown protein [Arabidopsis thaliana] (TAIR:AT3G51890.1); similar to conserved hypothetical protein [Medicago truncatula] (GB:ABE83515.1); contains InterPro domain Clathrin light chain; (InterPro:IPR000996)
At2g40095	0	2,192262552	0	0	similar to unknown protein [Arabidopsis thaliana] (TAIR:AT3G55880.2); similar to Os03g0123800 [Oryza sativa (japonica cultivar-group)] (GB:NP_001048807.1); similar to unknown protein [Oryza sativa (japonica cultivar-group)] (GB:AAL58121.1); similar to Os01g0647700 [Oryza sativa (japonica cultivar-group)] (GB:NP_001043711.1); contains domain ALPHA/BETA HYDROLASE RELATED (PTHR10992:SF2); contains d…
At2g40940	0	2,35728866	0	0	ERS1 (ETHYLENE RESPONSE SENSOR 1); receptor
At2g39200	0	2,920857725	0	0	MLO12 (MILDEW RESISTANCE LOCUS O 12); calmodulin binding
At2g39660	0	2,930144655	0	0	BIK1 (BOTRYTIS-INDUCED KINASE1); kinase
At2g39760	0	2,941270052	0	0	ATBPM3; protein binding
At2g39770	0	2,694819646	0	0	CYT1 (CYTOKINESIS DEFECTIVE 1); nucleotidyltransferase
At2g38400	0	2,070938305	0	0	AGT3 (ALANINE:GLYOXYLATE AMINOTRANSFERASE 3); alanine-glyoxylate transaminase
At2g38620	0	3,170146908	0	0	CDKB1;2 (cyclin-dependent kinase B1;2); kinase
At2g38640	0	2,186946134	0	0	similar to unknown protein [Arabidopsis thaliana] (TAIR:AT5G41590.1); similar to hypothetical protein-like protein [Sorghum bicolor] (GB:AAO16698.1); contains InterPro domain Protein of unknown function DUF567; (InterPro:IPR007612)
At2g37180	0	8,94605466	0	0	RD28 (plasma membrane intrinsic protein 2;3); water channel
At2g35190	0	2,758471155	0	0	NPSN11 (NOVEL PLANT SNARE 11); protein transporter
At2g35340	0	2,375937934	0	0	MEE29 (maternal effect embryo arrest 29); ATP-dependent RNA helicase
At2g35480	0	2,258068825	0	0	similar to unknown protein [Arabidopsis thaliana] (TAIR:AT1G32260.1); similar to Os02g0127900 [Oryza sativa (japonica cultivar-group)] (GB:NP_001045765.1)
At2g34230	0	2,155941717	0	0	similar to MEE20 (maternal effect embryo arrest 20) [Arabidopsis thaliana] (TAIR:AT2G34220.1); contains InterPro domain Protein of unknown function DUF627; (InterPro:IPR006866); contains InterPro domain Protein of unknown function DUF629; (InterPro:IPR006865)
At2g33240	0	2,17719663	0	0	XID (Myosin-like protein XID); motor/ protein binding
At2g33350	0	2,433045764	0	0	similar to zinc finger CONSTANS-related [Arabidopsis thaliana] (TAIR:AT1G04500.1); similar to CCT motif family protein, expressed [Oryza sativa (japonica cultivar-group)] (GB:ABF93890.1); contains InterPro domain CCT; (InterPro:IPR010402)
At2g33520	0	2,656436924	0	0	similar to proline-rich family protein [Arabidopsis thaliana] (TAIR:AT1G12810.1); similar to Os08g0536400 [Oryza sativa (japonica cultivar-group)] (GB:NP_001062364.1)
At2g32310	0	3,752515155	0	0	contains InterPro domain FMN-binding split barrel; (InterPro:IPR009002)
At2g32590	0	2,10938701	0	0	similar to Barren [Medicago truncatula] (GB:ABD32414.1); contains InterPro domain Barren; (InterPro:IPR008418)
At2g32610	0	2,651252731	0	0	ATCSLB01 (Cellulose synthase-like B1); transferase/ transferase, transferring glycosyl groups
At2g32640	-2,747044207	2,660542863	0	0	similar to Glycine/D-amino acid oxidases-like [Oryza sativa (ISS) [Ostreococcus tauri] (GB:CAL50078.1); similar to Os08g0422000 [Oryza sativa (japonica cultivar-group)] (GB:NP_001061825.1); contains domain no description (G3D.3.50.50.60); contains domain FAD/NAD(P)-binding domain (SSF51905)
At2g32810	0	2,137370499	0	0	AP4.3A; ATP binding / protein kinase
At2g32830	0	2,771403841	0	0	PHT5 (phosphate transporter 5); inorganic phosphate transporter/ phosphate transporter
At2g31070	0	2,803258798	0	0	TCP10 (TCP domain protein 10); transcription factor
At2g31290	0	4,683942679	0	0	similar to unknown protein [Arabidopsis thaliana] (TAIR:AT3G63090.1); similar to hypothetical protein 31.t00019 [Brassica oleracea] (GB:ABD65113.1); contains InterPro domain Protein of unknown function DUF860, plant; (InterPro:IPR008578)
At2g30630	0	2,314442731	0	0	similar to unknown protein [Arabidopsis thaliana] (TAIR:AT1G06750.1); similar to conserved hypothetical protein [Medicago truncatula] (GB:ABE83048.1); contains domain no description (G3D.3.40.50.300); contains domain P-loop containing nucleoside triphosphate hydrolases (SSF52540)
At2g30942	0	3,002463126	0	0	similar to unknown protein [Arabidopsis thaliana] (TAIR:AT1G06515.2); similar to unknown protein [Oryza sativa (japonica cultivar-group)] (GB:BAC79952.1)
At2g30960	0	2,181075212	0	0	VAR2 (VARIEGATED 2); ATP-dependent peptidase/ ATPase/ metallopeptidase/ zinc ion binding
At2g29440	0	4,297665894	0	0	ATGSTU6 (GLUTATHIONE S-TRANSFERASE 24); glutathione transferase
At2g26680	0	2,175498011	0	0	similar to Methyltransferase FkbM [Frankia sp. EAN1pec] (GB:ZP_00569541.1); similar to Os03g0566600 [Oryza sativa (japonica cultivar-group)] (GB:NP_001050505.1); contains InterPro domain Methyltransferase FkbM; (InterPro:IPR006342)
At2g25770	0	3,289878486	0	0	similar to unknown protein [Arabidopsis thaliana] (TAIR:AT4G32870.1); similar to hypothetical protein [Oryza sativa (japonica cultivar-group)] (GB:BAD87063.1); contains domain Bet v1-like (SSF55961); contains domain no description (G3D.3.30.530.20)
At2g25920	0	4,027163049	2,477575155	0	similar to 3'-5' exonuclease/ nucleic acid binding [Arabidopsis thaliana] (TAIR:AT2G25910.2); similar to conserved hypothetical protein [Medicago truncatula] (GB:ABE84422.1)
At2g24100	0	2,086307293	0	0	similar to unknown protein [Arabidopsis thaliana] (TAIR:AT4G30780.1); similar to hypothetical protein MtrDRAFT_AC126784g9v2 [Medicago truncatula] (GB:ABE94678.1)
At2g24140	0	3,737926343	0	0	similar to unknown protein [Arabidopsis thaliana] (TAIR:AT4G30830.1); similar to Protein of unknown function DUF593 [Medicago truncatula] (GB:ABE79503.1); contains InterPro domain Protein of unknown function DUF593; (InterPro:IPR007656)
At2g24290	0	2,937325246	0	0	similar to unknown protein [Arabidopsis thaliana] (TAIR:AT4G30996.1); similar to H0311C03.8 [Oryza sativa (indica cultivar-group)] (GB:CAH67554.1); contains InterPro domain Protein of unknown function DUF1068; (InterPro:IPR010471)
At2g24500	0	4,225564426	0	0	FZF; transcription factor
At2g24950	0	2,81965761	0	0	similar to unknown protein [Arabidopsis thaliana] (TAIR:AT4G15050.1); similar to Protein of unknown function DUF239, plant [Medicago truncatula] (GB:ABE82472.1); contains InterPro domain Protein of unknown function DUF239, plant; (InterPro:IPR004314)
At2g23110	0	2,300641167	0	0	similar to unknown protein [Arabidopsis thaliana] (TAIR:AT2G23120.1); similar to seed maturation protein PM35 [Glycine max] (GB:AAD51623.1)
At2g23120	0	2,212619634	0	0	similar to unknown protein [Arabidopsis thaliana] (TAIR:AT2G23110.1); similar to PvLEA-18 [Phaseolus vulgaris] (GB:AAC49859.1); similar to hypothetical protein MtrDRAFT_AC144765g23v1 [Medicago truncatula] (GB:ABE87033.1); similar to LEA-18 [Phaseolus vulgaris] (GB:AAF81194.1)
At2g22240	0	3,858473423	0	0	MIPS2 (MYO-INOSITOL-1-PHOSTPATE SYNTHASE 2); binding / catalytic/ inositol-3-phosphate synthase (EC:5.5.1.4)
At2g22660	0	3,090795786	0	0	similar to glycine-rich protein [Arabidopsis thaliana] (TAIR:AT4G37900.1); similar to Protein of unknown function DUF1399 [Medicago truncatula] (GB:ABE84186.1); contains InterPro domain Protein of unknown function DUF1399; (InterPro:IPR009836)
At2g21655	0	2,165842463	0	0	similar to unknown protein [Arabidopsis thaliana] (TAIR:AT3G29797.1); contains InterPro domain Protein of unknown function DUF784, Arabidopsis thaliana; (InterPro:IPR008502)
At2g21870	0	3,921540312	0	0	Identical to Probable ATP synthase 24 kDa subunit, mitochondrial precursor (EC 3.6.3.14) [Arabidopsis Thaliana] (GB:Q9SJ12;GB:Q8LBN3); similar to hypothetical protein MtrDRAFT_AC155898g5v1 [Medicago truncatula] (GB:ABE87707.1)
At2g21980	0	5,274172459	0	0	similar to unknown protein [Arabidopsis thaliana] (TAIR:AT2G41350.2); similar to Helix-turn-helix, AraC type [Medicago truncatula] (GB:ABE89508.1)
At2g20580	0	5,600427721	0	0	AtRPN1a/RPN1A (26S proteasome regulatory subunit S2 1A); binding
At2g20760	0	2,976826893	0	0	similar to unknown protein [Arabidopsis thaliana] (TAIR:AT2G40060.1); similar to conserved hypothetical protein [Medicago truncatula] (GB:ABE83515.1); contains InterPro domain Clathrin light chain; (InterPro:IPR000996)
At2g19080	0	3,007969414	0	0	(METAXIN); unknown protein
At2g19160	0	2,116823211	0	0	similar to unknown protein [Arabidopsis thaliana] (TAIR:AT4G30060.1); similar to Protein of unknown function DUF266, plant [Medicago truncatula] (GB:ABD28621.1); contains InterPro domain Protein of unknown function DUF266, plant; (InterPro:IPR004949)
At2g18630	0	2,52891204	0	0	similar to unknown protein [Arabidopsis thaliana] (TAIR:AT5G66675.1); similar to Protein of unknown function DUF677 [Medicago truncatula] (GB:ABE78510.1); contains InterPro domain Protein of unknown function DUF677; (InterPro:IPR007749)
At2g18960	0	2,79916734	0	0	AHA1 (PLASMA MEMBRANE PROTON ATPASE); ATPase
At2g17070	0	2,13156342	0	0	similar to unknown protein [Arabidopsis thaliana] (TAIR:AT2G17080.1); similar to hypothetical protein [Glycine max] (GB:AAK01735.1); contains InterPro domain Protein of unknown function DUF241, plant; (InterPro:IPR004320)
At2g17290	0	3,822067648	0	0	CPK6 (CALCIUM-DEPENDENT PROTEIN KINASE 6); anion channel/ calcium- and calmodulin-dependent protein kinase/ kinase
At2g17920	0	6,291009947	0	0	similar to unknown protein [Arabidopsis thaliana] (TAIR:AT2G41590.1); similar to 80C09_29 [Brassica rapa subsp. pekinensis] (GB:AAZ41840.1); contains domain Retrovirus zinc finger-like domains (SSF57756)
At2g07701	0	2,898851468	0	0	Identical to Hypothetical mitochondrial protein AtMg00430/AtMg01150 (ORF106a/ORF106g) [Arabidopsis Thaliana] (GB:P93299;GB:P92546); similar to unknown protein [Arabidopsis thaliana] (TAIR:AT2G07701.1)
At2g04450	0	3,605434055	0	0	ATNUDT6 (Arabidopsis thaliana Nudix hydrolase homolog 6); ADP-ribose diphosphatase/ NAD binding / hydrolase
At2g03190	0	2,387755639	0	0	ASK16 (ARABIDOPSIS SKP1-LIKE 16); ubiquitin-protein ligase
At2g02100	0	4,830229256	0	0	LCR69/PDF2.2 (Low-molecular-weight cysteine-rich 69); protease inhibitor
At2g02540	0	2,207442946	0	0	ATHB21/ZFHD4 (ZINC FINGER HOMEODOMAIN 4); DNA binding / transcription factor
At2g02800	0	4,138809121	0	0	APK2B (PROTEIN KINASE 2B); kinase
At2g02730	2,205922758	3,277499864	0	0	similar to bZIP family transcription factor [Arabidopsis thaliana] (TAIR:AT1G27000.1); similar to bZIP transcription factor bZIP109 [Glycine max] (GB:ABI34660.1); contains InterPro domain Protein of unknown function DUF1664; (InterPro:IPR012458)
At2g01470	0	2,789345865	0	0	STL2P (SEC12P-LIKE PROTEIN); nucleotide binding
At2g01890	0	2,203265246	0	0	PAP8 (PURPLE ACID PHOSPHATASE PRECURSOR); protein serine/threonine phosphatase
At1g78370	0	2,043202593	0	0	ATGSTU20 (Arabidopsis thaliana Glutathione S-transferase (class tau) 20); glutathione transferase
At1g78470	0	2,329043186	0	0	similar to F-box family protein [Arabidopsis thaliana] (TAIR:AT1G67390.1); contains InterPro domain Leucine-rich repeat 2; (InterPro:IPR013101)
At1g78680	0	2,208637803	0	0	ATGGH2 (GAMMA-GLUTAMYL HYDROLASE 2); gamma-glutamyl hydrolase
At1g77850	0	3,198085111	0	0	ARF17 (AUXIN RESPONSE FACTOR 17); transcription factor
At1g76040	0	2,785625651	0	0	CPK29 (calcium-dependent protein kinase 29); calcium- and calmodulin-dependent protein kinase/ kinase
At1g75930	0	3,259962035	0	0	EXL6 (extracellular lipase 6); acyltransferase/ carboxylic ester hydrolase/ lipase
At1g73165	0	2,668156545	0	0	CLE1 (CLAVATA3/ESR-RELATED 1); receptor binding
At1g73310	0	2,856025624	0	0	SCPL4 (serine carboxypeptidase-like 4); serine carboxypeptidase
At1g73640	0	2,427321537	0	0	AtRABA6a (Arabidopsis Rab GTPase homolog A6a); GTP binding
At1g73830	0	2,187857974	0	0	BEE3 (BR ENHANCED EXPRESSION 3); DNA binding / transcription factor
At1g73650	2,079818937	2,612565225	0	0	similar to unknown protein [Arabidopsis thaliana] (TAIR:AT1G18180.1); similar to hypothetical protein MtrDRAFT_AC139526g26v1 [Medicago truncatula] (GB:ABE80157.1); contains InterPro domain Protein of unknown function DUF1295; (InterPro:IPR010721); contains InterPro domain 3-oxo-5-alpha-steroid 4-dehydrogenase, C-terminal; (InterPro:IPR001104)
At1g71015	0	2,473854165	0	0	similar to unknown protein [Arabidopsis thaliana] (TAIR:AT2G01340.1); similar to unknown [Glycine max] (GB:AAG38147.1)
At1g70300	0	4,220591232	0	0	KUP6 (K+ uptake permease 6); potassium ion transporter
At1g70400	0	2,546007301	0	0	similar to EMB1220 (EMBRYO DEFECTIVE 1220) [Arabidopsis thaliana] (TAIR:AT1G60170.1); similar to Os04g0555400 [Oryza sativa (japonica cultivar-group)] (GB:NP_001053516.1); similar to Os07g0141600 [Oryza sativa (japonica cultivar-group)] (GB:NP_001058865.1); similar to mRNA splicing factor PRP31 (ISS) [Ostreococcus tauri] (GB:CAL52360.1); contains InterPro domain NOSIC; (InterPro:IPR012976)
At1g70540	0	2,090169026	0	0	EDA24 (embryo sac development arrest 24); pectinesterase inhibitor
At1g70660	0	5,005573878	0	0	MMZ2 (MMS ZWEI HOMOLOGE 2); ubiquitin-protein ligase
At1g69360	0	3,37145152	0	0	similar to unknown protein [Arabidopsis thaliana] (TAIR:AT1G26620.1); similar to Os03g0758600 [Oryza sativa (japonica cultivar-group)] (GB:NP_001051334.1); similar to hypothetical protein [Oryza sativa (japonica cultivar-group)] (GB:AAK16179.1); similar to expressed protein [Oryza sativa (japonica cultivar-group)] (GB:ABF98981.1); contains InterPro domain Protein of unknown function DUF863, plant…
At1g69960	0	3,256826922	0	0	PP2A (SERINE/THREONINE PROTEIN PHOSPHATASE 2A); protein phosphatase type 2A
At1g68440	0	2,879740413	0	0	similar to unknown protein [Arabidopsis thaliana] (TAIR:AT1G25400.1); similar to IMP dehydrogenase/GMP reductase [Medicago truncatula] (GB:ABE93249.1)
At1g65210	0	2,102396831	0	0	similar to lyase [Arabidopsis thaliana] (TAIR:AT4G38030.1); similar to Carboxypeptidase regulatory re (GB:ABE89750.1); contains InterPro domain Rhamnogalacturonate lyase; (InterPro:IPR010325)
At1g65980	0	2,862848448	0	0	TPX1 (THIOREDOXIN-DEPENDENT PEROXIDASE 1); antioxidant
At1g64230	0	2,220366139	0	0	UBC28; ubiquitin-protein ligase
At1g63855	0	2,452691328	0	0	similar to hypothetical protein MtrDRAFT_AC123571g20v2 [Medicago truncatula] (GB:ABE93464.1); contains domain no description (G3D.3.40.50.150); contains domain S-adenosyl-L-methionine-dependent methyltransferases (SSF53335); contains domain UNCHARACTERIZED (PTHR14614:SF11); contains domain UNCHARACTERIZED (PTHR14614)
At1g62920	0	4,710958051	0	0	similar to proteasome maturation factor UMP1 family protein [Arabidopsis thaliana] (TAIR:AT1G67250.1); contains InterPro domain Proteasome maturation factor UMP1; (InterPro:IPR008012)
At1g61030	0	2,458368771	0	0	similar to unknown protein [Arabidopsis thaliana] (TAIR:AT1G11060.1); similar to putative dentin phosphoryn protein [Oryza sativa (japonica cultivar-group)] (GB:AAL58277.1); contains domain ARM repeat (SSF48371); contains domain FAMILY NOT NAMED (PTHR22100); contains domain SUBFAMILY NOT NAMED (PTHR22100:SF9)
At1g61240	1,522229354	2,269710272	0	0	similar to unknown protein [Arabidopsis thaliana] (TAIR:AT1G11170.1); similar to putative lysine ketoglutarate reductase trans-splicing related 1 [Oryza sativa (japonica cultivar-group)] (GB:BAD62500.1); similar to Os07g0564800 [Oryza sativa (japonica cultivar-group)] (GB:NP_001060006.1); similar to Os06g0731900 [Oryza sativa (japonica cultivar-group)] (GB:NP_001058667.1); contains InterPro domai…
At1g60010	0	3,321811272	0	0	similar to unknown protein [Arabidopsis thaliana] (TAIR:AT1G10530.1); similar to T10O24.15, related [Lycopersicon esculentum] (GB:AAX95759.1)
At1g60060	0	2,335498064	0	0	similar to unknown protein [Arabidopsis thaliana] (TAIR:AT5G53900.2); similar to Os02g0742700 [Oryza sativa (japonica cultivar-group)] (GB:NP_001048090.1); similar to unknown protein [Oryza sativa (japonica cultivar-group)] (GB:BAD37771.1); similar to Os06g0233800 [Oryza sativa (japonica cultivar-group)] (GB:NP_001057234.1); contains domain gb def: At3g15240 (PTHR13902:SF3); contains domain SERIN…
At1g60930	0	2,196964596	0	0	RECQL4B (Arabidopsis RecQ helicase l4B); DNA helicase
At1g58070	0	2,416455817	0	0	similar to Os11g0195800 [Oryza sativa (japonica cultivar-group)] (GB:NP_001067427.1); similar to hypothetical protein LOC_Os12g08160 [Oryza sativa (japonica cultivar-group)] (GB:ABA95958.1)
At1g57565	0	2,053925012	0	0	similar to F-box family protein [Arabidopsis thaliana] (TAIR:AT1G57580.1); contains domain SUBFAMILY NOT NAMED (PTHR13711:SF8); contains domain SWI/SNF-RELATED CHROMATIN BINDING PROTEIN (PTHR13711)
At1g56660	0	7,529529791	0	0	similar to unknown protein [Arabidopsis thaliana] (TAIR:AT3G28770.1); similar to KED [Nicotiana tabacum] (GB:BAA95789.1)
At1g55310	0	3,347130758	0	0	SR33 (SC35-like splicing factor 33); RNA binding
At1g54100	0	5,371111215	0	0	ALDH7B4 (ALDEHYDE DEHYDROGENASE 7B4); 3-chloroallyl aldehyde dehydrogenase
At1g54370	0	4,280832509	0	0	ATNHX5/NHX5 (NA+/H+ ANTIPORTER 5); sodium:hydrogen antiporter
At1g54560	0	3,297038939	0	0	XIE (Myosin-like protein XIE); motor/ protein binding
At1g53450	0	2,392675069	0	0	similar to unknown protein [Arabidopsis thaliana] (TAIR:AT3G14830.2); similar to unknown protein [Oryza sativa (japonica cultivar-group)] (GB:AAS72350.1); similar to Os01g0729900 [Oryza sativa (japonica cultivar-group)] (GB:NP_001044138.1)
At1g52150	0	4,811245478	0	0	ATHB-15 (INCURVATA 4); DNA binding / transcription factor
At1g52320	0	2,479269964	0	0	similar to unknown protein [Arabidopsis thaliana] (TAIR:AT5G25590.1); similar to Spectrin repeat [Medicago truncatula] (GB:ABE93358.1); contains InterPro domain Protein of unknown function DUF632; (InterPro:IPR006867)
At1g52500	0	2,961869196	0	0	ATFPG-1/ATFPG-2/ATMMH-1/ATMMH-2/FPG-1/FPG-2 (FORMAMIDOPYRIMIDINE-DNA GLYCOSYLASE 1, FORMAMIDOPYRIMIDINE-DNA GLYCOSYLASE 2); DNA N-glycosylase
At1g49240	2,538752064	4,128988399	0	0	ACT8 (ACTIN 8); structural constituent of cytoskeleton
At1g49640	0	2,976902923	0	0	similar to cell death associated protein-related [Arabidopsis thaliana] (TAIR:AT1G49650.1); similar to CXE carboxylesterase [Malus pumila] (GB:ABB89010.1); contains InterPro domain Esterase/lipase/thioesterase; (InterPro:IPR000379); contains InterPro domain Alpha/beta hydrolase fold-3; (InterPro:IPR013094)
At1g49970	0	2,865063301	0	0	CLPR1 (Clp protease proteolytic subunit 5); endopeptidase Clp
At1g47870	0	3,543962226	0	0	E2FC (ARABIDOPSIS HOMOLOG OF E2F C); transcription factor
At1g35160	0	2,183251112	0	0	GRF4 (GENERAL REGULATORY FACTOR 4); protein phosphorylated amino acid binding
At1g35580	0	2,419583268	0	0	CINV1 (CYTOSOLIC INVERTASE 1); beta-fructofuranosidase
At1g31150	0	2,878253301	2,357472185	0	similar to Ulp1 protease family protein [Arabidopsis thaliana] (TAIR:AT5G20750.1); similar to hypothetical protein 23.t00036 [Brassica oleracea] (GB:ABD65624.1)
At1g30270	0	2,287880708	0	0	CIPK23 (CBL-INTERACTING PROTEIN KINASE 23); kinase
At1g29280	0	2,099133267	0	0	WRKY65 (WRKY DNA-binding protein 65); transcription factor
At1g28395	0	4,765440307	0	0	similar to unknown protein [Arabidopsis thaliana] (TAIR:AT2G33847.2); similar to conserved hypothetical protein [Medicago truncatula] (GB:ABE89009.1)
At1g28520	0	3,025948796	0	0	similar to unknown protein [Arabidopsis thaliana] (TAIR:AT2G42400.1); similar to putative vascular plant one zinc finger protein [Oryza sativa (japonica cultivar-group)] (GB:BAD87186.1); contains InterPro domain Colicin E3, catalytic; (InterPro:IPR009105)
At1g27130	0	3,19337812	0	0	ATGSTU13 (GLUTATHIONE S-TRANSFERASE 12); glutathione transferase
At1g27690	0	2,646184759	0	0	similar to unknown protein [Arabidopsis thaliana] (TAIR:AT3G19540.1); similar to Protein of unknown function DUF620 [Medicago truncatula] (GB:ABD33276.1); contains InterPro domain Protein of unknown function DUF620; (InterPro:IPR006873)
At1g26620	0	2,552316407	0	0	similar to unknown protein [Arabidopsis thaliana] (TAIR:AT1G69360.1); similar to Os03g0758600 [Oryza sativa (japonica cultivar-group)] (GB:NP_001051334.1); similar to hypothetical protein [Oryza sativa (japonica cultivar-group)] (GB:AAK16179.1); similar to expressed protein [Oryza sativa (japonica cultivar-group)] (GB:ABF98981.1); contains InterPro domain Protein of unknown function DUF863, plant…
At1g25420	0	2,352165006	0	0	similar to unknown protein [Arabidopsis thaliana] (TAIR:AT1G34220.2); similar to Os08g0175200 [Oryza sativa (japonica cultivar-group)] (GB:NP_001061111.1); similar to Os01g0687700 [Oryza sativa (japonica cultivar-group)] (GB:NP_001043915.1); similar to unknown protein [Oryza sativa (japonica cultivar-group)] (GB:BAD46466.1); contains InterPro domain Protein of unknown function DUF292, eukaryotic;…
At1g25988	0	2,163586579	0	0	similar to cell cycle control protein-related [Arabidopsis thaliana] (TAIR:AT1G25682.1); similar to Family of unknown function (DUF572) [Medicago truncatula] (GB:ABE90663.1); contains InterPro domain Protein of unknown function DUF572; (InterPro:IPR007590)
At1g24150	0	2,069650689	0	0	ATFH4/FH4 (FORMIN HOMOLOGUE 4); actin binding / protein binding
At1g24180	0	2,818182975	0	0	IAR4 (IAA-conjugate-resistant 4); pyruvate dehydrogenase (acetyl-transferring)
At1g23510	0	2,054359093	0	0	similar to unknown protein [Arabidopsis thaliana] (TAIR:AT1G23520.1); similar to OBP32pep (GB:AAA79703.1); contains InterPro domain Protein of unknown function DUF220; (InterPro:IPR003863)
At1g23580	0	3,301817628	0	0	similar to unknown protein [Arabidopsis thaliana] (TAIR:AT1G23570.1); similar to OBP32pep (GB:AAA79703.1); contains InterPro domain Protein of unknown function DUF220; (InterPro:IPR003863)
At1g22300	0	2,13611344	0	0	GRF10 (GENERAL REGULATORY FACTOR 10); protein phosphorylated amino acid binding
At1g22840	0	3,350362429	0	0	ATCYTC-A/CYTC-1 (CYTOCHROME C-1); electron carrier
At1g21240	0	2,241860567	0	0	WAK3 (WALL ASSOCIATED KINASE 3); kinase/ protein serine/threonine kinase
At1g21310	0	2,786698306	0	0	ATEXT3 (EXTENSIN 3); structural constituent of cell wall
At1g21680	0	2,36913961	0	0	similar to unknown protein [Arabidopsis thaliana] (TAIR:AT1G21670.1); similar to WD40 domain protein beta Propeller [Solibacter usitatus Ellin6076] (GB:YP_828764.1); similar to Os03g0840200 [Oryza sativa (japonica cultivar-group)] (GB:NP_001051846.1); similar to Os07g0638100 [Oryza sativa (japonica cultivar-group)] (GB:NP_001060406.1); contains InterPro domain TolB, C-terminal; (InterPro:IPR01104…
At1g21720	0	3,615960937	0	0	PBC1 (20S proteasome beta subunit C1); peptidase
At1g20510	0	2,617842641	0	0	OPCL1 (OPC-8:0 COA LIGASE1); 4-coumarate-CoA ligase
At1g20620	0	5,525594903	2,679051482	0	CAT3 (CATALASE 3); catalase
At1g20850	0	3,160409003	0	0	XCP2 (XYLEM CYSTEINE PEPTIDASE 2); cysteine-type peptidase/ peptidase
At1g16400	0	2,320228852	0	0	CYP79F2 (cytochrome P450, family 79, subfamily F, polypeptide 2); oxygen binding
At1g16810	0	6,50808694	0	0	similar to CGI-144-like protein [Solanum lycopersicum] (GB:CAC81814.1); similar to Os02g0727500 [Oryza sativa (japonica cultivar-group)] (GB:NP_001047997.1); contains domain FAMILY NOT NAMED (PTHR13282); contains domain gb def: F6I1.17 protein (F17F16.8/F17F16.8) (Hypothetical protein) (At1g16810/F17F16.8) (PTHR13282:SF1)
At1g16920	0	2,546510719	0	0	RAB11 (ARABIDOPSIS RAB GTPASE HOMOLOG A1B); GTP binding
At1g15940	0	3,130788516	0	0	similar to binding [Arabidopsis thaliana] (TAIR:AT1G80810.1); similar to Tudor [Medicago truncatula] (GB:ABE86625.1); contains domain ARM repeat (SSF48371); contains domain no description (G3D.2.30.30.140); contains domain ANDROGEN INDUCED INHIBITOR OF PROLIFERATION (AS3) / PDS5-RELATED (PTHR12663)
At1g14630	0	2,127207326	0	0	similar to unknown protein [Arabidopsis thaliana] (TAIR:AT2G01990.1); similar to hypothetical protein [Oryza sativa (japonica cultivar-group)] (GB:BAD37953.1)
At1g13060	0	4,013078249	0	0	PBE1 (20S proteasome beta subunit E1); peptidase
At1g13940	0	2,974445038	0	0	similar to unknown protein [Arabidopsis thaliana] (TAIR:AT1G69360.1); similar to Os03g0758600 [Oryza sativa (japonica cultivar-group)] (GB:NP_001051334.1); similar to hypothetical protein [Oryza sativa (japonica cultivar-group)] (GB:AAK16179.1); similar to expressed protein [Oryza sativa (japonica cultivar-group)] (GB:ABF98981.1); contains InterPro domain Protein of unknown function DUF863, plant…
At1g10660	0	2,647242419	0	0	similar to unknown protein [Arabidopsis thaliana] (TAIR:AT5G62960.1); similar to hypothetical protein MtrDRAFT_AC124952g40v1 [Medicago truncatula] (GB:ABE93571.1)
At1g10940	0	2,606073692	0	0	ASK1 (ARABIDOPSIS SERINE/THREONINE KINASE 1); kinase
At1g09770	0	2,4059532	0	0	ATCDC5 (Arabidopsis thaliana homolog of cdc5); DNA binding / transcription factor
At1g08600	0	2,896059691	0	0	ATRX/CHR20; ATP binding / DNA binding / helicase
At1g08930	0	2,03915688	0	0	ERD6 (EARLY RESPONSE TO DEHYDRATION 6); carbohydrate transporter/ sugar porter
At1g07140	0	4,032793136	0	0	SIRANBP (Ran-binding protein 1a); Ran GTPase binding
At1g06040	0	2,408518695	0	0	STO (SALT TOLERANCE); transcription factor/ zinc ion binding
At1g04270	0	3,02157148	0	0	RPS15 (RIBOSOMAL PROTEIN S15); structural constituent of ribosome
At1g02640	0	4,443696903	0	0	BXL2 (BETA-XYLOSIDASE 2); hydrolase, hydrolyzing O-glycosyl compounds
