# Supplementary material for: Transcriptomic and proteomic approach to identify differentially expressed genes and proteins in Arabidopsis thaliana mutants lacking chloroplastic 1 and cytosolic FBPases reveals several levels of metabolic regulation
Source: BMC Plant Biol. 2016 Dec 1;16:258. doi: 10.1186/s12870-016-0945-7 (PMC5134223; doi:10.1186/s12870-016-0945-7)
Supplement: Additional file 2: Table S2.A-F. — Gene Clustering analyses. Six transcriptional patterns identified by k-means clustering analysis in cfbp1 and cyfbp mutants. (ZIP 136 kb) [file 12870_2016_945_MOESM2_ESM.zip › Supplementary Table S2 Cluster E.csv]

Table S.2.E Six transcriptional patterns identified by K-means clustering analysis in cfbp1 and cyfbp mutants. Clusters A-F.
	Fold-Change
Gene Name	cfbp1-Roots	cyfbp-Roots	cfbp1-Rosettes	cyfbp-Rosettes	Function
At5g67010	1,503196833	0	4,156177142	0	AP2 domain-containing transcription factor, putative
At5g66830	0	0	2,103043276	0	F-box family protein
At5g66820	0	0	2,139653431	0	similar to Os03g0186500 [Oryza sativa (japonica cultivar-group)] (GB:NP_001049202.1)
At5g62820	0	0	2,927945708	0	integral membrane protein, putative
At5g61510	0	0	3,949171733	0	NADP-dependent oxidoreductase, putative
At5g60290	0	0	2,742849896	0	unknown protein
At5g56900	0	0	2,416321327	0	CwfJ-like family protein / zinc finger (CCCH-type) family protein
At5g55220	0	0	4,028577394	2,943026685	trigger factor type chaperone family protein
At5g55110	0	0	2,425331326	0	stigma-specific Stig1 family protein
At5g52970	0	0	2,544992916	0	thylakoid lumen 15.0 kDa protein
At5g52250	0	0	2,451985109	0	transducin family protein / WD-40 repeat family protein
At5g52110	0	0	2,521844368	0	similar to expressed protein [Oryza sativa (japonica cultivar-group)] (GB:ABB47906.2)
At5g51640	0	0	2,168047412	0	YLS7 (yellow-leaf-specific gene 7)
At5g50915	0	0	2,106828545	0	basic helix-loop-helix (bHLH) family protein
At5g49180	0	0	2,043300862	0	pectinesterase family protein
At5g47550	0	0	2,778003034	0	cysteine protease inhibitor, putative / cystatin, putative
At5g46410	0	0	2,788054402	0	NLI interacting factor (NIF) family protein
At5g46040	0	0	2,987392658	0	proton-dependent oligopeptide transport (POT) family protein
At5g44370	0	0	3,825261099	0	transporter-related
At5g43200	0	0	2,482394456	0	zinc finger (C3HC4-type RING finger) family protein
At5g40290	0	0	2,293037654	0	metal-dependent phosphohydrolase HD domain-containing protein
At5g40210	0	0	2,101774138	0	nodulin MtN21 family protein
At5g38360	1,73463662	0	2,10872897	0	catalytic
At5g37560	0	0	4,44863652	0	zinc ion binding
At5g37400	0	0	2,187386666	0	binding
At5g36900	0	0	3,029443515	0	unknown protein
At5g28920	0	0	3,199011236	0	unknown protein
At5g27280	0	0	3,472558723	0	zinc finger (DNL type) family protein
At5g27080	0	0	3,820380972	0	WD-40 repeat family protein
At5g25510	0	0	2,464975161	0	serine/threonine protein phosphatase 2A (PP2A) regulatory subunit B', putative
At5g23880	0	0	3,850203338	0	CPSF100 (ENHANCED SILENCING PHENOTYPE 5)
At5g22140	0	0	2,190940494	0	pyridine nucleotide-disulphide oxidoreductase family protein
At5g22050	0	0	2,070247718	0	protein kinase family protein
At5g20450	0	0	2,779986518	0	motor
At5g19880	0	0	2,159247328	0	peroxidase, putative
At5g18080	0	0	2,072492814	0	auxin-responsive protein, putative
At5g16180	0	2,245851567	2,607522712	0	ATCRS1/CRS1 (ARABIDOPSIS ORTHOLOG OF MAIZE CHLOROPLAST SPLICING FACTOR CRS1)
At5g15560	0	0	3,973671395	0	similar to unknown protein [Arabidopsis thaliana] (TAIR:AT3G02125.1)
At5g15230	0	0	5,259068622	0	GASA4 (GAST1 PROTEIN HOMOLOG 4)
At5g13250	0	0	3,017173533	0	similar to unknown protein [Arabidopsis thaliana] (TAIR:AT1G28080.1)
At5g11330	0	0	2,586355165	0	monooxygenase family protein
At5g10460	0	0	3,032059493	0	haloacid dehalogenase-like hydrolase family protein
At5g07600	0	0	2,825376893	0	oleosin / glycine-rich protein
At5g06390	0	0	3,926864901	0	beta-Ig-H3 domain-containing protein / fasciclin domain-containing protein
At5g05657	-3,616047139	0	0	-3,282796486	harpin-induced family protein / HIN1 family protein / harpin-responsive family protein
At5g05000	0	0	2,588676751	0	ATTOC34/OEP34 (Translocase of chloroplast 34)
At5g04030	0	0	2,264903606	0	unknown protein
At5g03560	0	0	2,749398958	0	nucleobase:cation symporter
At5g03160	0	0	3,023757149	0	DNAJ heat shock N-terminal domain-containing protein
At5g02780	0	0	2,745836954	0	In2-1 protein, putative
At5g02740	0	0	2,934488639	0	nucleotide binding
At5g02730	0	0	2,689305399	0	allergen V5/Tpx-1-related family protein
At5g01640	0	0	6,052649459	0	prenylated rab acceptor (PRA1) family protein
At5g01170	0	0	6,245664315	0	glycine-rich protein
At4g38600	0	0	2,972729998	0	KAK (KAKTUS)
At4g38240	0	0	2,218081556	0	CGL1 (COMPLEX GLYCAN LESS)
At4g37560	0	0	3,753769191	0	formamidase, putative / formamide amidohydrolase, putative
At4g37170	0	0	2,417839974	0	pentatricopeptide (PPR) repeat-containing protein
At4g36520	0	0	2,459285194	0	trichohyalin-related
At4g34940	0	0	6,392067008	0	armadillo/beta-catenin repeat family protein
At4g33880	0	0	3,711205648	0	basic helix-loop-helix (bHLH) family protein
At4g33360	0	0	2,867107142	0	terpene cyclase/mutase-related
At4g31680	0	0	4,232139832	0	transcriptional factor B3 family protein
At4g30510	0	0	2,150386237	0	AtATG18b (Arabidopsis thaliana homolog of yeast autophagy 18 (ATG18) b)
At4g29530	0	0	5,941155422	0	2,3-diketo-5-methylthio-1-phosphopentane phosphatase family
At4g29240	0	0	2,454373252	0	leucine-rich repeat family protein / extensin family protein
At4g29050	0	0	2,196035755	0	lectin protein kinase family protein
At4g24390	0	0	5,041244027	0	F-box family protein (FBX14)
At4g24150	0	0	4,575907765	0	AtGRF8 (GROWTH-REGULATING FACTOR 8)
At4g23895	-2,290525727	0	2,396344744	0	pleckstrin homology (PH) domain-containing protein-related
At4g22630	0	0	2,734151995	0	protease inhibitor/seed storage/lipid transfer protein (LTP) family protein
At4g22390	0	0	2,375876431	0	F-box family protein-related
At4g20095	0	0	2,548462393	0	pentatricopeptide (PPR) repeat-containing protein / CBS domain-containing protein
At4g19710	0	0	2,175857963	0	AK-HSDH/AK-HSDH II
At4g19500	0	0	3,538195957	0	disease resistance protein (TIR-NBS-LRR class), putative
At4g16800	0	0	2,342931527	0	enoyl-CoA hydratase, putative
At4g14440	0	0	2,554908367	0	enoyl-CoA hydratase/isomerase family protein
At4g13090	0	0	3,132534761	0	xyloglucan:xyloglucosyl transferase, putative / xyloglucan endotransglycosylase, putative / endo-xyloglucan transferase, putative
At4g12760	0	0	2,427677635	0	similar to Os05g0417300 [Oryza sativa (japonica cultivar-group)] (GB:NP_001055562.1)
At4g11910	0	2,719700741	5,041244027	0	-
At4g11580	0	0	6,338487248	-2,8217029	F-box family protein
At4g10150	0	0	2,293037654	0	zinc finger (C3HC4-type RING finger) family protein
At4g10100	0	0	2,115287403	0	CNX7/SIR5
At4g09850	0	0	2,401227032	0	unknown protein
At4g09740	0	0	2,26307917	0	glycosyl hydrolase family 9 protein
At4g09120	0	0	3,203189539	0	zinc finger (C3HC4-type RING finger) family protein
At4g08350	0	0	2,607779269	0	KOW domain-containing transcription factor family protein
At4g02820	0	0	2,100527322	0	pentatricopeptide (PPR) repeat-containing protein
At4g02660	0	0	2,292461439	0	WD-40 repeat family protein / beige-related
At4g02570	0	0	2,869382955	0	ATCUL1 (CULLIN 1)
At4g02530	0	0	2,16138623	0	chloroplast thylakoid lumen protein
At4g02210	0	0	2,407499775	0	drought-responsive family protein
At4g01535	0	0	3,233083879	0	unknown protein
At4g01350	0	0	2,554781997	0	DC1 domain-containing protein
At4g01050	0	0	2,082344611	0	hydroxyproline-rich glycoprotein family protein
At3g62080	0	0	2,928659975	0	SNF7 family protein
At3g61850	0	2,556652402	2,779230021	0	DAG1 (DOF AFFECTING GERMINATION 1)
At3g60650	0	0	2,545237883	0	unknown protein
At3g59730	0	0	2,498611432	0	receptor lectin kinase, putative
At3g59250	0	0	2,035234636	0	F-box family protein
At3g58980	0	0	2,494120841	0	F-box family protein
At3g58900	0	0	2,770663554	0	F-box family protein
At3g57440	0	0	2,727092198	0	unknown protein
At3g57190	0	0	3,81832717	0	peptide chain release factor, putative
At3g56920	0	0	2,100071998	0	zinc finger (DHHC type) family protein
At3g56540	0	0	2,331109774	0	serine carboxypeptidase, putative
At3g55970	0	0	2,748946762	0	oxidoreductase, 2OG-Fe(II) oxygenase family protein
At3g55340	0	0	2,252812612	0	RNA recognition motif (RRM)-containing protein
At3g50920	0	0	3,957317764	0	phosphatidic acid phosphatase-related / PAP2-related
At3g50110	0	0	3,21430442	0	phosphatase-related
At3g50030	0	0	3,03071173	0	binding
At3g49440	0	0	2,292379632	0	F-box family protein-related
At3g49300	-2,628578479	0	3,545648676	0	proline-rich family protein
At3g49190	0	0	2,905429487	0	condensation domain-containing protein
At3g48960	0	0	3,310888824	0	60S ribosomal protein L13 (RPL13C)
At3g48540	1,590007955	0	2,627899445	0	cytidine/deoxycytidylate deaminase family protein
At3g47860	0	2,044565603	2,823022689	0	apolipoprotein D-related
At3g47370	0	0	2,225567376	0	40S ribosomal protein S20 (RPS20B)
At3g45740	0	0	2,150746917	0	hydrolase family protein / HAD-superfamily protein
At3g45610	0	0	3,302741375	0	Dof-type zinc finger domain-containing protein
At3g45110	0	0	2,718996896	0	unknown protein
At3g44040	0	2,818397502	5,184642911	3,123500635	MATE efflux protein-related
At3g32200	1,92687856	0	2,112502933	0	similar to myosin heavy chain-related [Arabidopsis thaliana] (TAIR:AT5G32590.1)
At3g30700	0	0	2,141107385	0	similar to unknown protein [Arabidopsis thaliana] (TAIR:AT3G30690.1)
At3g27990	0	0	2,098778767	0	-
At3g27860	0	0	5,0188618	0	PWWP domain-containing protein
At3g23172	0	2,517507973	5,14493352	0	unknown protein
At3g23060	0	0	2,501866367	0	zinc finger (C3HC4-type RING finger) family protein
At3g22710	0	0	5,063960341	0	F-box family protein
At3g22250	0	0	2,916081678	0	UDP-glucoronosyl/UDP-glucosyl transferase family protein
At3g21930	0	0	2,254426351	0	receptor-like protein kinase-related
At3g20970	0	0	2,852453973	0	NFU4 (NFU domain protein 4)
At3g18380	0	0	2,618847831	0	sequence-specific DNA binding / transcription factor
At3g17090	0	0	2,088904814	0	protein phosphatase type 2C
At3g16890	0	0	2,484160789	0	pentatricopeptide (PPR) repeat-containing protein
At3g16560	0	0	2,499722805	0	protein phosphatase 2C-related / PP2C-related
At3g16260	0	0	2,73569542	0	catalytic
At3g15700	0	0	2,086291429	0	disease resistance protein, putative
At3g15610	0	0	3,916660612	0	transducin family protein / WD-40 repeat family protein
At3g15190	0	0	2,482077495	0	chloroplast 30S ribosomal protein S20, putative
At3g14410	0	0	4,134922821	0	transporter-related
At3g14020	0	0	2,042091814	0	CCAAT-binding transcription factor (CBF-B/NF-YA) family protein
At3g13682	0	0	2,538513859	0	amine oxidase family protein / SWIRM domain-containing protein
At3g12775	0	0	2,915032535	0	ubiquitin-conjugating enzyme family protein
At3g11510	0	0	2,819483361	0	40S ribosomal protein S14 (RPS14B)
At3g11397	0	0	2,061292388	0	prenylated rab acceptor (PRA1) family protein
At3g10720	0	0	3,025906324	0	pectinesterase, putative
At3g10116	0	0	2,689613739	0	unknown protein
At3g10100	0	0	4,190845431	0	filament protein-related
At3g08800	0	0	2,440761198	0	binding
At3g08020	0	0	3,043182728	0	protein binding / zinc ion binding
At3g06410	0	0	2,221463364	0	nucleic acid binding
At3g05730	0	0	2,090770933	0	Encodes a defensin-like (DEFL) family protein.
At3g03510	0	0	2,759287554	0	phototropic-responsive NPH3 family protein
At3g02340	0	0	2,425730451	0	zinc finger (C3HC4-type RING finger) family protein
At2g47700	0	0	2,152491269	0	zinc finger (C3HC4-type RING finger) family protein
At2g47410	0	3,031731904	3,305782175	0	nucleotide binding
At2g47030	0	0	2,103080071	0	pectinesterase family protein
At2g46930	0	0	4,740552282	0	pectinacetylesterase, putative
At2g46180	0	0	2,360753156	0	intracellular protein transport protein USO1-related
At2g45430	0	0	2,151476468	0	DNA-binding protein-related
At2g44560	0	0	2,737547563	0	glycosyl hydrolase family 9 protein
At2g43900	1,652409355	0	2,340339455	0	endonuclease/exonuclease/phosphatase family protein
At2g42160	0	0	3,851859627	0	zinc finger (ubiquitin-hydrolase) domain-containing protein
At2g39980	0	0	3,140683234	0	transferase family protein
At2g36040	0	0	2,856441195	0	similar to unknown protein [Arabidopsis thaliana] (TAIR:AT3G30610.1)
At2g35380	0	0	2,226932322	0	peroxidase
At2g35360	0	2,956821816	7,485329776	0	ubiquitin family protein
At2g33740	0	0	3,039636866	0	CUTA
At2g33550	0	0	2,390392057	0	gt-2-related
At2g32750	0	0	5,291067572	0	exostosin family protein
At2g32700	0	0	2,39170837	0	WD-40 repeat family protein
At2g31260	0	0	3,240134293	0	APG9 (AUTOPHAGY 9)
At2g30920	0	0	2,668580276	0	ATCOQ3 (EMBRYO DEFECTIVE 3002)
At2g27710	0	0	2,259613028	0	60S acidic ribosomal protein P2 (RPP2B)
At2g26530	0	0	2,60012567	0	AR781
At2g22840	0	0	2,269460569	0	AtGRF1 (GROWTH-REGULATING FACTOR 1)
At2g21237	0	0	3,550265757	0	similar to ATBPC5/BBR/BPC5/BPC5 (BASIC PENTACYSTEINE 5), DNA binding / transcription factor [Arabidopsis thaliana] (TAIR:AT4G38910.1)
At2g19740	0	0	2,169978155	0	60S ribosomal protein L31 (RPL31A)
At2g16940	0	0	2,619810329	0	RNA recognition motif (RRM)-containing protein
At2g16890	0	0	2,138868808	0	UDP-glucoronosyl/UDP-glucosyl transferase family protein
At2g16530	0	0	2,700051756	0	3-oxo-5-alpha-steroid 4-dehydrogenase family protein / steroid 5-alpha-reductase family protein
At2g14160	0	0	2,542203479	0	nucleic acid binding
At2g13600	0	0	2,697525239	0	pentatricopeptide (PPR) repeat-containing protein
At2g11200	0	0	2,400220529	0	F-box family protein
At2g11135	0	0	3,291553184	0	similar to unknown protein [Arabidopsis thaliana] (TAIR:AT4G04273.1)
At2g06914	0	0	2,771920887	0	similar to unknown protein [Arabidopsis thaliana] (TAIR:AT5G32775.1)
At2g05830	1,915444327	0	3,487678739	0	eukaryotic translation initiation factor 2B family protein / eIF-2B family protein
At2g02620	0	0	2,453984196	0	DC1 domain-containing protein / PHD finger protein-related
At1g80580	0	0	2,362040453	0	ethylene-responsive element-binding family protein
At1g79360	0	0	4,158220558	0	transporter-related
At1g79150	0	0	2,901011202	0	binding
At1g76380	0	0	6,724335318	0	DNA-binding bromodomain-containing protein
At1g75430	0	0	3,424763306	0	transcription factor
At1g74880	0	0	2,254426351	0	NDH-O (NAD(P)H:PLASTOQUINONE DEHYDROGENASE COMPLEX SUBUNIT O)
At1g74780	0	0	2,176539782	0	nodulin family protein
At1g74560	0	0	2,362415783	0	NRP1 (NAP1-RELATED PROTEIN 1)
At1g72330	0	0	2,7	0	ALAAT2 (ALANINE AMINOTRANSFERASE 2)
At1g71860	0	0	6,553240521	0	PTP1 (PROTEIN TYROSINE PHOSPHATASE 1)
At1g71290	0	0	3,127349804	0	F-box family protein-related
At1g70720	0	0	3,408088482	0	invertase/pectin methylesterase inhibitor family protein
At1g70620	0	2,409708151	2,679162615	0	cyclin-related
At1g70490	1,722220985	0	2,880238748	0	ADP-ribosylation factor, putative
At1g70450	0	0	5,041244027	0	protein kinase family protein
At1g70130	0	0	2,032837677	0	lectin protein kinase, putative
At1g69640	0	0	2,155000689	0	acid phosphatase, putative
At1g65570	0	0	2,837238209	0	polygalacturonase, putative / pectinase, putative
At1g65260	0	0	2,668186244	0	PTAC4 (PLASTID TRANSCRIPTIONALLY ACTIVE4)
At1g64790	0	0	2,375699738	0	translational activator family protein
At1g64330	0	0	2,583978157	0	myosin heavy chain-related
At1g64310	0	0	2,248853476	0	pentatricopeptide (PPR) repeat-containing protein
At1g63400	0	0	2,313002824	0	pentatricopeptide (PPR) repeat-containing protein
At1g62940	0	0	2,429815956	0	4-coumarate--CoA ligase family protein / 4-coumaroyl-CoA synthase family protein
At1g62750	0	0	3,515105788	0	lipoic acid synthase family protein
At1g61470	0	0	3,863204523	0	CCR4-NOT transcription complex protein, putative
At1g61460	0	0	2,568446895	0	S-locus protein kinase, putative
At1g60760	0	0	2,605003476	0	invertase/pectin methylesterase inhibitor family protein
At1g60320	0	0	2,897491026	0	Toll-Interleukin-Resistance (TIR) domain-containing protein
At1g56710	0	0	2,023318978	0	glycoside hydrolase family 28 protein / polygalacturonase (pectinase) family protein
At1g56700	0	0	4,622662077	0	pyrrolidone-carboxylate peptidase family protein
At1g55450	0	0	2,413114807	0	embryo-abundant protein-related
At1g55380	0	0	2,320871833	0	DC1 domain-containing protein
At1g55300	0	0	2,381426014	0	transcription factor
At1g53285	0	0	2,366178969	0	similar to unknown protein [Arabidopsis thaliana] (TAIR:AT1G53282.1)
At1g52410	0	0	2,530169439	0	TSA1 (TSK-ASSOCIATING PROTEIN 1)
At1g52090	0	0	2,897149285	0	similar to unknown protein [Arabidopsis thaliana] (TAIR:AT5G27590.1)
At1g51965	0	0	3,968417682	0	pentatricopeptide (PPR) repeat-containing protein
At1g51830	0	0	2,09245202	0	ATP binding / kinase/ protein serine/threonine kinase
At1g51430	0	0	2,513333568	0	similar to unknown protein [Arabidopsis thaliana] (TAIR:AT3G28370.1)
At1g51120	0	0	2,441792193	0	AP2 domain-containing transcription factor, putative
At1g50530	0	0	4,34143461	0	similar to C2 domain-containing protein [Arabidopsis thaliana] (TAIR:AT1G50570.2)
At1g49130	0	0	2,148668908	0	zinc ion binding
At1g48970	0	0	2,111619776	0	GTP binding / translation initiation factor
At1g47280	0	0	2,205318267	0	unknown protein
At1g45231	0	0	2,303906713	0	WW domain-containing protein
At1g43690	0	0	2,123317471	0	ubiquitin interaction motif-containing protein
At1g43670	0	0	2,100069092	-3,00200435	fructose-1,6-bisphosphatase, putative / D-fructose-1,6-bisphosphate 1-phosphohydrolase, putative / FBPase, putative
At1g42393	0	0	3,203189539	0	similar to unknown protein [Arabidopsis thaliana] (TAIR:AT4G03979.1)
At1g35940	0	0	2,5182403	0	AT hook motif-containing protein-related
At1g35460	0	0	5,166280357	0	Transcription factor, basic helix-loop-helix (bHLH) family protein
At1g34480	0	0	2,473848376	0	DC1 domain-containing protein
At1g34040	0	0	5,92012042	0	alliinase family protein
At1g33930	0	0	2,081728357	0	avirulence-responsive family protein / avirulence induced gene (AIG1) family protein
At1g33400	0	0	2,459203399	0	tetratricopeptide repeat (TPR)-containing protein
At1g33320	0	0	2,221408869	0	cystathionine gamma-synthase, chloroplast, putative / O-succinylhomoserine (Thiol)-lyase, putative
At1g31860	0	0	2,318761806	0	AT-IE (Arabidopsis thaliana bifunctional HisI-HisE protein)
At1g31830	0	0	2,123745787	0	amino acid permease family protein
At1g31630	0	0	2,144682386	0	MADS-box family protein
At1g30690	0	0	2,676015308	0	transporter
At1g30440	0	0	2,205339904	0	phototropic-responsive NPH3 family protein
At1g30280	0	0	2,550672588	0	heat shock protein binding
At1g30000	0	0	2,482105303	0	glycoside hydrolase family 47 protein
At1g29590	0	0	2,446183393	0	eukaryotic translation initiation factor 4E, putative / eIF-4E, putative / eIF4E, putative / mRNA cap-binding protein, putative
At1g29290	0	0	2,170798351	0	similar to hypothetical protein MtrDRAFT_AC152407g2v1 [Medicago truncatula] (GB:ABE77497.1)
At1g28570	0	0	2,358769827	0	GDSL-motif lipase, putative
At1g28480	0	0	2,464782198	0	glutaredoxin family protein
At1g27860	0	0	2,032837677	0	ATP binding / aminoacyl-tRNA ligase
At1g26370	1,773674332	0	2,073367378	0	RNA helicase, putative
At1g23160	0	0	2,239465851	0	auxin-responsive GH3 family protein
At1g22990	0	0	2,253609687	0	heavy-metal-associated domain-containing protein / copper chaperone (CCH)-related
At1g21710	1,779520687	0	2,619810329	0	OGG1 (8-oxoguanine-DNA glycosylase 1)
At1g21650	0	0	2,619810329	0	preprotein translocase secA family protein
At1g20780	0	0	3,326911507	0	armadillo/beta-catenin repeat protein-related / U-box domain-containing protein
At1g20600	0	0	2,066372724	0	DNA-binding protein-related
At1g20300	0	0	3,169942664	0	pentatricopeptide (PPR) repeat-containing protein
At1g19840	0	0	3,454358461	0	auxin-responsive family protein
At1g18760	0	0	6,423393066	0	zinc finger (C3HC4-type RING finger) family protein
At1g17440	0	0	2,87109727	0	transcription initiation factor IID (TFIID) subunit A family protein
At1g16340	0	0	2,063589282	0	ATKDSA2/ATKSDA
At1g16310	0	0	2,148132442	0	cation efflux family protein
At1g15165	0	0	2,067982294	0	U-box domain-containing protein
At1g13620	0	0	2,339933807	0	similar to unknown protein [Arabidopsis thaliana] (TAIR:AT2G04025.1)
At1g12810	0	0	3,6895285	0	proline-rich family protein
At1g12640	0	0	2,881063234	0	membrane bound O-acyl transferase (MBOAT) family protein
At1g11920	0	0	3,399978088	0	pectate lyase family protein
At1g11400	0	0	2,280363854	0	PYM (PARTNER OF Y14-MAGO)
At1g11070	0	0	2,261788626	0	hydroxyproline-rich glycoprotein family protein
At1g09620	-3,932044786	0	0	-3,082839714	ATP binding / aminoacyl-tRNA ligase
At1g09160	0	0	2,631383021	0	protein phosphatase 2C-related / PP2C-related
At1g08080	0	0	2,569632347	0	carbonic anhydrase family protein
At1g07790	0	0	3,678977497	0	histone H2B, putative
At1g06730	0	0	5,912990291	0	pfkB-type carbohydrate kinase family protein
At1g04590	0	0	2,623609385	0	EMB2748 (EMBRYO DEFECTIVE 2748)
At1g03780	0	0	3,234925101	0	targeting protein-related
At1g02410	0	0	2,228240551	0	cytochrome c oxidase assembly protein CtaG / Cox11 family
At1g02020	0	0	5,943056695	0	nitroreductase family protein
At5g64816	0	0	2,28969376	0	Identical to Protein At5g64816 precursor [Arabidopsis Thaliana] (GB:Q8L8Q8;GB:Q9LV96); similar to Os03g0185600 [Oryza sativa (japonica cultivar-group)] (GB:NP_001049198.1)
At5g62110	0	0	2,130846438	0	similar to RNA binding [Arabidopsis thaliana] (TAIR:AT4G26650.2); similar to hypothetical protein DDBDRAFT_0217746 [Dictyostelium discoideum AX4] (GB:XP_643375.1); contains InterPro domain Homeodomain-like; (InterPro:IPR009057)
At5g62165	0	0	2,73569542	0	AGL42 (AGAMOUS LIKE 42); transcription factor
At5g61640	0	0	2,54309416	0	PMSR1 (PEPTIDEMETHIONINE SULFOXIDE REDUCTASE 1); protein-methionine-S-oxide reductase
At5g56600	0	0	2,924610198	0	PFN3/PRF3 (PROFILIN 3); actin binding
At5g55120	0	0	2,411328179	0	similar to VTC2 (VITAMIN C DEFECTIVE 2) [Arabidopsis thaliana] (TAIR:AT4G26850.1); similar to unknown [Xerophyta humilis] (GB:AAT45011.1); similar to Os12g0190000 [Oryza sativa (japonica cultivar-group)] (GB:NP_001066338.1); contains domain SUBFAMILY NOT NAMED (PTHR20884:SF3); contains domain FAMILY NOT NAMED (PTHR20884)
At5g55990	0	0	2,926446913	0	CBL2 (calcineurin B-like protein 2); calcium ion binding
At5g54110	0	0	2,309846698	0	ATMAMI (ARABIDOPSIS THALIANA MEMBRANE-ASSOCIATED MANNITOL-INDUCED); structural molecule
At5g53510	0	0	2,121419217	0	ATOPT9 (oligopeptide transporter 9); oligopeptide transporter
At5g53520	0	0	2,573499908	0	ATOPT8 (oligopeptide transporter 8); oligopeptide transporter
At5g52520	0	0	2,536604206	0	OVA6 (OVULE ABORTION 6); ATP binding / aminoacyl-tRNA ligase
At5g51180	0	0	2,755120146	0	similar to unknown protein [Arabidopsis thaliana] (TAIR:AT4G25770.1); similar to Os03g0726800 [Oryza sativa (japonica cultivar-group)] (GB:NP_001051137.1); similar to putative protein [Oryza sativa] (GB:CAC39063.1); similar to Os08g0143700 [Oryza sativa (japonica cultivar-group)] (GB:NP_001060979.1); contains InterPro domain Esterase/lipase/thioesterase; (InterPro:IPR000379); contains InterPro do…
At5g46350	0	0	2,853192259	0	WRKY8 (WRKY DNA-binding protein 8); transcription factor
At5g42900	0	0	2,302222128	0	similar to unknown protein [Arabidopsis thaliana] (TAIR:AT4G33980.1); similar to hypothetical protein MtrDRAFT_AC151424g24v1 [Medicago truncatula] (GB:ABE88920.1)
At5g41190	0	0	2,104791143	0	similar to unnamed protein product; gene_id:MEE6.26 unknown protein [Medicago truncatula] (GB:ABE92144.1); contains domain RNA-BINDING PROTEIN NOB1 (PTHR12814)
At5g40700	0	0	2,54361715	0	similar to unknown protein [Arabidopsis thaliana] (TAIR:AT3G27350.1); similar to Targeting for Xklp2 [Medicago truncatula] (GB:ABE84619.1)
At5g40820	0	0	2,75089295	0	ATR (ATAXIA TELANGIECTASIA-MUTATED AND RAD3-RELATED); inositol or phosphatidylinositol kinase
At5g34838	0	0	2,102840936	0	similar to unknown protein [Arabidopsis thaliana] (TAIR:AT3G15310.1); similar to hypothetical protein 24.t00017 [Brassica oleracea] (GB:ABD64939.1); contains InterPro domain Protein of unknown function DUF635; (InterPro:IPR006912); contains InterPro domain Bacterial adhesion; (InterPro:IPR008966)
At5g28482	0	0	2,032837677	0	similar to unknown protein [Arabidopsis thaliana] (TAIR:AT2G12120.1); similar to hypothetical protein 40.t00047 [Brassica oleracea] (GB:ABD65162.1)
At5g28823	0	0	3,785875407	0	similar to zinc knuckle (CCHC-type) family protein [Arabidopsis thaliana] (TAIR:AT2G07760.1); similar to putative DNA/RNA binding protein [Brassica napus] (GB:AAM82603.1)
At5g26090	0	0	2,344159816	0	similar to unknown protein [Arabidopsis thaliana] (TAIR:AT5G11830.1); contains domain Translation initiation factor IF3, C-terminal domain (SSF55200)
At5g25130	0	0	2,18719436	0	CYP71B12 (cytochrome P450, family 71, subfamily B, polypeptide 12); oxygen binding
At5g25540	0	0	2,578434398	0	CID6 (CTC-Interacting Domain 6); protein binding
At5g25760	0	0	2,33279909	0	PEX4 (PEROXIN4); ubiquitin-protein ligase
At5g24690	0	0	3,050927861	0	similar to unknown protein [Arabidopsis thaliana] (TAIR:AT5G22790.1); similar to conserved hypothetical protein [Medicago truncatula] (GB:ABE84237.1)
At5g23200	0	0	2,2014507	0	similar to unknown protein [Arabidopsis thaliana] (TAIR:AT5G08270.1); similar to Os02g0634600 [Oryza sativa (japonica cultivar-group)] (GB:NP_001047513.1); similar to hypothetical protein MA4_54B05.28 [Musa acuminata] (GB:ABF70082.1)
At5g20830	0	0	2,321547591	0	SUS1 (SUCROSE SYNTHASE 1); UDP-glycosyltransferase/ sucrose synthase
At5g16730	0	3,82906447	4,171665283	3,057508573	similar to unknown protein [Arabidopsis thaliana] (TAIR:AT3G02930.1); similar to Protein kinase PKN/PRK1, effector [Medicago truncatula] (GB:ABE94710.1); contains InterPro domain Protein kinase PKN/PRK1, effector; (InterPro:IPR011072)
At5g09940	0	0	2,96914067	0	similar to unknown protein [Arabidopsis thaliana] (TAIR:AT5G59760.1); similar to 117M18_2 [Brassica rapa] (GB:AAZ66921.1); contains InterPro domain Protein of unknown function DUF1635; (InterPro:IPR012862)
At5g08590	0	0	2,803570574	0	ASK2 (ARABIDOPSIS SERINE/THREONINE KINASE 2); kinase
At5g06870	0	0	2,888271709	0	PGIP2 (POLYGALACTURONASE INHIBITING PROTEIN 2); protein binding
At5g05650	0	0	2,560788942	0	similar to beta-Ig-H3 domain-containing protein / fasciclin domain-containing protein [Arabidopsis thaliana] (TAIR:AT5G06390.1); similar to hypothetical protein [Trifolium pratense] (GB:BAE71191.1); contains domain FAS1 domain (SSF82153)
At5g04320	0	0	2,652040557	0	similar to unknown protein [Arabidopsis thaliana] (TAIR:AT3G10440.1); similar to hypothetical protein [Oryza sativa (japonica cultivar-group)] (GB:BAD36062.1); contains InterPro domain Shugoshin, C-terminal; (InterPro:IPR011515)
At5g02390	0	0	2,968851227	0	similar to unknown protein [Arabidopsis thaliana] (TAIR:AT1G07620.1); similar to Os01g0149900 [Oryza sativa (japonica cultivar-group)] (GB:NP_001042029.1); similar to conserved hypothetical protein [Medicago truncatula] (GB:ABE91371.1); similar to Os12g0570500 [Oryza sativa (japonica cultivar-group)] (GB:NP_001067080.1)
At4g38190	0	0	2,270278261	0	ATCSLD4 (Cellulose synthase-like D4); cellulose synthase/ transferase, transferring glycosyl groups
At4g37860	0	0	2,568895483	0	similar to unknown protein [Arabidopsis thaliana] (TAIR:AT2G22720.3); similar to hypothetical protein [Oryza sativa (japonica cultivar-group)] (GB:BAD28387.1); contains InterPro domain Chromatin SPT2; (InterPro:IPR013256)
At4g36380	0	0	2,069167554	0	ROT3 (ROTUNDIFOLIA 3); oxygen binding / steroid hydroxylase
At4g35450	0	0	4,11198149	0	AKR2 (ANKYRIN REPEAT-CONTAINING PROTEIN 2); protein binding
At4g34630	0	0	2,131263908	0	similar to unknown protein [Arabidopsis thaliana] (TAIR:AT5G48420.1); similar to hypothetical protein MtrDRAFT_AC149637g23v1 [Medicago truncatula] (GB:ABE88368.1)
At4g31550	0	0	2,194743942	0	WRKY11 (WRKY DNA-binding protein 11); transcription factor
At4g27010	0	0	2,856219475	0	similar to unknown protein [Arabidopsis thaliana] (TAIR:AT1G72270.1); similar to OSIGBa0148A10.3 [Oryza sativa (indica cultivar-group)] (GB:CAH66826.1); similar to LOC443605 protein [Xenopus laevis] (GB:AAH73005.1); similar to OSJNBa0053K19.25 [Oryza sativa (japonica cultivar-group)] (GB:CAE03517.2); contains domain FAMILY NOT NAMED (PTHR13500); contains domain ARM repeat (SSF48371); contains dom…
At4g27620	0	0	5,010807401	0	similar to unknown protein [Arabidopsis thaliana] (TAIR:AT4G27610.3); similar to unknown protein [Oryza sativa (japonica cultivar-group)] (GB:BAD29314.1); contains InterPro domain Prefoldin; (InterPro:IPR009053)
At4g24175	0	0	2,232603336	0	similar to OSJNBa0024J22.22 [Oryza sativa (japonica cultivar-group)] (GB:CAD37109.2); similar to Os04g0250700 [Oryza sativa (japonica cultivar-group)] (GB:NP_001052315.1); contains domain KINESIN HEAVY CHAIN (PTHR16012); contains domain KINESIN MOTOR PROTEIN 1-RELATED (PTHR16012:SF56)
At4g20220	0	0	2,443223757	0	contains InterPro domain Reverse transcriptase, RNA-dependent DNA polymerase; (InterPro:IPR013103)
At4g19340	0	0	2,553227733	0	similar to kelch repeat-containing protein [Arabidopsis thaliana] (TAIR:AT4G19260.1); contains InterPro domain Like-Sm ribonucleoprotein-related, core; (InterPro:IPR010920)
At4g18370	0	0	2,401227032	0	HHOA (DEGP PROTEASE 5); serine-type peptidase/ trypsin
At4g14180	0	0	3,270381669	0	similar to Os04g0347800 [Oryza sativa (japonica cultivar-group)] (GB:NP_001052517.1); similar to OSIGBa0130K07.4 [Oryza sativa (indica cultivar-group)] (GB:CAH66368.1); similar to OSJNBa0020I02.9 [Oryza sativa (japonica cultivar-group)] (GB:CAE02100.2); contains domain ARM repeat (SSF48371)
At4g14640	0	0	2,081067158	0	CAM8 (CALMODULIN 8); calcium ion binding
At4g12970	1,6601924	0	2,700861952	0	similar to Os01g0914400 [Oryza sativa (japonica cultivar-group)] (GB:NP_001045180.1); similar to hypothetical protein [Oryza sativa (japonica cultivar-group)] (GB:BAC75419.1)
At4g10230	0	0	2,225528018	0	similar to unknown protein [Arabidopsis thaliana] (TAIR:AT1G24380.1); similar to conserved hypothetical protein [Asparagus officinalis] (GB:ABB55300.1)
At4g10800	0	0	2,095115146	0	similar to protein binding [Arabidopsis thaliana] (TAIR:AT3G05675.1); similar to Os07g0668800 [Oryza sativa (japonica cultivar-group)] (GB:NP_001060582.1); similar to Os06g0129200 [Oryza sativa (japonica cultivar-group)] (GB:NP_001056679.1)
At4g09630	0	0	2,914756236	0	similar to EMB2756 (EMBRYO DEFECTIVE 2756), hydrolase, acting on carbon-nitrogen (but not peptide) bonds, in linear amides [Arabidopsis thaliana] (TAIR:AT1G34550.1); similar to expressed protein [Oryza sativa (japonica cultivar-group)] (GB:ABA91928.2); contains InterPro domain Protein of unknown function DUF616; (InterPro:IPR006852)
At4g05290	0	0	3,705438637	0	similar to unknown protein [Arabidopsis thaliana] (TAIR:AT2G05564.1); similar to hypothetical protein 40.t00047 [Brassica oleracea] (GB:ABD65162.1)
At4g00730	0	0	2,434354754	0	ANL2 (ANTHOCYANINLESS 2); transcription factor
At4g00820	0	0	2,723420562	0	IQD17 (IQ-domain 17); calmodulin binding
At3g56270	0	0	2,513623285	0	similar to unknown protein [Arabidopsis thaliana] (TAIR:AT2G40480.1); similar to IMP dehydrogenase/GMP reductase [Medicago truncatula] (GB:ABE88908.1); similar to Os07g0677900 [Oryza sativa (japonica cultivar-group)] (GB:NP_001060633.1); similar to Os03g0339700 [Oryza sativa (japonica cultivar-group)] (GB:NP_001050061.1); contains InterPro domain Protein of unknown function DUF827, plant; (InterP…
At3g56380	0	0	2,75194159	0	ARR17 (response regulator 17); transcription regulator/ two-component response regulator
At3g54820	0	0	2,598627345	0	PIP2;5/PIP2D (plasma membrane intrinsic protein 2;5); water channel
At3g53270	0	0	2,340688979	0	similar to novel protein (zgc:56450) [Danio rerio] (GB:CAH68915.1); similar to Os10g0493800 [Oryza sativa (japonica cultivar-group)] (GB:NP_001064940.1); contains domain SUBFAMILY NOT NAMED (PTHR15131:SF6); contains domain FAMILY NOT NAMED (PTHR15131); contains domain LDH C-terminal domain-like (SSF56327)
At3g52920	0	3,299346062	3,94913629	0	similar to unknown protein [Arabidopsis thaliana] (TAIR:AT2G36410.2); similar to Os04g0408600 [Oryza sativa (japonica cultivar-group)] (GB:NP_001052720.1); similar to hypothetical protein [Ipomoea trifida] (GB:AAS79606.1); similar to OSJNBa0042I15.15 [Oryza sativa (japonica cultivar-group)] (GB:CAE04893.2); contains InterPro domain Protein of unknown function DUF662; (InterPro:IPR007033)
At3g51920	0	0	6,028854641	0	CAM9 (CALMODULIN 9); calcium ion binding
At3g49310	0	0	3,139628142	0	similar to unknown protein [Arabidopsis thaliana] (TAIR:AT1G64650.1); similar to unknown protein [Arabidopsis thaliana] (TAIR:AT4G27720.1); similar to expressed protein [Oryza sativa (japonica cultivar-group)] (GB:ABF93637.1); similar to Os03g0114800 [Oryza sativa (japonica cultivar-group)] (GB:NP_001048746.1); similar to Major Facilitator Superfamily protein, expressed [Oryza sativa (japonica cu…
At3g49790	0	0	2,565872916	0	similar to ATPP2-A10 (Phloem protein 2-A10) [Arabidopsis thaliana] (TAIR:AT1G10150.1); similar to hypothetical protein [Oryza sativa (japonica cultivar-group)] (GB:AAT85053.1); similar to Os03g0769900 [Oryza sativa (japonica cultivar-group)] (GB:NP_001051400.1); similar to expressed protein [Oryza sativa (japonica cultivar-group)] (GB:AAR87321.1); contains domain FAMILY NOT NAMED (PTHR21477); con…
At3g43790	0	0	2,905179727	0	ZIFL2 (ZINC INDUCED FACILITATOR-LIKE 2); carbohydrate transporter/ sugar porter
At3g42150	0	0	2,249309231	0	similar to unknown protein [Arabidopsis thaliana] (TAIR:AT1G21930.1); similar to Os12g0481200 [Oryza sativa (japonica cultivar-group)] (GB:NP_001066772.1)
At3g30842	0	0	3,448848496	0	ATPDR10/PDR10 (PLEIOTROPIC DRUG RESISTANCE 10); ATP binding / ATPase/ nucleoside-triphosphatase/ nucleotide binding
At3g29060	0	0	3,298161383	0	similar to EXS family protein / ERD1/XPR1/SYG1 family protein [Arabidopsis thaliana] (TAIR:AT2G03260.1); similar to unknown protein [Arabidopsis thaliana] (TAIR:AT1G14040.1); similar to EXS family protein / ERD1/XPR1/SYG1 family protein [Arabidopsis thaliana] (TAIR:AT2G03240.1); similar to SPX, N-terminal; EXS, C-terminal [Medicago truncatula] (GB:ABD32751.1); contains InterPro domain SPX, N-term…
At3g27770	0	0	2,946628967	0	similar to vacuolar sorting protein 9 domain-containing protein / VPS9 domain-containing protein [Arabidopsis thaliana] (TAIR:AT5G09320.1); similar to conserved hypothetical protein [Medicago truncatula] (GB:ABE85547.1); contains InterPro domain Pentatricopeptide repeat; (InterPro:IPR002885); contains InterPro domain Protein prenyltransferase; (InterPro:IPR008940)
At3g26180	0	0	3,024001132	0	CYP71B20 (cytochrome P450, family 71, subfamily B, polypeptide 20); oxygen binding
At3g25250	0	0	2,335366594	0	AGC2-1 (OXIDATIVE SIGNAL-INDUCIBLE1); kinase
At3g25530	0	0	2,7	0	ATGHBDH/GHBDH; phosphogluconate dehydrogenase (decarboxylating)
At3g23890	0	0	3,0710596	0	TOPII (TOPOISOMERASE II); ATP binding / DNA binding / DNA topoisomerase (ATP-hydrolyzing)
At3g17300	0	0	2,437858168	0	similar to expressed protein [Oryza sativa (japonica cultivar-group)] (GB:ABA98984.1); similar to Os12g0566100 [Oryza sativa (japonica cultivar-group)] (GB:NP_001067050.1)
At3g16340	0	0	5,762689603	0	ATPDR1/PDR1 (PLEIOTROPIC DRUG RESISTANCE 1); ATPase, coupled to transmembrane movement of substances
At3g14910	0	0	6,024365888	0	similar to Os09g0315800 [Oryza sativa (japonica cultivar-group)] (GB:NP_001062848.1); similar to PREDICTED: similar to rGAP-iso [Gallus gallus] (GB:XP_419406.2); contains InterPro domain WD40-like; (InterPro:IPR011046)
At3g12685	0	0	2,637190771	0	similar to unknown protein [Arabidopsis thaliana] (TAIR:AT1G24350.1); similar to Acid phosphatase/vanadium-dependent haloperoxidase related [Medicago truncatula] (GB:ABE86902.1); contains InterPro domain Acid phosphatase/vanadium-dependent haloperoxidase; (InterPro:IPR008934); contains InterPro domain Acid phosphatase/vanadium-dependent haloperoxidase related; (InterPro:IPR003832)
At3g11890	0	0	5,889633966	0	similar to unknown protein [Arabidopsis thaliana] (TAIR:AT3G11860.1); similar to PREDICTED: hypothetical protein, partial [Strongylocentrotus purpuratus] (GB:XP_800520.2); contains InterPro domain Sterile alpha motif-type; (InterPro:IPR013761); contains InterPro domain Sterile alpha motif SAM; (InterPro:IPR001660); contains InterPro domain Sterile alpha motif homology; (InterPro:IPR010993); conta…
At3g07210	0	0	2,667711251	0	similar to Os08g0528800 [Oryza sativa (japonica cultivar-group)] (GB:NP_001062315.1); similar to Os01g0917200 [Oryza sativa (japonica cultivar-group)] (GB:NP_001045199.1); contains InterPro domain Peptidase, trypsin-like serine and cysteine; (InterPro:IPR009003)
At3g02160	0	0	2,619810329	0	similar to unknown protein [Arabidopsis thaliana] (TAIR:AT5G15570.1); similar to hypothetical protein [Cleome spinosa] (GB:ABD96923.1); contains InterPro domain Bromodomain transcription factor; (InterPro:IPR006565); contains InterPro domain Histone-fold; (InterPro:IPR009072)
At3g02950	0	0	2,863130635	0	similar to unknown protein [Arabidopsis thaliana] (TAIR:AT5G16790.1); similar to unknown protein [Oryza sativa (japonica cultivar-group)] (GB:BAC66731.1); similar to Os08g0160000 [Oryza sativa (japonica cultivar-group)] (GB:NP_001061046.1); contains InterPro domain Protein of unknown function DUF783; (InterPro:IPR008501)
At2g47510	0	0	2,747847188	0	FUM1 (FUMARASE 1); fumarate hydratase
At2g45570	0	0	2,761582217	0	CYP76C2 (cytochrome P450, family 76, subfamily C, polypeptide 2); oxygen binding
At2g44260	0	0	3,162505726	0	similar to unknown protein [Arabidopsis thaliana] (TAIR:AT2G44230.1); similar to unknown protein [Arabidopsis thaliana] (TAIR:AT3G01880.1); similar to unknown protein [Arabidopsis thaliana] (TAIR:AT3G01870.1); similar to Protein of unknown function DUF946, plant [Medicago truncatula] (GB:ABE82110.1); contains InterPro domain Protein of unknown function DUF946, plant; (InterPro:IPR009291)
At2g41660	0	0	4,267468438	0	similar to unknown protein [Arabidopsis thaliana] (TAIR:AT3G25640.1); similar to unknown protein [Oryza sativa (japonica cultivar-group)] (GB:BAD07762.1); contains InterPro domain Protein of unknown function DUF617, plant; (InterPro:IPR006460)
At2g40160	1,921251829	0	2,211585231	0	similar to unknown protein [Arabidopsis thaliana] (TAIR:AT3G55990.1); similar to Os03g0291800 [Oryza sativa (japonica cultivar-group)] (GB:NP_001049800.1); similar to expressed protein [Oryza sativa (japonica cultivar-group)] (GB:ABF95402.1); contains InterPro domain Protein of unknown function DUF231, plant; (InterPro:IPR004253)
At2g38070	0	0	2,50113215	0	similar to glycine-rich protein [Arabidopsis thaliana] (TAIR:AT3G09070.1); similar to Os05g0450600 [Oryza sativa (japonica cultivar-group)] (GB:NP_001055704.1); similar to Os01g0852400 [Oryza sativa (japonica cultivar-group)] (GB:NP_001044827.1); similar to unknown protein [Oryza sativa (japonica cultivar-group)] (GB:AAU90119.1); contains InterPro domain Protein of unknown function DUF740; (Inter…
At2g38160	0	0	5,162938321	0	similar to proline-rich family protein [Arabidopsis thaliana] (TAIR:AT3G09000.1); similar to Os01g0141900 [Oryza sativa (japonica cultivar-group)] (GB:NP_001041987.1); similar to putative proteophosphoglycan [Oryza sativa (japonica cultivar-group)] (GB:BAD61066.1)
At2g38550	0	0	2,374088588	0	similar to unknown protein [Arabidopsis thaliana] (TAIR:AT3G57280.1); similar to non-green plastid inner envelope membrane protein precursor (GB:AAA84891.1); contains InterPro domain Protein of unknown function UPF0136, Transmembrane; (InterPro:IPR005349)
At2g37920	0	0	2,07939901	0	EMB1513 (EMBRYO DEFECTIVE 1513); copper ion transporter
At2g35090	0	0	3,508759007	0	similar to unknown protein [Arabidopsis thaliana] (TAIR:AT2G35070.1); similar to conserved hypothetical protein [Medicago truncatula] (GB:ABE89621.1); contains domain UNCHARACTERIZED (PTHR14360)
At2g34170	0	0	2,699143621	0	similar to unknown protein [Arabidopsis thaliana] (TAIR:AT1G29240.1); similar to Protein of unknown function DUF688 [Medicago truncatula] (GB:ABE80249.1); contains InterPro domain Protein of unknown function DUF688; (InterPro:IPR007789)
At2g34310	0	0	2,475823564	0	similar to unknown protein [Arabidopsis thaliana] (TAIR:AT1G29530.1); similar to expressed protein, putative [Medicago truncatula] (GB:ABE81136.1)
At2g34510	0	0	3,70927452	0	similar to unknown protein [Arabidopsis thaliana] (TAIR:AT1G29980.1); similar to unknown [Ricinus communis] (GB:CAB02653.1); similar to Os01g0756600 [Oryza sativa (japonica cultivar-group)] (GB:NP_001044289.1); similar to Os01g0531400 [Oryza sativa (japonica cultivar-group)] (GB:NP_001043243.1); contains InterPro domain Galactose-binding like; (InterPro:IPR008979); contains InterPro domain Protei…
At2g31920	0	0	2,431767983	0	similar to unknown protein [Arabidopsis thaliana] (TAIR:AT3G19610.1); similar to Os09g0516700 [Oryza sativa (japonica cultivar-group)] (GB:NP_001063674.1); similar to Os03g0181800 [Oryza sativa (japonica cultivar-group)] (GB:NP_001049172.1); similar to unknown protein [Oryza sativa (japonica cultivar-group)] (GB:BAD44860.1); contains InterPro domain Nucleic acid-binding, OB-fold; (InterPro:IPR008…
At2g30115	0	0	2,870310546	0	similar to microtubule associated protein (MAP65/ASE1) family protein [Arabidopsis thaliana] (TAIR:AT2G38720.1); similar to MAP65/ASE1; t-snare [Medicago truncatula] (GB:ABE78419.1); contains domain PROTEIN REGULATOR OF CYTOKINESIS 1 PRC1-RELATED (PTHR19321:SF5); contains domain PROTEIN REGULATOR OF CYTOKINESIS 1 PRC1-RELATED (PTHR19321)
At2g30480	-3,070702243	0	5,422158159	0	similar to P0028E10.10 [Oryza sativa (japonica cultivar-group)] (GB:BAB39906.1); similar to Os01g0167700 [Oryza sativa (japonica cultivar-group)] (GB:NP_001042122.1)
At2g29130	0	0	3,667668876	0	LAC2 (laccase 2); copper ion binding / oxidoreductase
At2g22990	0	2,097442065	3,21430442	0	SNG1 (SINAPOYLGLUCOSE 1); serine carboxypeptidase
At2g20613	0	0	2,026522384	0	similar to DNA-binding storekeeper protein-related [Arabidopsis thaliana] (TAIR:AT1G11510.1); contains InterPro domain Protein of unknown function DUF573; (InterPro:IPR007592)
At2g18850	0	0	2,752144613	0	similar to SET domain-containing protein [Arabidopsis thaliana] (TAIR:AT3G07670.1); similar to Os08g0244400 [Oryza sativa (japonica cultivar-group)] (GB:NP_001061350.1); similar to hypothetical protein DDBDRAFT_0218318 [Dictyostelium discoideum AX4] (GB:XP_640721.1); contains InterPro domain Nuclear protein SET; (InterPro:IPR001214)
At2g14530	0	0	2,887890005	0	similar to unknown protein [Arabidopsis thaliana] (TAIR:AT5G64470.2); similar to Os07g0498900 [Oryza sativa (japonica cultivar-group)] (GB:NP_001059712.1); similar to Os02g0117900 [Oryza sativa (japonica cultivar-group)] (GB:NP_001045691.1); similar to Protein of unknown function DUF231, plant [Medicago truncatula] (GB:ABE84785.1); contains InterPro domain Protein of unknown function DUF231, plan…
At2g10460	0	0	3,912711127	0	similar to unknown protein [Arabidopsis thaliana] (TAIR:AT4G07450.1); similar to hypothetical protein 31.t00031 [Brassica oleracea] (GB:ABD65118.1); contains InterPro domain Nucleic acid-binding, OB-fold, subgroup; (InterPro:IPR012340); contains InterPro domain Protein of unknown function DUF223, Arabidopsis thaliana; (InterPro:IPR003871); contains InterPro domain Nucleic acid-binding, OB-fold; (…
At2g07692	0	0	2,265385311	0	Identical to Hypothetical mitochondrial protein AtMg01300 (ORF136a) [Arabidopsis Thaliana] (GB:P92561;GB:Q8S893); similar to unknown protein [Arabidopsis thaliana] (TAIR:AT2G07692.1)
At2g06030	0	0	3,831939278	0	similar to unknown protein [Arabidopsis thaliana] (TAIR:AT5G21900.1); similar to DNA dependent ATPase [Cryptococcus neoformans var. neoformans JEC21] (GB:XP_567979.1); similar to Os08g0459100 [Oryza sativa (japonica cultivar-group)] (GB:NP_001061972.1); contains InterPro domain Leucine-rich repeat, cysteine-containing subtype; (InterPro:IPR006553); contains InterPro domain Leucine-rich repeat, cy…
At2g05370	0	0	3,901005649	0	similar to RDR6 (RNA-DEPENDENT RNA POLYMERASE 6), nucleic acid binding [Arabidopsis thaliana] (TAIR:AT3G49500.1); similar to putative RNA-dependent RNA polymerase SDE1 [Nicotiana benthamiana] (GB:AAU21242.1)
At2g03150	0	0	5,989158045	0	EMB1579 (EMBRYO DEFECTIVE 1579); binding
At2g02140	0	0	2,090195251	0	LCR72/PDF2.6 (Low-molecular-weight cysteine-rich 72); protease inhibitor
At2g01880	0	0	2,515531812	0	ATPAP7/PAP7 (purple acid phosphatase 7); acid phosphatase/ protein serine/threonine phosphatase
At1g80260	0	2,179767173	2,295450078	0	EMB1427 (EMBRYO DEFECTIVE 1427); tubulin binding
At1g76170	0	0	6,145021059	0	similar to unknown protein [Arabidopsis thaliana] (TAIR:AT2G44270.1); similar to MGC107918 protein [Xenopus tropicalis] (GB:NP_001015743.1); similar to Os02g0762300 [Oryza sativa (japonica cultivar-group)] (GB:NP_001048203.1); contains InterPro domain Protein of unknown function UPF0021; (InterPro:IPR000541); contains InterPro domain PP-loop; (InterPro:IPR011063)
At1g76610	0	0	2,326933904	0	similar to unknown protein [Arabidopsis thaliana] (TAIR:AT1G21050.1); similar to Plant-specific domain of unknown function 3588 [Medicago truncatula] (GB:ABE91797.1); contains InterPro domain Protein of unknown function DUF617, plant; (InterPro:IPR006460)
At1g76440	0	0	2,107723602	0	similar to unknown protein [Arabidopsis thaliana] (TAIR:AT1G20870.1); similar to HSP20-like chaperone [Medicago truncatula] (GB:ABE82163.1); contains InterPro domain HSP20-like chaperone; (InterPro:IPR008978); contains InterPro domain Heat shock protein Hsp20; (InterPro:IPR002068)
At1g75010	0	0	2,349044328	0	similar to phosphatidylinositol-4-phosphate 5-kinase family protein [Arabidopsis thaliana] (TAIR:AT1G60890.1); similar to ARC3 homologue [Oryza sativa (japonica cultivar-group)] (GB:BAD26753.1); contains InterPro domain MORN motif; (InterPro:IPR003409)
At1g75670	0	0	2,541764048	0	similar to RNA polymerase Rpa43 subunit-like [Oryza sativa (japonica cultivar-group)] (GB:BAD67616.1); similar to Os12g0533600 [Oryza sativa (japonica cultivar-group)] (GB:NP_001066925.1); similar to Os06g0168400 [Oryza sativa (japonica cultivar-group)] (GB:NP_001056924.1); contains InterPro domain Nucleic acid-binding, OB-fold; (InterPro:IPR008994)
At1g74860	0	0	2,05703644	0	similar to unknown protein [Arabidopsis thaliana] (TAIR:AT1G19010.1); similar to hypothetical protein LES1_20t00016 [Lycopersicon esculentum] (GB:AAX95765.2)
At1g67230	0	0	2,918508	0	similar to unknown protein [Arabidopsis thaliana] (TAIR:AT1G68790.1); similar to nuclear matrix constituent protein-related [Arabidopsis thaliana] (TAIR:AT1G13220.2); similar to nuclear matrix constituent protein 1 (NMCP1) [Daucus carota] (GB:BAA20407.1); contains InterPro domain Spectrin repeat; (InterPro:IPR002017); contains InterPro domain tRNA-binding arm; (InterPro:IPR010978)
At1g67660	1,868706691	0	2,029476162	0	similar to unknown protein [Arabidopsis thaliana] (TAIR:AT1G13810.1); similar to unknown protein [Oryza sativa (japonica cultivar-group)] (GB:BAD05466.1); similar to Os08g0236700 [Oryza sativa (japonica cultivar-group)] (GB:NP_001061316.1); contains domain no description (G3D.3.90.320.10); contains domain ALPHA/BETA HYDROLASE RELATED (PTHR10992:SF3); contains domain ALPHA/BETA HYDROLASE RELATED (…
At1g63530	0	0	2,210678867	0	similar to hydroxyproline-rich glycoprotein family protein [Arabidopsis thaliana] (TAIR:AT1G63540.1); similar to Leishmania major strain Friedlin proteophosphoglycan 5 [Leishmania major strain Friedlin] (GB:XP_843163.1)
At1g61580	0	0	2,286275323	0	ARP2/RPL3B (ARABIDOPSIS RIBOSOMAL PROTEIN 2); structural constituent of ribosome
At1g58320	0	0	2,0226435	0	similar to unknown protein [Arabidopsis thaliana] (TAIR:AT5G35525.1); similar to Os02g0579800 [Oryza sativa (japonica cultivar-group)] (GB:NP_001047231.1); similar to putative fw2.2 [Oryza sativa (japonica cultivar-group)] (GB:BAD53511.1); similar to Os02g0580000 [Oryza sativa (japonica cultivar-group)] (GB:NP_001047232.1); contains InterPro domain Protein of unknown function Cys-rich; (InterPro:…
At1g55535	0	0	2,424345605	0	similar to unknown protein [Arabidopsis thaliana] (TAIR:AT3G13420.1); similar to hypothetical protein MtrDRAFT_AC146567g1v1 [Medicago truncatula] (GB:ABE90925.1)
At1g55720	0	0	2,273238213	0	ATCAX6 (calcium exchanger 6); cation:cation antiporter
At1g51230	0	0	3,307532229	0	similar to unknown protein [Arabidopsis thaliana] (TAIR:AT1G51240.1); contains InterPro domain Plant self-incompatibility S1; (InterPro:IPR010264)
At1g50640	0	0	2,032109574	0	ATERF3/ERF3 (ETHYLENE RESPONSIVE ELEMENT BINDING FACTOR 3); DNA binding / protein binding / transcription factor/ transcriptional repressor
At1g50160	0	0	3,055280108	0	similar to unknown protein [Arabidopsis thaliana] (TAIR:AT2G04420.1); contains InterPro domain Polynucleotidyl transferase, Ribonuclease H fold; (InterPro:IPR012337)
At1g49005	0	0	2,303906713	0	CLE11 (CLAVATA3/ESR-RELATED 11); receptor binding
At1g48760	0	0	2,272295061	0	DELTA-ADR (DELTA-ADAPTIN); clathrin binding
At1g48840	0	0	2,414474448	0	similar to unknown protein [Arabidopsis thaliana] (TAIR:AT3G18350.1); similar to unknown protein [Oryza sativa (japonica cultivar-group)] (GB:AAT01350.1); similar to Os10g0127700 [Oryza sativa (japonica cultivar-group)] (GB:NP_001064086.1); similar to Os05g0264200 [Oryza sativa (japonica cultivar-group)] (GB:NP_001055043.1); contains InterPro domain Protein of unknown function DUF639; (InterPro:I…
At1g46264	0	0	3,600922418	0	AT-HSFB4 (Arabidopsis thaliana heat shock transcription factor B4); DNA binding / transcription factor
At1g43640	0	0	2,246347743	0	AtTLP5 (TUBBY LIKE PROTEIN 5); phosphoric diester hydrolase/ transcription factor
At1g35513	0	0	2,019638824	0	ICS1 (ISOCHORISMATE SYNTHASEI); isochorismate synthase
At1g30750	0	0	2,119686724	0	similar to Hypothetical protein CBG24759 [Caenorhabditis briggsae] (GB:CAE56916.1); contains InterPro domain Protein of unknown function DUF1720; (InterPro:IPR013182)
At1g28240	0	0	2,796424936	0	similar to hydrolase, acting on carbon-nitrogen (but not peptide) bonds, in linear amides [Arabidopsis thaliana] (TAIR:AT1G53040.2); similar to Os01g0304300 [Oryza sativa (japonica cultivar-group)] (GB:NP_001042838.1); similar to Os05g0531500 [Oryza sativa (japonica cultivar-group)] (GB:NP_001056134.1); similar to unknown protein [Oryza sativa (japonica cultivar-group)] (GB:AAT47075.1); contains …
At1g27590	0	0	3,712438629	0	similar to phosphatidylinositol 3- and 4-kinase family protein [Arabidopsis thaliana] (TAIR:AT1G27570.1); similar to Os07g0693900 [Oryza sativa (japonica cultivar-group)] (GB:NP_001060734.1); similar to PREDICTED: similar to Symplekin isoform 1 [Bos taurus] (GB:XP_585791.2); similar to PREDICTED: similar to Symplekin [Canis familiaris] (GB:XP_533638.2); contains domain ARM repeat (SSF48371); cont…
At1g26530	0	0	2,073427109	0	similar to unknown protein [Arabidopsis thaliana] (TAIR:AT2G46230.1); similar to Nucleotide binding protein, PINc [Medicago truncatula] (GB:ABE90358.1); contains InterPro domain Protein of unknown function DUF652; (InterPro:IPR006984)
At1g25490	0	0	2,497809055	0	RCN1 (ROOTS CURL IN NPA); protein phosphatase type 2A regulator
At1g23660	0	0	2,088565505	0	similar to unknown protein [Arabidopsis thaliana] (TAIR:AT1G23630.1); similar to OBP32pep (GB:AAA79703.1); contains InterPro domain Protein of unknown function DUF220; (InterPro:IPR003863)
At1g23690	0	0	2,195023019	0	similar to unknown protein [Arabidopsis thaliana] (TAIR:AT1G23600.1); similar to OBP32pep (GB:AAA79703.1); contains InterPro domain Protein of unknown function DUF220; (InterPro:IPR003863)
At1g19180	0	0	2,145703327	0	similar to unknown protein [Arabidopsis thaliana] (TAIR:AT1G74950.1); similar to PnFL-2 [Ipomoea nil] (GB:AAG49896.1); similar to Os07g0615200 [Oryza sativa (japonica cultivar-group)] (GB:NP_001060268.1); contains InterPro domain ZIM; (InterPro:IPR010399)
At1g17180	0	0	2,024470707	0	ATGSTU25 (Arabidopsis thaliana Glutathione S-transferase (class tau) 25); glutathione transferase
At1g17830	0	0	3,681870534	0	similar to unknown protein [Arabidopsis thaliana] (TAIR:AT1G73210.1); similar to hypothetical protein [Oryza sativa (japonica cultivar-group)] (GB:AAO39871.1); similar to Os10g0494000 [Oryza sativa (japonica cultivar-group)] (GB:NP_001064942.1); similar to hypothetical protein [Oryza sativa (japonica cultivar-group)] (GB:AAP46235.1); contains InterPro domain Protein of unknown function DUF789; (I…
At1g17890	0	0	2,7	0	GER2; catalytic
At1g16980	0	0	2,300486239	0	ATTPS2 (Arabidopsis thaliana trehalose-phosphatase/synthase 2); transferase, transferring glycosyl groups
At1g14680	0	0	2,551570554	0	similar to unknown protein [Arabidopsis thaliana] (TAIR:AT4G09060.1); similar to hypothetical protein MCAP_0860 [Mycoplasma capricolum subsp. capricolum ATCC 27343] (GB:YP_424802.1); contains InterPro domain Four-helical cytokine; (InterPro:IPR009079)
At1g14530	0	0	2,707907049	0	(TOM THREE HOMOLOG); virion binding
At1g14660	0	0	2,06195255	0	ATNHX8 (Arabidopsis thaliana Na+/H+ exchanger 8); sodium:hydrogen antiporter
At1g14040	-3,273830528	0	2,889378875	0	similar to EXS family protein / ERD1/XPR1/SYG1 family protein [Arabidopsis thaliana] (TAIR:AT2G03260.1); similar to EXS family protein / ERD1/XPR1/SYG1 family protein [Arabidopsis thaliana] (TAIR:AT2G03250.1); similar to EXS family protein / ERD1/XPR1/SYG1 family protein [Arabidopsis thaliana] (TAIR:AT2G03240.1); similar to SPX, N-terminal; EXS, C-terminal [Medicago truncatula] (GB:ABD32751.1); c…
At1g13710	0	0	2,438548331	0	CYP78A5 (cytochrome P450, family 78, subfamily A, polypeptide 5); oxygen binding
At1g13760	0	0	2,890223849	0	similar to calcineurin-like phosphoesterase family protein [Arabidopsis thaliana] (TAIR:AT1G13750.1); similar to diphosphonucleotide phosphatase 1 [Lupinus luteus] (GB:CAD12836.1); contains domain Metallo-dependent phosphatases (SSF56300); contains domain ACID PHOSPHATASE RELATED (PTHR22953); contains domain no description (G3D.3.60.21.10)
At1g13960	0	0	2,934488639	2,46450988	WRKY4 (WRKY DNA-binding protein 4); transcription factor
At1g10470	0	0	3,844869124	2,518421182	ARR4 (RESPONSE REGULATOR 4); transcription regulator/ two-component response regulator
At1g09860	0	0	2,283335844	0	ATPUP16 (Arabidopsis thaliana purine permease 16); purine transporter
At1g08090	0	0	2,125053422	0	ATNRT2:1 (Arabidopsis thaliana high affinity nitrate transporter 2.1); nitrate transporter
At1g07170	0	0	4,331862818	0	Identical to Hypothetical protein At1g07170/At2g30000 [Arabidopsis Thaliana] (GB:O80873); similar to unknown protein [Arabidopsis thaliana] (TAIR:AT2G30000.1); similar to Os04g0663300 [Oryza sativa (japonica cultivar-group)] (GB:NP_001054163.1); similar to PREDICTED: similar to conserved hypothetical protein [Strongylocentrotus purpuratus] (GB:XP_799069.1); contains InterPro domain PHF5-like; (In…
At1g06400	0	0	5,353620681	0	ARA2 (Arabidopsis Rab GTPase homolog A1a); GTP binding
At1g05055	0	0	3,020100976	0	ATGTF2H2/GTF2H2 (GENERAL TRANSCRIPTION FACTOR IIH 2); general RNA polymerase II transcription factor
At1g05610	0	0	2,774819555	0	APS2 (ADP-GLUCOSE PYROPHOSHORYLASE SMALL SUBUNIT 2); glucose-1-phosphate adenylyltransferase
