# Supplementary material for: Transcriptomic and proteomic approach to identify differentially expressed genes and proteins in Arabidopsis thaliana mutants lacking chloroplastic 1 and cytosolic FBPases reveals several levels of metabolic regulation
Source: BMC Plant Biol. 2016 Dec 1;16:258. doi: 10.1186/s12870-016-0945-7 (PMC5134223; doi:10.1186/s12870-016-0945-7)
Supplement: Additional file 2: Table S2.A-F. — Gene Clustering analyses. Six transcriptional patterns identified by k-means clustering analysis in cfbp1 and cyfbp mutants. (ZIP 136 kb) [file 12870_2016_945_MOESM2_ESM.zip › Supplementary Table S2 Cluster F.csv]

Table S.2.F Six transcriptional patterns identified by K-means clustering analysis in cfbp1 and cyfbp mutants. Clusters A-F.
	Fold-Change
Gene Name	cfbp1-Roots	cyfbp-Roots	cfbp1-Rosettes	cyfbp-Rosettes	Function
At5g66500	0	0	0	-2,846327453	pentatricopeptide (PPR) repeat-containing protein
At5g66270	0	0	0	-3,002538327	zinc finger (CCCH-type) family protein
At5g65130	0	0	0	-3,038173942	AP2 domain-containing transcription factor, putative
At5g64340	0	0	0	-2,850164303	subtilase family protein
At5g64250	0	0	0	-4,022814698	Encodes a Protease inhibitor/seed storage/LTP family protein
At5g62030	0	0	0	-4,46226743	diphthamide synthesis DPH2 family protein
At5g60310	0	0	-2,096764391	-3,716711837	lectin protein kinase, putative
At5g57710	0	0	0	-2,973441632	heat shock protein-related
At5g55780	0	0	0	-2,964460909	DC1 domain-containing protein
At5g55770	0	0	0	-3,594557992	DC1 domain-containing protein
At5g55180	0	0	0	-4,914915924	glycosyl hydrolase family 17 protein
At5g54980	0	0	0	-3,262438294	integral membrane family protein
At5g51105	0	0	0	-2,848483782	similar to unknown protein [Arabidopsis thaliana] (TAIR:AT4G09545.1)
At5g51080	0	0	0	-3,00962822	nuclease
At5g49530	0	0	0	-3,683293146	SIN-like family protein
At5g48657	0	0	0	-5,613947078	defense protein-related
At5g48360	0	0	0	-2,989683787	formin homology 2 domain-containing protein / FH2 domain-containing protein
At5g47180	0	0	0	-2,743280308	vesicle-associated membrane family protein / VAMP family protein
At5g43690	0	0	0	-3,221357991	sulfotransferase family protein
At5g43330	0	0	0	-3,053538844	malate dehydrogenase, cytosolic, putative
At5g42440	1,650343571	0	0	-2,877623906	protein kinase family protein
At5g39550	0	0	0	-4,196693412	zinc finger (C3HC4-type RING finger) family protein
At5g38320	0	0	0	-3,303581742	similar to unknown protein [Arabidopsis thaliana] (TAIR:AT1G67050.1)
At5g37530	0	0	0	-2,735855481	thiF family protein
At5g33380	0	0	0	-2,753650688	similar to unknown protein [Arabidopsis thaliana] (TAIR:AT5G28430.1)
At5g29050	0	0	0	-3,505871956	similar to unknown protein [Arabidopsis thaliana] (TAIR:AT2G11015.1)
At5g28290	0	0	0	-5,371139097	protein kinase, putative
At5g24100	0	0	0	-2,864827741	leucine-rich repeat transmembrane protein kinase, putative
At5g23230	0	0	0	-2,990885041	isochorismatase hydrolase family protein
At5g20080	0	0	-2,087641358	-2,879206556	NADH-cytochrome b5 reductase, putative
At5g19900	4,122382084	3,575780282	0	0	PRLI-interacting factor, putative
At5g18530	0	0	0	-2,872841274	beige/BEACH domain-containing protein
At5g17200	0	0	0	-2,96983657	glycoside hydrolase family 28 protein / polygalacturonase (pectinase) family protein
At5g16700	0	0	0	-2,813382396	glycosyl hydrolase family 5 protein / cellulase family protein
At5g16640	0	0	0	-3,262266799	pentatricopeptide (PPR) repeat-containing protein
At5g15800	0	0	0	-3,259538079	zinc finger (C3HC4-type RING finger) family protein
At5g15030	0	0	0	-5,047023575	paired amphipathic helix repeat-containing protein
At5g14770	0	0	0	-6,086984127	pentatricopeptide (PPR) repeat-containing protein
At5g13980	1,983185773	0	0	-3,06864835	alpha-mannosidase
At5g13170	0	0	0	-2,713271715	nodulin MtN3 family protein
At5g12970	0	0	0	-3,025940476	C2 domain-containing protein
At5g11910	0	2,261297983	0	-3,388871934	esterase/lipase/thioesterase family protein
At5g09760	0	0	0	-2,759001888	pectinesterase family protein
At5g07860	0	0	0	-2,753270908	transferase family protein
At5g06805	0	0	0	-2,871506721	reverse transcriptase-related
At5g06740	0	0	0	-3,206009458	lectin protein kinase family protein
At5g04120	0	0	0	-2,743116046	phosphoglycerate/bisphosphoglycerate mutase family protein
At5g01980	0	0	0	-4,913382497	zinc finger (C3HC4-type RING finger) family protein
At4g38950	1,821317208	0	0	-4,147408705	kinesin motor family protein
At4g36510	0	0	0	-3,26810958	unknown protein
At4g36080	0	0	0	-3,32830198	FAT domain-containing protein / phosphatidylinositol 3- and 4-kinase family protein
At4g34370	0	0	0	-3,296980045	IBR domain-containing protein
At4g34310	0	0	0	-3,611819743	binding
At4g33865	0	0	0	-3,153008626	40S ribosomal protein S29 (RPS29C)
At4g33400	0	0	0	-3,110498881	dem protein-related / defective embryo and meristems protein-related
At4g32920	0	0	0	-2,855085211	glycine-rich protein
At4g31930	0	0	0	-3,314991559	mitochondrial glycoprotein family protein / MAM33 family protein
At4g31480	0	3,960492725	0	-2,705541491	coatomer beta subunit, putative / beta-coat protein, putative / beta-COP, putative
At4g30480	0	0	0	-2,987277947	tetratricopeptide repeat (TPR)-containing protein
At4g29990	0	0	0	-3,783617949	light repressible receptor protein kinase
At4g28730	0	-3,105745451	0	-4,91762647	glutaredoxin family protein
At4g26870	3,172930995	2,595746555	0	0	aspartyl-tRNA synthetase, putative / aspartate--tRNA ligase, putative
At4g24160	0	0	0	-4,426422727	hydrolase, alpha/beta fold family protein
At4g23410	0	0	0	-4,447991433	TET5 (TETRASPANIN5)
At4g23140	0	0	0	-3,488794917	CRK6 (CYSTEINE-RICH RLK 6)
At4g21590	1,57902131	0	0	-3,497012733	bifunctional nuclease, putative
At4g21030	0	0	0	-2,874095444	Dof-type zinc finger domain-containing protein
At4g18990	0	0	0	-3,070307634	xyloglucan:xyloglucosyl transferase, putative / xyloglucan endotransglycosylase, putative / endo-xyloglucan transferase, putative
At4g17810	0	0	0	-2,848544743	nucleic acid binding / transcription factor/ zinc ion binding
At4g17785	1,89125981	0	0	-2,860879683	myb family transcription factor (MYB39)
At4g17560	0	0	0	-5,072522656	ribosomal protein L19 family protein
At4g15830	0	0	2,609040713	-3,045124232	binding
At4g15510	0	0	-1,933476358	-2,836387978	calcium ion binding
At4g11970	0	0	0	-2,824571187	YT521-B-like family protein
At4g11270	0	0	0	-3,59871121	transducin family protein / WD-40 repeat family protein
At4g10180	0	0	0	-2,837332216	DET1 (DE-ETIOLATED 1)
At4g10020	0	0	-1,956740521	-5,895794107	short-chain dehydrogenase/reductase (SDR) family protein
At4g09970	0	0	0	-2,732862364	unknown protein
At4g09880	0	0	0	-2,799179021	unknown protein
At4g09870	0	0	0	-3,214339044	F-box family protein
At4g08740	0	0	0	-3,307808953	unknown protein
At4g08400	0	0	0	-3,575349282	proline-rich extensin-like family protein
At4g06634	0	0	0	-2,78396732	nucleic acid binding / zinc ion binding
At4g06534	0	0	0	-3,768216369	similar to SPla/RYanodine receptor SPRY [Medicago truncatula] (GB:ABE84538.1)
At4g05060	0	0	0	-3,841662658	vesicle-associated membrane family protein / VAMP family protein
At4g02990	0	0	0	-2,777076284	mitochondrial transcription termination factor family protein / mTERF family protein
At4g01450	0	0	0	-2,782224808	nodulin MtN21 family protein
At4g00850	0	0	0	-3,3055981	GIF3 (GRF1-INTERACTING FACTOR 3)
At3g61710	0	0	0	-3,47736253	autophagy protein Apg6 family
At3g61520	0	0	0	-3,191308716	pentatricopeptide (PPR) repeat-containing protein
At3g58760	0	0	2,187386666	-3,320119187	ankyrin protein kinase, putative
At3g58210	0	0	0	-6,95199628	meprin and TRAF homology domain-containing protein / MATH domain-containing protein
At3g58140	0	0	0	-2,865032643	phenylalanyl-tRNA synthetase class IIc family protein
At3g58020	0	0	0	-4,952425776	DNAJ heat shock N-terminal domain-containing protein
At3g55080	0	0	0	-2,744246292	SET domain-containing protein
At3g55010	3,730944057	3,198578961	0	0	phosphoribosylformylglycinamidine cyclo-ligase, chloroplast / phosphoribosyl-aminoimidazole synthetase / AIR synthase (PUR5)
At3g53530	0	0	0	-3,044119681	metal ion binding
At3g52720	0	0	-1,966483975	-6,505195296	carbonic anhydrase family protein
At3g52070	1,634921122	0	0	-3,860512873	similar to hypothetical protein MtrDRAFT_AC136506g13v1 [Medicago truncatula] (GB:ABE82322.1)
At3g50830	0	0	0	-3,38658716	COR413-PM2 (cold regulated 413 plasma membrane 2)
At3g50790	0	0	0	-3,202155204	late embryogenesis abundant protein, putative / LEA protein, putative
At3g47990	0	0	0	-4,494949015	zinc finger (C3HC4-type RING finger) family protein
At3g47180	0	0	0	-3,150045271	zinc finger (C3HC4-type RING finger) family protein
At3g45960	0	2,436198793	0	-3,304655812	ATEXLA3 (ARABIDOPSIS THALIANA EXPANSIN-LIKE A3)
At3g44430	0	0	0	-2,832934211	similar to unknown protein [Arabidopsis thaliana] (TAIR:AT5G41660.1)
At3g28490	2,431223264	2,413334915	0	0	oxidoreductase, 2OG-Fe(II) oxygenase family protein
At3g24280	0	0	0	-2,869737324	SMAP2 (SMALL ACIDIC PROTEIN 2)
At3g24120	0	0	0	-2,728075996	myb family transcription factor
At3g20860	0	0	0	-3,143731963	protein kinase family protein
At3g20130	0	0	0	-3,340471653	CYP705A22 (cytochrome P450, family 705, subfamily A, polypeptide 22)
At3g19560	0	0	0	-4,462909035	F-box family protein
At3g19220	0	3,106511491	0	-2,876857163	similar to conserved hypothetical protein [Medicago truncatula] (GB:ABE80527.1)
At3g18710	0	0	0	-3,159956616	U-box domain-containing protein
At3g17640	0	0	0	-3,080566015	leucine-rich repeat family protein
At3g16600	0	0	0	-3,310836074	SNF2 domain-containing protein / helicase domain-containing protein / RING finger domain-containing protein
At3g15960	0	0	0	-2,807210024	DNA mismatch repair MutS family protein
At3g15670	0	0	0	-2,96203459	late embryogenesis abundant protein, putative / LEA protein, putative
At3g14840	0	0	0	-3,877407848	leucine-rich repeat family protein / protein kinase family protein
At3g11200	2,178253991	0	0	-3,635526362	PHD finger family protein
At3g10525	0	0	0	-2,900717934	similar to unknown protein [Arabidopsis thaliana] (TAIR:AT5G04470.1)
At3g09020	0	0	0	-2,698934428	alpha 1,4-glycosyltransferase family protein / glycosyltransferase sugar-binding DXD motif-containing protein
At3g08920	0	0	-2,087153002	-4,140827265	rhodanese-like domain-containing protein
At3g06610	0	0	0	-3,258833289	DNA-binding enhancer protein-related
At3g06530	0	0	0	-3,513815782	BAP28-related
At3g06340	0	0	0	-3,121310731	heat shock protein binding / unfolded protein binding
At3g06200	0	0	0	-2,986599632	guanylate kinase, putative
At3g05670	0	0	0	-4,083510508	PHD finger family protein
At3g04900	0	0	0	-3,875168919	heavy-metal-associated domain-containing protein
At3g02170	0	0	0	-3,392029168	LNG2 (LONGIFOLIA2)
At3g01325	0	0	0	-3,605993031	similar to unknown protein [Arabidopsis thaliana] (TAIR:AT3G01331.1)
At2g47970	5,665794594	0	0	-3,245804903	NPL4 family protein
At2g47920	0	0	0	-3,972916665	kinase interacting family protein
At2g47090	0	0	0	-2,761319658	nucleic acid binding
At2g45410	0	0	0	-2,934653018	LOB domain protein 19 / lateral organ boundaries domain protein 19 (LBD19)
At2g44730	0	0	0	-5,132822361	transcription factor
At2g44670	0	0	0	-2,926303829	senescence-associated protein-related
At2g44540	0	0	0	-3,258826808	glycosyl hydrolase family 9 protein
At2g43870	0	0	0	-3,11770961	polygalacturonase, putative / pectinase, putative
At2g43800	0	0	0	-3,56118401	formin homology 2 domain-containing protein / FH2 domain-containing protein
At2g43730	0	0	0	-3,211010875	lectin-related
At2g41050	0	0	0	-3,541239735	PQ-loop repeat family protein / transmembrane family protein
At2g38180	0	0	0	-3,483869561	GDSL-motif lipase/hydrolase family protein
At2g37560	0	0	0	-3,370853964	ATORC2/ORC2 (ORIGIN RECOGNITION COMPLEX SECOND LARGEST SUBUNIT)
At2g37060	0	0	0	-6,486614182	CCAAT-box binding transcription factor, putative
At2g35630	0	0	0	-3,469348474	MOR1 (MICROTUBULE ORGANIZATION 1)
At2g34780	0	0	0	-2,846011787	EMB1611/MEE22 (EMBRYO DEFECTIVE 1611, maternal effect embryo arrest 22)
At2g33760	0	4,324278297	0	-3,409036316	pentatricopeptide (PPR) repeat-containing protein
At2g32090	0	0	0	-3,164879524	lactoylglutathione lyase family protein / glyoxalase I family protein
At2g31240	0	2,368337497	0	-4,253544842	tetratricopeptide repeat (TPR)-containing protein
At2g29390	12,06538335	2,615844239	0	-5,500138685	SMO2-1 (sterol 4-alpha-methyl-oxidase 1)
At2g28570	0	0	0	-3,190632133	unknown protein
At2g28530	0	0	0	-3,04043736	nucleic acid binding / nucleotide binding / protein binding / zinc ion binding
At2g26440	0	0	0	-3,065907815	pectinesterase family protein
At2g25740	0	0	0	-3,165132264	ATP-dependent protease La (LON) domain-containing protein
At2g25630	0	0	0	-2,872122936	glycosyl hydrolase family 1 protein
At2g25350	0	0	0	-3,209209201	phox (PX) domain-containing protein
At2g25210	0	0	0	-3,00210555	60S ribosomal protein L39 (RPL39A)
At2g24040	0	0	0	-2,816525144	hydrophobic protein, putative / low temperature and salt responsive protein, putative
At2g20780	0	0	0	-3,024355964	mannitol transporter, putative
At2g20680	0	0	0	-3,09809134	glycosyl hydrolase family 5 protein / cellulase family protein
At2g19750	0	0	0	-6,448641351	40S ribosomal protein S30 (RPS30A)
At2g19520	0	0	0	-3,413082667	FVE (FVE)
At2g17200	0	0	0	-2,74672891	ubiquitin family protein
At2g16870	0	0	0	-3,106021089	disease resistance protein (TIR-NBS-LRR class), putative
At2g16770	0	0	0	-3,423597404	DNA binding / transcription factor
At2g12100	0	0	0	-6,118403621	Ulp1 protease family protein
At1g79740	0	0	0	-2,960371608	hAT dimerisation domain-containing protein
At1g79600	0	0	0	-3,097988716	ABC1 family protein
At1g79320	0	0	0	-2,879048408	latex abundant protein, putative (AMC5) / caspase family protein
At1g79230	2,649222301	2,480557506	0	0	ST1 (MERCAPTOPYRUVATE SULFURTRANSFERASE 1)
At1g75210	0	0	0	-2,86420402	5' nucleotidase family protein
At1g72960	0	0	0	-2,864257619	root hair defective 3 GTP-binding (RHD3) family protein
At1g72090	0	0	0	-3,362382508	radical SAM domain-containing protein / TRAM domain-containing protein
At1g68400	0	0	0	-4,272843983	leucine-rich repeat transmembrane protein kinase, putative
At1g67980	0	0	0	-2,877439717	CCoAMT (caffeoyl-CoA 3-O-methyltransferase)
At1g67720	0	0	0	-3,38099375	leucine-rich repeat family protein / protein kinase family protein
At1g65890	0	0	0	-2,733388611	acyl-activating enzyme 12 (AAE12)
At1g64750	0	0	0	-2,947554163	ATDSS1(I)
At1g63350	0	0	0	-2,710078723	disease resistance protein (CC-NBS-LRR class), putative
At1g62180	0	0	0	-3,354240209	APR2 (5'ADENYLYLPHOSPHOSULFATE REDUCTASE 2)
At1g61890	0	0	0	-3,039278347	MATE efflux family protein
At1g61050	0	0	0	-2,732937486	alpha 1,4-glycosyltransferase family protein / glycosyltransferase sugar-binding DXD motif-containing protein
At1g60650	0	0	0	-4,205719701	glycine-rich RNA-binding protein, putative
At1g60430	0	0	-1,938119024	-2,945864227	ARPC3 (actin-related protein C3)
At1g60340	0	0	0	-3,401266038	apical meristem formation protein-related
At1g59535	0	0	0	-3,124649367	unknown protein
At1g57580	0	0	0	-2,936310771	F-box family protein
At1g55930	0	0	0	-3,90684823	CBS domain-containing protein / transporter associated domain-containing protein
At1g55840	0	0	0	-2,993584462	SEC14 cytosolic factor (SEC14) / phosphoglyceride transfer protein
At1g55660	0	0	0	-3,123757236	F-box family protein
At1g54020	0	0	0	-2,838200158	myrosinase-associated protein, putative
At1g53000	0	0	0	-2,749513357	cytidylyltransferase family
At1g51100	0	0	0	-3,079683121	similar to Os01g0676200 [Oryza sativa (japonica cultivar-group)] (GB:NP_001043849.1)
At1g49580	0	3,763605862	0	-2,773140579	calcium-dependent protein kinase, putative / CDPK, putative
At1g44170	0	0	0	-3,632668616	ALDH3H1 (ALDEHYDE DEHYDROGENASE 4)
At1g32370	0	0	0	-4,293811868	TOM2B (tobamovirus multiplication protein 2B)
At1g31200	0	0	0	-2,756460452	ATPP2-A9 (Phloem protein 2-A9)
At1g30670	0	0	0	-2,926870008	basic helix-loop-helix (bHLH) family protein
At1g30540	0	0	0	-3,356419251	ATPase, BadF/BadG/BcrA/BcrD-type family
At1g30500	0	0	0	-3,23589073	CCAAT-binding transcription factor (CBF-B/NF-YA) family protein
At1g30350	0	0	0	-2,911577742	pectate lyase family protein
At1g30200	0	0	0	-3,104583483	F-box family protein
At1g30080	0	0	0	-2,942909669	glycosyl hydrolase family 17 protein
At1g28600	0	0	0	-3,043993401	carboxylic ester hydrolase
At1g27670	0	0	0	-2,977708104	similar to unknown protein [Arabidopsis thaliana] (TAIR:AT1G75360.1)
At1g26510	0	0	0	-2,856566594	F-box family protein
At1g20240	0	0	0	-3,472492539	metal ion binding
At1g19880	0	0	0	-5,07889795	regulator of chromosome condensation (RCC1) family protein
At1g19740	0	0	0	-3,337770908	ATP-dependent protease La (LON) domain-containing protein
At1g17780	0	0	0	-2,87146795	similar to unknown protein [Arabidopsis thaliana] (TAIR:AT2G16575.1)
At1g17650	0	0	-2,482275369	-3,186789381	phosphogluconate dehydrogenase (decarboxylating)
At1g14460	0	0	0	-3,688539761	DNA polymerase-related
At1g14270	0	0	0	-5,599326158	CAAX amino terminal protease family protein
At1g13880	0	0	0	-2,840254558	ELM2 domain-containing protein
At1g10590	0	0	0	-2,732606045	DNA-binding protein-related
At1g10120	0	0	-1,99642134	-3,261174614	DNA binding / transcription factor
At1g09920	0	0	0	-2,940986952	TRAF-type zinc finger-related
At1g09400	0	0	0	-3,341540771	12-oxophytodienoate reductase, putative
At1g08985	0	0	0	-2,899231399	AP2/B3-like transcriptional factor family protein
At1g07750	0	0	0	-4,523427121	cupin family protein
At1g04770	0	0	0	-2,886479125	male sterility MS5 family protein
At1g04150	0	0	0	-3,617202295	C2 domain-containing protein
At1g03300	0	0	0	-3,383624802	agenet domain-containing protein
At1g01480	0	0	0	-2,898809059	ACS2 (1-Amino-cyclopropane-1-carboxylate synthase 2)
At5g66090	0	0	0	-2,817090898	similar to Os09g0541700 [Oryza sativa (japonica cultivar-group)] (GB:NP_001063816.1); contains domain no description (G3D.3.40.50.1420); contains domain Adenine nucleotide alpha hydrolases-like (SSF52402)
At5g62140	3,253708008	0	0	-5,28025836	similar to Os02g0677600 [Oryza sativa (japonica cultivar-group)] (GB:NP_001047728.1); similar to hypothetical protein PMN2A_1395 [Prochlorococcus marinus str. NATL2A] (GB:YP_292586.1)
At5g62690	0	0	5,542385116	-4,186701008	TUB2 (Tubulin beta-2); structural molecule
At5g60640	0	0	0	-2,737733255	ATPDIL1-4 (PDI-LIKE 1-4); thiol-disulfide exchange intermediate
At5g59830	0	0	0	-3,103767119	similar to unknown protein [Arabidopsis thaliana] (TAIR:AT5G13660.1); similar to predicted protein [Populus alba x Populus tremula] (GB:AAR14274.1)
At5g58080	0	0	0	-3,378330606	ARR18 (ARABIDOPSIS RESPONSE REGULATOR 18); transcription factor/ two-component response regulator
At5g55390	0	0	0	-3,071531679	EDM2; transcription factor
At5g43390	0	0	0	-3,239381115	similar to unknown protein [Arabidopsis thaliana] (TAIR:AT5G13210.1); similar to unknown protein [Arabidopsis thaliana] (TAIR:AT3G24780.1); similar to unknown protein [Arabidopsis thaliana] (TAIR:AT5G43400.1); similar to Os06g0652100 [Oryza sativa (japonica cultivar-group)] (GB:NP_001058232.1); similar to hypothetical protein LOC_Os12g04770 [Oryza sativa (japonica cultivar-group)] (GB:ABA96436.1)…
At5g34540	0	0	0	-3,238654622	similar to unknown protein [Arabidopsis thaliana] (TAIR:AT2G05080.1); similar to hypothetical protein 31.t00030 [Brassica oleracea] (GB:ABD65117.1); contains domain HELICASE-RELATED (PTHR10492)
At5g24900	0	0	0	-3,410272195	CYP714A2 (cytochrome P450, family 714, subfamily A, polypeptide 2); oxygen binding
At5g20480	0	0	0	-2,856412975	EFR (EF-TU RECEPTOR); ATP binding / kinase/ protein serine/threonine kinase
At5g18920	0	0	0	-2,924460791	similar to Os05g0404300 [Oryza sativa (japonica cultivar-group)] (GB:NP_001055502.1); contains InterPro domain CHCH; (InterPro:IPR010625)
At5g16610	0	0	0	-3,289380007	similar to No apical meristem protein, expressed [Oryza sativa (japonica cultivar-group)] (GB:ABF94699.1); similar to Os03g0221300 [Oryza sativa (japonica cultivar-group)] (GB:NP_001049412.1); similar to Hypothetical protein [Oryza sativa (japonica cultivar-group)] (GB:AAN05323.1)
At5g12840	0	0	0	-3,436676483	HAP2A (EMBRYO DEFECTIVE 2220); transcription factor
At5g08450	0	0	-1,933833086	-2,911047252	similar to unknown protein [Arabidopsis thaliana] (TAIR:AT3G28770.1); similar to Os07g0477500 [Oryza sativa (japonica cultivar-group)] (GB:NP_001059629.1); similar to conserved hypothetical protein [Medicago truncatula] (GB:ABE80313.1); contains domain LCCL domain (SSF69848)
At5g08320	0	0	0	-3,422465341	similar to unknown protein [Oryza sativa (japonica cultivar-group)] (GB:BAD25105.1); contains domain gb def: Hypothetical protein F8L15_50 (PTHR15967:SF3); contains domain FAMILY NOT NAMED (PTHR15967)
At5g04870	2,881288921	2,34404739	0	0	CPK1 (calcium-dependent protein kinase isoform AK1); calcium- and calmodulin-dependent protein kinase/ kinase
At5g04240	0	0	0	-2,851204122	ELF6 (EARLY FLOWERING 6); transcription factor
At4g39040	0	2,646619258	0	-3,055809306	similar to unknown protein [Arabidopsis thaliana] (TAIR:AT2G21350.1); similar to Protein of unknown function UPF0044 [Medicago truncatula] (GB:ABE78777.1); contains InterPro domain CRS1/YhbY; (InterPro:IPR001890)
At4g39370	0	0	0	-2,751435533	UBP27 (UBIQUITIN-SPECIFIC PROTEASE 27); ubiquitin-specific protease
At4g37050	0	0	0	-2,884123889	PLA V/PLP4 (Patatin-like protein 4); nutrient reservoir
At4g37640	0	0	0	-3,857690694	ACA2 (CALCIUM ATPASE 2); calmodulin binding
At4g36250	0	0	0	-3,783027511	ALDH3F1 (ALDEHYDE DEHYDROGENASE 3F1); 3-chloroallyl aldehyde dehydrogenase/ aldehyde dehydrogenase (NAD)
At4g36500	0	0	0	-3,902514459	similar to unknown protein [Arabidopsis thaliana] (TAIR:AT2G18210.1); similar to hypothetical protein [Thellun (GB:ABB45855.1)
At4g35790	0	0	0	-2,888327541	ATPLDDELTA (Arabidopsis thaliana phospholipase D delta); phospholipase D
At4g35980	0	0	0	-3,063891641	similar to hypothetical protein MtrDRAFT_AC148217g8v1 [Medicago truncatula] (GB:ABE88169.1); contains domain gb def: Hypothetical protein (PTHR21068:SF3); contains domain FAMILY NOT NAMED (PTHR21068)
At4g34980	0	0	0	-3,334904873	SLP2 (subtilisin-like serine protease 2); subtilase
At4g33100	0	0	0	-2,707595601	Identical to Uncharacterized protein At4g33100 [Arabidopsis Thaliana] (GB:Q9SMZ9;GB:Q680I9); similar to Os09g0361700 [Oryza sativa (japonica cultivar-group)] (GB:NP_001062985.1); similar to p53-inducible cell-survival factor [Xenopus tropicalis] (GB:NP_001016268.1); contains InterPro domain Protein of unknown function UPF0203; (InterPro:IPR007918)
At4g30130	0	0	0	-4,422200202	similar to unknown protein [Arabidopsis thaliana] (TAIR:AT2G19090.1); similar to Protein of unknown function DUF630 [Medicago truncatula] (GB:ABE84030.1); contains InterPro domain Protein of unknown function DUF632; (InterPro:IPR006867); contains InterPro domain Protein of unknown function DUF630; (InterPro:IPR006868)
At4g24805	0	0	-2,053980941	-2,915150793	similar to unknown protein [Arabidopsis thaliana] (TAIR:AT1G24480.1); similar to hypothetical protein [Picea abies] (GB:CAK29978.1); similar to Os08g0119500 [Oryza sativa (japonica cultivar-group)] (GB:NP_001060872.1); contains InterPro domain Methyltransferase type 11; (InterPro:IPR013216)
At4g23370	0	0	0	-3,317001569	similar to unknown protein [Arabidopsis thaliana] (TAIR:AT4G23360.1); similar to Protein of unknown function DUF239, plant [Medicago truncatula] (GB:ABE82472.1); contains InterPro domain Src homology-3; (InterPro:IPR001452); contains InterPro domain Protein of unknown function DUF239, plant; (InterPro:IPR004314)
At4g21070	0	4,10002817	0	-4,116970531	ATBRCA1 (BREAST CANCER SUSCEPTIBILITY1); ubiquitin-protein ligase
At4g18050	0	0	0	-3,976074263	PGP9 (P-GLYCOPROTEIN 9); ATPase, coupled to transmembrane movement of substances
At4g17505	0	0	0	-3,837194696	similar to unknown protein [Arabidopsis thaliana] (TAIR:AT2G27320.1); similar to hypothetical protein 25.t00048 [Brassica oleracea] (GB:ABD64955.1); contains InterPro domain Protein of unknown function DUF239, plant; (InterPro:IPR004314)
At4g15290	0	0	0	-5,389138908	ATCSLB05 (Cellulose synthase-like B5); transferase/ transferase, transferring glycosyl groups
At4g15802	0	0	0	-3,617735445	similar to Os06g0274000 [Oryza sativa (japonica cultivar-group)] (GB:NP_001057372.1); similar to heat shock factor binding protein 2 [Zea mays] (GB:AAR18070.1); similar to hypothetical protein [Oryza sativa (japonica cultivar-group)] (GB:BAC78587.1); contains InterPro domain Heat shock factor binding 1; (InterPro:IPR009643)
At4g14385	0	0	2,427382804	-3,145315214	similar to Os01g0233400 [Oryza sativa (japonica cultivar-group)] (GB:NP_001042511.1); similar to conserved hypothetical protein [Aedes aegypti] (GB:EAT35664.1); similar to Os12g0298600 [Oryza sativa (japonica cultivar-group)] (GB:NP_001066614.1); contains domain gb def: Hypothetical protein At4g14385 (Hypothetical protein At4g14385/FCAALL.166) (PTHR13476:SF1); contains domain FAMILY NOT NAMED (PT…
At4g14840	0	0	0	-2,933430177	similar to unknown protein [Arabidopsis thaliana] (TAIR:AT3G22520.1); similar to CDPK adapter protein 1 [Mesembryanthemum crystallinum] (GB:AAK69758.1); contains InterPro domain tRNA-binding arm; (InterPro:IPR010978)
At4g13530	0	0	0	-3,050920997	similar to unknown protein [Arabidopsis thaliana] (TAIR:AT4G10080.1); similar to unknown protein [Oryza sativa (japonica cultivar-group)] (GB:BAD82228.1)
At4g13610	0	0	0	-2,754930676	MEE57 (maternal effect embryo arrest 57); DNA (cytosine-5-)-methyltransferase
At4g12020	0	0	0	-4,266578677	WRKY19 (WRKY DNA-binding protein 19); transcription factor
At4g12570	0	0	0	-3,474185426	UPL5 (UBIQUITIN PROTEIN LIGASE 5); ubiquitin-protein ligase
At4g08700	0	0	0	-4,413685779	ATPUP13 (Arabidopsis thaliana purine permease 13); purine transporter
At4g03590	0	0	0	-2,856676312	similar to unknown protein [Arabidopsis thaliana] (TAIR:AT4G03570.1); contains InterPro domain Arabidopsis thaliana cystatin-related protein; (InterPro:IPR006525)
At3g63350	0	0	0	-2,918139227	AT-HSFA7B (Arabidopsis thaliana heat shock transcription factor A7B); DNA binding / transcription factor
At3g59700	0	0	0	-2,826648945	ATHLECRK (ARABIDOPSIS THALIANA LECTIN-RECEPTOR KINASE); kinase
At3g58320	0	0	0	-3,65348605	similar to meprin and TRAF homology domain-containing protein / MATH domain-containing protein [Arabidopsis thaliana] (TAIR:AT3G58270.2); similar to MATH domain containing protein [Brassica oleracea] (GB:ABD65138.1); contains domain TRAF-LIKE AND MATH DOMAIN-CONTAINING (PTHR10420:SF29); contains domain UBIQUITIN SPECIFIC PROTEASE FAMILY C19-RELATED (PTHR10420)
At3g53130	0	0	0	-2,706881959	LUT1 (LUTEIN DEFICIENT 1); oxygen binding
At3g52220	0	0	0	-2,876584296	similar to DEAD box RNA helicase, putative [Arabidopsis thaliana] (TAIR:AT1G20920.1); similar to unnamed protein product [Tetraodon nigroviridis] (GB:CAF98440.1); similar to Os08g0558700 [Oryza sativa (japonica cultivar-group)] (GB:NP_001062496.1); contains domain gb def: Hypothetical protein F4F15.330 (At3g52220) (PTHR14580:SF3); contains domain FAMILY NOT NAMED (PTHR14580)
At3g51090	0	0	0	-4,507774049	similar to unknown protein [Arabidopsis thaliana] (TAIR:AT2G16460.1); similar to conserved hypothetical protein [Medicago truncatula] (GB:ABE89621.1); contains InterPro domain Protein of unknown function DUF1640; (InterPro:IPR012439)
At3g48270	0	0	0	-3,651419145	CYP71A26 (cytochrome P450, family 71, subfamily A, polypeptide 26); oxygen binding
At3g48310	0	0	0	-4,975338653	CYP71A22 (cytochrome P450, family 71, subfamily A, polypeptide 22); oxygen binding
At3g45890	0	0	0	-4,656682184	similar to unknown protein [Arabidopsis thaliana] (TAIR:AT1G13770.1); similar to Protein of unknown function DUF647 [Medicago truncatula] (GB:ABE84675.1); similar to Protein of unknown function DUF647 [Medicago truncatula] (GB:ABE92087.1); contains InterPro domain Protein of unknown function DUF647; (InterPro:IPR006968)
At3g30770	0	0	0	-2,729002197	similar to unknown protein [Arabidopsis thaliana] (TAIR:AT3G29750.1); contains InterPro domain Peptidase aspartic, catalytic; (InterPro:IPR009007)
At3g30843	0	0	0	-2,999737978	similar to unknown protein [Arabidopsis thaliana] (TAIR:AT4G08056.1); similar to Integrase, catalytic re (GB:ABE86211.1)
At3g28980	0	0	0	-3,139889787	similar to unknown protein [Arabidopsis thaliana] (TAIR:AT3G28810.1); similar to unknown protein [Arabidopsis thaliana] (TAIR:AT3G28820.1); similar to PREDICTED: similar to CG18255-PA, isoform A [Tribolium castaneum] (GB:XP_973903.1); contains InterPro domain Protein of unknown function DUF1216; (InterPro:IPR009605)
At3g27210	0	0	0	-3,271693522	similar to unknown protein [Arabidopsis thaliana] (TAIR:AT5G40860.1); similar to Os04g0380200 [Oryza sativa (japonica cultivar-group)] (GB:NP_001052596.1); similar to OSJNBb0089B03.11 [Oryza sativa (japonica cultivar-group)] (GB:CAE03997.1); similar to Os01g0920100 [Oryza sativa (japonica cultivar-group)] (GB:NP_001045217.1)
At3g21175	0	0	0	-3,179338698	ZML1 (ZIM-LIKE 1); transcription factor
At3g20980	0	0	0	-2,730636869	similar to unknown protein [Arabidopsis thaliana] (TAIR:AT3G21000.1); similar to Peptidase S8 and S53, subtilisin, kexin, sedolisin; Integrase, catalytic re (GB:ABE85618.1); contains domain GAG-POL-RELATED RETROTRANSPOSON (PTHR11439)
At3g19550	0	0	2,818307817	-2,845579417	similar to expressed protein [Oryza sativa (japonica cultivar-group)] (GB:ABA98694.1); similar to Os12g0507700 [Oryza sativa (japonica cultivar-group)] (GB:NP_001066848.1)
At3g14400	0	0	0	-4,275717644	UBP25 (UBIQUITIN-SPECIFIC PROTEASE 25); ubiquitin-specific protease
At3g12820	0	0	0	-3,064844247	AtMYB10 (myb domain protein 10); DNA binding / transcription factor
At3g08850	0	0	0	-3,066695711	RAPTOR1B (RAPTOR1); nucleotide binding / protein binding
At3g05725	0	0	2,746966806	-2,956828859	similar to unknown protein [Arabidopsis thaliana] (TAIR:AT2G47480.1); similar to hypothetical protein MtrDRAFT_AC145329g26v1 [Medicago truncatula] (GB:ABE91000.1)
At3g03720	0	0	0	-3,620067399	CAT4 (CATIONIC AMINO ACID TRANSPORTER 4); cationic amino acid transporter
At3g02430	0	0	0	-2,977732837	similar to unknown protein [Arabidopsis thaliana] (TAIR:AT4G24310.1); similar to hypothetical protein [Oryza sativa (japonica cultivar-group)] (GB:BAD08943.1); contains InterPro domain Protein of unknown function DUF679; (InterPro:IPR007770)
At2g46950	0	0	0	-3,642924882	CYP709B2 (cytochrome P450, family 709, subfamily B, polypeptide 2); oxygen binding
At2g45560	0	0	0	-3,265891895	CYP76C1 (cytochrome P450, family 76, subfamily C, polypeptide 1); heme binding / iron ion binding / monooxygenase
At2g42610	1,509400568	0	0	-3,247817746	similar to unknown protein [Arabidopsis thaliana] (TAIR:AT1G07090.1); similar to Protein of unknown function DUF640 [Medicago truncatula] (GB:ABE92798.1); contains InterPro domain Protein of unknown function DUF640; (InterPro:IPR006936)
At2g41490	0	0	0	-2,814876838	GPT (UDP-GLCNAC%3ADOLICHOL+PHOSPHATE+GLCNAC-1-P+TRANSFERASE); UDP-N-acetylglucosamine-dolichyl-phosphate N-acetylglucosaminephosphotransferase
At2g31560	0	0	0	-3,044302518	similar to unknown protein [Arabidopsis thaliana] (TAIR:AT1G05870.2); similar to hypothetical protein [Oryza sativa (japonica cultivar-group)] (GB:BAB86085.1); similar to Os11g0282300 [Oryza sativa (japonica cultivar-group)] (GB:NP_001067693.1); similar to Os12g0230600 [Oryza sativa (japonica cultivar-group)] (GB:NP_001066444.1); contains InterPro domain Protein of unknown function DUF1685; (Inte…
At2g29350	0	0	-1,92778427	-3,272453113	SAG13 (Senescence-associated gene 13); oxidoreductase
At2g28900	0	0	0	-4,225629343	OEP16 (OUTER ENVELOPE PROTEIN 16); protein translocase
At2g27290	0	0	0	-4,233417212	similar to unknown protein [Arabidopsis thaliana] (TAIR:AT2G20940.1); similar to Os04g0416000 [Oryza sativa (japonica cultivar-group)] (GB:NP_001052762.1); similar to Predicted membrane protein (ISS) [Ostreococcus tauri] (GB:CAL57011.1); similar to OSIGBa0092M08.4 [Oryza sativa (indica cultivar-group)] (GB:CAH67592.1); contains InterPro domain Protein of unknown function DUF1279; (InterPro:IPR009…
At2g26560	0	2,438727965	0	-2,774256881	PLP2 (PHOSPHOLIPASE A 2A); nutrient reservoir
At2g24630	0	0	0	-4,275558991	ATCSLC08 (Cellulose synthase-like C8); transferase, transferring glycosyl groups
At2g23600	0	0	0	-2,866779158	ACL (ACETONE-CYANOHYDRIN LYASE); hydrolase
At2g23630	0	0	0	-3,658839061	SKS16 (SKU5 Similar 16); copper ion binding / pectinesterase
At2g18510	3,082276437	0	0	-4,28293584	EMB2444 (EMBRYO DEFECTIVE 2444); RNA binding
At2g18160	0	0	0	-2,877252272	GBF5 (G-box binding factor 5); DNA binding / transcription factor
At2g17620	2,062100767	0	0	-2,817409393	CYCB2;1 (CYCLIN B2;1); cyclin-dependent protein kinase regulator
At2g07300	0	0	0	-2,828408511	similar to unknown protein [Arabidopsis thaliana] (TAIR:AT1G35090.1); contains InterPro domain Nucleic acid-binding, OB-fold, subgroup; (InterPro:IPR012340); contains InterPro domain Protein of unknown function DUF223, Arabidopsis thaliana; (InterPro:IPR003871); contains InterPro domain Nucleic acid-binding, OB-fold; (InterPro:IPR008994)
At2g07714	0	0	0	-2,74047286	Identical to Hypothetical mitochondrial protein AtMg00550 (ORF160) [Arabidopsis Thaliana] (GB:P93310;GB:Q8S888); similar to transcription factor-related [Arabidopsis thaliana] (TAIR:AT2G07714.1); similar to Os09g0449000 [Oryza sativa (japonica cultivar-group)] (GB:NP_001063319.1); similar to putative male sterility 1 protein [Oryza sativa (japonica cultivar-group)] (GB:BAD37958.1)
At2g05084	0	0	0	-2,989571773	similar to replication protein-related [Arabidopsis thaliana] (TAIR:AT1G35950.1); contains InterPro domain Nucleic acid-binding, OB-fold; (InterPro:IPR008994)
At1g77815	0	0	0	-2,931560136	similar to unknown protein [Arabidopsis thaliana] (TAIR:AT1G27870.1); contains InterPro domain Viral protein, DNA-binding; (InterPro:IPR009021)
At1g76870	0	0	0	-3,177957435	similar to transcription factor [Arabidopsis thaliana] (TAIR:AT1G21200.1); similar to expressed protein [Oryza sativa (japonica cultivar-group)] (GB:AAX95104.1); similar to Os11g0163500 [Oryza sativa (japonica cultivar-group)] (GB:NP_001065831.1); similar to Os12g0163500 [Oryza sativa (japonica cultivar-group)] (GB:NP_001066231.1); contains InterPro domain Homeodomain-like; (InterPro:IPR009057)
At1g75910	0	0	0	-3,884519719	EXL4 (extracellular lipase 4); acyltransferase/ carboxylic ester hydrolase/ lipase
At1g74830	0	0	0	-3,894497925	similar to unknown protein [Arabidopsis thaliana] (TAIR:AT1G18990.1); similar to Os10g0414800 [Oryza sativa (japonica cultivar-group)] (GB:NP_001064597.1); similar to Os03g0259900 [Oryza sativa (japonica cultivar-group)] (GB:NP_001049616.1); similar to Hypothetical protein [Oryza sativa (japonica cultivar-group)] (GB:AAM15784.1); contains InterPro domain Protein of unknown function DUF593; (Inter…
At1g74970	0	0	0	-2,955493219	RPS9 (RIBOSOMAL PROTEIN S9); structural constituent of ribosome
At1g73540	0	0	0	-3,868300745	ATNUDT21 (Arabidopsis thaliana Nudix hydrolase homolog 21); hydrolase
At1g69390	0	0	0	-2,833230012	ATMINE1 (ARABIDOPSIS HOMOLOGUE OF BACTERIAL MINE 1); protein binding
At1g68000	0	0	0	-2,901857862	ATPIS1 (Arabidopsis thaliana phosphatidylinositol synthase 1); CDP-diacylglycerol-inositol 3-phosphatidyltransferase
At1g68790	0	0	0	-3,117743565	similar to unknown protein [Arabidopsis thaliana] (TAIR:AT1G67230.1); similar to nuclear matrix constituent protein-related [Arabidopsis thaliana] (TAIR:AT1G13220.2); similar to nuclear matrix constituent protein 1 (NMCP1) [Daucus carota] (GB:BAA20407.1)
At1g65040	0	0	0	-4,579625171	similar to zinc finger (C3HC4-type RING finger) family protein [Arabidopsis thaliana] (TAIR:AT3G16090.1); similar to Zinc finger, RING-type; RINGv [Medicago truncatula] (GB:ABE91898.1); contains InterPro domain Zinc finger, RING-type; (InterPro:IPR001841)
At1g64900	0	0	0	-3,716118696	CYP89A2 (CYTOCHROME P450 89A2); oxygen binding
At1g58280	0	0	0	-3,203424724	similar to unknown protein [Arabidopsis thaliana] (TAIR:AT5G64460.6); similar to phosphoglycerate mutase-like protein [Glycine max] (GB:AAG38144.1); contains InterPro domain Phosphoglycerate mutase; (InterPro:IPR013078)
At1g55240	0	0	0	-3,482172961	similar to unknown protein [Arabidopsis thaliana] (TAIR:AT1G55230.1); similar to Os09g0444900 [Oryza sativa (japonica cultivar-group)] (GB:NP_001063301.1); similar to Os08g0462800 [Oryza sativa (japonica cultivar-group)] (GB:NP_001061987.1); similar to plant viral-response family protein-like [Oryza sativa (japonica cultivar-group)] (GB:BAD38318.1); contains InterPro domain Protein of unknown fun…
At1g45170	0	0	0	-2,698475555	similar to unknown protein [Arabidopsis thaliana] (TAIR:AT5G42960.1); similar to pore protein of 24 kD (OEP24) [Pisum sativum] (GB:CAA04468.1)
At1g44318	0	0	0	-3,664498942	HEMB2; porphobilinogen synthase
At1g42990	0	0	0	-3,492751636	ATBZIP60 (BASIC REGION/LEUCINE ZIPPER MOTIF 60); DNA binding / transcription factor
At1g32640	0	0	0	-3,855109065	ATMYC2 (JASMONATE INSENSITIVE 1); DNA binding / transcription factor
At1g31780	0	0	0	-3,763360685	similar to Hypothetical protein [Oryza sativa (japonica cultivar-group)] (GB:AAN52749.1); contains InterPro domain Conserved oligomeric complex COG6; (InterPro:IPR010490)
At1g30550	0	0	0	-2,935459667	similar to WW domain-containing protein [Arabidopsis thaliana] (TAIR:AT1G45231.2); similar to PRIP-interacting protein-like [Oryza sativa (japonica cultivar-group)] (GB:BAD36514.1); contains InterPro domain SAM (and some other nucleotide) binding motif; (InterPro:IPR000051)
At1g22890	0	0	0	-2,962287757	similar to unknown protein [Arabidopsis thaliana] (TAIR:AT5G44568.1); contains domain FAMILY NOT NAMED (PTHR12953); contains domain SUBFAMILY NOT NAMED (PTHR12953:SF10)
At1g21750	3,212532127	2,561662899	0	0	ATPDIL1-1 (PDI-LIKE 1-1); protein disulfide isomerase
At1g19330	0	0	-2,080117299	-3,003638764	similar to unknown protein [Arabidopsis thaliana] (TAIR:AT1G75060.1); similar to unknown [Vitis pseudoreticulata] (GB:ABC69763.1)
At1g19010	0	0	0	-2,709323472	similar to unknown protein [Arabidopsis thaliana] (TAIR:AT1G74860.1); similar to hypothetical protein LES1_20t00016 [Lycopersicon esculentum] (GB:AAX95765.2)
At1g19030	0	0	0	-4,072243058	similar to unknown protein [Arabidopsis thaliana] (TAIR:AT5G13655.1); similar to putative AP endonuclease/reverse transcriptase [Brassica napus] (GB:AAM82604.1); contains domain NON-LTR RETROELEMENT REVERSE TRANSCRIPTASE RELATED (PTHR19446:SF34); contains domain REVERSE TRANSCRIPTASES (PTHR19446)
At1g17170	0	0	0	-5,3	ATGSTU24 (Arabidopsis thaliana Glutathione S-transferase (class tau) 24); glutathione transferase
At1g17455	0	0	0	-3,056687351	similar to unknown protein [Arabidopsis thaliana] (TAIR:AT1G72630.1); similar to Os11g0621500 [Oryza sativa (japonica cultivar-group)] (GB:NP_001068300.1); similar to hypothetical protein [Oryza sativa] (GB:AAD27669.1); contains InterPro domain Protein of unknown function DUF1313; (InterPro:IPR009741)
At1g17460	0	0	0	-2,770354848	TRFL3 (TRF-LIKE 3); DNA binding / transcription factor
At1g16020	0	0	0	-4,261506706	similar to unknown protein [Arabidopsis thaliana] (TAIR:AT1G80910.1); similar to Os08g0427300 [Oryza sativa (japonica cultivar-group)] (GB:NP_001061842.1); similar to myrosinase precursor [Brassica oleracea] (GB:AAL67437.1); contains domain FAMILY NOT NAMED (PTHR13056); contains domain SUBFAMILY NOT NAMED (PTHR13056:SF2)
At1g16840	0	0	0	-2,721078026	similar to unknown protein [Arabidopsis thaliana] (TAIR:AT1G78890.1); similar to At1g16840/F17F16.27-related [Medicago truncatula] (GB:ABE84583.1)
At1g12725	0	0	0	-3,594102574	similar to unknown protein [Arabidopsis thaliana] (TAIR:AT5G28570.1); similar to GRF zinc finger containing protein [Brassica oleracea] (GB:ABD64950.1)
At1g04440	0	0	0	-2,788697965	CKL13 (CASEIN KINASE LIKE 13); casein kinase I/ kinase
At1g03055	2,521061581	0	0	-6,366819963	similar to unknown protein [Arabidopsis thaliana] (TAIR:AT1G64680.1); similar to hypothetical protein LOC_Os11g37650 [Oryza sativa (japonica cultivar-group)] (GB:ABA94460.1)
At1g02780	0	2,811597806	0	-5,571239469	EMB2386 (EMBRYO DEFECTIVE 2386); structural constituent of ribosome
