# Supplementary material for: Transcriptomic and proteomic approach to identify differentially expressed genes and proteins in Arabidopsis thaliana mutants lacking chloroplastic 1 and cytosolic FBPases reveals several levels of metabolic regulation
Source: BMC Plant Biol. 2016 Dec 1;16:258. doi: 10.1186/s12870-016-0945-7 (PMC5134223; doi:10.1186/s12870-016-0945-7)
Supplement: Additional file 4: Table S3. — List of cfbp1 and cyfbp genes identified as differentially expressed in rosettes and roots by microarray analysis which are involved in the Calvin cycle, glycolysis, and starch metabolism. (CSV 9 kb) [file 12870_2016_945_MOESM4_ESM.csv]

Table S.3. cfbp1 and cyfbp genes identified as differentially expressed in rosettes and roots by microarray analysis which are involved in Calvin cycle, glycolysis and starch metabolism.
		Fold-Change
CALVIN CYCLE	Gene Name	cfbp1-Roots	cyfbp-Roots	cfbp1-Rosettes	cyfbp-Rosettes	Function	GO_cellular_processe	GO_cellular_component	GO_cellular_function	chromosome	chromosomal_coordinate
	At5g49650	2	0	0	0	xylulose kinase, putative	carbohydrate metabolic process|GO:0005975;xylulose catabolic process|GO:0005998	cellular_component_unknown|GO:0005575	xylulokinase activity|GO:0004856	-	chr5:20170124-20172800 FORWARD
	At1g43670	0	0	2,1	-3	fructose-1,6-bisphosphatase, putative / D-fructose-1,6-bisphosphate 1-phosphohydrolase, putative / FBPase, putative	0	0	0	0	0
	At3g54050	-2,5	3	-2,1	4,4	fructose-1,6-bisphosphatase, putative / D-fructose-1,6-bisphosphate 1-phosphohydrolase, putative / FBPase, putative	fructose metabolic process|GO:0006000	chloroplast|GO:0009507	fructose-bisphosphatase activity|GO:0042132	CHR3	chr3:20027929-20029505 FORWARD
	At1g42970	1,7	0	0	0	GAPB (GLYCERALDEHYDE-3-PHOSPHATE DEHYDROGENASE B SUBUNIT); glyceraldehyde-3-phosphate dehydrogenase	glycolysis|GO:0006096;reductive pentose-phosphate cycle|GO:0019253;response to light stimulus|GO:0009416;response to sucrose stimulus|GO:0009744	chloroplast thylakoid membrane|GO:0009535;chloroplast|GO:0009507	glyceraldehyde-3-phosphate dehydrogenase (NADP+) activity|GO:0008886;glyceraldehyde-3-phosphate dehydrogenase activity|GO:0008943	CHR1	chr1:16129992-16132024 FORWARD
	At4g38970	1,5	0	0	0	fructose-bisphosphate aldolase, putative	pentose-phosphate shunt|GO:0006098	chloroplast stroma|GO:0009570;plastoglobule|GO:0010287	fructose-bisphosphate aldolase activity|GO:0004332	CHR4	chr4:18163763-18165653 REVERSE
GLYCOLYSIS	At1g23190	-2,7	2,5	0	0	phosphoglucomutase, cytoplasmic, putative / glucose phosphomutase, putative	carbohydrate metabolic process|GO:0005975	cytoplasm|GO:0005737	phosphoglucomutase activity|GO:0004614	CHR1	chr1:8219935-8224175 FORWARD
	At5g42740	0	3,2	0	0	glucose-6-phosphate isomerase, cytosolic (PGIC)	gluconeogenesis|GO:0006094;glycolysis|GO:0006096	cellular_component_unknown|GO:0005575	glucose-6-phosphate isomerase activity|GO:0004347	-	chr5:17153308-17157850 FORWARD
	At1g12000	0	0	-2,1	0	pyrophosphate--fructose-6-phosphate 1-phosphotransferase beta subunit, putative / pyrophosphate-dependent 6-phosphofructose-1-kinase, putative		pyrophosphate-dependent phosphofructokinase complex, beta-subunit complex|GO:0010318	diphosphate-fructose-6-phosphate 1-phosphotransferase activity|GO:0047334	CHR1	chr1:4050157-4053725 REVERSE
	At5g47810	0	2,1	0	0	phosphofructokinase family protein	glycolysis|GO:0006096	6-phosphofructokinase complex|GO:0005945	6-phosphofructokinase activity|GO:0003872	CHR5	chr5:19373795-19375215 REVERSE
	At5g56630	0	2,9	0	0	phosphofructokinase family protein	glycolysis|GO:0006096	6-phosphofructokinase complex|GO:0005945	6-phosphofructokinase activity|GO:0003872	CHR5	chr5:22941537-22943954 FORWARD
	At1g79530	0	0	0	2,4	GAPCP-1; glyceraldehyde-3-phosphate dehydrogenase	glycolysis|GO:0006096	plastid|GO:0009536	glyceraldehyde-3-phosphate dehydrogenase activity|GO:0008943	CHR1	chr1:29921125-29923981 REVERSE
	At3g04120	0	2,6	0	0	GAPC (GLYCERALDEHYDE-3-PHOSPHATE DEHYDROGENASE C SUBUNIT); glyceraldehyde-3-phosphate dehydrogenase	gluconeogenesis|GO:0006094;glycolysis|GO:0006096;response to heat|GO:0009408;response to hydrogen peroxide|GO:0042542;response to oxidative stress|GO:0006979;response to stress|GO:0006950;response to sucrose stimulus|GO:0009744	cytosol|GO:0005829;mitochondrial envelope|GO:0005740;mitochondrion|GO:0005739	glyceraldehyde-3-phosphate dehydrogenase (phosphorylating) activity|GO:0004365;glyceraldehyde-3-phosphate dehydrogenase activity|GO:0008943	CHR3	chr3:1081084-1083138 FORWARD
	At3g12780	0	2,1	0	0	PGK1 (PHOSPHOGLYCERATE KINASE 1); phosphoglycerate kinase	glycolysis|GO:0006096;response to cold|GO:0009409	cytoplasm|GO:0005737;mitochondrion|GO:0005739	phosphoglycerate kinase activity|GO:0004618	CHR3	chr3:4061134-4063147 REVERSE
	At3g08590	2,7	0	0	0	2,3-biphosphoglycerate-independent phosphoglycerate mutase, putative / phosphoglyceromutase, putative	acetate fermentation|GO:0019654;aerobic glycerol catabolic process|GO:0019564;anaerobic glycolysis|GO:0019642;gluconeogenesis|GO:0006094;glucose catabolic process to D-lactate and ethanol|GO:0019656;glucose catabolic process to butanediol|GO:0019650;gluco	cytoplasm|GO:0005737	2,3-bisphosphoglycerate-independent phosphoglycerate mutase activity|GO:0046537	CHR3	chr3:2608689-2611243 REVERSE
	At1g07780	4,4	0	0	0	PAI1 (PHOSPHORIBOSYLANTHRANILATE ISOMERASE 1); phosphoribosylanthranilate isomerase	tryptophan biosynthetic process|GO:0000162	chloroplast|GO:0009507	phosphoribosylanthranilate isomerase activity|GO:0004640	CHR1 ,CHR1	chr1:2410349-2411830 REVERSE
	At5g08570	0	0	-2,1	0	pyruvate kinase, putative		cellular_component_unknown|GO:0005575	pyruvate kinase activity|GO:0004743	CHR5	chr5:2778434-2780301 FORWARD
	At5g43330	0	0	0	-3,1	malate dehydrogenase, cytosolic, putative	glycolysis|GO:0006096;malate metabolic process|GO:0006108;tricarboxylic acid cycle intermediate metabolic process|GO:0006100	cellular_component_unknown|GO:0005575	malate dehydrogenase activity|GO:0016615	-	chr5:17407780-17409677 FORWARD
	At5g63680	0	2,5	0	0	pyruvate kinase, putative	glycolysis|GO:0006096	cellular_component_unknown|GO:0005575	pyruvate kinase activity|GO:0004743	CHR5	chr5:25507733-25509756 FORWARD
	At2g39730	0	2,6	0	0	RCA (RUBISCO ACTIVASE)	response to light stimulus|GO:0009416	chloroplast thylakoid membrane|GO:0009535;chloroplast|GO:0009507;plastoglobule|GO:0010287	ADP binding|GO:0043531;ATP binding|GO:0005524;enzyme regulator activity|GO:0030234;ribulose-1,5-bisphosphate carboxylase/oxygenase activase activity|GO:0046863	CHR2	chr2:16578252-16580423 REVERSE
	At1g67090	0	-3,3	0	0	ribulose bisphosphate carboxylase small chain 1A / RuBisCO small subunit 1A (RBCS-1A) (ATS1A)	carbon utilization by fixation of carbon dioxide|GO:0015977;response to cold|GO:0009409	chloroplast ribulose bisphosphate carboxylase complex|GO:0009573;chloroplast thylakoid membrane|GO:0009535	ribulose-bisphosphate carboxylase activity|GO:0016984	CHR1	chr1:25052253-25052912 REVERSE
	At5g38430	0	-3,2	0	0	ribulose bisphosphate carboxylase small chain 1B / RuBisCO small subunit 1B (RBCS-1B) (ATS1B)	carbon utilization by fixation of carbon dioxide|GO:0015977	chloroplast ribulose bisphosphate carboxylase complex|GO:0009573	ribulose-bisphosphate carboxylase activity|GO:0016984	CHR5	chr5:15401580-15402385 REVERSE
STARCH METABOLISM	At1g06030	0	0	-1,9	0	pfkB-type carbohydrate kinase family protein		0	kinase activity|GO:0016301	CHR1	chr1:1826879-1828129 FORWARD
	At1g06730	0	0	5,9	0	pfkB-type carbohydrate kinase family protein		cytoplasm|GO:0005737;nucleus|GO:0005634	kinase activity|GO:0016301	CHR1	chr1:2067632-2070048 FORWARD
	At1g35910	0	0	-1,9	0	trehalose-6-phosphate phosphatase, putative		0	trehalose-phosphatase activity|GO:0004805	-	chr1:13364412-13366177 REVERSE
	At1g16980	0	0	2,3	0	ATTPS2 (Arabidopsis thaliana trehalose-phosphatase/synthase 2); transferase, transferring glycosyl groups	trehalose biosynthetic process|GO:0005992	cellular_component_unknown|GO:0005575	alpha,alpha-trehalose-phosphate synthase (UDP-forming) activity|GO:0003825;transferase activity, transferring glycosyl groups|GO:0016757	CHR1	chr1:5807304-5811481 FORWARD
	At5g10170	2,7	0	0	0	inositol-3-phosphate synthase, putative / myo-inositol-1-phosphate synthase, putative / MI-1-P synthase, putative	inositol biosynthetic process|GO:0006021;phospholipid biosynthetic process|GO:0008654	cellular_component_unknown|GO:0005575	inositol-3-phosphate synthase activity|GO:0004512	CHR5	chr5:3187539-3190162 REVERSE
	At2g22240	0	3,9	0	0	MIPS2 (MYO-INOSITOL-1-PHOSTPATE SYNTHASE 2); binding / catalytic/ inositol-3-phosphate synthase (EC:5.5.1.4)		#N/A	#N/A	#N/A	#N/A
	At1g05610	0	0	2,8	0	APS2 (ADP-GLUCOSE PYROPHOSHORYLASE SMALL SUBUNIT 2); glucose-1-phosphate adenylyltransferase	biosynthetic process|GO:0009058	0	glucose-1-phosphate adenylyltransferase activity|GO:0008878	CHR1	chr1:1673894-1675933 REVERSE
	At2g21590	0	0	0	3,9	APL4 (large subunit of AGP 4); glucose-1-phosphate adenylyltransferase	starch biosynthetic process|GO:0019252	glucose-1-phosphate adenylyltransferase complex|GO:0010170	glucose-1-phosphate adenylyltransferase activity|GO:0008878	-	chr2:9246442-9249230 FORWARD
	At4g15210	0	0	0	2,3	ATBETA-AMY (BETA-AMYLASE); beta-amylase	starch catabolic process|GO:0005983	endomembrane system|GO:0012505	beta-amylase activity|GO:0016161	-	chr4:8666852-8669357 REVERSE
	At2g32290	0	0	0	2,6	BMY5 (beta-amylase 5); beta-amylase	cellulose biosynthetic process|GO:0030244;polysaccharide catabolic process|GO:0000272	cellular_component_unknown|GO:0005575	beta-amylase activity|GO:0016161	CHR2	chr2:13721720-13723983 REVERSE
	At4g09020	0	0	0	3,3	ATISA3/ISA3 (ISOAMYLASE 3); alpha-amylase	carbohydrate metabolic process|GO:0005975;starch catabolic process|GO:0005983	chloroplast starch grain|GO:0009569	alpha-amylase activity|GO:0004556	-	chr4:5784096-5788836 FORWARD
