# Supplementary material for: Transcriptomic and proteomic approach to identify differentially expressed genes and proteins in Arabidopsis thaliana mutants lacking chloroplastic 1 and cytosolic FBPases reveals several levels of metabolic regulation
Source: BMC Plant Biol. 2016 Dec 1;16:258. doi: 10.1186/s12870-016-0945-7 (PMC5134223; doi:10.1186/s12870-016-0945-7)
Supplement: Additional file 5: Table S4. — Biological processes affected by cfbp1 and cyfbp genes disruption following the Gene Ontology (GO) functional classification scheme. (XLSX 252 kb) [file 12870_2016_945_MOESM5_ESM.xlsx]

## Sheet: Redox reg. & stress reponses
Table S4. cfbp1 and cyfbp genes identified as differentially expressed in rosettes and roots by microarray analysis which are involved in redox redulation and stress responses
	Fold-Change
Gene Name	cfbp1-Roots	cyfbp-Roots	cfbp1-Rosettes	cyfbp-Rosettes	Function	GO_cellular_processe	GO_cellular_component	GO_cellular_function	chromosome	chromosomal_coordinate
at1g11360	0	2.10245	0	0	universal stress protein (USP) family protein	response to stress|GO:0006950	0	0	-	chr1:3822171-3822899 REVERSE
at1g14530	0	0	2.70791	0	(TOM THREE HOMOLOG); virion binding	biological_process_unknown|GO:0008150	cellular_component_unknown|GO:0005575	virion binding|GO:0046790	CHR1	chr1:4971415-4973592 REVERSE
at1g18250	0	0	-2.20405	0	ATLP-1 (Arabidopsis thaumatin-like protein 1)	0	endomembrane system|GO:0012505	0	CHR1	chr1:6277017-6277998 REVERSE
at1g18980	4.02026	0	0	0	germin-like protein, putative	biological_process_unknown|GO:0008150	apoplast|GO:0048046;endomembrane system|GO:0012505	manganese ion binding|GO:0030145;metal ion binding|GO:0046872;nutrient reservoir activity|GO:0045735	CHR1	chr1:6557355-6558017 REVERSE
at1g19320	0	0	0	3.45706	pathogenesis-related thaumatin family protein	response to other organism|GO:0051707	endomembrane system|GO:0012505	molecular_function_unknown|GO:0003674	CHR1	chr1:6679318-6680169 FORWARD
at1g20440	0	5.46459	0	0	COR47 (cold regulated 47)	cold acclimation|GO:0009631;heat acclimation|GO:0010286;response to abscisic acid stimulus|GO:0009737;response to cold|GO:0009409;response to osmotic stress|GO:0006970;response to stress|GO:0006950;response to water deprivation|GO:0009414;response to wate	cellular_component_unknown|GO:0005575	molecular_function_unknown|GO:0003674	CHR1	chr1:7084712-7085654 REVERSE
at1g20450	0	3.21123	0	0	ERD10/LTI45 (EARLY RESPONSIVE TO DEHYDRATION 10)	cold acclimation|GO:0009631;response to abscisic acid stimulus|GO:0009737;response to cold|GO:0009409;response to stress|GO:0006950;response to water deprivation|GO:0009414;response to water|GO:0009415	actin cytoskeleton|GO:0015629;cytoplasm|GO:0005737;membrane|GO:0016020;nucleus|GO:0005634	actin binding|GO:0003779	CHR1	chr1:7088225-7089097 REVERSE
at1g20780	0	0	3.32691	0	armadillo/beta-catenin repeat protein-related / U-box domain-containing protein	protein ubiquitination|GO:0016567	ubiquitin ligase complex|GO:0000151	binding|GO:0005488;ubiquitin-protein ligase activity|GO:0004842	CHR1	chr1:7217801-7220598 FORWARD
at1g21080	0	2.71206	0	0	DNAJ heat shock N-terminal domain-containing protein	protein folding|GO:0006457	cellular_component_unknown|GO:0005575	heat shock protein binding|GO:0031072;unfolded protein binding|GO:0051082	CHR1	chr1:7378811-7382264 REVERSE
at1g21610	0	2.33759	0	0	wound-responsive family protein	response to wounding|GO:0009611	cellular_component_unknown|GO:0005575	molecular_function_unknown|GO:0003674	CHR1	chr1:7574093-7578632 FORWARD
at1g23120	0	2.12872	0	0	major latex protein-related / MLP-related	defense response|GO:0006952;response to biotic stimulus|GO:0009607	cellular_component_unknown|GO:0005575	molecular_function_unknown|GO:0003674	CHR1	chr1:8198777-8199348 FORWARD
at1g28210	-2.71762	0	0	0	ATJ1 (Arabidopsis thaliana DnaJ homologue 1); heat shock protein binding / unfolded protein binding	protein folding|GO:0006457	mitochondrion|GO:0005739	heat shock protein binding|GO:0031072;unfolded protein binding|GO:0051082	-	chr1:9854585-9859871 FORWARD
at1g28290	1.84787	0	0	0	pollen Ole e 1 allergen and extensin family protein	biological_process_unknown|GO:0008150	endomembrane system|GO:0012505	structural constituent of cell wall|GO:0005199	CHR1	chr1:9889318-9890830 REVERSE
at1g32090	0	2.24412	0	0	early-responsive to dehydration protein-related / ERD protein-related	biological_process_unknown|GO:0008150	plasma membrane|GO:0005886	molecular_function_unknown|GO:0003674	CHR1	chr1:11540224-11544021 REVERSE
at1g32230	0	2.40687	0	0	RCD1 (RADICAL-INDUCED CELL DEATH1)	defense response to bacterium, incompatible interaction|GO:0009816;ethylene mediated signaling pathway|GO:0009873;jasmonic acid mediated signaling pathway|GO:0009867;oxygen and reactive oxygen species metabolic process|GO:0006800;programmed cell death|GO:	cytoplasm|GO:0005737;nucleus|GO:0005634	protein binding|GO:0005515	-	chr1:11613407-11615874 FORWARD
at1g32370	0	0	0	-4.29381	TOM2B (tobamovirus multiplication protein 2B)	viral replication complex formation and maintenance|GO:0046786	0	molecular_function_unknown|GO:0003674	CHR1	chr1:11676985-11677909 FORWARD
at1g33880	0	0	-1.90708	0	avirulence-responsive family protein / avirulence induced gene (AIG1) family protein	0	cellular_component_unknown|GO:0005575	GTP binding|GO:0005525	CHR1	chr1:12303842-12304891 REVERSE
at1g33930	0	0	2.08173	0	avirulence-responsive family protein / avirulence induced gene (AIG1) family protein	response to bacterium|GO:0009617	0	GTP binding|GO:0005525	CHR1	chr1:12323868-12327064 FORWARD
at1g33950	2.08407	0	0	0	avirulence-responsive family protein / avirulence induced gene (AIG1) family protein	response to bacterium|GO:0009617	0	GTP binding|GO:0005525	CHR1	chr1:12333026-12339162 REVERSE
at1g34290	1.55763	0	0	0	leucine-rich repeat family protein	biological_process_unknown|GO:0008150	endomembrane system|GO:0012505	protein binding|GO:0005515	CHR1	chr1:12497978-12498778 FORWARD
at1g35260	0	2.94631	-2.2044	0	Bet v I allergen family protein	defense response|GO:0006952;response to biotic stimulus|GO:0009607	cellular_component_unknown|GO:0005575	molecular_function_unknown|GO:0003674	CHR1	chr1:12937037-12937667 REVERSE
at1g35260	0	2.94631	-2.2044	0	Bet v I allergen family protein	defense response|GO:0006952;response to biotic stimulus|GO:0009607	cellular_component_unknown|GO:0005575	molecular_function_unknown|GO:0003674	CHR1	chr1:12937037-12937667 REVERSE
at1g35310	0	3.5449	0	0	Bet v I allergen family protein	defense response|GO:0006952;response to biotic stimulus|GO:0009607	cellular_component_unknown|GO:0005575	molecular_function_unknown|GO:0003674	CHR1	chr1:12956406-12957002 REVERSE
at1g42560	0	-3.70347	0	0	ATMLO9/MLO9 (MILDEW RESISTANCE LOCUS O 9); calmodulin binding	cell death|GO:0008219;defense response|GO:0006952	plasma membrane|GO:0005886	calmodulin binding|GO:0005516	CHR1	chr1:15982649-15984833 REVERSE
at1g44760	0	0	0	2.80847	universal stress protein (USP) family protein	response to stress|GO:0006950	0	molecular_function_unknown|GO:0003674	CHR1	chr1:16899334-16900867 REVERSE
at1g50180	0	0	-1.91823	0	disease resistance protein (CC-NBS-LRR class), putative	0	cellular_component_unknown|GO:0005575	ATP binding|GO:0005524	CHR1	chr1:18587903-18590804 FORWARD
at1g56280	0	2.39848	0	0	ATDI19 (Arabidopsis thaliana drought-induced 19)	response to water deprivation|GO:0009414	0	0	-	chr1:21077031-21078390 REVERSE
at1g56540	0	2.17182	0	0	disease resistance protein (TIR-NBS-LRR class), putative	defense response|GO:0006952	membrane|GO:0016020	ATP binding|GO:0005524;nucleoside-triphosphatase activity|GO:0017111;nucleotide binding|GO:0000166;protein binding|GO:0005515;transmembrane receptor activity|GO:0004888	CHR1	chr1:21185329-21188971 FORWARD
at1g59124	0	2.59709	0	0	disease resistance protein (CC-NBS-LRR class), putative / PRM1 homolog, putative	defense response|GO:0006952	cellular_component_unknown|GO:0005575	ATP binding|GO:0005524;protein binding|GO:0005515	CHR1 ,CHR1 ,CHR1 ,CHR1	chr1:21820497-21823318 FORWARD
at1g61105	0	3.2607	0	0	disease resistance protein-related	biological_process_unknown|GO:0008150	membrane|GO:0016020	transmembrane receptor activity|GO:0004888	-	chr1:22517281-22518157 REVERSE
at1g61180	0	4.43458	0	0	disease resistance protein (CC-NBS-LRR class), putative	N-terminal protein myristoylation|GO:0006499;defense response|GO:0006952	cellular_component_unknown|GO:0005575	ATP binding|GO:0005524;protein binding|GO:0005515	-	chr1:22555151-22557995 FORWARD
at1g61770	0	0	-1.96224	0	DNAJ heat shock N-terminal domain-containing protein	0	endoplasmic reticulum|GO:0005783	heat shock protein binding|GO:0031072;unfolded protein binding|GO:0051082	-	chr1:22813885-22816035 FORWARD
at1g63350	0	0	0	-2.71008	disease resistance protein (CC-NBS-LRR class), putative	N-terminal protein myristoylation|GO:0006499;defense response|GO:0006952	cellular_component_unknown|GO:0005575	ATP binding|GO:0005524;protein binding|GO:0005515	CHR1	chr1:23498600-23501296 REVERSE
at1g63730	0	2.47294	0	0	disease resistance protein (TIR-NBS-LRR class), putative	defense response|GO:0006952	membrane|GO:0016020	ATP binding|GO:0005524;nucleoside-triphosphatase activity|GO:0017111;nucleotide binding|GO:0000166;protein binding|GO:0005515;transmembrane receptor activity|GO:0004888	CHR1	chr1:23645433-23648795 FORWARD
at1g63870	2.09488	0	0	0	disease resistance protein (TIR-NBS-LRR class), putative	defense response|GO:0006952	chloroplast|GO:0009507;membrane|GO:0016020	ATP binding|GO:0005524;ATP-dependent peptidase activity|GO:0004176;nucleoside-triphosphatase activity|GO:0017111;nucleotide binding|GO:0000166;protein binding|GO:0005515;serine-type endopeptidase activity|GO:0004252;transmembrane receptor activity|GO:0004	CHR1	chr1:23710794-23715564 REVERSE
at1g65390	14.3637	2.5319	0	0	ATPP2-A5; transmembrane receptor	defense response|GO:0006952	chloroplast|GO:0009507;membrane|GO:0016020	transmembrane receptor activity|GO:0004888	CHR1	chr1:24296229-24297895 FORWARD
at1g65390	14.3637	2.5319	0	0	ATPP2-A5; transmembrane receptor	defense response|GO:0006952	chloroplast|GO:0009507;membrane|GO:0016020	transmembrane receptor activity|GO:0004888	CHR1	chr1:24296229-24297895 FORWARD
at1g70870	0	2.70154	0	0	major latex protein-related / MLP-related	defense response|GO:0006952;response to biotic stimulus|GO:0009607	cellular_component_unknown|GO:0005575	molecular_function_unknown|GO:0003674	CHR1	chr1:26724682-26725225 REVERSE
at1g70890	2.30477	0	0	0	major latex protein-related / MLP-related	defense response|GO:0006952;response to biotic stimulus|GO:0009607	cellular_component_unknown|GO:0005575	molecular_function_unknown|GO:0003674	CHR1	chr1:26729574-26730151 REVERSE
at1g71040	0	0	0	4.11617	multi-copper oxidase type I family protein	cellular response to phosphate starvation|GO:0016036	0	copper ion binding|GO:0005507	CHR1	chr1:26800863-26803886 REVERSE
at1g72070	0	0	0	3.53785	serine-type endopeptidase inhibitor	biological_process_unknown|GO:0008150	endomembrane system|GO:0012505	serine-type endopeptidase inhibitor activity|GO:0004867	CHR1	chr1:27122156-27122505 FORWARD
at1g72860	1.71085	0	0	0	disease resistance protein (TIR-NBS-LRR class), putative	defense response|GO:0006952	membrane|GO:0016020	ATP binding|GO:0005524;protein binding|GO:0005515;transmembrane receptor activity|GO:0004888	CHR1	chr1:27420757-27424439 REVERSE
at1g72900	0	3.27847	0	0	disease resistance protein (TIR-NBS class), putative	defense response|GO:0006952	membrane|GO:0016020	transmembrane receptor activity|GO:0004888	CHR1	chr1:27435877-27437193 FORWARD
at1g75050	1.63671	0	0	0	similar to ATLP-3 (Arabidopsis thaumatin-like protein 3) [Arabidopsis thaliana] (TAIR:AT1G75030.1); similar to SCUTL2 [Vitis vinifera] (GB:AAF06347.1); contains InterPro domain Thaumatin, pathogenesis-related; (InterPro:IPR001938)	response to other organism|GO:0051707	endomembrane system|GO:0012505	molecular_function_unknown|GO:0003674	CHR1	chr1:28183777-28184723 FORWARD
at2g01530	2.68386	0	0	0	major latex protein-related / MLP-related	defense response|GO:0006952;response to biotic stimulus|GO:0009607	cellular_component_unknown|GO:0005575	molecular_function_unknown|GO:0003674	CHR2	chr2:239814-240348 FORWARD
at2g02100	0	4.83023	0	0	LCR69/PDF2.2 (Low-molecular-weight cysteine-rich 69); protease inhibitor	defense response|GO:0006952	cellulose and pectin-containing cell wall|GO:0009505	protease inhibitor activity|GO:0030414	CHR2	chr2:528396-528884 FORWARD
at2g02140	0	0	2.0902	0	LCR72/PDF2.6 (Low-molecular-weight cysteine-rich 72); protease inhibitor	defense response|GO:0006952	endomembrane system|GO:0012505	protease inhibitor activity|GO:0030414	CHR2	chr2:544754-545168 FORWARD
at2g16870	0	0	0	-3.10602	disease resistance protein (TIR-NBS-LRR class), putative	defense response|GO:0006952	membrane|GO:0016020	ATP binding|GO:0005524;nucleoside-triphosphatase activity|GO:0017111;nucleotide binding|GO:0000166;protein binding|GO:0005515;transmembrane receptor activity|GO:0004888	CHR2	chr2:7315159-7318768 REVERSE
at2g21620	4.87123	0	0	0	RD2 (RESPONSIVE TO DESSICATION 2)	response to desiccation|GO:0009269;response to stress|GO:0006950	cellular_component_unknown|GO:0005575	molecular_function_unknown|GO:0003674	CHR2	chr2:9255829-9257066 FORWARD
at2g21970	0	0	-2.56016	0	SEP2 (STRESS ENHANCED PROTEIN 2)	0	#N/A	#N/A	#N/A	#N/A
at2g24040	0	0	0	-2.81653	hydrophobic protein, putative / low temperature and salt responsive protein, putative	hyperosmotic salinity response|GO:0042538;response to cold|GO:0009409	endomembrane system|GO:0012505;integral to membrane|GO:0016021	0	CHR2	chr2:10231108-10231611 FORWARD
at2g27140	0	0	-2.43234	0	heat shock family protein	0	cellular_component_unknown|GO:0005575	molecular_function_unknown|GO:0003674	CHR2	chr2:11605574-11606342 REVERSE
at2g28670	-3.65713	0	0	0	disease resistance-responsive family protein / fibroin-related	0	endomembrane system|GO:0012505	molecular_function_unknown|GO:0003674	CHR2	chr2:12307457-12308800 REVERSE
at2g32660	-2.61474	0	0	0	disease resistance family protein / LRR family protein	defense response|GO:0006952;signal transduction|GO:0007165	cellular_component_unknown|GO:0005575	kinase activity|GO:0016301;protein binding|GO:0005515	CHR2	chr2:13860974-13862743 REVERSE
at2g33790	2.84174	0	0	0	pollen Ole e 1 allergen and extensin family protein	biological_process_unknown|GO:0008150	endomembrane system|GO:0012505	molecular_function_unknown|GO:0003674	CHR2	chr2:14300938-14302313 REVERSE
at2g34930	0	3.1892	0	0	disease resistance family protein	defense response to fungus|GO:0050832;defense response|GO:0006952;signal transduction|GO:0007165	endomembrane system|GO:0012505	protein binding|GO:0005515	CHR2	chr2:14744248-14746965 REVERSE
at2g35520	0	0	0	2.55503	defender against cell death 2 (DAD2)	anti-apoptosis|GO:0006916	cellular_component_unknown|GO:0005575	molecular_function_unknown|GO:0003674	-	chr2:14928666-14929736 FORWARD
at2g35720	0	0	-2.26506	0	DNAJ heat shock N-terminal domain-containing protein	0	mitochondrion|GO:0005739;plastid|GO:0009536	heat shock protein binding|GO:0031072	CHR2	chr2:15023962-15026945 FORWARD
at2g39200	0	2.92086	0	0	MLO12 (MILDEW RESISTANCE LOCUS O 12); calmodulin binding	cell death|GO:0008219;defense response to fungus, incompatible interaction|GO:0009817;defense response|GO:0006952	plasma membrane|GO:0005886	calmodulin binding|GO:0005516	CHR2	chr2:16363333-16366875 REVERSE
at2g41430	0	2.32744	0	0	ERD15 (EARLY RESPONSIVE TO DEHYDRATION 15)	response to bacterium|GO:0009617;response to high light intensity|GO:0009644;response to water deprivation|GO:0009414	cytoplasm|GO:0005737	protein binding|GO:0005515	CHR2	chr2:17276814-17277392 FORWARD
at2g42530	1.68256	0	0	0	cold-responsive protein / cold-regulated protein (cor15b)	response to cold|GO:0009409	0	0	CHR2	chr2:17716269-17716951 REVERSE
at2g42540	0	0	0	2.29789	COR15A (COLD-REGULATED 15A)	cold acclimation|GO:0009631;response to cold|GO:0009409;response to freezing|GO:0050826;response to osmotic stress|GO:0006970	chloroplast stroma|GO:0009570	molecular_function_unknown|GO:0003674	-	chr2:17718319-17719008 REVERSE
at2g43510	0	3.26071	0	0	ATTI1 (ARABIDOPSIS THALIANA TRYPSIN INHIBITOR PROTEIN 1)	defense response to fungus|GO:0050832;defense response|GO:0006952	endomembrane system|GO:0012505;extracellular region|GO:0005576	trypsin inhibitor activity|GO:0030304	CHR2	chr2:18074288-18074697 FORWARD
at3g03480	0	2.19523	0	0	CHAT (ACETYL COA:(Z)-3-HEXEN-1-OL ACETYLTRANSFERASE); acetyl CoA:(Z)-3-hexen-1-ol acetyltransferase	0	cellular_component_unknown|GO:0005575	acetyl CoA:(Z)-3-hexen-1-ol acetyltransferase activity|GO:0010327	CHR3	chr3:828407-829870 REVERSE
at3g04720	1.66814	0	0	0	PR4 (PATHOGENESIS-RELATED 4)	response to ethylene stimulus|GO:0009723;response to virus|GO:0009615	endomembrane system|GO:0012505	chitin binding|GO:0008061	CHR3	chr3:1285697-1286537 REVERSE
at3g05730	0	0	2.09077	0	Encodes a defensin-like (DEFL) family protein.	0	endomembrane system|GO:0012505	0	CHR3	chr3:1696076-1696496 FORWARD
at3g06340	0	0	0	-3.12131	heat shock protein binding / unfolded protein binding	protein folding|GO:0006457	cellular_component_unknown|GO:0005575	heat shock protein binding|GO:0031072;unfolded protein binding|GO:0051082	CHR3	chr3:1920613-1922634 REVERSE
at3g11080	3.76353	0	0	0	disease resistance family protein	defense response|GO:0006952;signal transduction|GO:0007165	endomembrane system|GO:0012505	kinase activity|GO:0016301;protein binding|GO:0005515	CHR3	chr3:3470487-3473318 FORWARD
at3g12500	0	0	-1.93686	0	ATHCHIB (BASIC CHITINASE); chitinase	0	endomembrane system|GO:0012505	chitinase activity|GO:0004568	CHR3	chr3:3962508-3963952 REVERSE
at3g15700	0	0	2.08629	0	disease resistance protein, putative	defense response|GO:0006952	cellular_component_unknown|GO:0005575	ATP binding|GO:0005524	CHR3	chr3:5321143-5322383 REVERSE
at3g18030	0	0	2.42118	2.8056	ATHAL3A (Arabidopsis thaliana Hal3-like protein A)	coenzyme A biosynthetic process|GO:0015937;hyperosmotic salinity response|GO:0042538	cellular_component_unknown|GO:0005575	FMN binding|GO:0010181;phosphopantothenoylcysteine decarboxylase activity|GO:0004633	CHR3	chr3:6167889-6168635 REVERSE
at3g18030	0	0	2.42118	2.8056	ATHAL3A (Arabidopsis thaliana Hal3-like protein A)	coenzyme A biosynthetic process|GO:0015937;hyperosmotic salinity response|GO:0042538	cellular_component_unknown|GO:0005575	FMN binding|GO:0010181;phosphopantothenoylcysteine decarboxylase activity|GO:0004633	CHR3	chr3:6167889-6168635 REVERSE
at3g20590	0	0	-1.93386	0	non-race specific disease resistance protein, putative	0	cellular_component_unknown|GO:0005575	molecular_function_unknown|GO:0003674	CHR3	chr3:7191692-7192459 FORWARD
at3g24020	0	0	0	2.87719	disease resistance-responsive family protein	0	endomembrane system|GO:0012505	molecular_function_unknown|GO:0003674	CHR3	chr3:8678834-8679565 FORWARD
at3g25020	-2.31121	0	0	0	disease resistance family protein	defense response|GO:0006952;signal transduction|GO:0007165	endomembrane system|GO:0012505	protein binding|GO:0005515	CHR3	chr3:9116875-9119547 REVERSE
at3g44110	0	3.90173	0	0	ATJ3 (Arabidopsis thaliana DnaJ homologue 3)	protein folding|GO:0006457	cellular_component_unknown|GO:0005575	protein binding|GO:0005515	-	chr3:15880166-15882046 REVERSE
at3g45290	0	0	0	2.31298	MLO3 (MILDEW RESISTANCE LOCUS O 3); calmodulin binding	cell death|GO:0008219;defense response|GO:0006952	plasma membrane|GO:0005886	calmodulin binding|GO:0005516	CHR3	chr3:16628571-16632337 FORWARD
at3g47860	0	2.04457	2.82302	0	apolipoprotein D-related	transport|GO:0006810	chloroplast thylakoid membrane|GO:0009535	binding|GO:0005488;transporter activity|GO:0005215	CHR3	chr3:17667763-17669254 REVERSE
at3g47860	0	2.04457	2.82302	0	apolipoprotein D-related	transport|GO:0006810	chloroplast thylakoid membrane|GO:0009535	binding|GO:0005488;transporter activity|GO:0005215	CHR3	chr3:17667763-17669254 REVERSE
at3g48090	0	2.14716	0	0	EDS1 (ENHANCED DISEASE SUSCEPTIBILITY 1); signal transducer/ triacylglycerol lipase	defense response|GO:0006952;lipid metabolic process|GO:0006629;response to singlet oxygen|GO:0000304;systemic acquired resistance, salicylic acid mediated signaling pathway|GO:0009862	0	lipase activity|GO:0016298;signal transducer activity|GO:0004871;triacylglycerol lipase activity|GO:0004806	CHR3	chr3:17766538-17768277 REVERSE
at3g50970	0	3.82369	2.02129	0	LTI30/XERO2 (LOW TEMPERATURE-INDUCED 30)	cold acclimation|GO:0009631;response to abscisic acid stimulus|GO:0009737;response to cold|GO:0009409;response to stress|GO:0006950;response to water deprivation|GO:0009414;response to water|GO:0009415	membrane|GO:0016020	molecular_function_unknown|GO:0003674	CHR3	chr3:18951806-18952387 FORWARD
at3g50970	0	3.82369	2.02129	0	LTI30/XERO2 (LOW TEMPERATURE-INDUCED 30)	cold acclimation|GO:0009631;response to abscisic acid stimulus|GO:0009737;response to cold|GO:0009409;response to stress|GO:0006950;response to water deprivation|GO:0009414;response to water|GO:0009415	membrane|GO:0016020	molecular_function_unknown|GO:0003674	CHR3	chr3:18951806-18952387 FORWARD
at3g50980	-3.04945	4.01748	0	0	dehydrin, putative	response to stress|GO:0006950;response to water|GO:0009415	cellular_component_unknown|GO:0005575	molecular_function_unknown|GO:0003674	CHR3	chr3:18953015-18953702 FORWARD
at3g50980	-3.04945	4.01748	0	0	dehydrin, putative	response to stress|GO:0006950;response to water|GO:0009415	cellular_component_unknown|GO:0005575	molecular_function_unknown|GO:0003674	CHR3	chr3:18953015-18953702 FORWARD
at3g58020	0	0	0	-4.95243	DNAJ heat shock N-terminal domain-containing protein	protein folding|GO:0006457	endomembrane system|GO:0012505	heat shock protein binding|GO:0031072	CHR3	chr3:21489288-21494200 FORWARD
at3g59930	0	3.33262	0	0	Encodes a defensin-like (DEFL) family protein.	biological_process_unknown|GO:0008150	endomembrane system|GO:0012505	molecular_function_unknown|GO:0003674	CHR3	chr3:22150749-22151104 REVERSE
at3g62020	0	0	-2.05128	0	GLP10 (GERMIN-LIKE PROTEIN 10); manganese ion binding / metal ion binding / nutrient reservoir	0	cellulose and pectin-containing cell wall|GO:0009505	manganese ion binding|GO:0030145;metal ion binding|GO:0046872;nutrient reservoir activity|GO:0045735	-	chr3:22982418-22983167 REVERSE
at3g62570	0	2.49944	0	0	DNAJ heat shock N-terminal domain-containing protein	protein folding|GO:0006457	0	binding|GO:0005488;heat shock protein binding|GO:0031072	CHR3	chr3:23153592-23155539 FORWARD
at4g02100	0	0	-2.03272	0	DNAJ heat shock N-terminal domain-containing protein	0	cellular_component_unknown|GO:0005575	binding|GO:0005488;heat shock protein binding|GO:0031072	CHR4	chr4:930228-932049 FORWARD
at4g02200	0	2.28247	0	0	drought-responsive family protein	response to water deprivation|GO:0009414	0	0	-	chr4:972776-974332 FORWARD
at4g02270	0	0	0	2.32885	pollen Ole e 1 allergen and extensin family protein	biological_process_unknown|GO:0008150	endomembrane system|GO:0012505	molecular_function_unknown|GO:0003674	-	chr4:992383-992996 REVERSE
at4g04340	0	2.16432	0	2.62451	early-responsive to dehydration protein-related / ERD protein-related	0	endomembrane system|GO:0012505;membrane|GO:0016020	0	CHR4	chr4:2123233-2126622 FORWARD
at4g04340	0	2.16432	0	2.62451	early-responsive to dehydration protein-related / ERD protein-related	0	endomembrane system|GO:0012505;membrane|GO:0016020	0	CHR4	chr4:2123233-2126622 FORWARD
at4g07820	0	0	-2.91345	0	pathogenesis-related protein, putative	0	extracellular region|GO:0005576	molecular_function_unknown|GO:0003674	CHR4	chr4:4636861-4637343 REVERSE
at4g08685	0	0	-2.20688	0	SAH7	0	endomembrane system|GO:0012505	molecular_function_unknown|GO:0003674	CHR4	chr4:5550560-5551256 FORWARD
at4g09350	2.8287	0	0	0	DNAJ heat shock N-terminal domain-containing protein	protein folding|GO:0006457	cellular_component_unknown|GO:0005575	heat shock protein binding|GO:0031072	CHR4	chr4:5931314-5932149 REVERSE
at4g12020	0	0	0	-4.26658	WRKY19 (WRKY DNA-binding protein 19); transcription factor	apoptosis|GO:0006915;defense response|GO:0006952;protein amino acid phosphorylation|GO:0006468;regulation of transcription, DNA-dependent|GO:0006355;regulation of transcription|GO:0045449	membrane|GO:0016020;nucleus|GO:0005634	transcription factor activity|GO:0003700	CHR4	chr4:7201650-7208590 FORWARD
at4g13580	-2.58695	0	0	0	disease resistance-responsive family protein	0	endomembrane system|GO:0012505	molecular_function_unknown|GO:0003674	CHR3	chr4:7900423-7901157 FORWARD
at4g14360	2.25313	3.54227	0	0	dehydration-responsive protein-related	N-terminal protein myristoylation|GO:0006499	Golgi apparatus|GO:0005794	0	CHR4	chr4:8267865-8270187 REVERSE
at4g14360	2.25313	3.54227	0	0	dehydration-responsive protein-related	N-terminal protein myristoylation|GO:0006499	Golgi apparatus|GO:0005794	0	CHR4	chr4:8267865-8270187 REVERSE
at4g16095	0	2.40269	0	0	disease resistance protein-related	biological_process_unknown|GO:0008150	cellular_component_unknown|GO:0005575	molecular_function_unknown|GO:0003674	CHR4	chr4:9104558-9105248 FORWARD
at4g19500	0	0	3.5382	0	disease resistance protein (TIR-NBS-LRR class), putative	defense response|GO:0006952	membrane|GO:0016020	ATP binding|GO:0005524;nucleoside-triphosphatase activity|GO:0017111;nucleotide binding|GO:0000166;protein binding|GO:0005515;transmembrane receptor activity|GO:0004888	-	chr4:10625798-10630150 FORWARD
at4g19580	0	0	0	2.94667	DNAJ heat shock N-terminal domain-containing protein	protein folding|GO:0006457	cellular_component_unknown|GO:0005575	heat shock protein binding|GO:0031072	-	chr4:10668410-10669462 FORWARD
at4g19590	0	2.06057	0	0	DNAJ heat shock N-terminal domain-containing protein	protein folding|GO:0006457	0	heat shock protein binding|GO:0031072;unfolded protein binding|GO:0051082	CHR4	chr4:10671209-10672300 FORWARD
at4g19770	0	0	0	2.99992	glycosyl hydrolase family 18 protein	carbohydrate metabolic process|GO:0005975	cellular_component_unknown|GO:0005575	hydrolase activity, hydrolyzing O-glycosyl compounds|GO:0004553	CHR4	chr4:10753320-10754191 REVERSE
at4g23670	0	2.28646	0	0	major latex protein-related / MLP-related	defense response|GO:0006952;response to biotic stimulus|GO:0009607	cellular_component_unknown|GO:0005575	molecular_function_unknown|GO:0003674	CHR4	chr4:12332856-12333666 REVERSE
at4g24250	-2.42868	0	0	0	MLO13 (MILDEW RESISTANCE LOCUS O 13); calmodulin binding	cell death|GO:0008219;defense response|GO:0006952	plasma membrane|GO:0005886	calmodulin binding|GO:0005516	-	chr4:12575018-12577527 REVERSE
at4g25090	0	3.77765	0	0	respiratory burst oxidase, putative / NADPH oxidase, putative	electron transport|GO:0006118	integral to membrane|GO:0016021;membrane|GO:0016020	FAD binding|GO:0050660;calcium ion binding|GO:0005509;iron ion binding|GO:0005506;oxidoreductase activity|GO:0016491	CHR4	chr4:12878940-12883609 REVERSE
at4g25200	2.06938	0	0	0	ATHSP23.6-MITO (MITOCHONDRION-LOCALIZED SMALL HEAT SHOCK PROTEIN 23.6)	response to heat|GO:0009408	0	molecular_function_unknown|GO:0003674	CHR4	chr4:12917099-12917868 FORWARD
at4g30650	0	0	-2.08803	0	hydrophobic protein, putative / low temperature and salt responsive protein, putative	0	endomembrane system|GO:0012505;integral to membrane|GO:0016021	0	CHR4	chr4:14954409-14954704 FORWARD
at4g38660	0	2.27031	0	0	thaumatin, putative	response to other organism|GO:0051707	anchored to membrane|GO:0031225	molecular_function_unknown|GO:0003674	CHR4	chr4:18066442-18067786 REVERSE
at4g39130	0	0	0	3.26034	dehydrin family protein	response to stress|GO:0006950;response to water|GO:0009415	cellular_component_unknown|GO:0005575	molecular_function_unknown|GO:0003674	CHR4	chr4:18228177-18228838 REVERSE
at4g39640	1.99268	0	0	0	GGT1; gamma-glutamyltransferase	glutathione catabolic process|GO:0006751;response to oxidative stress|GO:0006979	apoplast|GO:0048046	gamma-glutamyltransferase activity|GO:0003840;glutathione gamma-glutamylcysteinyltransferase activity|GO:0016756	CHR4	chr4:18400602-18402855 FORWARD
at5g02730	0	0	2.68931	0	allergen V5/Tpx-1-related family protein	biological_process_unknown|GO:0008150	extracellular region|GO:0005576	molecular_function_unknown|GO:0003674	CHR5	chr5:615608-616225 FORWARD
at5g03160	0	0	3.02376	0	DNAJ heat shock N-terminal domain-containing protein	protein folding|GO:0006457	endoplasmic reticulum|GO:0005783	binding|GO:0005488;heat shock protein binding|GO:0031072	CHR5	chr5:750285-752670 FORWARD
at5g05400	1.5688	0	0	0	disease resistance protein (CC-NBS-LRR class), putative	N-terminal protein myristoylation|GO:0006499;defense response|GO:0006952	chloroplast|GO:0009507	ATP binding|GO:0005524;protein binding|GO:0005515	CHR5	chr5:1597746-1600370 REVERSE
at5g12030	1.88495	0	0	0	AT-HSP17.6A (Arabidopsis thaliana heat shock protein 17.6A)	hyperosmotic response|GO:0006972;protein folding|GO:0006457;response to heat|GO:0009408;response to high light intensity|GO:0009644;response to hydrogen peroxide|GO:0042542	cytosol|GO:0005829	unfolded protein binding|GO:0051082	CHR5	chr5:3884215-3884685 REVERSE
at5g17390	2.13125	0	0	0	universal stress protein (USP) family protein	response to stress|GO:0006950	0	molecular_function_unknown|GO:0003674	-	chr5:5727642-5728690 FORWARD
at5g20150	2.79633	0	0	0	SPX (SYG1/Pho81/XPR1) domain-containing protein	biological_process_unknown|GO:0008150	cellular_component_unknown|GO:0005575	molecular_function_unknown|GO:0003674	CHR5	chr5:6802431-6803369 FORWARD
at5g20630	0	0	-2.61361	0	GLP3 (GERMIN-LIKE PROTEIN 3); manganese ion binding / metal ion binding / nutrient reservoir	0	extracellular matrix|GO:0031012	manganese ion binding|GO:0030145;metal ion binding|GO:0046872;nutrient reservoir activity|GO:0045735	CHR5	chr5:6975317-6975952 REVERSE
at5g39120	0	0	-2.26983	0	germin-like protein, putative	0	apoplast|GO:0048046;endomembrane system|GO:0012505	manganese ion binding|GO:0030145;metal ion binding|GO:0046872;nutrient reservoir activity|GO:0045735	CHR5	chr5:15679933-15680714 REVERSE
at5g39730	0	3.76026	0	0	avirulence-responsive protein-related / avirulence induced gene (AIG) protein-related	biological_process_unknown|GO:0008150	cellular_component_unknown|GO:0005575	molecular_function_unknown|GO:0003674	CHR5	chr5:15918968-15919852 FORWARD
at5g40090	0	3.33359	0	0	disease resistance protein-related	apoptosis|GO:0006915;defense response|GO:0006952	endomembrane system|GO:0012505;membrane|GO:0016020	ATP binding|GO:0005524;nucleoside-triphosphatase activity|GO:0017111;nucleotide binding|GO:0000166;transmembrane receptor activity|GO:0004888	CHR5	chr5:16059343-16060500 REVERSE
at5g40170	0	2.18098	0	0	disease resistance family protein	defense response|GO:0006952;signal transduction|GO:0007165	endomembrane system|GO:0012505	kinase activity|GO:0016301;protein binding|GO:0005515	CHR5	chr5:16082407-16084785 REVERSE
at5g42050	0	0	-1.91061	0	similar to unknown protein [Arabidopsis thaliana] (TAIR:AT3G27090.1); similar to N-rich protein [Glycine max] (GB:CAI44933.1); contains domain KELCH-RELATED PROTEINS (PTHR23230); contains domain no description (SM00767); contains domain gb def: Hypothetical protein At5g42050 (PTHR23230:SF16)	0	0	molecular_function_unknown|GO:0003674	-	chr5:16832858-16834160 FORWARD
at5g45860	0	0	-2.26128	0	Bet v I allergen family protein	0	cellular_component_unknown|GO:0005575	molecular_function_unknown|GO:0003674	CHR5	chr5:18621328-18621813 REVERSE
at5g49040	0	0	0	3.52387	disease resistance-responsive protein-related / dirigent protein-related	defense response|GO:0006952;lignan biosynthetic process|GO:0009807	endomembrane system|GO:0012505	molecular_function_unknown|GO:0003674	CHR5	chr5:19899902-19900477 REVERSE
at5g49580	1.56605	0	0	0	DNAJ heat shock N-terminal domain-containing protein	protein folding|GO:0006457	cellular_component_unknown|GO:0005575	heat shock protein binding|GO:0031072;unfolded protein binding|GO:0051082	CHR5	chr5:20141049-20144039 REVERSE
at5g54430	1.82047	2.09534	0	0	universal stress protein (USP) family protein	response to stress|GO:0006950	chloroplast|GO:0009507	molecular_function_unknown|GO:0003674	CHR5	chr5:22114789-22116919 REVERSE
at5g54430	1.82047	2.09534	0	0	universal stress protein (USP) family protein	response to stress|GO:0006950	chloroplast|GO:0009507	molecular_function_unknown|GO:0003674	CHR5	chr5:22114789-22116919 REVERSE
at5g55530	-2.65235	0	0	0	C2 domain-containing protein	biological_process_unknown|GO:0008150	chloroplast|GO:0009507	molecular_function_unknown|GO:0003674	CHR5	chr5:22511665-22512882 FORWARD
at5g55565	-2.56989	0	0	0	Encodes a defensin-like (DEFL) family protein.	0	cellular_component_unknown|GO:0005575	molecular_function_unknown|GO:0003674	CHR5	chr5:22527445-22527639 REVERSE
at5g57710	0	0	0	-2.97344	heat shock protein-related	protein metabolic process|GO:0019538	0	protein binding|GO:0005515	CHR5	chr5:23402020-23405278 FORWARD
at5g66910	1.74375	-3.38065	0	0	disease resistance protein (CC-NBS-LRR class), putative	defense response|GO:0006952	endomembrane system|GO:0012505	ATP binding|GO:0005524;protein binding|GO:0005515	CHR5	chr5:26735564-26738359 REVERSE
at5g66910	1.74375	-3.38065	0	0	disease resistance protein (CC-NBS-LRR class), putative	defense response|GO:0006952	endomembrane system|GO:0012505	ATP binding|GO:0005524;protein binding|GO:0005515	CHR5	chr5:26735564-26738359 REVERSE
at1g03020	-2.39271	0	0	0	glutaredoxin family protein	electron transport|GO:0006118	cellular_component_unknown|GO:0005575	arsenate reductase (glutaredoxin) activity|GO:0008794;thiol-disulfide exchange intermediate activity|GO:0030508	CHR1	chr1:698207-698515 REVERSE
at1g20620	0	5.52559	2.67905	0	CAT3 (CATALASE 3); catalase	hydrogen peroxide catabolic process|GO:0042744	mitochondrion|GO:0005739;peroxisome|GO:0005777	catalase activity|GO:0004096	-	chr1:7143132-7146183 FORWARD
at1g20620	0	5.52559	2.67905	0	CAT3 (CATALASE 3); catalase	hydrogen peroxide catabolic process|GO:0042744	mitochondrion|GO:0005739;peroxisome|GO:0005777	catalase activity|GO:0004096	-	chr1:7143132-7146183 FORWARD
at1g21750	3.21253	2.56166	0	0	ATPDIL1-1 (PDI-LIKE 1-1); protein disulfide isomerase	cell redox homeostasis|GO:0045454	endoplasmic reticulum|GO:0005783	protein disulfide isomerase activity|GO:0003756	-	chr1:7645756-7648684 FORWARD
at1g21750	3.21253	2.56166	0	0	ATPDIL1-1 (PDI-LIKE 1-1); protein disulfide isomerase	cell redox homeostasis|GO:0045454	endoplasmic reticulum|GO:0005783	protein disulfide isomerase activity|GO:0003756	-	chr1:7645756-7648684 FORWARD
at1g28480	0	0	2.46478	0	glutaredoxin family protein	electron transport|GO:0006118	cellular_component_unknown|GO:0005575	thiol-disulfide exchange intermediate activity|GO:0030508	CHR1	chr1:10013620-10014033 REVERSE
at1g53300	3.18176	0	0	0	TTL1 (TETRATRICOPETIDE-REPEAT THIOREDOXIN-LIKE 1); binding	0	0	binding|GO:0005488	CHR1	chr1:19883394-19886043 FORWARD
at1g60740	0	2.927	0	0	peroxiredoxin type 2, putative	biological_process_unknown|GO:0008150	cellular_component_unknown|GO:0005575	antioxidant activity|GO:0016209	CHR1	chr1:22364792-22365482 FORWARD
at1g65980	0	2.86285	0	0	TPX1 (THIOREDOXIN-DEPENDENT PEROXIDASE 1); antioxidant	biological_process_unknown|GO:0008150	cellular_component_unknown|GO:0005575	antioxidant activity|GO:0016209	CHR1	chr1:24563258-24564416 REVERSE
at1g76080	0	0	0	3.38872	ATCDSP32/CDSP32 (CHLOROPLASTIC DROUGHT-INDUCED STRESS PROTEIN OF 32 KD); thiol-disulfide exchange intermediate	cell redox homeostasis|GO:0045454	chloroplast|GO:0009507	thiol-disulfide exchange intermediate activity|GO:0030508	-	chr1:28552957-28554242 REVERSE
at1g76760	0	0	0	4.02307	ATY1 (Arabidopsis thioredoxin y1); thiol-disulfide exchange intermediate	cell redox homeostasis|GO:0045454;glycerol ether metabolic process|GO:0006662	chloroplast|GO:0009507	thiol-disulfide exchange intermediate activity|GO:0030508	CHR1	chr1:28816767-28817842 REVERSE
at2g33270	0	2.30746	0	0	thioredoxin family protein	cell redox homeostasis|GO:0045454	0	thiol-disulfide exchange intermediate activity|GO:0030508	-	chr2:14110758-14112281 FORWARD
at3g02000	-2.71133	0	0	0	ROXY1; thiol-disulfide exchange intermediate	electron transport|GO:0006118;petal development|GO:0048441;petal formation|GO:0048451;sepal formation|GO:0048453;stamen formation|GO:0048455;stamen morphogenesis|GO:0048448	cellular_component_unknown|GO:0005575	thiol-disulfide exchange intermediate activity|GO:0030508	CHR3	chr3:332519-332929 REVERSE
at3g16110	1.825	0	0	0	ATPDIL1-6 (PDI-LIKE 1-6); thiol-disulfide exchange intermediate	cell redox homeostasis|GO:0045454	endoplasmic reticulum|GO:0005783	thiol-disulfide exchange intermediate activity|GO:0030508	CHR3	chr3:5460961-5463672 REVERSE
at3g19010	0	3.31625	0	0	oxidoreductase, 2OG-Fe(II) oxygenase family protein	flavonoid biosynthetic process|GO:0009813	cellular_component_unknown|GO:0005575	flavonol synthase activity|GO:0045431	-	chr3:6556312-6557868 REVERSE
at3g47930	0	2.2113	0	0	ATGLDH (L-GALACTONO-1,4-LACTONE DEHYDOROGENASE)	L-ascorbic acid biosynthetic process|GO:0019853	mitochondrion|GO:0005739;plastid|GO:0009536	0	CHR3	chr3:17695485-17698411 FORWARD
at3g52880	2.24635	0	0	0	ATMDAR1 (MONODEHYDROASCORBATE REDUCTASE 1); monodehydroascorbate reductase (NADH)	electron transport|GO:0006118;hydrogen peroxide catabolic process|GO:0042744	peroxisomal matrix|GO:0005782	monodehydroascorbate reductase (NADH) activity|GO:0016656	CHR3	chr3:19612455-19615344 REVERSE
at4g08390	1.55187	0	0	0	SAPX	response to oxidative stress|GO:0006979	chloroplast stroma|GO:0009570;mitochondrion|GO:0005739	L-ascorbate peroxidase activity|GO:0016688	-	chr4:5315068-5317068 FORWARD
at4g15700	0	2.09785	0	0	glutaredoxin family protein	electron transport|GO:0006118	endomembrane system|GO:0012505	arsenate reductase (glutaredoxin) activity|GO:0008794;thiol-disulfide exchange intermediate activity|GO:0030508	CHR4	chr4:8937543-8937851 FORWARD
at4g28730	0	-3.10575	0	-4.91763	glutaredoxin family protein	electron transport|GO:0006118	chloroplast|GO:0009507	thiol-disulfide exchange intermediate activity|GO:0030508	CHR4	chr4:14199180-14200718 FORWARD
at4g28730	0	-3.10575	0	-4.91763	glutaredoxin family protein	electron transport|GO:0006118	chloroplast|GO:0009507	thiol-disulfide exchange intermediate activity|GO:0030508	CHR4	chr4:14199180-14200718 FORWARD
at4g29210	0	0	-2.09245	0	GGT3 (GAMMA-GLUTAMYL TRANSPEPTIDASE 3); gamma-glutamyltransferase	0	vacuole|GO:0005773	gamma-glutamyltransferase activity|GO:0003840;glutathione gamma-glutamylcysteinyltransferase activity|GO:0016756	CHR4	chr4:14400996-14402758 FORWARD
at4g35000	1.53815	0	0	0	APX3 (ASCORBATE PEROXIDASE 3); L-ascorbate peroxidase	response to oxidative stress|GO:0006979	peroxisomal membrane|GO:0005778	L-ascorbate peroxidase activity|GO:0016688	CHR4	chr4:16665012-16667546 REVERSE
at4g35090	3.02935	0	0	0	CAT2 (CATALASE 2); catalase	hydrogen peroxide catabolic process|GO:0042744	mitochondrion|GO:0005739;peroxisome|GO:0005777	catalase activity|GO:0004096	CHR4	chr4:16701110-16703220 REVERSE
at4g35460	0	0	0	2.36664	NTR1 (NADPH-dependent thioredoxin reductase 1)	electron transport|GO:0006118;removal of superoxide radicals|GO:0019430	cytosol|GO:0005829;mitochondrion|GO:0005739	thioredoxin-disulfide reductase activity|GO:0004791	CHR4	chr4:16842223-16843745 FORWARD
at4g39650	0	6.12055	0	0	gamma-glutamyltransferase/ glutathione gamma-glutamylcysteinyltransferase	glutathione catabolic process|GO:0006751	apoplast|GO:0048046	gamma-glutamyltransferase activity|GO:0003840;glutathione gamma-glutamylcysteinyltransferase activity|GO:0016756	CHR4	chr4:18403596-18405908 FORWARD
at5g20080	0	0	-2.08764	-2.87921	NADH-cytochrome b5 reductase, putative	electron transport|GO:0006118	cellulose and pectin-containing cell wall|GO:0009505;mitochondrion|GO:0005739	cytochrome-b5 reductase activity|GO:0004128	-	chr5:6782710-6786362 FORWARD
at5g20080	0	0	-2.08764	-2.87921	NADH-cytochrome b5 reductase, putative	electron transport|GO:0006118	cellulose and pectin-containing cell wall|GO:0009505;mitochondrion|GO:0005739	cytochrome-b5 reductase activity|GO:0004128	-	chr5:6782710-6786362 FORWARD
at5g27380	0	0	-1.9957	0	GSH2 (GLUTATHIONE SYNTHETASE 2); glutathione synthase	0	chloroplast|GO:0009507;cytosol|GO:0005829	glutathione synthase activity|GO:0004363	-	chr5:9668214-9670915 REVERSE
at5g52240	1.87909	0	0	0	MSBP1 (ARABIDOPSIS THALIANA MEMBRANE-ASSOCIATED PROGESTERONE BINDING PROTEIN 5)	electron transport|GO:0006118;negative regulation of cell growth|GO:0030308	endoplasmic reticulum|GO:0005783;plasma membrane|GO:0005886	steroid binding|GO:0005496	CHR5	chr5:21230347-21231783 FORWARD
at5g55120	0	0	2.41133	0	similar to VTC2 (VITAMIN C DEFECTIVE 2) [Arabidopsis thaliana] (TAIR:AT4G26850.1); similar to unknown [Xerophyta humilis] (GB:AAT45011.1); similar to Os12g0190000 [Oryza sativa (japonica cultivar-group)] (GB:NP_001066338.1); contains domain SUBFAMILY NOT NAMED (PTHR20884:SF3); contains domain FAMILY NOT NAMED (PTHR20884)	L-ascorbic acid biosynthetic process|GO:0019853;response to jasmonic acid stimulus|GO:0009753;response to ozone|GO:0010193	cellular_component_unknown|GO:0005575	molecular_function_unknown|GO:0003674	CHR5	chr5:22386741-22388935 FORWARD
at5g58530	0	0	-2.2061	0	glutaredoxin family protein	0	0	thiol-disulfide exchange intermediate activity|GO:0030508	CHR5	chr5:23677654-23678475 FORWARD
at5g60640	0	0	0	-2.73773	ATPDIL1-4 (PDI-LIKE 1-4); thiol-disulfide exchange intermediate	response to oxidative stress|GO:0006979	endoplasmic reticulum|GO:0005783;mitochondrion|GO:0005739	thiol-disulfide exchange intermediate activity|GO:0030508	CHR5	chr5:24388642-24391219 REVERSE

## Sheet: RNA reg., processing & binding
Table S4. cfbp1 and cyfbp genes identified as differentially expressed in rosettes and roots by microarray analysis which are involved in RNA regulation, processing and binding
	Fold-Change
Gene Name	cfbp1-Roots	cyfbp-Roots	cfbp1-Rosettes	cyfbp-Rosettes	Function	GO_cellular_processe	GO_cellular_component	GO_cellular_function	chromosome	chromosomal_coordinate
at1g01030	0	0	0	-3.23499	NGA3 (NGATHA3); transcription factor	flower development|GO:0009908;leaf development|GO:0048366;regulation of transcription|GO:0045449	cellular_component_unknown|GO:0005575	transcription factor activity|GO:0003700	CHR1	chr1:11864-12940 REVERSE
at1g01510	-2.24827	0	0	0	AN (ANGUSTIFOLIA)	leaf morphogenesis|GO:0009965;microtubule cytoskeleton organization and biogenesis|GO:0000226;monopolar cell growth|GO:0042814	cellular_component_unknown|GO:0005575	protein binding|GO:0005515	CHR1	chr1:187235-189836 FORWARD
at1g03457	0	0	0	3.09764	RNA-binding protein, putative	0	0	RNA binding|GO:0003723	-	chr1:861109-864019 REVERSE
at1g03530	0	0	0	2.56791	similar to unknown protein [Arabidopsis thaliana] (TAIR:AT5G66540.1); similar to unnamed protein product [Kluyveromyces lactis] (GB:XP_456157.1); similar to Os05g0502800 [Oryza sativa (japonica cultivar-group)] (GB:NP_001055976.1); contains InterPro domain NAF1; (InterPro:IPR008696)	biological_process_unknown|GO:0008150	0	0	CHR1	chr1:880639-883338 REVERSE
at1g03840	0	0	0	2.50439	nucleic acid binding / zinc ion binding	regulation of transcription|GO:0045449	intracellular|GO:0005622	nucleic acid binding|GO:0003676;transcription factor activity|GO:0003700;zinc ion binding|GO:0008270	CHR1	chr1:967595-970057 REVERSE
at1g04550	0	0	-2.66258	0	IAA12 (AUXIN-INDUCED PROTEIN 12); transcription factor	0	nucleus|GO:0005634	transcription factor activity|GO:0003700	-	chr1:1240581-1241809 FORWARD
at1g05055	0	0	3.0201	0	ATGTF2H2/GTF2H2 (GENERAL TRANSCRIPTION FACTOR IIH 2); general RNA polymerase II transcription factor	nucleotide-excision repair|GO:0006289;regulation of global transcription from RNA polymerase II promoter|GO:0006358	holo TFIIH complex|GO:0005675	general RNA polymerase II transcription factor activity|GO:0016251	-	chr1:1448912-1450851 REVERSE
at1g05120	0	2.06003	0	0	SNF2 domain-containing protein / helicase domain-containing protein / RING finger domain-containing protein	0	0	ATP binding|GO:0005524;DNA binding|GO:0003677	CHR1	chr1:1471623-1476066 REVERSE
at1g06040	0	2.40852	0	0	STO (SALT TOLERANCE); transcription factor/ zinc ion binding	response to salt stress|GO:0009651	intracellular|GO:0005622	DNA binding|GO:0003677;protein binding|GO:0005515;transcription factor activity|GO:0003700;zinc ion binding|GO:0008270	CHR1	chr1:1828661-1829658 REVERSE
at1g06150	1.58839	0	0	3.77978	binding	0	0	binding|GO:0005488	CHR1	chr1:1867128-1868861 REVERSE
at1g06150	1.58839	0	0	3.77978	binding	0	0	binding|GO:0005488	CHR1	chr1:1867128-1868861 REVERSE
at1g06770	1.55949	0	0	0	zinc finger (C3HC4-type RING finger) family protein	0	0	protein binding|GO:0005515;zinc ion binding|GO:0008270	CHR1	chr1:2079221-2080657 REVERSE
at1g07470	2.54429	0	0	0	transcription factor IIA large subunit, putative / TFIIA large subunit, putative	transcription|GO:0006350	nucleus|GO:0005634	transcription factor activity|GO:0003700	-	chr1:2291720-2294347 FORWARD
at1g07590	2.84322	0	0	0	pentatricopeptide (PPR) repeat-containing protein	biological_process_unknown|GO:0008150	mitochondrion|GO:0005739	binding|GO:0005488	CHR1	chr1:2336646-2338478 REVERSE
at1g07640	0	0	0	2.36751	OBP2 (OBF BINDING PROTEIN 2); DNA binding	glucosinolate biosynthetic process|GO:0019761;regulation of transcription|GO:0045449;response to insect|GO:0009625;response to jasmonic acid stimulus|GO:0009753;response to wounding|GO:0009611	nucleus|GO:0005634	DNA binding|GO:0003677;transcription factor activity|GO:0003700	CHR1	chr1:2354704-2356009 REVERSE
at1g08000	0	0	0	2.86443	zinc finger (GATA type) family protein	regulation of transcription, DNA-dependent|GO:0006355	nucleus|GO:0005634	transcription factor activity|GO:0003700	-	chr1:2483457-2484561 REVERSE
at1g08010	5.79539	0	0	0	zinc finger (GATA type) family protein	regulation of transcription, DNA-dependent|GO:0006355	nucleus|GO:0005634	transcription factor activity|GO:0003700	CHR1	chr1:2486199-2487399 REVERSE
at1g08290	0	4.35427	0	0	zinc finger (C2H2 type) protein (WIP3)	regulation of transcription|GO:0045449	intracellular|GO:0005622	nucleic acid binding|GO:0003676;transcription factor activity|GO:0003700;zinc ion binding|GO:0008270	CHR1	chr1:2610677-2613177 REVERSE
at1g08600	0	2.89606	0	0	ATRX/CHR20; ATP binding / DNA binding / helicase	0	0	ATP binding|GO:0005524;DNA binding|GO:0003677;helicase activity|GO:0004386	-	chr1:2724565-2733434 FORWARD
at1g08810	2.3774	0	0	0	MYB60 (myb domain protein 60); DNA binding	regulation of transcription, DNA-dependent|GO:0006355;response to abscisic acid stimulus|GO:0009737;response to auxin stimulus|GO:0009733;response to cadmium ion|GO:0046686;response to ethylene stimulus|GO:0009723;response to gibberellin stimulus|GO:00097	nucleus|GO:0005634	DNA binding|GO:0003677;transcription factor activity|GO:0003700	CHR1	chr1:2819282-2819875 REVERSE
at1g09660	2.6682	0	0	2.49152	KH domain-containing quaking protein, putative	biological_process_unknown|GO:0008150	cellular_component_unknown|GO:0005575	nucleic acid binding|GO:0003676	-	chr1:3128207-3130793 REVERSE
at1g09660	2.6682	0	0	2.49152	KH domain-containing quaking protein, putative	biological_process_unknown|GO:0008150	cellular_component_unknown|GO:0005575	nucleic acid binding|GO:0003676	-	chr1:3128207-3130793 REVERSE
at1g09770	0	2.40595	0	0	ATCDC5 (Arabidopsis thaliana homolog of cdc5); DNA binding / transcription factor	defense response signaling pathway, resistance gene-dependent|GO:0009870;defense response signaling pathway, resistance gene-independent|GO:0010204;defense response to bacterium|GO:0042742;defense response to fungus|GO:0050832;regulation of transcription|	nucleus|GO:0005634	DNA binding|GO:0003677;transcription factor activity|GO:0003700	CHR1	chr1:3162004-3165124 FORWARD
at1g09920	0	0	0	-2.94099	TRAF-type zinc finger-related	biological_process_unknown|GO:0008150	cellular_component_unknown|GO:0005575	molecular_function_unknown|GO:0003674	-	chr1:3224865-3226862 REVERSE
at1g10120	0	0	-1.99642	-3.26117	DNA binding / transcription factor	regulation of transcription|GO:0045449	nucleus|GO:0005634	DNA binding|GO:0003677;transcription factor activity|GO:0003700	CHR1	chr1:3304230-3305986 REVERSE
at1g10120	0	0	-1.99642	-3.26117	DNA binding / transcription factor	regulation of transcription|GO:0045449	nucleus|GO:0005634	DNA binding|GO:0003677;transcription factor activity|GO:0003700	CHR1	chr1:3304230-3305986 REVERSE
at1g10470	0	0	3.84487	2.51842	ARR4 (RESPONSE REGULATOR 4); transcription regulator/ two-component response regulator	cytokinin mediated signaling|GO:0009736;embryonic development ending in seed dormancy|GO:0009793;red or far red light signaling pathway|GO:0010017;regulation of circadian rhythm|GO:0042752;response to cytokinin stimulus|GO:0009735;response to stress|GO:00	cytoplasm|GO:0005737;nucleus|GO:0005634	protein binding|GO:0005515;transcription regulator activity|GO:0030528;two-component response regulator activity|GO:0000156	CHR1	chr1:3442625-3443760 REVERSE
at1g10470	0	0	3.84487	2.51842	ARR4 (RESPONSE REGULATOR 4); transcription regulator/ two-component response regulator	cytokinin mediated signaling|GO:0009736;embryonic development ending in seed dormancy|GO:0009793;red or far red light signaling pathway|GO:0010017;regulation of circadian rhythm|GO:0042752;response to cytokinin stimulus|GO:0009735;response to stress|GO:00	cytoplasm|GO:0005737;nucleus|GO:0005634	protein binding|GO:0005515;transcription regulator activity|GO:0030528;two-component response regulator activity|GO:0000156	CHR1	chr1:3442625-3443760 REVERSE
at1g11100	1.73093	0	0	0	SNF2 domain-containing protein / helicase domain-containing protein / zinc finger protein-related	0	0	ATP binding|GO:0005524;DNA binding|GO:0003677;helicase activity|GO:0004386	CHR1	chr1:3703934-3709302 REVERSE
at1g11490	1.69533	0	0	0	zinc finger (C2H2 type) family protein	0	0	nucleic acid binding|GO:0003676;transcription factor activity|GO:0003700;zinc ion binding|GO:0008270	CHR1	chr1:3868884-3870065 REVERSE
at1g12440	0	2.49596	0	0	zinc finger (AN1-like) family protein	biological_process_unknown|GO:0008150	cellular_component_unknown|GO:0005575	DNA binding|GO:0003677;zinc ion binding|GO:0008270	CHR1	chr1:4241814-4242320 REVERSE
at1g12725	0	0	0	-3.5941	similar to unknown protein [Arabidopsis thaliana] (TAIR:AT5G28570.1); similar to GRF zinc finger containing protein [Brassica oleracea] (GB:ABD64950.1)	biological_process_unknown|GO:0008150	cellular_component_unknown|GO:0005575	0	CHR1	chr1:4333381-4334031 REVERSE
at1g13880	0	0	0	-2.84025	ELM2 domain-containing protein	biological_process_unknown|GO:0008150	0	0	CHR1	chr1:4749600-4750964 FORWARD
at1g13960	0	0	2.93449	2.46451	WRKY4 (WRKY DNA-binding protein 4); transcription factor	regulation of transcription, DNA-dependent|GO:0006355	chloroplast|GO:0009507;nucleus|GO:0005634	DNA binding|GO:0003677;transcription factor activity|GO:0003700	CHR1	chr1:4776619-4779040 FORWARD
at1g13960	0	0	2.93449	2.46451	WRKY4 (WRKY DNA-binding protein 4); transcription factor	regulation of transcription, DNA-dependent|GO:0006355	chloroplast|GO:0009507;nucleus|GO:0005634	DNA binding|GO:0003677;transcription factor activity|GO:0003700	CHR1	chr1:4776619-4779040 FORWARD
at1g14210	0	0	-2.25343	0	ribonuclease T2 family protein	0	endomembrane system|GO:0012505	endoribonuclease activity|GO:0004521	CHR1	chr1:4856897-4857936 REVERSE
at1g14640	0	0	0	3.75483	SWAP (Suppressor-of-White-APricot)/surp domain-containing protein	RNA processing|GO:0006396	0	RNA binding|GO:0003723	CHR1	chr1:5023651-5025950 FORWARD
at1g14650	0	2.19865	0	0	SWAP (Suppressor-of-White-APricot)/surp domain-containing protein / ubiquitin family protein	RNA processing|GO:0006396	0	RNA binding|GO:0003723	CHR1	chr1:5028072-5030515 FORWARD
at1g14685	1.59198	0	0	0	BPC2 (BASIC PENTACYSTEINE 2)	regulation of transcription, DNA-dependent|GO:0006355	nucleus|GO:0005634	DNA binding|GO:0003677;transcription factor activity|GO:0003700	CHR1	chr1:5043081-5043920 FORWARD
at1g16060	0	0	0	2.77196	ovule development protein, putative	organ morphogenesis|GO:0009887;regulation of transcription, DNA-dependent|GO:0006355	nucleus|GO:0005634	DNA binding|GO:0003677;transcription factor activity|GO:0003700	-	chr1:5508557-5511603 FORWARD
at1g16530	2.37128	0	0	0	LOB domain protein 3 / lateral organ boundaries domain protein 3 (LBD3)	biological_process_unknown|GO:0008150	cellular_component_unknown|GO:0005575	molecular_function_unknown|GO:0003674	CHR1	chr1:5651463-5652832 REVERSE
at1g17040	2.66288	0	0	0	transcription factor-related	intracellular signaling cascade|GO:0007242;regulation of transcription, DNA-dependent|GO:0006355;signal transduction|GO:0007165	nucleus|GO:0005634	signal transducer activity|GO:0004871;transcription factor activity|GO:0003700	CHR1	chr1:5825102-5828049 FORWARD
at1g17440	0	0	2.8711	0	transcription initiation factor IID (TFIID) subunit A family protein	transcription initiation|GO:0006352	transcription factor TFIID complex|GO:0005669	transcription initiation factor activity|GO:0016986	CHR1	chr1:5984400-5987656 REVERSE
at1g17460	0	0	0	-2.77035	TRFL3 (TRF-LIKE 3); DNA binding / transcription factor	regulation of transcription|GO:0045449	nucleus|GO:0005634	DNA binding|GO:0003677;transcription factor activity|GO:0003700	-	chr1:5999512-6002539 FORWARD
at1g19050	0	0	0	6.77494	ARR7 (RESPONSE REGULATOR 7); transcription regulator/ two-component response regulator	cytokinin mediated signaling|GO:0009736;response to cytokinin stimulus|GO:0009735;stem cell maintenance|GO:0019827;two-component signal transduction system (phosphorelay)|GO:0000160	cellular_component_unknown|GO:0005575	transcription regulator activity|GO:0030528;two-component response regulator activity|GO:0000156	CHR1	chr1:6577910-6579069 REVERSE
at1g19850	0	0	0	4.12729	MP (MONOPTEROS); transcription factor	embryonic development|GO:0009790;flower development|GO:0009908;longitudinal axis specification|GO:0009942;meristem development|GO:0048507;response to auxin stimulus|GO:0009733;root development|GO:0048364;vascular tissue pattern formation (sensu Tracheophy	nucleus|GO:0005634	transcription factor activity|GO:0003700	CHR1	chr1:6887344-6891173 FORWARD
at1g22985	1.7933	0	0	0	AP2 domain-containing transcription factor, putative	regulation of transcription, DNA-dependent|GO:0006355	nucleus|GO:0005634	DNA binding|GO:0003677;transcription factor activity|GO:0003700	CHR1	chr1:8135335-8135814 REVERSE
at1g23380	2.75336	0	0	0	KNAT6 (Knotted-like Arabidopsis thaliana 6); DNA binding / transcription factor	meristem maintenance|GO:0010073	nucleus|GO:0005634	DNA binding|GO:0003677;transcription activator activity|GO:0016563;transcription factor activity|GO:0003700	-	chr1:8297488-8302481 REVERSE
at1g25250	0	0	0	2.53448	ATIDD16 (ARABIDOPSIS THALIANA INDETERMINATE(ID)-DOMAIN 16); nucleic acid binding / transcription factor/ zinc ion binding	regulation of transcription|GO:0045449	intracellular|GO:0005622	nucleic acid binding|GO:0003676;transcription factor activity|GO:0003700;zinc ion binding|GO:0008270	CHR1	chr1:8849536-8851507 FORWARD
at1g26370	1.77367	0	2.07337	0	RNA helicase, putative	biological_process_unknown|GO:0008150	chloroplast|GO:0009507	RNA helicase activity|GO:0003724	-	chr1:9122017-9125355 REVERSE
at1g26370	1.77367	0	2.07337	0	RNA helicase, putative	biological_process_unknown|GO:0008150	chloroplast|GO:0009507	RNA helicase activity|GO:0003724	-	chr1:9122017-9125355 REVERSE
at1g26780	0	0	0	2.39088	MYB117 (myb domain protein 117); transcription factor	regulation of transcription|GO:0045449	nucleus|GO:0005634	transcription factor activity|GO:0003700	CHR1	chr1:9271020-9272115 FORWARD
at1g28420	0	0	0	9.77039	HB-1 (homeobox-1); transcription factor	regulation of transcription, DNA-dependent|GO:0006355	nucleus|GO:0005634	transcription factor activity|GO:0003700	-	chr1:9979928-9987446 FORWARD
at1g28450	0	0	-2.16044	0	MADS-box family protein	0	nucleus|GO:0005634	DNA binding|GO:0003677;transcription factor activity|GO:0003700	CHR1	chr1:10003952-10004509 FORWARD
at1g29280	0	2.09913	0	0	WRKY65 (WRKY DNA-binding protein 65); transcription factor	regulation of transcription, DNA-dependent|GO:0006355	nucleus|GO:0005634	transcription factor activity|GO:0003700	CHR1	chr1:10236575-10237453 FORWARD
at1g29570	1.859	0	0	0	zinc finger protein-related	biological_process_unknown|GO:0008150	cellular_component_unknown|GO:0005575	nucleic acid binding|GO:0003676;zinc ion binding|GO:0008270	CHR1	chr1:10335896-10337840 FORWARD
at1g30210	0	0	-2.06756	0	TCP24; transcription factor	0	cellular_component_unknown|GO:0005575	transcription factor activity|GO:0003700	CHR1	chr1:10628738-10629712 REVERSE
at1g30500	0	0	0	-3.23589	CCAAT-binding transcription factor (CBF-B/NF-YA) family protein	regulation of transcription, DNA-dependent|GO:0006355	CCAAT-binding factor complex|GO:0016602	transcription factor activity|GO:0003700	CHR1	chr1:10804718-10805878 REVERSE
at1g30670	0	0	0	-2.92687	basic helix-loop-helix (bHLH) family protein	regulation of transcription|GO:0045449	nucleus|GO:0005634	DNA binding|GO:0003677;transcription factor activity|GO:0003700	CHR1	chr1:10879293-10880170 REVERSE
at1g30810	0	0	-2.70174	0	transcription factor jumonji (jmj) family protein / zinc finger (C5HC2 type) family protein	0	nucleus|GO:0005634	transcription factor activity|GO:0003700	CHR1	chr1:10938121-10941486 REVERSE
at1g31050	0	0	0	2.55675	transcription factor	regulation of transcription|GO:0045449	cellular_component_unknown|GO:0005575	transcription factor activity|GO:0003700	CHR1	chr1:11075701-11076008 REVERSE
at1g31290	0	0	-2.86032	0	PAZ domain-containing protein / piwi domain-containing protein	0	cellular_component_unknown|GO:0005575	molecular_function_unknown|GO:0003674	CHR1	chr1:11188274-11192298 FORWARD
at1g31630	0	0	2.14468	0	MADS-box family protein	regulation of transcription, DNA-dependent|GO:0006355	nucleus|GO:0005634	DNA binding|GO:0003677;transcription factor activity|GO:0003700	CHR1	chr1:11318509-11319528 REVERSE
at1g32700	1.73345	0	0	0	zinc-binding family protein	0	0	binding|GO:0005488	CHR1	chr1:11827568-11829424 FORWARD
at1g33470	0	0	0	2.75742	RNA recognition motif (RRM)-containing protein	biological_process_unknown|GO:0008150	cellular_component_unknown|GO:0005575	RNA binding|GO:0003723	CHR1	chr1:12144612-12146020 FORWARD
at1g34370	2.49021	0	0	4.33098	nucleic acid binding / zinc ion binding	regulation of transcription|GO:0045449;response to aluminum ion|GO:0010044	nucleus|GO:0005634	nucleic acid binding|GO:0003676;transcription factor activity|GO:0003700;zinc ion binding|GO:0008270	CHR1	chr1:12551427-12552479 FORWARD
at1g34370	2.49021	0	0	4.33098	nucleic acid binding / zinc ion binding	regulation of transcription|GO:0045449;response to aluminum ion|GO:0010044	nucleus|GO:0005634	nucleic acid binding|GO:0003676;transcription factor activity|GO:0003700;zinc ion binding|GO:0008270	CHR1	chr1:12551427-12552479 FORWARD
at1g34410	0	0	-1.92243	0	ARF21 (AUXIN RESPONSE FACTOR 21); transcription factor	0	nucleus|GO:0005634	transcription factor activity|GO:0003700	CHR1	chr1:12577700-12580802 FORWARD
at1g34790	0	0	0	4.62857	TT1 (TRANSPARENT TESTA 1); transcription factor	flavonoid biosynthetic process|GO:0009813	nucleus|GO:0005634	transcription factor activity|GO:0003700	CHR1	chr1:12763931-12765467 FORWARD
at1g35460	0	0	5.16628	0	Transcription factor, basic helix-loop-helix (bHLH) family protein	0	nucleus|GO:0005634	DNA binding|GO:0003677;transcription factor activity|GO:0003700	CHR1	chr1:13040070-13041885 FORWARD
at1g36000	0	0	0	2.33791	LOB domain family protein / lateral organ boundaries domain family protein (LBD5)	biological_process_unknown|GO:0008150	0	molecular_function_unknown|GO:0003674	CHR1	chr1:13423779-13424235 FORWARD
at1g42990	0	0	0	-3.49275	ATBZIP60 (BASIC REGION/LEUCINE ZIPPER MOTIF 60); DNA binding / transcription factor	regulation of transcription, DNA-dependent|GO:0006355;unfolded protein response|GO:0030968	nucleus|GO:0005634	DNA binding|GO:0003677;transcription factor activity|GO:0003700	CHR1	chr1:16138502-16139899 REVERSE
at1g44810	1.86868	0	0	0	transcription regulator	biological_process_unknown|GO:0008150	cellular_component_unknown|GO:0005575	molecular_function_unknown|GO:0003674;transcription regulator activity|GO:0030528	CHR1	chr1:16926061-16926951 FORWARD
at1g46264	0	0	3.60092	0	AT-HSFB4 (Arabidopsis thaliana heat shock transcription factor B4); DNA binding / transcription factor	regulation of transcription, DNA-dependent|GO:0006355	nucleus|GO:0005634	DNA binding|GO:0003677;transcription factor activity|GO:0003700	CHR1	chr1:17227344-17228623 FORWARD
at1g47870	0	3.54396	0	0	E2FC (ARABIDOPSIS HOMOLOG OF E2F C); transcription factor	DNA endoreduplication|GO:0042023;cell division|GO:0051301;cell morphogenesis|GO:0000902;negative regulation of cell division|GO:0051782	nucleolus|GO:0005730;nucleus|GO:0005634	DNA binding|GO:0003677;protein heterodimerization activity|GO:0046982;transcription factor activity|GO:0003700	-	chr1:17637377-17639997 FORWARD
at1g49130	0	0	2.14867	0	zinc ion binding	regulation of transcription|GO:0045449	intracellular|GO:0005622	transcription factor activity|GO:0003700;zinc ion binding|GO:0008270	CHR1	chr1:18178409-18179479 REVERSE
at1g49560	0	0	-2.2805	0	myb family transcription factor	0	nucleus|GO:0005634	DNA binding|GO:0003677;transcription factor activity|GO:0003700	CHR1	chr1:18346393-18347769 FORWARD
at1g51120	0	0	2.44179	0	AP2 domain-containing transcription factor, putative	regulation of transcription, DNA-dependent|GO:0006355	nucleus|GO:0005634	DNA binding|GO:0003677;transcription factor activity|GO:0003700	CHR1	chr1:18941759-18942817 FORWARD
at1g51510	0	2.63901	0	0	RNA-binding protein, putative	RNA processing|GO:0006396	cytoplasm|GO:0005737;nucleus|GO:0005634	RNA binding|GO:0003723	CHR1	chr1:19106740-19108421 REVERSE
at1g52150	0	4.81125	0	0	ATHB-15 (INCURVATA 4); DNA binding / transcription factor	determination of bilateral symmetry|GO:0009855;leaf morphogenesis|GO:0009965;meristem initiation|GO:0010014;meristem maintenance|GO:0010073;organ morphogenesis|GO:0009887;regulation of meristem size|GO:0010075;regulation of transcription, DNA-dependent|GO	nucleus|GO:0005634	DNA binding|GO:0003677;transcription factor activity|GO:0003700	-	chr1:19413582-19417630 REVERSE
at1g53490	1.57846	0	0	0	DNA binding	0	0	DNA binding|GO:0003677	CHR1	chr1:19968814-19970479 FORWARD
at1g54080	0	0	-2.28139	0	UBP1A; mRNA 3'-UTR binding	0	mitochondrion|GO:0005739	mRNA 3'-UTR binding|GO:0003730	-	chr1:20187591-20190492 REVERSE
at1g54590	3.04086	0	0	0	splicing factor Prp18 family protein	RNA splicing|GO:0008380	spliceosome|GO:0005681	0	CHR1	chr1:20395227-20396101 REVERSE
at1g55140	0	0	0	3.22175	RNA binding / ribonuclease III	RNA processing|GO:0006396	chloroplast|GO:0009507	RNA binding|GO:0003723;ribonuclease III activity|GO:0004525	CHR1	chr1:20576455-20577999 REVERSE
at1g55300	0	0	2.38143	0	transcription factor	regulation of transcription|GO:0045449	nucleus|GO:0005634	transcription factor activity|GO:0003700	CHR1	chr1:20631821-20633157 REVERSE
at1g55310	0	3.34713	0	0	SR33 (SC35-like splicing factor 33); RNA binding	RNA splicing|GO:0008380;nuclear mRNA splicing, via spliceosome|GO:0000398	interchromatin granule|GO:0035061;nuclear speck|GO:0016607	RNA binding|GO:0003723;protein binding|GO:0005515	CHR1	chr1:20634343-20636240 FORWARD
at1g58470	2.03242	0	0	0	ATRBP1 (RNA-BINDING PROTEIN 1); RNA binding	cell proliferation|GO:0008283	0	RNA binding|GO:0003723;single-stranded RNA binding|GO:0003727	CHR1	chr1:21731039-21732204 FORWARD
at1g59890	0	2.64802	0	0	paired amphipathic helix repeat-containing protein	regulation of transcription, DNA-dependent|GO:0006355	nucleus|GO:0005634	molecular_function_unknown|GO:0003674	CHR1	chr1:22047991-22054335 FORWARD
at1g60250	0	-4.10207	0	0	zinc finger (B-box type) family protein	regulation of transcription|GO:0045449	endomembrane system|GO:0012505;intracellular|GO:0005622	transcription factor activity|GO:0003700;zinc ion binding|GO:0008270	CHR1	chr1:22220742-22221497 REVERSE
at1g60650	0	0	0	-4.20572	glycine-rich RNA-binding protein, putative	biological_process_unknown|GO:0008150	cellular_component_unknown|GO:0005575	RNA binding|GO:0003723	CHR1	chr1:22343754-22345813 FORWARD
at1g60830	1.82971	0	0	0	U2 snRNP auxiliary factor large subunit, putative	0	0	RNA binding|GO:0003723	-	chr1:22398723-22399268 REVERSE
at1g60850	1.87765	2.12261	-2.00348	0	ATRPAC42 (Arabidopsis thaliana RNA polymerase I subunit 42); DNA binding / DNA-directed RNA polymerase	transcription|GO:0006350	0	DNA binding|GO:0003677;DNA-directed RNA polymerase activity|GO:0003899	CHR1	chr1:22401743-22403820 REVERSE
at1g60850	1.87765	2.12261	-2.00348	0	ATRPAC42 (Arabidopsis thaliana RNA polymerase I subunit 42); DNA binding / DNA-directed RNA polymerase	transcription|GO:0006350	0	DNA binding|GO:0003677;DNA-directed RNA polymerase activity|GO:0003899	CHR1	chr1:22401743-22403820 REVERSE
at1g60850	1.87765	2.12261	-2.00348	0	ATRPAC42 (Arabidopsis thaliana RNA polymerase I subunit 42); DNA binding / DNA-directed RNA polymerase	transcription|GO:0006350	0	DNA binding|GO:0003677;DNA-directed RNA polymerase activity|GO:0003899	CHR1	chr1:22401743-22403820 REVERSE
at1g61010	0	0	-2.29121	0	hydrolase	0	mRNA cleavage and polyadenylation specificity factor complex|GO:0005847;nucleus|GO:0005634	protein binding|GO:0005515	CHR1	chr1:22478619-22481325 REVERSE
at1g61470	0	0	3.8632	0	CCR4-NOT transcription complex protein, putative	RNA modification|GO:0009451	nucleus|GO:0005634	ribonuclease activity|GO:0004540	CHR1	chr1:22681850-22682686 FORWARD
at1g61970	0	0	-2.01365	0	mitochondrial transcription termination factor-related / mTERF-related	0	0	molecular_function_unknown|GO:0003674	CHR1	chr1:22908378-22909634 FORWARD
at1g61980	0	0	-2.43151	0	mitochondrial transcription termination factor-related / mTERF-related	0	mitochondrion|GO:0005739	molecular_function_unknown|GO:0003674	CHR1	chr1:22911827-22913083 FORWARD
at1g63100	0	2.66647	0	0	scarecrow transcription factor family protein	regulation of transcription|GO:0045449	0	transcription factor activity|GO:0003700	CHR1	chr1:23403056-23405032 REVERSE
at1g64620	0	0	0	2.49314	Dof-type zinc finger domain-containing protein	regulation of transcription|GO:0045449	cellular_component_unknown|GO:0005575	DNA binding|GO:0003677;transcription factor activity|GO:0003700	CHR1	chr1:24010951-24012123 FORWARD
at1g65260	0	0	2.66819	0	PTAC4 (PLASTID TRANSCRIPTIONALLY ACTIVE4)	biological_process_unknown|GO:0008150	chloroplast envelope|GO:0009941;chloroplast thylakoid membrane|GO:0009535;chloroplast thylakoid|GO:0009534;membrane|GO:0016020;plastid chromosome|GO:0009508	0	-	chr1:24239992-24244091 FORWARD
at1g65300	7.64766	0	0	0	PHE2 (PHERES2); DNA binding / transcription factor	regulation of transcription, DNA-dependent|GO:0006355	nucleus|GO:0005634	DNA binding|GO:0003677;transcription factor activity|GO:0003700	CHR1	chr1:24258592-24259428 FORWARD
at1g66140	3.66968	0	0	0	ZFP4 (ZINC FINGER PROTEIN 4); nucleic acid binding / transcription factor/ zinc ion binding	regulation of transcription|GO:0045449	intracellular|GO:0005622	nucleic acid binding|GO:0003676;transcription factor activity|GO:0003700;zinc ion binding|GO:0008270	CHR1	chr1:24623726-24624508 REVERSE
at1g66170	1.62777	0	0	0	MMD1 (MALE MEIOCYTE DEATH 1); DNA binding	male meiosis|GO:0007140;microsporogenesis|GO:0009556;regulation of transcription, DNA-dependent|GO:0006355	nucleus|GO:0005634	DNA binding|GO:0003677	CHR1	chr1:24642456-24644885 REVERSE
at1g66230	0	0	-2.22195	0	MYB20 (myb domain protein 20); DNA binding / transcription factor	0	nucleus|GO:0005634	DNA binding|GO:0003677;transcription factor activity|GO:0003700	CHR1	chr1:24680985-24681909 FORWARD
at1g68920	1.54306	0	0	0	basic helix-loop-helix (bHLH) family protein	regulation of transcription|GO:0045449	nucleus|GO:0005634	transcription factor activity|GO:0003700	-	chr1:25919283-25921338 FORWARD
at1g69810	0	0	0	2.46972	WRKY36 (WRKY DNA-binding protein 36); transcription factor	regulation of transcription, DNA-dependent|GO:0006355	nucleus|GO:0005634	transcription factor activity|GO:0003700	CHR1	chr1:26280901-26282779 REVERSE
at1g70790	0	0	0	9.98348	C2 domain-containing protein	biological_process_unknown|GO:0008150	cellular_component_unknown|GO:0005575	molecular_function_unknown|GO:0003674	CHR1	chr1:26704386-26705789 FORWARD
at1g71030	1.62286	0	0	0	ATMYBL2 (Arabidopsis myb-like 2); DNA binding / transcription factor	regulation of transcription, DNA-dependent|GO:0006355;response to abscisic acid stimulus|GO:0009737;response to cadmium ion|GO:0046686;response to ethylene stimulus|GO:0009723;response to gibberellin stimulus|GO:0009739;response to jasmonic acid stimulus|	nucleus|GO:0005634	DNA binding|GO:0003677;transcription factor activity|GO:0003700	-	chr1:26799045-26799888 REVERSE
at1g72050	0	2.10279	0	3.14478	zinc finger (C2H2 type) family protein	biological_process_unknown|GO:0008150	intracellular|GO:0005622	nucleic acid binding|GO:0003676;zinc ion binding|GO:0008270	-	chr1:27119470-27120890 FORWARD
at1g72050	0	2.10279	0	3.14478	zinc finger (C2H2 type) family protein	biological_process_unknown|GO:0008150	intracellular|GO:0005622	nucleic acid binding|GO:0003676;zinc ion binding|GO:0008270	-	chr1:27119470-27120890 FORWARD
at1g72360	0	0	0	3.2613	ethylene-responsive element-binding protein, putative	ethylene mediated signaling pathway|GO:0009873;regulation of transcription, DNA-dependent|GO:0006355	nucleus|GO:0005634	DNA binding|GO:0003677;transcription factor activity|GO:0003700	CHR1	chr1:27245566-27246439 FORWARD
at1g73230	0	3.26008	0	0	nascent polypeptide-associated complex (NAC) domain-containing protein	biological_process_unknown|GO:0008150	cellular_component_unknown|GO:0005575	molecular_function_unknown|GO:0003674	CHR1	chr1:27544167-27545025 REVERSE
at1g73360	1.87209	0	0	0	homeobox-leucine zipper family protein / lipid-binding START domain-containing protein	regulation of transcription, DNA-dependent|GO:0006355	nucleus|GO:0005634	DNA binding|GO:0003677;transcription factor activity|GO:0003700	CHR1	chr1:27582554-27585481 REVERSE
at1g73830	0	2.18786	0	0	BEE3 (BR ENHANCED EXPRESSION 3); DNA binding / transcription factor	regulation of transcription|GO:0045449	nucleus|GO:0005634	DNA binding|GO:0003677;transcription factor activity|GO:0003700	CHR1	chr1:27763688-27765007 FORWARD
at1g75410	1.6789	0	0	0	BLH3 (BLH3)	regulation of transcription, DNA-dependent|GO:0006355	nucleus|GO:0005634	DNA binding|GO:0003677;transcription factor activity|GO:0003700	CHR1	chr1:28303756-28305551 REVERSE
at1g75430	0	0	3.42476	0	transcription factor	regulation of transcription, DNA-dependent|GO:0006355;regulation of transcription|GO:0045449	nucleus|GO:0005634	transcription factor activity|GO:0003700	CHR1	chr1:28311782-28313178 REVERSE
at1g75520	0	0	0	3.96358	SRS5 (SHI-RELATED SEQUENCE 5)	gynoecium development|GO:0048467	cellular_component_unknown|GO:0005575	molecular_function_unknown|GO:0003674	CHR1	chr1:28355440-28356840 REVERSE
at1g75530	0	0	0	2.91766	forkhead-associated domain-containing protein / FHA domain-containing protein	biological_process_unknown|GO:0008150	cellular_component_unknown|GO:0005575	molecular_function_unknown|GO:0003674	CHR1	chr1:28362970-28365476 FORWARD
at1g75670	0	0	2.54176	0	similar to RNA polymerase Rpa43 subunit-like [Oryza sativa (japonica cultivar-group)] (GB:BAD67616.1); similar to Os12g0533600 [Oryza sativa (japonica cultivar-group)] (GB:NP_001066925.1); similar to Os06g0168400 [Oryza sativa (japonica cultivar-group)] (GB:NP_001056924.1); contains InterPro domain Nucleic acid-binding, OB-fold; (InterPro:IPR008994)	biological_process_unknown|GO:0008150	cellular_component_unknown|GO:0005575	molecular_function_unknown|GO:0003674	CHR1	chr1:28419039-28420166 REVERSE
at1g76380	0	0	6.72434	0	DNA-binding bromodomain-containing protein	0	cellular_component_unknown|GO:0005575	DNA binding|GO:0003677	-	chr1:28656310-28659430 REVERSE
at1g76880	0	0	0	2.44477	trihelix DNA-binding protein, putative	regulation of transcription|GO:0045449	nucleus|GO:0005634	transcription factor activity|GO:0003700	CHR1	chr1:28870488-28872825 FORWARD
at1g77640	2.66809	0	0	0	AP2 domain-containing transcription factor, putative	regulation of transcription, DNA-dependent|GO:0006355	nucleus|GO:0005634	DNA binding|GO:0003677;transcription factor activity|GO:0003700	CHR1	chr1:29183690-29184424 FORWARD
at1g77850	0	3.19809	0	0	ARF17 (AUXIN RESPONSE FACTOR 17); transcription factor	adventitious root development|GO:0048830;anatomical structure morphogenesis|GO:0009653;auxin mediated signaling pathway|GO:0009734;regulation of transcription|GO:0045449	nucleus|GO:0005634	transcription factor activity|GO:0003700	CHR1	chr1:29277299-29280087 FORWARD
at1g79220	0	2.04581	0	0	mitochondrial transcription termination factor family protein / mTERF family protein	biological_process_unknown|GO:0008150	0	0	CHR1	chr1:29804120-29805319 FORWARD
at1g79700	-2.67385	0	0	0	ovule development protein, putative	organ morphogenesis|GO:0009887;regulation of transcription, DNA-dependent|GO:0006355	nucleus|GO:0005634	DNA binding|GO:0003677;transcription factor activity|GO:0003700	CHR1	chr1:29995333-29998551 REVERSE
at1g80580	0	0	2.36204	0	ethylene-responsive element-binding family protein	ethylene mediated signaling pathway|GO:0009873;regulation of transcription, DNA-dependent|GO:0006355	nucleus|GO:0005634	DNA binding|GO:0003677;transcription factor activity|GO:0003700	CHR1	chr1:30298450-30299220 FORWARD
at2g01200	3.4058	0	-2.09367	0	IAA32 (indoleacetic acid-induced protein 32, maternal effect embryo arrest 10); transcription factor	embryonic development ending in seed dormancy|GO:0009793;response to auxin stimulus|GO:0009733	nucleus|GO:0005634	transcription factor activity|GO:0003700	-	chr2:118384-119005 FORWARD
at2g01200	3.4058	0	-2.09367	0	IAA32 (indoleacetic acid-induced protein 32, maternal effect embryo arrest 10); transcription factor	embryonic development ending in seed dormancy|GO:0009793;response to auxin stimulus|GO:0009733	nucleus|GO:0005634	transcription factor activity|GO:0003700	-	chr2:118384-119005 FORWARD
at2g02540	0	2.20744	0	0	ATHB21/ZFHD4 (ZINC FINGER HOMEODOMAIN 4); DNA binding / transcription factor	regulation of transcription, DNA-dependent|GO:0006355;regulation of transcription|GO:0045449	nucleus|GO:0005634	DNA binding|GO:0003677;transcription factor activity|GO:0003700	CHR2	chr2:684301-685233 FORWARD
at2g02620	0	0	2.45398	0	DC1 domain-containing protein / PHD finger protein-related	0	intracellular|GO:0005622	protein binding|GO:0005515;zinc ion binding|GO:0008270	CHR2	chr2:717685-719226 FORWARD
at2g05720	0	0	-3.03023	0	transducin family protein / WD-40 repeat family protein	0	cellular_component_unknown|GO:0005575	nucleotide binding|GO:0000166	-	chr2:2147189-2148212 FORWARD
at2g07714	0	0	0	-2.74047	Identical to Hypothetical mitochondrial protein AtMg00550 (ORF160) [Arabidopsis Thaliana] (GB:P93310;GB:Q8S888); similar to transcription factor-related [Arabidopsis thaliana] (TAIR:AT2G07714.1); similar to Os09g0449000 [Oryza sativa (japonica cultivar-group)] (GB:NP_001063319.1); similar to putative male sterility 1 protein [Oryza sativa (japonica cultivar-group)] (GB:BAD37958.1)	-	-	-	CHR2	chrM:151265-151747 REVERSE
at2g13975	2.23476	0	0	0	similar to unknown protein [Arabidopsis thaliana] (TAIR:AT1G43920.1); similar to GRF zinc finger containing protein [Brassica oleracea] (GB:ABD64950.1)	biological_process_unknown|GO:0008150	membrane|GO:0016020	molecular_function_unknown|GO:0003674	CHR2	chr2:5872031-5872342 REVERSE
at2g15400	5.61909	0	0	0	RBP36B (RNA polymerase II 36 kDa polypeptide B); DNA binding / DNA-directed RNA polymerase	transcription|GO:0006350	nucleus|GO:0005634	DNA binding|GO:0003677;DNA-directed RNA polymerase activity|GO:0003899	CHR2	chr2:6720104-6721468 FORWARD
at2g16210	0	0	0	2.91806	transcriptional factor B3 family protein	regulation of transcription, DNA-dependent|GO:0006355	cellular_component_unknown|GO:0005575	DNA binding|GO:0003677;transcription factor activity|GO:0003700	CHR2	chr2:7034391-7036075 REVERSE
at2g16940	0	0	2.61981	0	RNA recognition motif (RRM)-containing protein	mRNA processing|GO:0006397	nucleus|GO:0005634	nucleic acid binding|GO:0003676	-	chr2:7349951-7354134 REVERSE
at2g17390	0	3.35295	0	0	ankyrin repeat family protein	0	0	protein binding|GO:0005515;transcription regulator activity|GO:0030528	CHR2	chr2:7562952-7564825 FORWARD
at2g18160	0	0	0	-2.87725	GBF5 (G-box binding factor 5); DNA binding / transcription factor	regulation of transcription, DNA-dependent|GO:0006355	chloroplast|GO:0009507;nucleus|GO:0005634	DNA binding|GO:0003677;protein heterodimerization activity|GO:0046982;transcription factor activity|GO:0003700	CHR2	chr2:7905370-7905885 REVERSE
at2g18510	3.08228	0	0	-4.28294	EMB2444 (EMBRYO DEFECTIVE 2444); RNA binding	embryonic development ending in seed dormancy|GO:0009793	cellular_component_unknown|GO:0005575	RNA binding|GO:0003723	CHR2	chr2:8038636-8040599 REVERSE
at2g18510	3.08228	0	0	-4.28294	EMB2444 (EMBRYO DEFECTIVE 2444); RNA binding	embryonic development ending in seed dormancy|GO:0009793	cellular_component_unknown|GO:0005575	RNA binding|GO:0003723	CHR2	chr2:8038636-8040599 REVERSE
at2g18850	0	0	2.75214	0	similar to SET domain-containing protein [Arabidopsis thaliana] (TAIR:AT3G07670.1); similar to Os08g0244400 [Oryza sativa (japonica cultivar-group)] (GB:NP_001061350.1); similar to hypothetical protein DDBDRAFT_0218318 [Dictyostelium discoideum AX4] (GB:XP_640721.1); contains InterPro domain Nuclear protein SET; (InterPro:IPR001214)	biological_process_unknown|GO:0008150	nucleus|GO:0005634	molecular_function_unknown|GO:0003674	-	chr2:8167870-8170561 FORWARD
at2g19640	1.85149	0	0	0	SET domain-containing protein	biological_process_unknown|GO:0008150	nucleus|GO:0005634	molecular_function_unknown|GO:0003674	CHR2	chr2:8498483-8499679 FORWARD
at2g19830	0	2.16904	0	0	SNF7 family protein	protein transport|GO:0015031	ESCRT III complex|GO:0000815	molecular_function_unknown|GO:0003674	-	chr2:8565183-8566471 REVERSE
at2g20490	0	-4.24046	0	0	EDA27/NOP10 (embryo sac development arrest 27); RNA binding	polar nucleus fusion|GO:0010197	Cajal body|GO:0015030;nucleolus|GO:0005730	RNA binding|GO:0003723	-	chr2:8838978-8839804 FORWARD
at2g21240	0	0	0	2.66417	ATBPC4/BBR/BPC4/BPC4 (BASIC PENTACYSTEINE 4)	regulation of transcription, DNA-dependent|GO:0006355	nucleus|GO:0005634	DNA binding|GO:0003677;transcription factor activity|GO:0003700	CHR2	chr2:9108596-9109570 REVERSE
at2g21840	0	2.46227	-2.29713	0	protein binding / zinc ion binding	intracellular signaling cascade|GO:0007242	0	protein binding|GO:0005515;zinc ion binding|GO:0008270	-	chr2:9314468-9317122 REVERSE
at2g21840	0	2.46227	-2.29713	0	protein binding / zinc ion binding	intracellular signaling cascade|GO:0007242	0	protein binding|GO:0005515;zinc ion binding|GO:0008270	-	chr2:9314468-9317122 REVERSE
at2g22630	0	0	-2.3683	0	AGL17 (AGAMOUS-LIKE 17); transcription factor	0	nucleus|GO:0005634	transcription factor activity|GO:0003700	CHR2	chr2:9625452-9628721 FORWARD
at2g22710	2.09948	0	0	0	myb family protein	regulation of transcription|GO:0045449	nucleus|GO:0005634	DNA binding|GO:0003677	CHR2	chr2:9658799-9661612 FORWARD
at2g22840	0	0	2.26946	0	AtGRF1 (GROWTH-REGULATING FACTOR 1)	leaf development|GO:0048366	nucleus|GO:0005634	transcription activator activity|GO:0016563	CHR2	chr2:9735921-9738221 FORWARD
at2g23930	0	2.22979	0	0	SNRNP-G (PROBABLE SMALL NUCLEAR RIBONUCLEOPROTEIN G)	mRNA metabolic process|GO:0016071	nucleus|GO:0005634;small nucleolar ribonucleoprotein complex|GO:0005732	molecular_function_unknown|GO:0003674	CHR2	chr2:10189576-10190106 FORWARD
at2g24500	0	4.22556	0	0	FZF; transcription factor	regulation of transcription|GO:0045449	intracellular|GO:0005622	transcription factor activity|GO:0003700	CHR2	chr2:10408339-10409885 REVERSE
at2g24740	0	0	0	2.71134	SDG21 (SET DOMAIN GROUP 21)	regulation of gene expression, epigenetic|GO:0040029	nucleus|GO:0005634	histone methyltransferase activity|GO:0042054	CHR2	chr2:10536769-10539036 REVERSE
at2g25990	0	2.97354	0	0	unknown protein	biological_process_unknown|GO:0008150	cellular_component_unknown|GO:0005575	molecular_function_unknown|GO:0003674	CHR2	chr2:11087685-11087744 FORWARD
at2g27220	0	0	-1.91817	0	BLH5 (BELL1-LIKE HOMEODOMAIN 5); DNA binding / transcription factor	0	nucleus|GO:0005634	DNA binding|GO:0003677;transcription factor activity|GO:0003700	CHR2	chr2:11644384-11646615 REVERSE
at2g28010	0	2.54672	0	0	aspartyl protease family protein	proteolysis|GO:0006508	endomembrane system|GO:0012505	pepsin A activity|GO:0004194	CHR2	chr2:11937656-11938846 REVERSE
at2g28550	0	0	0	3.09737	TOE1 (TARGET OF EAT1 1); DNA binding / transcription factor	organ morphogenesis|GO:0009887;regulation of transcription, DNA-dependent|GO:0006355	nucleus|GO:0005634	DNA binding|GO:0003677;transcription factor activity|GO:0003700	CHR2	chr2:12233521-12235328 REVERSE
at2g30340	0	0	0	3.83485	LOB domain protein 13 / lateral organ boundaries domain protein 13 (LBD13)	biological_process_unknown|GO:0008150	cellular_component_unknown|GO:0005575	molecular_function_unknown|GO:0003674	CHR2	chr2:12938383-12939617 REVERSE
at2g31070	0	2.80326	0	0	TCP10 (TCP domain protein 10); transcription factor	leaf development|GO:0048366;regulation of transcription|GO:0045449	cellular_component_unknown|GO:0005575	transcription factor activity|GO:0003700	CHR2	chr2:13228061-13229146 REVERSE
at2g31370	0	3.31838	0	0	bZIP transcription factor (POSF21)	regulation of transcription, DNA-dependent|GO:0006355	nucleus|GO:0005634	DNA binding|GO:0003677;transcription factor activity|GO:0003700	-	chr2:13386525-13388149 FORWARD
at2g32080	0	0	-2.49319	0	PUR ALPHA-1 (purin-rich alpha 1); nucleic acid binding	0	cytoplasm|GO:0005737	nucleic acid binding|GO:0003676	CHR2	chr2:13649793-13651113 REVERSE
at2g32460	0	0	0	4.28398	AtM1/AtMYB101/MYB101 (myb domain protein 101)	gibberellic acid mediated signaling|GO:0009740;positive regulation of abscisic acid mediated signaling|GO:0009789;regulation of transcription, DNA-dependent|GO:0006355	nucleus|GO:0005634	DNA binding|GO:0003677;transcription factor activity|GO:0003700	CHR2	chr2:13789496-13791436 REVERSE
at2g32700	0	0	2.39171	0	WD-40 repeat family protein	biological_process_unknown|GO:0008150	cellular_component_unknown|GO:0005575	molecular_function_unknown|GO:0003674	CHR2	chr2:13874312-13878921 FORWARD
at2g33350	0	2.43305	0	0	similar to zinc finger CONSTANS-related [Arabidopsis thaliana] (TAIR:AT1G04500.1); similar to CCT motif family protein, expressed [Oryza sativa (japonica cultivar-group)] (GB:ABF93890.1); contains InterPro domain CCT; (InterPro:IPR010402)	biological_process_unknown|GO:0008150	cellular_component_unknown|GO:0005575	molecular_function_unknown|GO:0003674	-	chr2:14141192-14143912 FORWARD
at2g33860	0	-3.16854	0	0	ETT (ETTIN); transcription factor	abaxial cell fate specification|GO:0010158;auxin metabolic process|GO:0009850;regulation of transcription, DNA-dependent|GO:0006355;response to auxin stimulus|GO:0009733;vegetative phase change|GO:0010050	nucleus|GO:0005634	DNA binding|GO:0003677;transcription factor activity|GO:0003700	CHR2	chr2:14332520-14335689 REVERSE
at2g34210	0	0	-2.28802	0	KOW domain-containing transcription factor family protein	0	intracellular|GO:0005622;ribosome|GO:0005840	transcription initiation factor activity|GO:0016986	CHR2	chr2:14453017-14457601 FORWARD
at2g34720	2.15167	0	0	0	CCAAT-binding transcription factor (CBF-B/NF-YA) family protein	regulation of timing of transition from vegetative to reproductive phase|GO:0048510;regulation of transcription, DNA-dependent|GO:0006355	CCAAT-binding factor complex|GO:0016602;nucleus|GO:0005634	transcription factor activity|GO:0003700	-	chr2:14657097-14658334 REVERSE
at2g34820	2.92495	0	0	0	basic helix-loop-helix (bHLH) family protein	regulation of transcription|GO:0045449	nucleus|GO:0005634	DNA binding|GO:0003677;transcription factor activity|GO:0003700	CHR2	chr2:14696711-14697673 FORWARD
at2g34880	0	0	-3.10333	0	MEE27 (maternal effect embryo arrest 27); transcription factor	0	nucleus|GO:0005634	transcription factor activity|GO:0003700	CHR2	chr2:14718959-14723713 REVERSE
at2g35340	0	2.37594	0	0	MEE29 (maternal effect embryo arrest 29); ATP-dependent RNA helicase	embryonic development ending in seed dormancy|GO:0009793	endomembrane system|GO:0012505	ATP-dependent RNA helicase activity|GO:0004004	CHR2	chr2:14879807-14886694 FORWARD
at2g35530	0	3.36813	0	0	bZIP transcription factor family protein	regulation of transcription, DNA-dependent|GO:0006355	chloroplast|GO:0009507;nucleus|GO:0005634	transcription factor activity|GO:0003700	CHR2	chr2:14930359-14933104 REVERSE
at2g35930	0	0	0	3.54627	U-box domain-containing protein	protein ubiquitination|GO:0016567	ubiquitin ligase complex|GO:0000151	binding|GO:0005488;ubiquitin-protein ligase activity|GO:0004842	CHR2	chr2:15090180-15091415 REVERSE
at2g36080	0	0	0	2.40407	DNA-binding protein, putative	regulation of transcription, DNA-dependent|GO:0006355	cellular_component_unknown|GO:0005575	transcription factor activity|GO:0003700	CHR2	chr2:15157969-15158490 REVERSE
at2g36270	0	0	0	3.47171	ABI5 (ABA INSENSITIVE 5); DNA binding / transcription factor/ transcriptional activator	regulation of transcription, DNA-dependent|GO:0006355;response to abscisic acid stimulus|GO:0009737;response to salt stress|GO:0009651;response to stress|GO:0006950;response to water deprivation|GO:0009414;seed development|GO:0048316;sugar mediated signal	nucleus|GO:0005634	DNA binding|GO:0003677;transcription activator activity|GO:0016563;transcription factor activity|GO:0003700	CHR2	chr2:15212059-15213650 REVERSE
at2g36320	2.25981	0	0	0	zinc finger (AN1-like) family protein	biological_process_unknown|GO:0008150	cellular_component_unknown|GO:0005575	DNA binding|GO:0003677;zinc ion binding|GO:0008270	CHR2	chr2:15236467-15236952 FORWARD
at2g36660	4.4379	0	0	0	PAB7 (POLY(A) BINDING PROTEIN 7); RNA binding / translation initiation factor	0	0	RNA binding|GO:0003723;translation initiation factor activity|GO:0003743	CHR2	chr2:15368555-15371477 REVERSE
at2g37060	0	0	0	-6.48661	CCAAT-box binding transcription factor, putative	regulation of transcription, DNA-dependent|GO:0006355	intracellular|GO:0005622;nucleus|GO:0005634	transcription factor activity|GO:0003700	-	chr2:15583415-15584739 FORWARD
at2g37260	0	0	-2.08149	0	TTG2 (TRANSPARENT TESTA GLABRA 2); transcription factor	0	nucleus|GO:0005634	transcription factor activity|GO:0003700	-	chr2:15652682-15653871 FORWARD
at2g37740	-2.29445	0	0	0	zinc finger (C2H2 type) family protein	regulation of transcription|GO:0045449	0	nucleic acid binding|GO:0003676;transcription factor activity|GO:0003700;zinc ion binding|GO:0008270	CHR2	chr2:15834784-15835698 REVERSE
at2g39830	0	2.38158	0	2.45773	zinc ion binding	0	chloroplast|GO:0009507	zinc ion binding|GO:0008270	-	chr2:16627028-16630736 REVERSE
at2g39830	0	2.38158	0	2.45773	zinc ion binding	0	chloroplast|GO:0009507	zinc ion binding|GO:0008270	-	chr2:16627028-16630736 REVERSE
at2g40470	0	3.21541	0	0	LOB domain protein 15 / lateral organ boundaries domain protein 15 (LBD15)	biological_process_unknown|GO:0008150	cellular_component_unknown|GO:0005575	molecular_function_unknown|GO:0003674	CHR2	chr2:16909508-16910624 REVERSE
at2g40820	0	0	-2.41135	0	proline-rich family protein	0	nucleus|GO:0005634	transcription factor activity|GO:0003700	CHR2	chr2:17041814-17046552 REVERSE
at2g41130	0	2.2278	0	0	basic helix-loop-helix (bHLH) family protein	regulation of transcription|GO:0045449	nucleus|GO:0005634	DNA binding|GO:0003677;transcription factor activity|GO:0003700	CHR2	chr2:17150438-17151764 FORWARD
at2g42280	0	2.41419	0	0	basic helix-loop-helix (bHLH) family protein	regulation of transcription|GO:0045449	nucleus|GO:0005634	DNA binding|GO:0003677;transcription factor activity|GO:0003700	CHR2	chr2:17618969-17620241 REVERSE
at2g42380	0	0	0	5.9883	bZIP transcription factor family protein	regulation of transcription, DNA-dependent|GO:0006355	chloroplast|GO:0009507;nucleus|GO:0005634	DNA binding|GO:0003677;transcription factor activity|GO:0003700	CHR2	chr2:17654283-17655738 REVERSE
at2g42410	3.11738	0	0	0	zinc finger (C2H2 type) family protein	regulation of transcription|GO:0045449	intracellular|GO:0005622	nucleic acid binding|GO:0003676;transcription factor activity|GO:0003700;zinc ion binding|GO:0008270	CHR2	chr2:17665228-17665872 FORWARD
at2g43190	1.97241	0	0	0	ribonuclease P family protein	tRNA processing|GO:0008033	ribonuclease P complex|GO:0030677	ribonuclease P activity|GO:0004526	-	chr2:17963297-17964910 FORWARD
at2g43370	0	0	0	2.70552	U1 small nuclear ribonucleoprotein 70 kDa, putative	biological_process_unknown|GO:0008150	nucleus|GO:0005634	RNA binding|GO:0003723	-	chr2:18020508-18022453 FORWARD
at2g43410	1.6014	0	0	0	FPA (FPA)	positive regulation of flower development|GO:0009911;vegetative to reproductive phase transition|GO:0010228	0	RNA binding|GO:0003723	CHR2	chr2:18033474-18038066 REVERSE
at2g44730	0	0	0	-5.13282	transcription factor	regulation of transcription|GO:0045449	chloroplast|GO:0009507;nucleus|GO:0005634	transcription factor activity|GO:0003700	CHR2	chr2:18444522-18445640 REVERSE
at2g44980	0	2.09319	0	0	transcription regulatory protein SNF2, putative	0	0	ATP binding|GO:0005524;DNA binding|GO:0003677;helicase activity|GO:0004386;transcription regulator activity|GO:0030528	CHR2	chr2:18559418-18563744 REVERSE
at2g45410	0	0	0	-2.93465	LOB domain protein 19 / lateral organ boundaries domain protein 19 (LBD19)	biological_process_unknown|GO:0008150	cellular_component_unknown|GO:0005575	molecular_function_unknown|GO:0003674	CHR2	chr2:18719523-18720182 REVERSE
at2g46270	0	0	0	6.32797	GBF3 (G-BOX BINDING FACTOR 3); transcription factor	response to abscisic acid stimulus|GO:0009737	cytosol|GO:0005829	sequence-specific DNA binding|GO:0043565;transcription factor activity|GO:0003700	-	chr2:19007932-19009974 FORWARD
at2g46310	1.85027	0	0	0	CRF5 (CYTOKININ RESPONSE FACTOR 5); DNA binding / transcription factor	cotyledon development|GO:0048825;embryonic development ending in seed dormancy|GO:0009793;leaf development|GO:0048366;regulation of transcription, DNA-dependent|GO:0006355;transcription factor import into nucleus|GO:0042991	nucleus|GO:0005634	DNA binding|GO:0003677;transcription factor activity|GO:0003700	CHR2	chr2:19018687-19019571 FORWARD
at2g46510	-2.33622	0	0	0	basic helix-loop-helix (bHLH) family protein	regulation of transcription|GO:0045449	nucleus|GO:0005634	DNA binding|GO:0003677;transcription factor activity|GO:0003700	CHR2	chr2:19098259-19099959 REVERSE
at2g46790	0	0	-2.07843	0	APRR9 (PSEUDO-RESPONSE REGULATOR 9); transcription regulator	0	cellular_component_unknown|GO:0005575	protein binding|GO:0005515;transcription regulator activity|GO:0030528;two-component response regulator activity|GO:0000156	-	chr2:19239943-19241970 FORWARD
at2g47250	1.98204	0	0	0	RNA helicase, putative	0	cellular_component_unknown|GO:0005575	RNA helicase activity|GO:0003724	CHR2	chr2:19406993-19410051 REVERSE
at2g47460	-2.5831	0	0	0	MYB12 (myb domain protein 12); DNA binding / transcription factor/ transcriptional activator	flavonoid biosynthetic process|GO:0009813;regulation of transcription, DNA-dependent|GO:0006355	nucleus|GO:0005634	DNA binding|GO:0003677;transcription activator activity|GO:0016563;transcription factor activity|GO:0003700	CHR2	chr2:19483508-19486312 FORWARD
at2g47640	0	2.4085	0	0	small nuclear ribonucleoprotein D2, putative / snRNP core protein D2, putative / Sm protein D2, putative	mRNA metabolic process|GO:0016071	nucleus|GO:0005634;small nucleolar ribonucleoprotein complex|GO:0005732	molecular_function_unknown|GO:0003674	-	chr2:19544463-19545501 FORWARD
at3g01540	0	3.73628	0	0	DRH1 (DEAD box RNA helicase 1)	0	0	ATP-dependent RNA helicase activity|GO:0004004;ATPase activity|GO:0016887	CHR3	chr3:213084-216149 REVERSE
at3g01970	0	5.30567	0	0	WRKY45 (WRKY DNA-binding protein 45); transcription factor	regulation of transcription, DNA-dependent|GO:0006355	nucleus|GO:0005634	transcription factor activity|GO:0003700	CHR3	chr3:326621-327166 REVERSE
at3g02150	0	0	-3.10325	0	PTF1 (PLASTID TRANSCRIPTION FACTOR 1); transcription factor	0	chloroplast|GO:0009507	transcription factor activity|GO:0003700	CHR3	chr3:391529-392596 FORWARD
at3g03260	1.51687	0	0	0	homeobox-leucine zipper family protein / lipid-binding START domain-containing protein	regulation of transcription, DNA-dependent|GO:0006355	nucleus|GO:0005634	DNA binding|GO:0003677;transcription factor activity|GO:0003700	CHR3	chr3:755363-759241 REVERSE
at3g03750	0	0	-1.99572	0	SET domain-containing protein	0	nucleus|GO:0005634	histone-lysine N-methyltransferase activity|GO:0018024;zinc ion binding|GO:0008270	CHR3	chr3:939983-941518 FORWARD
at3g04280	1.73587	3.09254	0	0	ARR22 (ARABIDOPSIS RESPONSE REGULATOR 22)	cytokinin mediated signaling|GO:0009736	cellular_component_unknown|GO:0005575	transcription regulator activity|GO:0030528;two-component response regulator activity|GO:0000156	CHR3	chr3:1130145-1130696 REVERSE
at3g04280	1.73587	3.09254	0	0	ARR22 (ARABIDOPSIS RESPONSE REGULATOR 22)	cytokinin mediated signaling|GO:0009736	cellular_component_unknown|GO:0005575	transcription regulator activity|GO:0030528;two-component response regulator activity|GO:0000156	CHR3	chr3:1130145-1130696 REVERSE
at3g04380	0	0	-2.2496	0	SUVR4	0	nucleolus|GO:0005730	histone-lysine N-methyltransferase activity|GO:0018024	CHR3	chr3:1161608-1164545 FORWARD
at3g04590	0	4.21289	0	0	DNA-binding family protein	biological_process_unknown|GO:0008150	cellular_component_unknown|GO:0005575	DNA binding|GO:0003677	-	chr3:1239219-1241609 REVERSE
at3g05430	0	2.09944	0	0	PWWP domain-containing protein	biological_process_unknown|GO:0008150	cellular_component_unknown|GO:0005575	molecular_function_unknown|GO:0003674	CHR3	chr3:1567751-1571043 FORWARD
at3g06400	0	2.7271	0	2.57705	CHR11 (CHROMATIN-REMODELING PROTEIN 11); DNA-dependent ATPase	cell growth|GO:0016049;embryo sac development|GO:0009553	nucleus|GO:0005634	DNA-dependent ATPase activity|GO:0008094	CHR3	chr3:1941072-1946706 FORWARD
at3g06400	0	2.7271	0	2.57705	CHR11 (CHROMATIN-REMODELING PROTEIN 11); DNA-dependent ATPase	cell growth|GO:0016049;embryo sac development|GO:0009553	nucleus|GO:0005634	DNA-dependent ATPase activity|GO:0008094	CHR3	chr3:1941072-1946706 FORWARD
at3g06410	0	0	2.22146	0	nucleic acid binding	biological_process_unknown|GO:0008150	0	nucleic acid binding|GO:0003676	CHR3	chr3:1947477-1949534 REVERSE
at3g06740	0	0	-1.98016	0	zinc finger (GATA type) family protein	0	nucleus|GO:0005634	transcription factor activity|GO:0003700	CHR3	chr3:2126664-2127271 FORWARD
at3g07650	2.32029	0	0	0	COL9 (CONSTANS-LIKE 9); transcription factor/ zinc ion binding	negative regulation of long-day photoperiodism, flowering|GO:0048579;regulation of transcription|GO:0045449	nucleus|GO:0005634	transcription factor activity|GO:0003700;zinc ion binding|GO:0008270	CHR3	chr3:2442500-2443907 FORWARD
at3g08020	0	0	3.04318	0	protein binding / zinc ion binding	0	0	protein binding|GO:0005515;zinc ion binding|GO:0008270	CHR3	chr3:2557759-2561540 REVERSE
at3g08620	1.70614	0	0	0	KH domain-containing protein	biological_process_unknown|GO:0008150	0	nucleic acid binding|GO:0003676	-	chr3:2617931-2620320 FORWARD
at3g10640	2.36613	0	0	0	SNF7 family protein	protein transport|GO:0015031	0	molecular_function_unknown|GO:0003674	CHR3	chr3:3323506-3324489 REVERSE
at3g10800	2.575	0	0	2.74898	bZIP transcription factor family protein	regulation of transcription, DNA-dependent|GO:0006355	nucleus|GO:0005634	DNA binding|GO:0003677;transcription factor activity|GO:0003700	CHR3	chr3:3379331-3381435 FORWARD
at3g10800	2.575	0	0	2.74898	bZIP transcription factor family protein	regulation of transcription, DNA-dependent|GO:0006355	nucleus|GO:0005634	DNA binding|GO:0003677;transcription factor activity|GO:0003700	CHR3	chr3:3379331-3381435 FORWARD
at3g11200	2.17825	0	0	-3.63553	PHD finger family protein	regulation of transcription, DNA-dependent|GO:0006355	endomembrane system|GO:0012505	DNA binding|GO:0003677	CHR3	chr3:3508393-3510201 REVERSE
at3g11200	2.17825	0	0	-3.63553	PHD finger family protein	regulation of transcription, DNA-dependent|GO:0006355	endomembrane system|GO:0012505	DNA binding|GO:0003677	CHR3	chr3:3508393-3510201 REVERSE
at3g11580	1.83813	0	0	0	DNA-binding protein, putative	regulation of transcription, DNA-dependent|GO:0006355	cellular_component_unknown|GO:0005575	transcription factor activity|GO:0003700	CHR3	chr3:3650585-3651277 REVERSE
at3g11960	4.3208	0	0	0	cleavage and polyadenylation specificity factor (CPSF) A subunit C-terminal domain-containing protein	biological_process_unknown|GO:0008150	nucleus|GO:0005634	nucleic acid binding|GO:0003676	CHR3	chr3:3786437-3793166 FORWARD
at3g12730	1.58838	0	0	0	myb family transcription factor	0	nucleus|GO:0005634	transcription factor activity|GO:0003700	CHR3	chr3:4047241-4048363 REVERSE
at3g12820	0	0	0	-3.06484	AtMYB10 (myb domain protein 10); DNA binding / transcription factor	N-terminal protein myristoylation|GO:0006499;regulation of transcription, DNA-dependent|GO:0006355	nucleus|GO:0005634	DNA binding|GO:0003677;transcription factor activity|GO:0003700	CHR3	chr3:4074335-4075621 REVERSE
at3g13850	0	0	0	3.76423	LOB domain family protein / lateral organ boundaries domain family protein (LBD22)	biological_process_unknown|GO:0008150	chloroplast|GO:0009507	molecular_function_unknown|GO:0003674	CHR3	chr3:4559917-4560723 FORWARD
at3g14020	0	0	2.04209	0	CCAAT-binding transcription factor (CBF-B/NF-YA) family protein	regulation of transcription, DNA-dependent|GO:0006355	CCAAT-binding factor complex|GO:0016602	transcription factor activity|GO:0003700	-	chr3:4642975-4644308 FORWARD
at3g15590	0	0	-2.15043	0	DNA-binding protein, putative	0	0	DNA binding|GO:0003677	CHR3	chr3:5275575-5277665 REVERSE
at3g16160	1.92571	0	0	0	transcription factor	0	cellular_component_unknown|GO:0005575	transcription factor activity|GO:0003700	-	chr3:5473372-5475096 REVERSE
at3g16600	0	0	0	-3.31084	SNF2 domain-containing protein / helicase domain-containing protein / RING finger domain-containing protein	0	0	ATP binding|GO:0005524;DNA binding|GO:0003677;helicase activity|GO:0004386;protein binding|GO:0005515;zinc ion binding|GO:0008270	-	chr3:5652845-5655676 REVERSE
at3g17100	2.09479	0	0	0	transcription factor	regulation of transcription|GO:0045449	chloroplast|GO:0009507	transcription factor activity|GO:0003700	CHR3	chr3:5831558-5832250 FORWARD
at3g18010	0	0	-2.01514	0	transcription factor	0	nucleus|GO:0005634	transcription factor activity|GO:0003700	CHR3	chr3:6161161-6163189 REVERSE
at3g18290	1.89746	0	0	0	EMB2454 (EMBRYO DEFECTIVE 2454); protein binding / zinc ion binding	embryonic development ending in seed dormancy|GO:0009793	0	protein binding|GO:0005515;zinc ion binding|GO:0008270	CHR3	chr3:6274314-6280180 FORWARD
at3g18380	0	0	2.61885	0	sequence-specific DNA binding / transcription factor	regulation of transcription, DNA-dependent|GO:0006355;regulation of transcription|GO:0045449	nucleus|GO:0005634	DNA binding|GO:0003677;sequence-specific DNA binding|GO:0043565;transcription factor activity|GO:0003700	-	chr3:6311008-6313187 REVERSE
at3g18710	0	0	0	-3.15996	U-box domain-containing protein	protein ubiquitination|GO:0016567	ubiquitin ligase complex|GO:0000151	binding|GO:0005488;ubiquitin-protein ligase activity|GO:0004842	CHR3	chr3:6434240-6435487 REVERSE
at3g18990	0	0	0	3.10543	VRN1 (REDUCED VERNALIZATION RESPONSE 1)	vernalization response|GO:0010048	nucleoplasm|GO:0005654	transcription repressor activity|GO:0016564	CHR3	chr3:6549083-6551574 REVERSE
at3g19070	2.06621	0	0	0	cell wall protein-related	biological_process_unknown|GO:0008150	0	transcription factor activity|GO:0003700	CHR3	chr3:6593779-6594983 FORWARD
at3g19330	1.58014	0	0	0	polyadenylate-binding protein-related / PABP-related	biological_process_unknown|GO:0008150	chloroplast|GO:0009507	molecular_function_unknown|GO:0003674	CHR3	chr3:6699429-6700778 FORWARD
at3g19860	0	0	0	3.53739	DNA binding	regulation of transcription|GO:0045449	nucleus|GO:0005634	DNA binding|GO:0003677;transcription factor activity|GO:0003700	CHR3	chr3:6903848-6905869 FORWARD
at3g20280	3.1978	0	0	0	PHD finger family protein	regulation of transcription, DNA-dependent|GO:0006355	0	DNA binding|GO:0003677	CHR3	chr3:7072898-7074346 FORWARD
at3g20910	0	0	-2.27552	0	CCAAT-binding transcription factor (CBF-B/NF-YA) family protein	0	CCAAT-binding factor complex|GO:0016602	transcription factor activity|GO:0003700	CHR3	chr3:7326501-7328375 FORWARD
at3g21100	0	2.27109	0	0	RNA binding	biological_process_unknown|GO:0008150	cellular_component_unknown|GO:0005575	RNA binding|GO:0003723	-	chr3:7399168-7401876 FORWARD
at3g21150	-2.84201	0	0	0	zinc finger (B-box type) family protein	regulation of transcription|GO:0045449	intracellular|GO:0005622	transcription factor activity|GO:0003700;zinc ion binding|GO:0008270	CHR3	chr3:7412719-7413396 REVERSE
at3g21175	0	0	0	-3.17934	ZML1 (ZIM-LIKE 1); transcription factor	regulation of transcription, DNA-dependent|GO:0006355	nucleus|GO:0005634	transcription factor activity|GO:0003700	-	chr3:7422838-7424604 FORWARD
at3g21820	0	2.34465	0	0	SET domain-containing protein	biological_process_unknown|GO:0008150	nucleus|GO:0005634	zinc ion binding|GO:0008270	CHR3	chr3:7688636-7691451 REVERSE
at3g23050	2.00058	0	0	0	IAA7 (AUXIN RESISTANT 2)	gravitropism|GO:0009630;regulation of growth|GO:0040008;response to auxin stimulus|GO:0009733;response to jasmonic acid stimulus|GO:0009753;response to water deprivation|GO:0009414;response to wounding|GO:0009611	SCF ubiquitin ligase complex|GO:0019005;nucleus|GO:0005634;proteasome complex (sensu Eukaryota)|GO:0000502;signalosome|GO:0008180	transcription factor activity|GO:0003700	CHR3	chr3:8194775-8196221 FORWARD
at3g23325	2.08466	0	0	0	splicing factor, putative	mRNA processing|GO:0006397	cellular_component_unknown|GO:0005575	molecular_function_unknown|GO:0003674	CHR3	chr3:8345815-8346863 FORWARD
at3g23830	-3.10966	0	0	3.09763	GR-RBP4/GRP4 (GLYCINE-RICH RNA-BINDING PROTEIN 4); RNA binding	response to osmotic stress|GO:0006970;response to salt stress|GO:0009651	0	RNA binding|GO:0003723;double-stranded DNA binding|GO:0003690;single-stranded DNA binding|GO:0003697	CHR3	chr3:8606769-8607684 REVERSE
at3g23830	-3.10966	0	0	3.09763	GR-RBP4/GRP4 (GLYCINE-RICH RNA-BINDING PROTEIN 4); RNA binding	response to osmotic stress|GO:0006970;response to salt stress|GO:0009651	0	RNA binding|GO:0003723;double-stranded DNA binding|GO:0003690;single-stranded DNA binding|GO:0003697	CHR3	chr3:8606769-8607684 REVERSE
at3g24120	0	0	0	-2.72808	myb family transcription factor	regulation of transcription|GO:0045449	nucleus|GO:0005634	transcription factor activity|GO:0003700	-	chr3:8705932-8708155 REVERSE
at3g24860	3.17872	0	0	0	hydroxyproline-rich glycoprotein family protein	biological_process_unknown|GO:0008150	chloroplast|GO:0009507;nucleus|GO:0005634	transcription factor activity|GO:0003700	CHR3	chr3:9073649-9074581 FORWARD
at3g26560	0	0	-2.3288	0	ATP-dependent RNA helicase, putative	0	mitochondrion|GO:0005739	ATP binding|GO:0005524;ATP-dependent RNA helicase activity|GO:0004004;RNA binding|GO:0003723	CHR3	chr3:9751359-9754956 REVERSE
at3g26790	0	0	0	8.01653	FUS3 (FUSCA 3); DNA binding / transcription factor	embryonic development ending in seed dormancy|GO:0009793;negative regulation by blue light of anion channel activity|GO:0010362;positive regulation of abscisic acid biosynthetic process|GO:0010116;response to auxin stimulus|GO:0009733;somatic embryogenesi	cellular_component_unknown|GO:0005575	DNA binding|GO:0003677;transcription activator activity|GO:0016563;transcription factor activity|GO:0003700	CHR3	chr3:9855262-9856985 REVERSE
at3g27860	0	0	5.01886	0	PWWP domain-containing protein	biological_process_unknown|GO:0008150	cellular_component_unknown|GO:0005575	molecular_function_unknown|GO:0003674	CHR3	chr3:10327365-10329323 FORWARD
at3g32090	0	0	0	4.03224	transcription factor-related	regulation of transcription|GO:0045449	nucleus|GO:0005634	sequence-specific DNA binding|GO:0043565;transcription factor activity|GO:0003700	-	chr3:13082669-13083634 FORWARD
at3g43990	2.33711	0	0	0	bromo-adjacent homology (BAH) domain-containing protein	0	0	DNA binding|GO:0003677	CHR3	chr3:15793525-15796165 REVERSE
at3g44490	0	0	-2.21868	0	HDA17 (histone deacetylase 17); histone deacetylase	0	nucleus|GO:0005634	histone deacetylase activity|GO:0004407	CHR3	chr3:16108466-16109373 FORWARD
at3g44750	0	4.65074	0	0	HD2A (HISTONE DEACETYLASE 2A); nucleic acid binding / zinc ion binding	polarity specification of adaxial/abaxial axis|GO:0009944	nucleolus|GO:0005730	nucleic acid binding|GO:0003676;zinc ion binding|GO:0008270	CHR3	chr3:16309032-16310572 FORWARD
at3g45170	0	0	-2.02667	2.29632	zinc finger (GATA type) family protein	regulation of transcription|GO:0045449	nucleus|GO:0005634	transcription factor activity|GO:0003700	CHR3	chr3:16548523-16549217 FORWARD
at3g45170	0	0	-2.02667	2.29632	zinc finger (GATA type) family protein	regulation of transcription|GO:0045449	nucleus|GO:0005634	transcription factor activity|GO:0003700	CHR3	chr3:16548523-16549217 FORWARD
at3g45610	0	0	3.30274	0	Dof-type zinc finger domain-containing protein	regulation of transcription|GO:0045449	0	DNA binding|GO:0003677;transcription factor activity|GO:0003700	CHR3	chr3:16750515-16751337 REVERSE
at3g47710	0	0	0	3.60817	bHLH family protein	regulation of transcription|GO:0045449	nucleus|GO:0005634	DNA binding|GO:0003677;transcription factor activity|GO:0003700	CHR3	chr3:17601714-17602440 FORWARD
at3g47870	0	0	-2.19542	0	LOB domain family protein / lateral organ boundaries domain family protein (LBD27)	0	endomembrane system|GO:0012505	molecular_function_unknown|GO:0003674	CHR3	chr3:17671006-17671992 REVERSE
at3g48670	0	0	0	3.56987	XH/XS domain-containing protein / XS zinc finger domain-containing protein	biological_process_unknown|GO:0008150	0	0	-	chr3:18042225-18044600 FORWARD
at3g49390	0	2.23781	0	0	CID10; RNA binding	biological_process_unknown|GO:0008150	cellular_component_unknown|GO:0005575	RNA binding|GO:0003723;protein binding|GO:0005515	CHR3	chr3:18325886-18328643 REVERSE
at3g51880	-5.09535	3.65301	3.14441	0	HMGB1 (HIGH MOBILITY GROUP B 1)	chromatin assembly or disassembly|GO:0006333	chromatin|GO:0000785;cytosol|GO:0005829;nuclear chromatin|GO:0000790;nucleus|GO:0005634	DNA binding|GO:0003677;chromatin binding|GO:0003682;structural constituent of chromatin|GO:0030527;transcription factor activity|GO:0003700	-	chr3:19258218-19259468 REVERSE
at3g51880	-5.09535	3.65301	3.14441	0	HMGB1 (HIGH MOBILITY GROUP B 1)	chromatin assembly or disassembly|GO:0006333	chromatin|GO:0000785;cytosol|GO:0005829;nuclear chromatin|GO:0000790;nucleus|GO:0005634	DNA binding|GO:0003677;chromatin binding|GO:0003682;structural constituent of chromatin|GO:0030527;transcription factor activity|GO:0003700	-	chr3:19258218-19259468 REVERSE
at3g51880	-5.09535	3.65301	3.14441	0	HMGB1 (HIGH MOBILITY GROUP B 1)	chromatin assembly or disassembly|GO:0006333	chromatin|GO:0000785;cytosol|GO:0005829;nuclear chromatin|GO:0000790;nucleus|GO:0005634	DNA binding|GO:0003677;chromatin binding|GO:0003682;structural constituent of chromatin|GO:0030527;transcription factor activity|GO:0003700	-	chr3:19258218-19259468 REVERSE
at3g51950	0	2.68448	0	0	RNA binding	biological_process_unknown|GO:0008150	cellular_component_unknown|GO:0005575	RNA binding|GO:0003723	CHR3	chr3:19289222-19291385 REVERSE
at3g51960	0	3.11939	0	0	bZIP family transcription factor	regulation of transcription, DNA-dependent|GO:0006355	nucleus|GO:0005634	DNA binding|GO:0003677;transcription factor activity|GO:0003700	CHR3	chr3:19293806-19295042 REVERSE
at3g52440	0	0	0	2.29857	Dof-type zinc finger domain-containing protein	regulation of transcription|GO:0045449	cellular_component_unknown|GO:0005575	DNA binding|GO:0003677;transcription factor activity|GO:0003700	CHR3	chr3:19446425-19447168 FORWARD
at3g52660	2.40393	0	0	0	RNA binding	0	0	RNA binding|GO:0003723	-	chr3:19533576-19535713 FORWARD
at3g52800	2.69774	3.97874	0	0	zinc finger (AN1-like) family protein	biological_process_unknown|GO:0008150	cellular_component_unknown|GO:0005575	DNA binding|GO:0003677;zinc ion binding|GO:0008270	CHR3	chr3:19580784-19581296 FORWARD
at3g52800	2.69774	3.97874	0	0	zinc finger (AN1-like) family protein	biological_process_unknown|GO:0008150	cellular_component_unknown|GO:0005575	DNA binding|GO:0003677;zinc ion binding|GO:0008270	CHR3	chr3:19580784-19581296 FORWARD
at3g53460	0	4.79201	0	0	CP29 (chloroplast 29 kDa ribonucleoprotein); RNA binding	0	chloroplast|GO:0009507	RNA binding|GO:0003723	CHR3	chr3:19830716-19832401 REVERSE
at3g53460	0	4.79201	0	0	CP29 (chloroplast 29 kDa ribonucleoprotein); RNA binding	0	chloroplast|GO:0009507	RNA binding|GO:0003723	CHR3	chr3:19830716-19832401 REVERSE
at3g53500	0	2.31383	0	0	RSZ32; nucleic acid binding	RNA splicing|GO:0008380;nuclear mRNA splicing, via spliceosome|GO:0000398	mitochondrion|GO:0005739	nucleic acid binding|GO:0003676	-	chr3:19845535-19847485 REVERSE
at3g54620	0	0	0	3.40536	BZO2H4 (basic leucine zipper O2 homolog 4); transcription factor	regulation of transcription, DNA-dependent|GO:0006355	chloroplast|GO:0009507;nucleus|GO:0005634	protein heterodimerization activity|GO:0046982;transcription factor activity|GO:0003700	CHR3	chr3:20229063-20231319 REVERSE
at3g55080	0	0	0	-2.74425	SET domain-containing protein	biological_process_unknown|GO:0008150	nucleus|GO:0005634	molecular_function_unknown|GO:0003674	CHR3	chr3:20422453-20425572 REVERSE
at3g55340	0	0	2.25281	0	RNA recognition motif (RRM)-containing protein	0	0	RNA binding|GO:0003723	CHR3	chr3:20526649-20528809 FORWARD
at3g55460	0	6.12416	0	0	SCL30 (SC35-like splicing factor 30); RNA binding	RNA splicing|GO:0008380;nuclear mRNA splicing, via spliceosome|GO:0000398	nuclear speck|GO:0016607	RNA binding|GO:0003723	CHR3	chr3:20572001-20574479 FORWARD
at3g55770	0	0	-2.11026	0	zinc ion binding	0	cellular_component_unknown|GO:0005575	zinc ion binding|GO:0008270	CHR3	chr3:20714778-20716094 FORWARD
at3g56380	0	0	2.75194	0	ARR17 (response regulator 17); transcription regulator/ two-component response regulator	cytokinin mediated signaling|GO:0009736	cellular_component_unknown|GO:0005575	transcription regulator activity|GO:0030528;two-component response regulator activity|GO:0000156	CHR3	chr3:20916459-20917347 FORWARD
at3g56770	0	0	0	2.61225	basic helix-loop-helix (bHLH) family protein	regulation of transcription|GO:0045449	nucleus|GO:0005634	DNA binding|GO:0003677;transcription factor activity|GO:0003700	CHR3	chr3:21040181-21041597 REVERSE
at3g56790	0	0	0	3.33009	RNA splicing factor-related	biological_process_unknown|GO:0008150	cellular_component_unknown|GO:0005575	molecular_function_unknown|GO:0003674	CHR3	chr3:21044814-21045434 REVERSE
at3g56920	0	0	2.10007	0	zinc finger (DHHC type) family protein	0	0	zinc ion binding|GO:0008270	CHR3	chr3:21081813-21083420 FORWARD
at3g57080	2.03475	0	0	0	eukaryotic rpb5 RNA polymerase subunit family protein	transcription|GO:0006350	cellular_component_unknown|GO:0005575	DNA binding|GO:0003677;DNA-directed RNA polymerase activity|GO:0003899	CHR3	chr3:21136857-21138449 FORWARD
at3g58710	0	0	0	6.6138	WRKY69 (WRKY DNA-binding protein 69); transcription factor	regulation of transcription, DNA-dependent|GO:0006355	nucleus|GO:0005634	transcription factor activity|GO:0003700	CHR3	chr3:21726169-21727743 FORWARD
at3g60390	1.51638	0	0	0	HAT3 (homeobox-leucine zipper protein 3); transcription factor	regulation of transcription, DNA-dependent|GO:0006355	nucleus|GO:0005634	transcription factor activity|GO:0003700	-	chr3:22331763-22333345 REVERSE
at3g60490	0	-4.23932	0	0	AP2 domain-containing transcription factor TINY, putative	regulation of transcription, DNA-dependent|GO:0006355	nucleus|GO:0005634	DNA binding|GO:0003677;transcription factor activity|GO:0003700	CHR3	chr3:22360502-22361272 FORWARD
at3g60580	0	0	-1.95053	0	zinc finger (C2H2 type) family protein	0	intracellular|GO:0005622	nucleic acid binding|GO:0003676;transcription factor activity|GO:0003700;zinc ion binding|GO:0008270	CHR3	chr3:22404982-22405848 FORWARD
at3g60670	0	0	-2.48476	0	zinc-binding protein, putative	0	intracellular|GO:0005622	zinc ion binding|GO:0008270	-	chr3:22435670-22437049 REVERSE
at3g61850	0	2.55665	2.77923	0	DAG1 (DOF AFFECTING GERMINATION 1)	response to red or far red light|GO:0009639;seed germination|GO:0009845	nucleus|GO:0005634	DNA binding|GO:0003677;transcription factor activity|GO:0003700	CHR3	chr3:22907187-22908125 FORWARD
at3g61850	0	2.55665	2.77923	0	DAG1 (DOF AFFECTING GERMINATION 1)	response to red or far red light|GO:0009639;seed germination|GO:0009845	nucleus|GO:0005634	DNA binding|GO:0003677;transcription factor activity|GO:0003700	CHR3	chr3:22907187-22908125 FORWARD
at3g62080	0	0	2.92866	0	SNF7 family protein	protein transport|GO:0015031	0	molecular_function_unknown|GO:0003674	CHR3	chr3:22997166-22999492 FORWARD
at3g62330	0	-3.48813	0	0	zinc knuckle (CCHC-type) family protein	biological_process_unknown|GO:0008150	cellular_component_unknown|GO:0005575	nucleic acid binding|GO:0003676	CHR3	chr3:23074304-23076394 REVERSE
at3g62340	-9.85364	-3.37941	0	0	WRKY68 (WRKY DNA-binding protein 68); transcription factor	regulation of transcription, DNA-dependent|GO:0006355	nucleus|GO:0005634	transcription factor activity|GO:0003700	CHR3	chr3:23080603-23081609 REVERSE
at3g62340	-9.85364	-3.37941	0	0	WRKY68 (WRKY DNA-binding protein 68); transcription factor	regulation of transcription, DNA-dependent|GO:0006355	nucleus|GO:0005634	transcription factor activity|GO:0003700	CHR3	chr3:23080603-23081609 REVERSE
at3g62420	0	2.36649	0	0	ATBZIP53 (BASIC REGION/LEUCINE ZIPPER MOTIF 53); DNA binding / sequence-specific DNA binding / transcription factor	regulation of transcription, DNA-dependent|GO:0006355	nucleus|GO:0005634	DNA binding|GO:0003677;protein heterodimerization activity|GO:0046982;sequence-specific DNA binding|GO:0043565;transcription factor activity|GO:0003700	CHR3	chr3:23102820-23103260 REVERSE
at3g63350	0	0	0	-2.91814	AT-HSFA7B (Arabidopsis thaliana heat shock transcription factor A7B); DNA binding / transcription factor	regulation of transcription, DNA-dependent|GO:0006355;response to heat|GO:0009408;response to high light intensity|GO:0009644	nucleus|GO:0005634	DNA binding|GO:0003677;transcription factor activity|GO:0003700	CHR3	chr3:23410443-23411787 FORWARD
at4g00730	0	0	2.43435	0	ANL2 (ANTHOCYANINLESS 2); transcription factor	anthocyanin accumulation in tissues in response to UV light|GO:0043481;root development|GO:0048364	nucleus|GO:0005634	transcription factor activity|GO:0003700;transcription regulator activity|GO:0030528	CHR4	chr4:299741-304103 REVERSE
at4g00850	0	0	0	-3.3056	GIF3 (GRF1-INTERACTING FACTOR 3)	biological_process_unknown|GO:0008150	nucleus|GO:0005634	protein binding|GO:0005515;transcription coactivator activity|GO:0003713	CHR4	chr4:357675-358928 FORWARD
at4g00980	0	0	-2.16743	0	zinc knuckle (CCHC-type) family protein	0	cellular_component_unknown|GO:0005575	nucleic acid binding|GO:0003676	CHR4	chr4:422732-424580 REVERSE
at4g01060	1.98651	0	0	0	myb family transcription factor	regulation of transcription, DNA-dependent|GO:0006355;response to abscisic acid stimulus|GO:0009737;response to jasmonic acid stimulus|GO:0009753;response to salicylic acid stimulus|GO:0009751;response to salt stress|GO:0009651	nucleus|GO:0005634	DNA binding|GO:0003677;transcription factor activity|GO:0003700	-	chr4:460534-460967 FORWARD
at4g01340	0	0	0	2.58835	CHP-rich zinc finger protein-related	biological_process_unknown|GO:0008150	cellular_component_unknown|GO:0005575	molecular_function_unknown|GO:0003674	CHR4	chr4:554539-556961 FORWARD
at4g01580	0	2.37188	0	0	transcriptional factor B3 family protein	regulation of transcription, DNA-dependent|GO:0006355	0	DNA binding|GO:0003677;transcription factor activity|GO:0003700	-	chr4:685791-686668 FORWARD
at4g02220	0	0	0	2.49096	zinc finger (MYND type) family protein / programmed cell death 2 C-terminal domain-containing protein	apoptosis|GO:0006915	cytoplasm|GO:0005737	zinc ion binding|GO:0008270	-	chr4:976728-978902 FORWARD
at4g02560	1.53063	0	0	0	LD (LUMINIDEPENDENS); transcription factor	positive regulation of flower development|GO:0009911	nucleus|GO:0005634	transcription factor activity|GO:0003700	CHR4	chr4:1123656-1128252 REVERSE
at4g02820	0	0	2.10053	0	pentatricopeptide (PPR) repeat-containing protein	biological_process_unknown|GO:0008150	0	binding|GO:0005488	CHR4	chr4:1258581-1260265 FORWARD
at4g02840	0	0	-1.92948	0	small nuclear ribonucleoprotein D1, putative / snRNP core protein D1, putative / Sm protein D1, putative	0	nucleus|GO:0005634;small nucleolar ribonucleoprotein complex|GO:0005732	molecular_function_unknown|GO:0003674	CHR4	chr4:1264726-1266253 FORWARD
at4g02990	0	0	0	-2.77708	mitochondrial transcription termination factor family protein / mTERF family protein	-	-	-	CHR4	chr4:1322158-1323783 FORWARD
at4g04450	2.38767	0	0	0	WRKY42 (WRKY DNA-binding protein 42); transcription factor	regulation of transcription, DNA-dependent|GO:0006355	nucleus|GO:0005634	transcription factor activity|GO:0003700	CHR4	chr4:2218377-2221111 FORWARD
at4g04885	0	0	-3.23577	0	pre-mRNA cleavage complex-related	0	0	0	CHR4	chr4:2472081-2475415 FORWARD
at4g06634	0	0	0	-2.78397	nucleic acid binding / zinc ion binding	biological_process_unknown|GO:0008150	intracellular|GO:0005622	nucleic acid binding|GO:0003676;zinc ion binding|GO:0008270	CHR4	chr4:3764496-3766174 REVERSE
at4g08350	0	0	2.60778	0	KOW domain-containing transcription factor family protein	regulation of transcription, DNA-dependent|GO:0006355	0	transcription factor activity|GO:0003700	CHR4	chr4:5286348-5292069 FORWARD
at4g11070	0	0	0	2.94815	WRKY41 (WRKY DNA-binding protein 41); transcription factor	regulation of transcription, DNA-dependent|GO:0006355	nucleus|GO:0005634	transcription factor activity|GO:0003700	-	chr4:6759299-6760759 FORWARD
at4g11560	0	0	-2.21327	0	bromo-adjacent homology (BAH) domain-containing protein	0	cellular_component_unknown|GO:0005575	DNA binding|GO:0003677	CHR4	chr4:7000089-7003439 REVERSE
at4g11970	0	0	0	-2.82457	YT521-B-like family protein	biological_process_unknown|GO:0008150	cellular_component_unknown|GO:0005575	molecular_function_unknown|GO:0003674	CHR4	chr4:7181217-7183259 FORWARD
at4g12020	0	0	0	-4.26658	WRKY19 (WRKY DNA-binding protein 19); transcription factor	apoptosis|GO:0006915;defense response|GO:0006952;protein amino acid phosphorylation|GO:0006468;regulation of transcription, DNA-dependent|GO:0006355;regulation of transcription|GO:0045449	membrane|GO:0016020;nucleus|GO:0005634	transcription factor activity|GO:0003700	CHR4	chr4:7201650-7208590 FORWARD
at4g12750	0	2.42761	0	0	DNA binding / sequence-specific DNA binding / transcription factor	regulation of transcription, DNA-dependent|GO:0006355;regulation of transcription|GO:0045449	nucleus|GO:0005634	DNA binding|GO:0003677;sequence-specific DNA binding|GO:0043565;transcription factor activity|GO:0003700	-	chr4:7498006-7503640 REVERSE
at4g12920	0	0	-2.47636	0	aspartyl protease family protein	0	endomembrane system|GO:0012505	pepsin A activity|GO:0004194	CHR4	chr4:7568283-7569452 FORWARD
at4g13610	0	0	0	-2.75493	MEE57 (maternal effect embryo arrest 57); DNA (cytosine-5-)-methyltransferase	DNA methylation|GO:0006306;embryonic development ending in seed dormancy|GO:0009793	cellular_component_unknown|GO:0005575	DNA (cytosine-5-)-methyltransferase activity|GO:0003886	CHR4	chr4:7915018-7921227 FORWARD
at4g14225	0	0	0	2.51851	zinc finger (AN1-like) family protein	biological_process_unknown|GO:0008150	cellular_component_unknown|GO:0005575	DNA binding|GO:0003677;zinc ion binding|GO:0008270	CHR4	chr4:8198772-8199197 FORWARD
at4g14342	2.56774	0	0	0	pre-mRNA splicing factor 10 kDa subunit, putative	nuclear mRNA splicing, via spliceosome|GO:0000398	cellular_component_unknown|GO:0005575	molecular_function_unknown|GO:0003674	CHR4	chr4:8253785-8255401 REVERSE
at4g14410	0	2.52192	0	0	basic helix-loop-helix (bHLH) family protein	regulation of transcription|GO:0045449	nucleus|GO:0005634	DNA binding|GO:0003677;transcription factor activity|GO:0003700	CHR4	chr4:8300414-8301499 FORWARD
at4g14770	1.94886	0	0	3.09708	tesmin/TSO1-like CXC domain-containing protein	regulation of transcription|GO:0045449	chloroplast|GO:0009507	transcription factor activity|GO:0003700	CHR4	chr4:8481517-8484820 REVERSE
at4g14770	1.94886	0	0	3.09708	tesmin/TSO1-like CXC domain-containing protein	regulation of transcription|GO:0045449	chloroplast|GO:0009507	transcription factor activity|GO:0003700	CHR4	chr4:8481517-8484820 REVERSE
at4g15180	0	0	-2.28286	0	SET domain-containing protein	0	nucleus|GO:0005634	0	CHR4	chr4:8651999-8662178 FORWARD
at4g16265	0	2.63291	0	0	DNA-directed RNA polymerase II, putative	transcription|GO:0006350	cellular_component_unknown|GO:0005575	DNA binding|GO:0003677;DNA-directed RNA polymerase activity|GO:0003899	CHR4	chr4:9202545-9203991 REVERSE
at4g16420	0	0	0	2.88194	ADA2B (PROPORZ1); DNA binding / transcription factor	cold acclimation|GO:0009631;regulation of cell proliferation|GO:0042127;response to auxin stimulus|GO:0009733;response to cytokinin stimulus|GO:0009735	nucleus|GO:0005634	DNA binding|GO:0003677;transcription coactivator activity|GO:0003713;transcription factor activity|GO:0003700	-	chr4:9262828-9265798 REVERSE
at4g17785	1.89126	0	0	-2.86088	myb family transcription factor (MYB39)	regulation of transcription, DNA-dependent|GO:0006355	nucleus|GO:0005634	DNA binding|GO:0003677;transcription factor activity|GO:0003700	CHR4	chr4:9881880-9883381 REVERSE
at4g17785	1.89126	0	0	-2.86088	myb family transcription factor (MYB39)	regulation of transcription, DNA-dependent|GO:0006355	nucleus|GO:0005634	DNA binding|GO:0003677;transcription factor activity|GO:0003700	CHR4	chr4:9881880-9883381 REVERSE
at4g17810	0	0	0	-2.84854	nucleic acid binding / transcription factor/ zinc ion binding	regulation of transcription|GO:0045449	intracellular|GO:0005622	nucleic acid binding|GO:0003676;transcription factor activity|GO:0003700;zinc ion binding|GO:0008270	CHR4	chr4:9906931-9907545 FORWARD
at4g18375	0	0	0	4.43532	KH domain-containing protein	biological_process_unknown|GO:0008150	cellular_component_unknown|GO:0005575	nucleic acid binding|GO:0003676	CHR4	chr4:10152836-10155136 FORWARD
at4g18460	0	0	-1.98004	0	D-Tyr-tRNA(Tyr) deacylase family protein	0	cytoplasm|GO:0005737	hydrolase activity, acting on ester bonds|GO:0016788	CHR4	chr4:10195774-10196690 REVERSE
at4g19020	4.12654	0	0	0	chromomethylase 2 (CMT2)	DNA methylation|GO:0006306	chromatin|GO:0000785;nucleus|GO:0005634	DNA binding|GO:0003677	-	chr4:10414537-10420947 FORWARD
at4g20330	0	0	2.41869	3.6053	transcription initiation factor-related	biological_process_unknown|GO:0008150	0	molecular_function_unknown|GO:0003674	CHR4	chr4:10982694-10984050 REVERSE
at4g20330	0	0	2.41869	3.6053	transcription initiation factor-related	biological_process_unknown|GO:0008150	0	molecular_function_unknown|GO:0003674	CHR4	chr4:10982694-10984050 REVERSE
at4g20400	0	4.91206	0	0	transcription factor jumonji (jmj) family protein / zinc finger (C5HC2 type) family protein	regulation of transcription|GO:0045449	nucleus|GO:0005634	transcription factor activity|GO:0003700	CHR4	chr4:11009764-11013599 FORWARD
at4g20440	0	2.32898	0	0	SMB	nuclear mRNA splicing, via spliceosome|GO:0000398	Cajal body|GO:0015030;nucleoplasm|GO:0005654;nucleus|GO:0005634;small nucleolar ribonucleoprotein complex|GO:0005732	0	CHR4	chr4:11022854-11023627 REVERSE
at4g21030	0	0	0	-2.8741	Dof-type zinc finger domain-containing protein	regulation of transcription|GO:0045449	cellular_component_unknown|GO:0005575	DNA binding|GO:0003677;transcription factor activity|GO:0003700	CHR4	chr4:11231425-11232009 FORWARD
at4g21130	1.63694	0	0	0	EMB2271 (EMBRYO DEFECTIVE 2271); nucleotide binding	embryonic development ending in seed dormancy|GO:0009793;rRNA processing|GO:0006364	cellular_component_unknown|GO:0005575	nucleotide binding|GO:0000166	-	chr4:11274319-11276297 FORWARD
at4g21660	0	2.12851	0	0	proline-rich spliceosome-associated (PSP) family protein	mRNA processing|GO:0006397	chloroplast|GO:0009507;nucleus|GO:0005634	0	-	chr4:11506271-11509784 REVERSE
at4g23800	2.37005	0	0	0	high mobility group (HMG1/2) family protein	regulation of transcription, DNA-dependent|GO:0006355	chloroplast|GO:0009507	transcription factor activity|GO:0003700	-	chr4:12390238-12392526 FORWARD
at4g24020	0	4.26101	0	0	RWP-RK domain-containing protein	0	0	transcription factor activity|GO:0003700	CHR4	chr4:12479914-12483832 FORWARD
at4g24240	-2.81195	0	0	0	WRKY7 (WRKY DNA-binding protein 7); transcription factor	regulation of transcription, DNA-dependent|GO:0006355	nucleus|GO:0005634	calmodulin binding|GO:0005516;transcription factor activity|GO:0003700	CHR4	chr4:12571940-12573456 FORWARD
at4g25210	0	2.15436	0	0	transcription regulator	biological_process_unknown|GO:0008150	0	molecular_function_unknown|GO:0003674;transcription regulator activity|GO:0030528	CHR4	chr4:12918456-12919562 FORWARD
at4g25400	1.73719	0	0	0	basix helix-loop-helix (bHLH) family protein	regulation of transcription|GO:0045449	nucleus|GO:0005634	DNA binding|GO:0003677;transcription factor activity|GO:0003700	CHR4	chr4:12981305-12982345 FORWARD
at4g25490	0	0	-2.39966	0	CBF1 (C-REPEAT/DRE BINDING FACTOR 1); DNA binding / transcription factor/ transcriptional activator	0	nucleus|GO:0005634	DNA binding|GO:0003677;transcription activator activity|GO:0016563;transcription factor activity|GO:0003700	CHR4	chr4:13021931-13022572 REVERSE
at4g25500	0	2.17578	0	0	ATRSP35 (Arabidopsis thaliana arginine/serine-rich splicing factor 35)	RNA splicing|GO:0008380;nuclear mRNA splicing, via spliceosome|GO:0000398	nuclear speck|GO:0016607;spliceosome|GO:0005681	RNA binding|GO:0003723	CHR4	chr4:13025860-13027253 FORWARD
at4g26640	0	7.30342	0	0	WRKY20 (WRKY DNA-binding protein 20); transcription factor	regulation of transcription, DNA-dependent|GO:0006355	nucleus|GO:0005634	transcription factor activity|GO:0003700	CHR4	chr4:13437304-13440699 REVERSE
at4g27000	0	3.49108	0	0	RNA-binding protein 45 (RBP45), putative	0	0	RNA binding|GO:0003723	-	chr4:13554989-13557769 REVERSE
at4g27950	0	0	0	3.14239	CRF4 (CYTOKININ RESPONSE FACTOR 4); DNA binding / transcription factor	leaf development|GO:0048366;regulation of transcription, DNA-dependent|GO:0006355;transcription factor import into nucleus|GO:0042991	nucleus|GO:0005634	DNA binding|GO:0003677;transcription factor activity|GO:0003700	CHR4	chr4:13909738-13910745 REVERSE
at4g28140	1.84685	0	0	0	AP2 domain-containing transcription factor, putative	regulation of transcription, DNA-dependent|GO:0006355	nucleus|GO:0005634	DNA binding|GO:0003677;transcription factor activity|GO:0003700	CHR4	chr4:13974911-13975789 REVERSE
at4g29160	0	2.0596	0	0	SNF7 family protein	protein transport|GO:0015031	ESCRT III complex|GO:0000815	molecular_function_unknown|GO:0003674	CHR4	chr4:14381025-14382348 FORWARD
at4g31200	1.68407	0	0	0	SWAP (Suppressor-of-White-APricot)/surp domain-containing protein	RNA processing|GO:0006396	0	RNA binding|GO:0003723	CHR4 ,CHR4	chr4:15162329-15164574 REVERSE
at4g31550	0	0	2.19474	0	WRKY11 (WRKY DNA-binding protein 11); transcription factor	defense response to bacterium|GO:0042742;regulation of transcription, DNA-dependent|GO:0006355	nucleus|GO:0005634	calmodulin binding|GO:0005516;transcription factor activity|GO:0003700	-	chr4:15290071-15291464 REVERSE
at4g31615	0	0	-2.25999	0	transcriptional factor B3 family protein	0	cellular_component_unknown|GO:0005575	DNA binding|GO:0003677;transcription factor activity|GO:0003700	CHR4	chr4:15320403-15322200 REVERSE
at4g31680	0	0	4.23214	0	transcriptional factor B3 family protein	regulation of transcription, DNA-dependent|GO:0006355	cellular_component_unknown|GO:0005575	DNA binding|GO:0003677;transcription factor activity|GO:0003700	CHR4	chr4:15340295-15342086 REVERSE
at4g31800	1.69401	0	0	0	WRKY18 (WRKY DNA-binding protein 18); transcription factor	defense response to bacterium|GO:0042742;defense response to fungus|GO:0050832;regulation of antiviral response by host|GO:0050691;regulation of defense response|GO:0031347;regulation of transcription, DNA-dependent|GO:0006355;response to salicylic acid s	nucleus|GO:0005634	transcription factor activity|GO:0003700	-	chr4:15383302-15384818 FORWARD
at4g32010	0	0	-2.05979	0	transcriptional factor B3 family protein	0	0	transcription factor activity|GO:0003700	CHR4	chr4:15481237-15484903 FORWARD
at4g33470	0	2.14365	0	0	HDA14 (histone deacetylase 14); histone deacetylase	histone deacetylation|GO:0016575	chloroplast|GO:0009507	histone deacetylase activity|GO:0004407	CHR4	chr4:16102777-16105442 REVERSE
at4g33880	0	0	3.71121	0	basic helix-loop-helix (bHLH) family protein	regulation of transcription|GO:0045449	nucleus|GO:0005634	DNA binding|GO:0003677;transcription factor activity|GO:0003700	CHR4	chr4:16239571-16241057 REVERSE
at4g34610	0	0	0	2.48372	BLH6 (BELL1-LIKE HOMEODOMAIN 5); DNA binding / transcription factor	regulation of transcription, DNA-dependent|GO:0006355;regulation of transcription|GO:0045449	nucleus|GO:0005634	DNA binding|GO:0003677;transcription factor activity|GO:0003700	CHR4	chr4:16530551-16532503 REVERSE
at4g35785	0	0	-2.47421	0	transformer serine/arginine-rich ribonucleoprotein, putative	0	ribonucleoprotein complex|GO:0030529	nucleic acid binding|GO:0003676;nucleotide binding|GO:0000166	-	chr4:16953989-16955131 REVERSE
at4g36240	-3.101	0	0	0	zinc finger (GATA type) family protein	regulation of transcription, DNA-dependent|GO:0006355	nucleus|GO:0005634	transcription factor activity|GO:0003700	CHR4	chr4:17147379-17148214 REVERSE
at4g36570	0	0	0	3.4692	myb family transcription factor	regulation of transcription, DNA-dependent|GO:0006355	0	DNA binding|GO:0003677;transcription factor activity|GO:0003700	-	chr4:17254665-17255053 FORWARD
at4g36730	1.80834	0	0	0	GBF1 (G-box binding factor 1); transcription factor	regulation of transcription, DNA-dependent|GO:0006355	cytoplasm|GO:0005737	sequence-specific DNA binding|GO:0043565;transcription factor activity|GO:0003700	CHR4	chr4:17309854-17311756 REVERSE
at4g37180	2.55936	0	0	0	myb family transcription factor	regulation of transcription|GO:0045449	nucleus|GO:0005634	DNA binding|GO:0003677;transcription factor activity|GO:0003700	CHR4	chr4:17504642-17506101 FORWARD
at4g38130	0	3.15048	0	0	HD1 (HISTONE DEACETYLASE 19, HISTONE DEACETYLASE19)	histone acetylation|GO:0016573;histone deacetylation|GO:0016575;jasmonic acid and ethylene-dependent systemic resistance|GO:0009861;multicellular organismal development|GO:0007275;negative regulation of transcription|GO:0016481	nucleus|GO:0005634	histone deacetylase activity|GO:0004407;negative regulator of basal transcription activity|GO:0017163;protein binding|GO:0005515	CHR4	chr4:17896657-17899051 REVERSE
at4g38780	2.02179	0	0	0	splicing factor, putative	nuclear mRNA splicing, via spliceosome|GO:0000398	spliceosome|GO:0005681	molecular_function_unknown|GO:0003674	CHR4	chr4:18101432-18111023 REVERSE
at4g38900	4.40636	0	0	0	DNA binding	regulation of transcription, DNA-dependent|GO:0006355	nucleus|GO:0005634	DNA binding|GO:0003677;transcription factor activity|GO:0003700	-	chr4:18139558-18141514 REVERSE
at4g38960	2.07551	-3.53581	0	0	zinc ion binding	regulation of transcription|GO:0045449	endomembrane system|GO:0012505;intracellular|GO:0005622	transcription factor activity|GO:0003700;zinc ion binding|GO:0008270	CHR4	chr4:18162294-18163039 FORWARD
at4g38960	2.07551	-3.53581	0	0	zinc ion binding	regulation of transcription|GO:0045449	endomembrane system|GO:0012505;intracellular|GO:0005622	transcription factor activity|GO:0003700;zinc ion binding|GO:0008270	CHR4	chr4:18162294-18163039 FORWARD
at4g39870	0	0	0	2.29864	similar to unknown protein [Arabidopsis thaliana] (TAIR:AT2G05590.2); similar to Os06g0221100 [Oryza sativa (japonica cultivar-group)] (GB:NP_001057175.1); similar to Os02g0754000 [Oryza sativa (japonica cultivar-group)] (GB:NP_001048151.1); similar to TLD, putative [Medicago truncatula] (GB:ABE87991.1); contains InterPro domain TLDc; (InterPro:IPR006571)	biological_process_unknown|GO:0008150	cellular_component_unknown|GO:0005575	molecular_function_unknown|GO:0003674	-	chr4:18502228-18504269 FORWARD
at5g03150	1.61563	0	0	0	zinc finger (C2H2 type) family protein	regulation of transcription|GO:0045449	intracellular|GO:0005622	nucleic acid binding|GO:0003676;transcription factor activity|GO:0003700;zinc ion binding|GO:0008270	CHR5	chr5:745848-748677 FORWARD
at5g03720	0	2.07343	0	0	AT-HSFA3 (Arabidopsis thaliana heat shock transcription factor A3); DNA binding / transcription factor	regulation of transcription, DNA-dependent|GO:0006355	nucleus|GO:0005634	DNA binding|GO:0003677;transcription factor activity|GO:0003700	CHR5	chr5:971912-973682 REVERSE
at5g03740	0	0	0	3.34265	HD2C (HISTONE DEACETYLASE 2C); nucleic acid binding / zinc ion binding	response to abscisic acid stimulus|GO:0009737;response to salt stress|GO:0009651;response to water deprivation|GO:0009414	nucleolus|GO:0005730	nucleic acid binding|GO:0003676;transcription repressor activity|GO:0016564;zinc ion binding|GO:0008270	-	chr5:981993-983960 FORWARD
at5g04240	0	0	0	-2.8512	ELF6 (EARLY FLOWERING 6); transcription factor	regulation of transcription|GO:0045449	intracellular|GO:0005622	transcription factor activity|GO:0003700	CHR5	chr5:1169545-1174639 FORWARD
at5g04430	0	0	-2.31185	0	KH domain-containing protein NOVA, putative	0	cellular_component_unknown|GO:0005575	nucleic acid binding|GO:0003676	-	chr5:1250603-1253524 REVERSE
at5g04560	0	0	-2.0996	0	DME (DEMETER)	0	nucleus|GO:0005634;polar nucleus|GO:0043078	DNA N-glycosylase activity|GO:0019104;DNA-(apurinic or apyrimidinic site) lyase activity|GO:0003906	CHR5	chr5:1309787-1318092 FORWARD
at5g04940	0	0	-1.91995	0	SUVH1 (SU(VAR)3-9 HOMOLOG 1)	0	nucleus|GO:0005634	histone methyltransferase activity|GO:0042054	CHR5	chr5:1454617-1456629 REVERSE
at5g05550	0	2.66836	0	0	transcription factor	regulation of transcription|GO:0045449	cellular_component_unknown|GO:0005575	transcription factor activity|GO:0003700	CHR5	chr5:1639530-1640551 REVERSE
at5g05770	0	2.09277	0	0	homeobox-leucine zipper transcription factor family protein	regulation of transcription, DNA-dependent|GO:0006355;regulation of transcription|GO:0045449	nucleus|GO:0005634	DNA binding|GO:0003677;transcription factor activity|GO:0003700	CHR5	chr5:1734488-1734856 FORWARD
at5g06950	0	2.12214	0	0	AHBP-1B (bZIP transcription factor HBP-1b homolog)	systemic acquired resistance, salicylic acid mediated signaling pathway|GO:0009862	cytoplasm|GO:0005737;nucleus|GO:0005634	DNA binding|GO:0003677;transcription activator activity|GO:0016563;transcription factor activity|GO:0003700;transcription repressor activity|GO:0016564	CHR5	chr5:2152324-2154175 FORWARD
at5g06960	0	0	-2.06534	0	OBF5 (OCS-ELEMENT BINDING FACTOR 5); DNA binding / transcription factor	0	nucleus|GO:0005634	DNA binding|GO:0003677;protein binding|GO:0005515;transcription factor activity|GO:0003700	CHR5	chr5:2155743-2157401 FORWARD
at5g07100	5.23274	0	0	0	WRKY26 (WRKY DNA-binding protein 26); transcription factor	regulation of transcription, DNA-dependent|GO:0006355	nucleus|GO:0005634	transcription factor activity|GO:0003700	CHR5	chr5:2204814-2205648 FORWARD
at5g07310	0	-3.10861	0	0	AP2 domain-containing transcription factor, putative	regulation of transcription, DNA-dependent|GO:0006355	nucleus|GO:0005634	DNA binding|GO:0003677;transcription factor activity|GO:0003700	CHR5	chr5:2305685-2306661 FORWARD
at5g07350	0	2.25121	0	0	tudor domain-containing protein / nuclease family protein	biological_process_unknown|GO:0008150	0	nuclease activity|GO:0004518;nucleic acid binding|GO:0003676	CHR5	chr5:2320345-2324893 REVERSE
at5g08190	0	2.25916	0	0	TATA-binding protein-associated phosphoprotein Dr1 protein, putative	regulation of transcription|GO:0045449	intracellular|GO:0005622	DNA binding|GO:0003677;transcription factor activity|GO:0003700	CHR5	chr5:2636205-2637126 FORWARD
at5g10350	0	0	0	2.37126	polyadenylate-binding protein family protein / PABP family protein	biological_process_unknown|GO:0008150	cellular_component_unknown|GO:0005575	RNA binding|GO:0003723;poly(A) binding|GO:0008143;protein binding|GO:0005515	CHR5	chr5:3255809-3257747 REVERSE
at5g10570	3.17983	0	0	0	basic helix-loop-helix (bHLH) family protein	regulation of transcription|GO:0045449	nucleus|GO:0005634	DNA binding|GO:0003677;transcription factor activity|GO:0003700	CHR5	chr5:3341358-3342878 FORWARD
at5g11060	0	2.38827	0	0	KNAT4 (KNOTTED1-LIKE HOMEOBOX GENE 4); transcription factor	response to light stimulus|GO:0009416	cytoplasm|GO:0005737;cytosol|GO:0005829;nucleus|GO:0005634	transcription activator activity|GO:0016563;transcription factor activity|GO:0003700	CHR5	chr5:3510409-3512968 FORWARD
at5g11190	2.25618	0	0	0	SHN3 (SHINE3); DNA binding / transcription factor	regulation of transcription, DNA-dependent|GO:0006355	nucleus|GO:0005634	DNA binding|GO:0003677;transcription factor activity|GO:0003700	CHR5	chr5:3564977-3566052 FORWARD
at5g11260	2.2394	0	0	0	HY5 (ELONGATED HYPOCOTYL 5); DNA binding / transcription factor	photomorphogenesis|GO:0009640;positive regulation of anthocyanin metabolic process|GO:0031539;positive regulation of flavonoid biosynthetic process|GO:0009963;red or far red light signaling pathway|GO:0010017;regulation of transcription, DNA-dependent|GO:	nucleus|GO:0005634	DNA binding|GO:0003677;transcription factor activity|GO:0003700	CHR5	chr5:3593584-3594801 REVERSE
at5g11590	-2.44245	2.4347	0	0	TINY2 (TINY2); DNA binding / transcription factor	regulation of transcription, DNA-dependent|GO:0006355	nucleus|GO:0005634	DNA binding|GO:0003677;transcription factor activity|GO:0003700	CHR5	chr5:3727790-3728500 REVERSE
at5g11590	-2.44245	2.4347	0	0	TINY2 (TINY2); DNA binding / transcription factor	regulation of transcription, DNA-dependent|GO:0006355	nucleus|GO:0005634	DNA binding|GO:0003677;transcription factor activity|GO:0003700	CHR5	chr5:3727790-3728500 REVERSE
at5g12440	2.58887	0	0	0	zinc finger (CCCH-type) family protein	biological_process_unknown|GO:0008150	chloroplast|GO:0009507	nucleic acid binding|GO:0003676	CHR5	chr5:4035892-4038311 REVERSE
at5g12840	0	0	0	-3.43668	HAP2A (EMBRYO DEFECTIVE 2220); transcription factor	embryonic development ending in seed dormancy|GO:0009793;regulation of timing of transition from vegetative to reproductive phase|GO:0048510;regulation of transcription, DNA-dependent|GO:0006355	CCAAT-binding factor complex|GO:0016602	transcription factor activity|GO:0003700	CHR5	chr5:4051150-4052964 REVERSE
at5g12980	0	0	-1.90957	0	rcd1-like cell differentiation protein, putative	0	0	molecular_function_unknown|GO:0003674	-	chr5:4105565-4108142 REVERSE
at5g13010	0	0	0	2.28653	EMB3011 (EMBRYO DEFECTIVE 3011); RNA helicase	embryonic development ending in seed dormancy|GO:0009793	cellular_component_unknown|GO:0005575	RNA helicase activity|GO:0003724	CHR5	chr5:4122750-4128663 FORWARD
at5g13080	2.01358	0	0	0	WRKY75 (WRKY DNA-binding protein 75); transcription factor	regulation of transcription, DNA-dependent|GO:0006355	nucleus|GO:0005634	transcription factor activity|GO:0003700	CHR5	chr5:4149931-4151022 REVERSE
at5g13150	0	0	-2.06378	0	ATEXO70C1 (exocyst subunit EXO70 family protein C1); protein binding	0	exocyst|GO:0000145	protein binding|GO:0005515	CHR5	chr5:4172972-4174933 REVERSE
at5g13240	0	0	0	2.68731	similar to conserved hypothetical protein [Medicago truncatula] (GB:ABE92223.1); contains domain FAMILY NOT NAMED (PTHR22504); contains domain gb def: Hypothetical protein T31B5_60 (PTHR22504:SF5)	biological_process_unknown|GO:0008150	cellular_component_unknown|GO:0005575	molecular_function_unknown|GO:0003674	-	chr5:4225264-4227155 REVERSE
at5g13830	2.06478	0	0	0	FtsJ-like methyltransferase family protein	0	cellular_component_unknown|GO:0005575	methyltransferase activity|GO:0008168	CHR5	chr5:4467366-4468490 FORWARD
at5g13960	2.25657	0	0	0	SUVH4 (SU(VAR)3-9 HOMOLOG 4)	histone methylation|GO:0016571;maintenance of DNA methylation|GO:0010216;peptidyl-lysine methylation|GO:0018022	nucleus|GO:0005634	double-stranded methylated DNA binding|GO:0010385;histone lysine N-methyltransferase activity (H3-K9 specific)|GO:0046974;methyl-CpG binding|GO:0008327;methyl-CpNpG binding|GO:0010428;methyl-CpNpN binding|GO:0010429	CHR5	chr5:4501690-4505981 FORWARD
at5g14960	1.85478	0	0	0	DEL2/E2FD/E2L1 (DP-E2F-LIKE 2); DNA binding / transcription factor	regulation of progression through cell cycle|GO:0000074;regulation of transcription, DNA-dependent|GO:0006355	nucleus|GO:0005634	DNA binding|GO:0003677;transcription factor activity|GO:0003700	CHR5	chr5:4843969-4846376 FORWARD
at5g15310	1.68566	0	0	0	AtMIXTA/AtMYB16 (myb domain protein 16)	cell morphogenesis|GO:0000902;regulation of transcription, DNA-dependent|GO:0006355;response to auxin stimulus|GO:0009733;response to cadmium ion|GO:0046686;response to ethylene stimulus|GO:0009723;response to gibberellin stimulus|GO:0009739;response to j	nucleus|GO:0005634	DNA binding|GO:0003677;transcription factor activity|GO:0003700	CHR5	chr5:4974897-4976109 FORWARD
at5g15800	0	0	0	-3.25954	zinc finger (C3HC4-type RING finger) family protein	0	chloroplast|GO:0009507	protein binding|GO:0005515;zinc ion binding|GO:0008270	CHR5	chr5:5149803-5150967 FORWARD
at5g16180	0	2.24585	2.60752	0	ATCRS1/CRS1 (ARABIDOPSIS ORTHOLOG OF MAIZE CHLOROPLAST SPLICING FACTOR CRS1)	biological_process_unknown|GO:0008150	0	0	CHR5	chr5:5279887-5282901 FORWARD
at5g16180	0	2.24585	2.60752	0	ATCRS1/CRS1 (ARABIDOPSIS ORTHOLOG OF MAIZE CHLOROPLAST SPLICING FACTOR CRS1)	biological_process_unknown|GO:0008150	0	0	CHR5	chr5:5279887-5282901 FORWARD
at5g18450	0	0	0	2.83889	AP2 domain-containing transcription factor, putative	regulation of transcription, DNA-dependent|GO:0006355	nucleus|GO:0005634	DNA binding|GO:0003677;transcription factor activity|GO:0003700	CHR5	chr5:6116099-6117022 REVERSE
at5g18810	3.03602	0	0	0	SCL28 (SC35-like splicing factor 28); RNA binding	nuclear mRNA splicing, via spliceosome|GO:0000398	nuclear speck|GO:0016607	RNA binding|GO:0003723	-	chr5:6268927-6271160 REVERSE
at5g19030	0	0	-2.67538	0	RNA recognition motif (RRM)-containing protein	0	0	RNA binding|GO:0003723	-	chr5:6357572-6359026 REVERSE
at5g20360	0	0	-2.07787	0	octicosapeptide/Phox/Bem1p (PB1) domain-containing protein / tetratricopeptide repeat (TPR)-containing protein	0	cellular_component_unknown|GO:0005575	molecular_function_unknown|GO:0003674	CHR5	chr5:6882123-6884632 REVERSE
at5g20420	1.6732	0	0	0	CHR42 (chromatin remodeling 42); ATP binding / DNA binding / helicase	0	0	ATP binding|GO:0005524;DNA binding|GO:0003677;helicase activity|GO:0004386	CHR5	chr5:6899017-6903268 REVERSE
at5g22650	2.26716	2.82514	0	0	HD2B (HISTONE DEACETYLASE 2B)	negative regulation of transcription|GO:0016481;polarity specification of adaxial/abaxial axis|GO:0009944	nucleolus|GO:0005730	histone deacetylase activity|GO:0004407	CHR5	chr5:7534123-7536057 FORWARD
at5g22650	2.26716	2.82514	0	0	HD2B (HISTONE DEACETYLASE 2B)	negative regulation of transcription|GO:0016481;polarity specification of adaxial/abaxial axis|GO:0009944	nucleolus|GO:0005730	histone deacetylase activity|GO:0004407	CHR5	chr5:7534123-7536057 FORWARD
at5g22750	0	0	-2.38701	0	RAD5; ATP binding / DNA binding / helicase/ protein binding / zinc ion binding	0	0	ATP binding|GO:0005524;DNA binding|GO:0003677;helicase activity|GO:0004386;protein binding|GO:0005515;zinc ion binding|GO:0008270	CHR5	chr5:7565377-7570874 REVERSE
at5g22990	0	0	0	2.54877	zinc finger (C2H2 type) family protein	regulation of transcription|GO:0045449	intracellular|GO:0005622	nucleic acid binding|GO:0003676;transcription factor activity|GO:0003700;zinc ion binding|GO:0008270	CHR5	chr5:7691497-7692471 REVERSE
at5g23260	2.24201	0	0	2.91196	TT16 (TRANSPARENT TESTA16); transcription factor	ovule development|GO:0048481;proanthocyanidin biosynthetic process|GO:0010023;regulation of cell shape|GO:0008360;seed development|GO:0048316	nucleus|GO:0005634	transcription factor activity|GO:0003700	-	chr5:7836445-7838343 FORWARD
at5g23260	2.24201	0	0	2.91196	TT16 (TRANSPARENT TESTA16); transcription factor	ovule development|GO:0048481;proanthocyanidin biosynthetic process|GO:0010023;regulation of cell shape|GO:0008360;seed development|GO:0048316	nucleus|GO:0005634	transcription factor activity|GO:0003700	-	chr5:7836445-7838343 FORWARD
at5g23750	0	0	0	2.53443	remorin family protein	biological_process_unknown|GO:0008150	cellular_component_unknown|GO:0005575	DNA binding|GO:0003677	CHR5	chr5:8010007-8011456 REVERSE
at5g23880	0	0	3.8502	0	CPSF100 (ENHANCED SILENCING PHENOTYPE 5)	RNA-mediated posttranscriptional gene silencing|GO:0035194;embryonic development ending in seed dormancy|GO:0009793;mRNA cleavage|GO:0006379;mRNA polyadenylation|GO:0006378	mRNA cleavage and polyadenylation specificity factor complex|GO:0005847;nucleus|GO:0005634	DNA binding|GO:0003677;protein binding|GO:0005515	-	chr5:8052553-8058150 FORWARD
at5g24330	1.72365	0	0	0	ATXR6 (Arabidopsis thaliana Trithorax- related protein 6); DNA binding	anther dehiscence|GO:0009901;regulation of cell cycle|GO:0051726;regulation of transcription, DNA-dependent|GO:0006355	nucleus|GO:0005634	DNA binding|GO:0003677;protein binding|GO:0005515	-	chr5:8295248-8297000 REVERSE
at5g24450	0	4.15874	0	0	similar to unknown protein [Arabidopsis thaliana] (TAIR:AT3G49410.1); similar to Os01g0528100 [Oryza sativa (japonica cultivar-group)] (GB:NP_001043232.1); similar to transcription factor-like protein [Oryza sativa (japonica cultivar-group)] (GB:BAD73508.1); contains domain FAMILY NOT NAMED (PTHR13230); contains domain SUBFAMILY NOT NAMED (PTHR13230:SF1)	biological_process_unknown|GO:0008150	cellular_component_unknown|GO:0005575	molecular_function_unknown|GO:0003674	CHR5	chr5:8348783-8353133 FORWARD
at5g24590	0	2.63998	0	0	TIP (TCV-INTERACTING PROTEIN); transcription factor	defense response to virus|GO:0051607;multicellular organismal development|GO:0007275	nucleus|GO:0005634	transcription coactivator activity|GO:0003713;transcription factor activity|GO:0003700	CHR5	chr5:8416923-8418726 REVERSE
at5g24930	0	5.20901	0	0	zinc finger (B-box type) family protein	regulation of transcription|GO:0045449	chloroplast|GO:0009507;intracellular|GO:0005622	transcription factor activity|GO:0003700;zinc ion binding|GO:0008270	CHR5	chr5:8589328-8590952 FORWARD
at5g25520	2.39878	0	0	0	transcription elongation factor-related	transcription|GO:0006350	0	0	-	chr5:8885553-8889487 FORWARD
at5g26040	0	0	-2.08743	0	HDA2 (histone deacetylase 2); histone deacetylase	0	cellular_component_unknown|GO:0005575	histone deacetylase activity|GO:0004407	-	chr5:9099324-9101601 REVERSE
at5g26170	1.94664	0	0	0	WRKY50 (WRKY DNA-binding protein 50); transcription factor	regulation of transcription, DNA-dependent|GO:0006355	nucleus|GO:0005634	transcription factor activity|GO:0003700	CHR5	chr5:9147179-9148131 REVERSE
at5g26660	0	-3.01328	0	0	ATMYB4 (myb domain protein 4); transcriptional repressor	phenylpropanoid biosynthetic process|GO:0009699;response to UV|GO:0009411	nucleus|GO:0005634	specific transcriptional repressor activity|GO:0016566;transcription repressor activity|GO:0016564	CHR5	chr5:9331778-9333047 REVERSE
at5g26880	0	-3.36477	0	0	tRNA/rRNA methyltransferase (SpoU) family protein	RNA processing|GO:0006396	0	RNA binding|GO:0003723;RNA methyltransferase activity|GO:0008173	-	chr5:9457953-9459193 REVERSE
at5g27280	0	0	3.47256	0	zinc finger (DNL type) family protein	biological_process_unknown|GO:0008150	chloroplast|GO:0009507	molecular_function_unknown|GO:0003674	-	chr5:9617551-9618372 FORWARD
at5g28770	0	0	-2.9049	0	BZO2H3 (basic leucine zipper O2 homolog 3); DNA binding / transcription factor	0	nucleus|GO:0005634	DNA binding|GO:0003677;protein heterodimerization activity|GO:0046982;transcription factor activity|GO:0003700	-	chr5:10796911-10798151 REVERSE
at5g37340	0	2.10829	0	0	zinc finger (ZPR1-type) family protein	biological_process_unknown|GO:0008150	cellular_component_unknown|GO:0005575	zinc ion binding|GO:0008270	-	chr5:14804718-14809603 REVERSE
at5g38110	1.5199	0	0	0	ASF1B/SGA01/SGA1 (Anti- silencing function 1b)	nucleobase, nucleoside, nucleotide and nucleic acid metabolic process|GO:0006139	cellular_component_unknown|GO:0005575	molecular_function_unknown|GO:0003674	CHR5	chr5:15225873-15227294 FORWARD
at5g39550	0	0	0	-4.19669	zinc finger (C3HC4-type RING finger) family protein	0	0	methyl-CpG binding|GO:0008327;methyl-CpNpG binding|GO:0010428;methyl-CpNpN binding|GO:0010429;protein binding|GO:0005515;zinc ion binding|GO:0008270	CHR5	chr5:15854636-15857731 REVERSE
at5g39700	0	0	0	3.05002	MYB89 (myb domain protein 89); DNA binding / transcription factor	regulation of transcription, DNA-dependent|GO:0006355	nucleus|GO:0005634	DNA binding|GO:0003677;transcription factor activity|GO:0003700	CHR5	chr5:15910989-15911652 REVERSE
at5g39750	0	0	0	6.95325	EMB3008 (EMBRYO DEFECTIVE 3008); transcription factor	embryonic development ending in seed dormancy|GO:0009793;regulation of transcription, DNA-dependent|GO:0006355	nucleus|GO:0005634	transcription factor activity|GO:0003700	CHR5	chr5:15924103-15925170 FORWARD
at5g39860	0	2.78829	0	0	PRE1 (PACLOBUTRAZOL RESISTANCE1); DNA binding / transcription factor	regulation of transcription|GO:0045449	nucleus|GO:0005634	DNA binding|GO:0003677;transcription factor activity|GO:0003700	CHR5	chr5:15974917-15975531 FORWARD
at5g40220	1.92007	0	0	0	MADS-box family protein	regulation of transcription, DNA-dependent|GO:0006355	nucleus|GO:0005634	transcription factor activity|GO:0003700	CHR5	chr5:16095618-16096592 REVERSE
at5g41315	0	2.05019	0	0	GL3 (GLABRA 3); transcription factor	cell fate specification|GO:0001708;epidermal cell fate specification|GO:0009957;trichome branching|GO:0010091	nucleus|GO:0005634	protein binding|GO:0005515;transcription factor activity|GO:0003700	CHR5	chr5:16546685-16550094 FORWARD
at5g41570	2.16152	0	0	0	WRKY24 (WRKY DNA-binding protein 24); transcription factor	regulation of transcription, DNA-dependent|GO:0006355	nucleus|GO:0005634	transcription factor activity|GO:0003700	CHR5	chr5:16641448-16642917 FORWARD
at5g42540	0	3.7683	0	0	XRN2 (EXORIBONUCLEASE 2); 5'-3' exonuclease/ nucleic acid binding	biological_process_unknown|GO:0008150	intracellular|GO:0005622	5'-3' exonuclease activity|GO:0008409;nucleic acid binding|GO:0003676	CHR5	chr5:17024741-17031762 FORWARD
at5g42630	0	2.19738	0	0	ATS/KAN4 (ABERRANT TESTA SHAPE); DNA binding / transcription factor	ovule development|GO:0048481;regulation of transcription|GO:0045449	nucleus|GO:0005634	DNA binding|GO:0003677;transcription factor activity|GO:0003700	CHR5	chr5:17091225-17092975 REVERSE
at5g42630	0	2.19738	0	0	ATS/KAN4 (ABERRANT TESTA SHAPE); DNA binding / transcription factor	ovule development|GO:0048481;regulation of transcription|GO:0045449	nucleus|GO:0005634	DNA binding|GO:0003677;transcription factor activity|GO:0003700	CHR5	chr5:17091225-17092975 REVERSE
at5g44500	0	-3.18562	0	0	small nuclear ribonucleoprotein associated protein B, putative / snRNP-B, putative / Sm protein B, putative	mRNA metabolic process|GO:0016071	nucleus|GO:0005634;small nucleolar ribonucleoprotein complex|GO:0005732	molecular_function_unknown|GO:0003674	-	chr5:17944732-17945496 FORWARD
at5g44560	1.57777	0	0	0	SNF7 family protein	protein transport|GO:0015031	ESCRT III complex|GO:0000815	molecular_function_unknown|GO:0003674	-	chr5:17963308-17965449 FORWARD
at5g45580	0	3.06959	0	0	transcription factor	regulation of transcription|GO:0045449	nucleus|GO:0005634	transcription factor activity|GO:0003700	CHR5	chr5:18498319-18499825 REVERSE
at5g45600	1.70945	0	0	0	GAS41 (Gliomas 41)	regulation of transcription, DNA-dependent|GO:0006355	nucleus|GO:0005634	protein binding|GO:0005515	-	chr5:18505286-18506893 FORWARD
at5g46310	0	2.64262	0	0	WRKY family transcription factor	regulation of transcription, DNA-dependent|GO:0006355	0	transcription factor activity|GO:0003700	CHR5	chr5:18802899-18804183 FORWARD
at5g46350	0	0	2.85319	0	WRKY8 (WRKY DNA-binding protein 8); transcription factor	regulation of transcription, DNA-dependent|GO:0006355	nucleus|GO:0005634	transcription factor activity|GO:0003700	CHR5	chr5:18818630-18821128 REVERSE
at5g46550	0	2.2127	0	0	DNA-binding bromodomain-containing protein	0	0	DNA binding|GO:0003677	CHR5	chr5:18901666-18903730 REVERSE
at5g46660	1.87303	0	0	0	CHP-rich zinc finger protein, putative	0	cellular_component_unknown|GO:0005575	0	CHR5	chr5:18949408-18950325 FORWARD
at5g49530	0	0	0	-3.68329	SIN-like family protein	transcription|GO:0006350	nucleus|GO:0005634	DNA-directed RNA polymerase activity|GO:0003899	CHR5	chr5:20118160-20121468 FORWARD
at5g50080	0	0	-2.78708	0	DNA binding / transcription factor	0	nucleus|GO:0005634	DNA binding|GO:0003677;transcription factor activity|GO:0003700	CHR5	chr5:20383174-20384061 FORWARD
at5g50470	4.12343	0	0	0	CCAAT-box binding transcription factor Hap5a, putative	regulation of transcription, DNA-dependent|GO:0006355	nucleus|GO:0005634	DNA binding|GO:0003677;transcription factor activity|GO:0003700	CHR5	chr5:20572346-20572984 REVERSE
at5g50490	-2.4379	0	0	0	CCAAT-box binding transcription factor Hap5a, putative	regulation of transcription, DNA-dependent|GO:0006355	nucleus|GO:0005634	DNA binding|GO:0003677;transcription factor activity|GO:0003700	CHR5	chr5:20577836-20578396 REVERSE
at5g50915	0	0	2.10683	0	basic helix-loop-helix (bHLH) family protein	regulation of transcription|GO:0045449	nucleus|GO:0005634	DNA binding|GO:0003677;transcription factor activity|GO:0003700	-	chr5:20727990-20729478 REVERSE
at5g51080	0	0	0	-3.00963	nuclease	biological_process_unknown|GO:0008150	0	nuclease activity|GO:0004518	-	chr5:20786248-20787712 REVERSE
at5g51780	0	0	-2.11838	0	basix helix-loop-helix (bHLH) family protein	0	nucleus|GO:0005634	DNA binding|GO:0003677;transcription factor activity|GO:0003700	CHR5	chr5:21052105-21053672 FORWARD
at5g51940	0	0	-2.09716	0	DNA-directed RNA polymerase II, putative	0	RNA polymerase complex|GO:0030880	DNA binding|GO:0003677;DNA-directed RNA polymerase activity|GO:0003899	CHR5	chr5:21121905-21123022 FORWARD
at5g51990	0	0	-3.17715	0	CBF4/DREB1D (C- REPEAT-BINDING FACTOR 4); DNA binding / transcription factor/ transcriptional activator	0	nucleus|GO:0005634	DNA binding|GO:0003677;transcription activator activity|GO:0016563;transcription factor activity|GO:0003700	CHR5	chr5:21134339-21135013 REVERSE
at5g52020	0	2.88211	0	0	AP2 domain-containing protein	regulation of transcription, DNA-dependent|GO:0006355	chloroplast|GO:0009507;nucleus|GO:0005634	DNA binding|GO:0003677;transcription activator activity|GO:0016563;transcription factor activity|GO:0003700	CHR5	chr5:21141418-21142116 REVERSE
at5g52040	2.20175	0	0	0	ATRSP41 (Arabidopsis thaliana arginine/serine-rich splicing factor 41); RNA binding	RNA splicing|GO:0008380;nuclear mRNA splicing, via spliceosome|GO:0000398	spliceosome|GO:0005681	RNA binding|GO:0003723	CHR5	chr5:21148307-21150544 FORWARD
at5g52260	2.47331	0	0	0	AtMYB19 (myb domain protein 19); DNA binding / transcription factor	regulation of transcription, DNA-dependent|GO:0006355	nucleus|GO:0005634	DNA binding|GO:0003677;transcription factor activity|GO:0003700	CHR5	chr5:21237391-21238449 FORWARD
at5g52470	0	2.68599	0	0	FIB1 (FIBRILLARIN 1)	RNA methylation|GO:0001510;rRNA processing|GO:0006364	nucleolus|GO:0005730	snoRNA binding|GO:0030515	CHR5	chr5:21311516-21313735 FORWARD
at5g52470	0	2.68599	0	0	FIB1 (FIBRILLARIN 1)	RNA methylation|GO:0001510;rRNA processing|GO:0006364	nucleolus|GO:0005730	snoRNA binding|GO:0030515	CHR5	chr5:21311516-21313735 FORWARD
at5g52600	1.76436	0	0	0	AtMYB82 (myb domain protein 82); DNA binding / transcription factor	regulation of transcription|GO:0045449	nucleus|GO:0005634	DNA binding|GO:0003677;transcription factor activity|GO:0003700	CHR5	chr5:21360423-21361194 REVERSE
at5g53180	0	0	0	4.19411	polypyrimidine tract-binding protein, putative / heterogeneous nuclear ribonucleoprotein, putative	0	0	RNA binding|GO:0003723	-	chr5:21585619-21588307 REVERSE
at5g54470	1.49975	0	0	0	zinc finger (B-box type) family protein	regulation of transcription|GO:0045449	intracellular|GO:0005622	transcription factor activity|GO:0003700;zinc ion binding|GO:0008270	CHR5	chr5:22131810-22132541 REVERSE
at5g54900	0	2.0794	0	0	ATRBP45A (RNA-BINDING PROTEIN 45A); RNA binding	0	0	RNA binding|GO:0003723	CHR5	chr5:22312638-22315352 FORWARD
at5g55390	0	0	0	-3.07153	EDM2; transcription factor	defense response to fungus|GO:0050832;signal transduction|GO:0007165	0	transcription factor activity|GO:0003700	CHR5	chr5:22465378-22471640 REVERSE
at5g56900	0	0	2.41632	0	CwfJ-like family protein / zinc finger (CCCH-type) family protein	0	0	nucleic acid binding|GO:0003676	CHR5	chr5:23036976-23039896 REVERSE
at5g57420	1.5206	0	-1.92717	0	IAA33 (indoleacetic acid-induced protein 33); transcription factor	response to auxin stimulus|GO:0009733	nucleus|GO:0005634	transcription factor activity|GO:0003700	CHR5	chr5:23287250-23288185 FORWARD
at5g57420	1.5206	0	-1.92717	0	IAA33 (indoleacetic acid-induced protein 33); transcription factor	response to auxin stimulus|GO:0009733	nucleus|GO:0005634	transcription factor activity|GO:0003700	CHR5	chr5:23287250-23288185 FORWARD
at5g57720	1.79467	0	0	0	transcriptional factor B3 family protein	regulation of transcription, DNA-dependent|GO:0006355	cellular_component_unknown|GO:0005575	DNA binding|GO:0003677;transcription factor activity|GO:0003700	CHR5	chr5:23407153-23408752 REVERSE
at5g58040	1.9448	0	0	0	ATFIP1[V] (ARABIDOPSIS HOMOLOG OF YEAST FIP1 [V]); RNA binding	biological_process_unknown|GO:0008150	cellular_component_unknown|GO:0005575	RNA binding|GO:0003723;protein binding|GO:0005515	CHR5	chr5:23506091-23511226 FORWARD
at5g58080	0	0	0	-3.37833	ARR18 (ARABIDOPSIS RESPONSE REGULATOR 18); transcription factor/ two-component response regulator	cytokinin mediated signaling|GO:0009736;regulation of transcription|GO:0045449	nucleus|GO:0005634	transcription factor activity|GO:0003700;two-component response regulator activity|GO:0000156	CHR5	chr5:23519011-23521325 REVERSE
at5g58280	3.36576	0	0	0	transcriptional factor B3 family protein	regulation of transcription, DNA-dependent|GO:0006355	0	DNA binding|GO:0003677;transcription factor activity|GO:0003700	-	chr5:23584564-23585896 FORWARD
at5g58900	0	0	-2.20264	0	myb family transcription factor	0	nucleus|GO:0005634	DNA binding|GO:0003677;transcription factor activity|GO:0003700	CHR5	chr5:23800501-23801893 REVERSE
at5g59730	0	2.59342	0	0	ATEXO70H7 (EXOCYST SUBUNIT EXO70 FAMILY PROTEIN H7); protein binding	vesicle docking during exocytosis|GO:0006904	exocyst|GO:0000145	protein binding|GO:0005515	CHR5	chr5:24081326-24083230 REVERSE
at5g59780	0	2.45985	0	0	MYB59 (myb domain protein 59); DNA binding / transcription factor	regulation of transcription, DNA-dependent|GO:0006355;response to auxin stimulus|GO:0009733;response to cadmium ion|GO:0046686;response to ethylene stimulus|GO:0009723;response to gibberellin stimulus|GO:0009739;response to jasmonic acid stimulus|GO:00097	nucleus|GO:0005634	DNA binding|GO:0003677;transcription factor activity|GO:0003700	CHR5	chr5:24099651-24100270 REVERSE
at5g60850	0	2.38086	0	0	OBP4 (OBF BINDING PROTEIN 4); DNA binding / transcription factor	regulation of transcription|GO:0045449	cellular_component_unknown|GO:0005575	DNA binding|GO:0003677;transcription factor activity|GO:0003700	CHR5	chr5:24497804-24498727 FORWARD
at5g61150	0	2.18871	0	0	VIP4 (VERNALIZATION INDEPENDENCE 4)	negative regulation of flower development|GO:0009910;vernalization response|GO:0010048	cellular_component_unknown|GO:0005575	protein binding|GO:0005515	CHR5	chr5:24621072-24624754 REVERSE
at5g61420	-2.2843	0	0	9.62781	MYB28 (myb domain protein 28); DNA binding / transcription factor	regulation of glucosinolate biosynthetic process|GO:0010439;regulation of transcription, DNA-dependent|GO:0006355;regulation of transcription|GO:0045449;response to abscisic acid stimulus|GO:0009737;response to auxin stimulus|GO:0009733;response to gibber	nucleus|GO:0005634	DNA binding|GO:0003677;transcription factor activity|GO:0003700	CHR5	chr5:24706701-24708021 REVERSE
at5g61420	-2.2843	0	0	9.62781	MYB28 (myb domain protein 28); DNA binding / transcription factor	regulation of glucosinolate biosynthetic process|GO:0010439;regulation of transcription, DNA-dependent|GO:0006355;regulation of transcription|GO:0045449;response to abscisic acid stimulus|GO:0009737;response to auxin stimulus|GO:0009733;response to gibber	nucleus|GO:0005634	DNA binding|GO:0003677;transcription factor activity|GO:0003700	CHR5	chr5:24706701-24708021 REVERSE
at5g61890	6.33885	0	0	0	AP2 domain-containing transcription factor family protein	regulation of transcription, DNA-dependent|GO:0006355	nucleus|GO:0005634	DNA binding|GO:0003677;transcription factor activity|GO:0003700	CHR5	chr5:24869865-24870970 REVERSE
at5g62165	0	0	2.7357	0	AGL42 (AGAMOUS LIKE 42); transcription factor	regulation of transcription, DNA-dependent|GO:0006355	nucleus|GO:0005634	transcription factor activity|GO:0003700	-	chr5:24982301-24985663 FORWARD
at5g63080	3.82227	0	0	0	transcription factor jumonji (jmjC) domain-containing protein	biological_process_unknown|GO:0008150	cellular_component_unknown|GO:0005575	transcription factor activity|GO:0003700	CHR5	chr5:25317252-25319547 REVERSE
at5g63630	1.75251	0	0	0	DEAD box RNA helicase, putative	0	cellular_component_unknown|GO:0005575	ATP-dependent helicase activity|GO:0008026	CHR5	chr5:25489824-25492422 REVERSE
at5g64340	0	0	0	-2.85016	subtilase family protein	proteolysis|GO:0006508	apoplast|GO:0048046	subtilase activity|GO:0004289	CHR5	chr5:21037492-21039834 FORWARD
at5g65050	0	-3.5875	0	0	AGL31 (AGAMOUS LIKE MADS-BOX PROTEIN 31)	negative regulation of flower development|GO:0009910;negative regulation of vernalization response|GO:0010221;regulation of transcription, DNA-dependent|GO:0006355;regulation of transcription|GO:0045449;vernalization response|GO:0010048	nucleus|GO:0005634	transcription factor activity|GO:0003700	CHR5	chr5:25999641-26002969 FORWARD
at5g65070	1.81396	0	0	0	MAF4 (MADS AFFECTING FLOWERING 4); transcription factor	negative regulation of flower development|GO:0009910	nucleus|GO:0005634	transcription factor activity|GO:0003700	-	chr5:26009536-26013156 FORWARD
at5g65130	0	0	0	-3.03817	AP2 domain-containing transcription factor, putative	regulation of transcription, DNA-dependent|GO:0006355	nucleus|GO:0005634	DNA binding|GO:0003677;transcription factor activity|GO:0003700	CHR5	chr5:26034629-26035462 FORWARD
at5g65410	0	2.60523	0	0	ATHB25/ZFHD2 (ZINC FINGER HOMEODOMAIN 2); DNA binding / transcription factor	0	0	DNA binding|GO:0003677;transcription factor activity|GO:0003700	CHR5	chr5:26153405-26154244 FORWARD
at5g65630	0	0	-2.14527	0	-	0	cellular_component_unknown|GO:0005575	DNA binding|GO:0003677	CHR5	chr5:26243537-26245483 REVERSE
at5g66270	0	0	0	-3.00254	zinc finger (CCCH-type) family protein	biological_process_unknown|GO:0008150	cellular_component_unknown|GO:0005575	nucleic acid binding|GO:0003676	CHR5	chr5:26490733-26492792 REVERSE
at5g66320	6.17034	0	0	0	zinc finger (GATA type) family protein	regulation of transcription, DNA-dependent|GO:0006355	nucleus|GO:0005634	transcription factor activity|GO:0003700	CHR5	chr5:26513434-26514535 REVERSE
at5g66620	0	2.41341	0	0	LIM domain-containing protein	0	0	zinc ion binding|GO:0008270	-	chr5:26605811-26609232 FORWARD
at5g66730	0	-3.76137	0	0	zinc finger (C2H2 type) family protein	regulation of transcription|GO:0045449	intracellular|GO:0005622	nucleic acid binding|GO:0003676;transcription factor activity|GO:0003700;zinc ion binding|GO:0008270	CHR5	chr5:26659140-26661109 REVERSE
at5g66990	1.55445	0	0	0	RWP-RK domain-containing protein	0	cellular_component_unknown|GO:0005575	transcription factor activity|GO:0003700	-	chr5:26761483-26762588 REVERSE
at5g67010	1.5032	0	4.15618	0	AP2 domain-containing transcription factor, putative	regulation of transcription, DNA-dependent|GO:0006355	nucleus|GO:0005634	DNA binding|GO:0003677;transcription factor activity|GO:0003700	CHR5	chr5:26766284-26766842 REVERSE
at5g67010	1.5032	0	4.15618	0	AP2 domain-containing transcription factor, putative	regulation of transcription, DNA-dependent|GO:0006355	nucleus|GO:0005634	DNA binding|GO:0003677;transcription factor activity|GO:0003700	CHR5	chr5:26766284-26766842 REVERSE
at5g67110	0	0	-2.53674	0	ALC (ALCATRAZ)	0	nucleus|GO:0005634	DNA binding|GO:0003677;transcription factor activity|GO:0003700	CHR5	chr5:26802558-26803564 REVERSE
at5g67480	1.62526	0	0	0	BT4 (BTB AND TAZ DOMAIN PROTEIN 4); protein binding / transcription regulator	regulation of transcription, DNA-dependent|GO:0006355	nucleus|GO:0005634	protein binding|GO:0005515;transcription regulator activity|GO:0030528	-	chr5:26948281-26949722 REVERSE

## Sheet: Cell Signaling
Table S4. cfbp1 and cyfbp genes identified as differentially expressed in rosettes and roots by microarray analysis which are involved in Cell Signaling
	Fold-Change
Gene Name	cfbp1-Roots	cyfbp-Roots	cfbp1-Rosettes	cyfbp-Rosettes	Function	GO_cellular_processe	GO_cellular_component	GO_cellular_function	chromosome	chromosomal_coordinate
at1g01700	0	0	0	2.26945	ATROPGEF2/ROPGEF2 (KINASE PARTNER PROTEIN-LIKE); Rho guanyl-nucleotide exchange factor/ / protein binding	biological_process_unknown|GO:0008150	cellular_component_unknown|GO:0005575	Rho guanyl-nucleotide exchange factor activity|GO:0005089;molecular_function_unknown|GO:0003674;protein binding|GO:0005515	CHR1	chr1:259495-261474 REVERSE
at1g05990	0	0	0	3.74704	calcium-binding protein, putative	0	cellular_component_unknown|GO:0005575	calcium ion binding|GO:0005509	CHR1	chr1:1818587-1819039 FORWARD
at1g06400	0	0	5.35362	0	ARA2 (Arabidopsis Rab GTPase homolog A1a); GTP binding	0	0	GTP binding|GO:0005525	CHR1	chr1:1951088-1952685 REVERSE
at1g07140	0	4.03279	0	0	SIRANBP (Ran-binding protein 1a); Ran GTPase binding	protein import into nucleus, translocation|GO:0000060	cellular_component_unknown|GO:0005575	Ran GTPase binding|GO:0008536	CHR1	chr1:2192359-2193687 REVERSE
at1g08410	0	0	-1.96204	0	GTP-binding family protein	0	intracellular|GO:0005622	GTP binding|GO:0005525	CHR1	chr1:2646304-2649103 FORWARD
at1g09210	0	2.60056	0	0	calreticulin 2 (CRT2)	response to oxidative stress|GO:0006979	endoplasmic reticulum|GO:0005783;mitochondrion|GO:0005739	calcium ion binding|GO:0005509	CHR1	chr1:2973219-2976657 REVERSE
at1g09970	0	5.63255	0	0	leucine-rich repeat transmembrane protein kinase, putative	protein amino acid phosphorylation|GO:0006468;transmembrane receptor protein tyrosine kinase signaling pathway|GO:0007169	endomembrane system|GO:0012505	ATP binding|GO:0005524;kinase activity|GO:0016301;protein serine/threonine kinase activity|GO:0004674	CHR1	chr1:3252410-3255430 FORWARD
at1g10900	0	4.03912	0	0	phosphatidylinositol-4-phosphate 5-kinase family protein	biological_process_unknown|GO:0008150	cellular_component_unknown|GO:0005575	1-phosphatidylinositol-4-phosphate 5-kinase activity|GO:0016308	CHR1	chr1:3632396-3636416 REVERSE
at1g16920	0	2.54651	0	0	RAB11 (ARABIDOPSIS RAB GTPASE HOMOLOG A1B); GTP binding	intracellular protein transport|GO:0006886	trans-Golgi network|GO:0005802	GTP binding|GO:0005525	CHR1	chr1:5787482-5789140 REVERSE
at1g18070	0	-3.17455	0	0	translation factor, nucleic acid binding	translational termination|GO:0006415	0	translation factor activity, nucleic acid binding|GO:0008135	-	chr1:6214229-6218204 REVERSE
at1g19090	0	0	0	2.99528	RKF2 (RECEPTOR-LIKE SERINE/THREONINE KINASE 2); kinase	protein amino acid phosphorylation|GO:0006468	endomembrane system|GO:0012505	kinase activity|GO:0016301;receptor signaling protein serine/threonine kinase activity|GO:0004702	CHR1	chr1:6590341-6592606 FORWARD
at1g21240	0	2.24186	0	0	WAK3 (WALL ASSOCIATED KINASE 3); kinase/ protein serine/threonine kinase	protein amino acid phosphorylation|GO:0006468	plasma membrane|GO:0005886	kinase activity|GO:0016301;protein serine/threonine kinase activity|GO:0004674	CHR1	chr1:7434292-7436691 FORWARD
at1g22300	0	2.13611	0	0	GRF10 (GENERAL REGULATORY FACTOR 10); protein phosphorylated amino acid binding	0	chloroplast stroma|GO:0009570;cytoplasm|GO:0005737;plasma membrane|GO:0005886	protein binding|GO:0005515;protein phosphorylated amino acid binding|GO:0045309	-	chr1:7879135-7881092 REVERSE
at1g30440	0	0	2.20534	0	phototropic-responsive NPH3 family protein	response to light stimulus|GO:0009416	cellular_component_unknown|GO:0005575	signal transducer activity|GO:0004871	CHR1	chr1:10759457-10762181 FORWARD
at1g31420	0	2.22592	0	0	leucine-rich repeat transmembrane protein kinase, putative	protein amino acid phosphorylation|GO:0006468;transmembrane receptor protein tyrosine kinase signaling pathway|GO:0007169	endomembrane system|GO:0012505	ATP binding|GO:0005524;protein serine/threonine kinase activity|GO:0004674	CHR1	chr1:11250341-11253497 FORWARD
at1g34210	-4.54299	0	0	0	SERK2 (SOMATIC EMBRYOGENESIS RECEPTOR-LIKE KINASE 2); kinase	microsporogenesis|GO:0009556;pollen maturation|GO:0010152	endomembrane system|GO:0012505	kinase activity|GO:0016301	CHR1	chr1:12459056-12462730 FORWARD
at1g35160	0	2.18325	0	0	GRF4 (GENERAL REGULATORY FACTOR 4); protein phosphorylated amino acid binding	biological_process_unknown|GO:0008150	cytoplasm|GO:0005737;nuclear envelope|GO:0005635;plasma membrane|GO:0005886	protein binding|GO:0005515;protein phosphorylated amino acid binding|GO:0045309	CHR1	chr1:12867242-12868492 FORWARD
at1g35670	1.92183	0	0	0	ATCDPK2 (CALCIUM-DEPENDENT PROTEIN KINASE 2); calcium- and calmodulin-dependent protein kinase/ kinase	protein amino acid phosphorylation|GO:0006468	cellular_component_unknown|GO:0005575	calmodulin-dependent protein kinase activity|GO:0004683;kinase activity|GO:0016301	CHR1	chr1:13206668-13209270 FORWARD
at1g43890	0	2.75636	0	0	ATRAB18 (Arabidopsis Rab GTPase homolog C1)	protein transport|GO:0015031;regulation of transcription, DNA-dependent|GO:0006355;small GTPase mediated signal transduction|GO:0007264	endomembrane system|GO:0012505;intracellular|GO:0005622	GTP binding|GO:0005525	CHR1	chr1:16649374-16650835 FORWARD
at1g49100	1.83862	0	0	0	leucine-rich repeat protein kinase, putative	protein amino acid phosphorylation|GO:0006468	endomembrane system|GO:0012505	kinase activity|GO:0016301	CHR1	chr1:18169815-18173773 REVERSE
at1g51660	0	0	0	5.07442	ATMKK4 (MITOGEN-ACTIVATED PROTEIN KINASE KINASE 4); MAP kinase kinase/ kinase	MAPKKK cascade|GO:0000165;defense response, incompatible interaction|GO:0009814;stomatal complex development|GO:0010374;stomatal complex patterning|GO:0010375	cytoplasm|GO:0005737;nucleus|GO:0005634	MAP kinase kinase activity|GO:0004708;kinase activity|GO:0016301	CHR1	chr1:19158243-19159343 FORWARD
at1g51830	0	0	2.09245	0	ATP binding / kinase/ protein serine/threonine kinase	protein amino acid phosphorylation|GO:0006468;transmembrane receptor protein tyrosine kinase signaling pathway|GO:0007169	cellular_component_unknown|GO:0005575	ATP binding|GO:0005524;kinase activity|GO:0016301;protein serine/threonine kinase activity|GO:0004674	CHR1	chr1:19246694-19249679 REVERSE
at1g51850	0	2.40466	0	0	leucine-rich repeat protein kinase, putative	protein amino acid phosphorylation|GO:0006468	endomembrane system|GO:0012505	kinase activity|GO:0016301	CHR1	chr1:19256633-19260452 REVERSE
at1g51890	0	3.28268	0	0	leucine-rich repeat protein kinase, putative	protein amino acid phosphorylation|GO:0006468	endomembrane system|GO:0012505	kinase activity|GO:0016301	CHR1	chr1:19278471-19282197 REVERSE
at1g52240	1.81954	0	0	0	ATROPGEF11/ROPGEF11 (KINASE PARTNER PROTEIN-LIKE); Rho guanyl-nucleotide exchange factor	biological_process_unknown|GO:0008150	cellular_component_unknown|GO:0005575	Rho guanyl-nucleotide exchange factor activity|GO:0005089;molecular_function_unknown|GO:0003674	CHR1	chr1:19459908-19461535 REVERSE
at1g52410	0	0	2.53017	0	TSA1 (TSK-ASSOCIATING PROTEIN 1)	0	chloroplast thylakoid membrane|GO:0009535	calcium ion binding|GO:0005509;protein binding|GO:0005515	CHR1	chr1:19524431-19529030 FORWARD
at1g59580	2.18453	0	0	0	ATMPK2 (MITOGEN-ACTIVATED PROTEIN KINASE HOMOLOG 2); MAP kinase/ kinase	protein amino acid phosphorylation|GO:0006468;signal transduction|GO:0007165	0	MAP kinase activity|GO:0004707;kinase activity|GO:0016301;protein kinase activity|GO:0004672	CHR1	chr1:21888186-21889408 FORWARD
at1g60630	0	0	0	2.59788	leucine-rich repeat family protein	protein amino acid phosphorylation|GO:0006468;transmembrane receptor protein tyrosine kinase signaling pathway|GO:0007169	endomembrane system|GO:0012505	ATP binding|GO:0005524;kinase activity|GO:0016301;protein kinase activity|GO:0004672	CHR1	chr1:22338419-22340450 REVERSE
at1g61460	0	0	2.56845	0	S-locus protein kinase, putative	protein amino acid phosphorylation|GO:0006468	0	carbohydrate binding|GO:0030246;kinase activity|GO:0016301	CHR1	chr1:22677933-22680400 REVERSE
at1g62450	0	0	-2.83496	0	Rho GDP-dissociation inhibitor family protein	0	cytoplasm|GO:0005737	Rho GDP-dissociation inhibitor activity|GO:0005094	CHR1	chr1:23119623-23121035 REVERSE
at1g63700	0	0	-1.97846	0	YDA (YODA); kinase	0	0	kinase activity|GO:0016301	CHR1	chr1:23628871-23632694 REVERSE
at1g64480	0	0	-2.02623	0	CBL8 (CALCINEURIN B-LIKE PROTEIN 5)	0	cellular_component_unknown|GO:0005575	calcium ion binding|GO:0005509	-	chr1:23951691-23953414 REVERSE
at1g65540	0	0	0	3.11577	calcium-binding EF hand family protein	biological_process_unknown|GO:0008150	mitochondrion|GO:0005739;plastid|GO:0009536	calcium ion binding|GO:0005509	-	chr1:24366045-24369674 REVERSE
at1g66830	0	0	-2.58339	0	leucine-rich repeat transmembrane protein kinase, putative	0	endomembrane system|GO:0012505	ATP binding|GO:0005524;kinase activity|GO:0016301;protein serine/threonine kinase activity|GO:0004674	CHR1	chr1:24934363-24936497 REVERSE
at1g66910	1.53586	0	0	0	protein kinase, putative	protein amino acid phosphorylation|GO:0006468	endomembrane system|GO:0012505	kinase activity|GO:0016301	CHR1	chr1:24965297-24967604 REVERSE
at1g66930	1.77864	0	0	0	serine/threonine protein kinase family protein	protein amino acid phosphorylation|GO:0006468	cellular_component_unknown|GO:0005575	kinase activity|GO:0016301	CHR1	chr1:24974186-24976732 FORWARD
at1g67720	0	0	0	-3.38099	leucine-rich repeat family protein / protein kinase family protein	protein amino acid phosphorylation|GO:0006468	endomembrane system|GO:0012505	kinase activity|GO:0016301;protein binding|GO:0005515;protein kinase activity|GO:0004672	CHR1	chr1:25390157-25394519 FORWARD
at1g68370	0	2.5494	0	0	ARG1 (ALTERED RESPONSE TO GRAVITY 1)	positive gravitropism|GO:0009958;protein folding|GO:0006457	cellular_component_unknown|GO:0005575	cytoskeletal protein binding|GO:0008092	CHR1	chr1:25635709-25638190 REVERSE
at1g68400	0	0	0	-4.27284	leucine-rich repeat transmembrane protein kinase, putative	protein amino acid phosphorylation|GO:0006468;transmembrane receptor protein tyrosine kinase signaling pathway|GO:0007169	endomembrane system|GO:0012505	ATP binding|GO:0005524;kinase activity|GO:0016301;protein serine/threonine kinase activity|GO:0004674	CHR1	chr1:25650064-25652579 REVERSE
at1g70130	0	0	2.03284	0	lectin protein kinase, putative	protein amino acid phosphorylation|GO:0006468	endomembrane system|GO:0012505	kinase activity|GO:0016301	CHR1	chr1:26413406-26415464 REVERSE
at1g70450	0	0	5.04124	0	protein kinase family protein	0	cellular_component_unknown|GO:0005575	kinase activity|GO:0016301	CHR1	chr1:26556239-26558100 FORWARD
at1g70530	0	0	0	3.25624	protein kinase family protein	protein amino acid phosphorylation|GO:0006468	endomembrane system|GO:0012505	kinase activity|GO:0016301	CHR1	chr1:26592413-26595042 REVERSE
at1g70690	-2.49502	0	0	0	kinase-related	response to other organism|GO:0051707	endomembrane system|GO:0012505	molecular_function_unknown|GO:0003674	CHR1	chr1:26655762-26657044 FORWARD
at1g70740	0	0	0	4.53222	protein kinase family protein	protein amino acid phosphorylation|GO:0006468	cellular_component_unknown|GO:0005575	kinase activity|GO:0016301	CHR1	chr1:26677509-26679349 REVERSE
at1g73640	0	2.42732	0	0	AtRABA6a (Arabidopsis Rab GTPase homolog A6a); GTP binding	protein transport|GO:0015031;small GTPase mediated signal transduction|GO:0007264	0	GTP binding|GO:0005525	CHR1	chr1:27690694-27691648 FORWARD
at1g75010	0	0	2.34904	0	similar to phosphatidylinositol-4-phosphate 5-kinase family protein [Arabidopsis thaliana] (TAIR:AT1G60890.1); similar to ARC3 homologue [Oryza sativa (japonica cultivar-group)] (GB:BAD26753.1); contains InterPro domain MORN motif; (InterPro:IPR003409)	biological_process_unknown|GO:0008150	0	0	-	chr1:28168655-28173602 REVERSE
at1g76040	0	2.78563	0	0	CPK29 (calcium-dependent protein kinase 29); calcium- and calmodulin-dependent protein kinase/ kinase	protein amino acid phosphorylation|GO:0006468	cytoplasm|GO:0005737;nucleus|GO:0005634;plasma membrane|GO:0005886	calmodulin-dependent protein kinase activity|GO:0004683;kinase activity|GO:0016301	-	chr1:28543800-28545342 FORWARD
at1g76650	0	0	0	3.35315	calcium-binding EF hand family protein	biological_process_unknown|GO:0008150	0	calcium ion binding|GO:0005509	CHR1	chr1:28771803-28772336 REVERSE
at1g76705	-2.25973	0	0	0	calmodulin-binding family protein	biological_process_unknown|GO:0008150	cellular_component_unknown|GO:0005575	calmodulin binding|GO:0005516	-	chr1:28791344-28792033 FORWARD
at1g77660	3.56374	0	0	0	MORN (Membrane Occupation and Recognition Nexus) repeat-containing protein /phosphatidylinositol-4-phosphate 5-kinase-related	biological_process_unknown|GO:0008150	0	molecular_function_unknown|GO:0003674	-	chr1:29190967-29192394 REVERSE
at1g79670	2.79015	0	0	0	similar to unknown protein [Arabidopsis thaliana] (TAIR:AT1G16170.1); similar to Os08g0266200 [Oryza sativa (japonica cultivar-group)] (GB:NP_001061402.1)	biological_process_unknown|GO:0008150	cellular_component_unknown|GO:0005575	molecular_function_unknown|GO:0003674	CHR1	chr1:29981187-29981468 FORWARD
at2g01660	2.07326	0	0	0	33 kDa secretory protein-related	biological_process_unknown|GO:0008150	endomembrane system|GO:0012505	molecular_function_unknown|GO:0003674	CHR2	chr2:291716-292495 REVERSE
at2g03150	0	0	5.98916	0	EMB1579 (EMBRYO DEFECTIVE 1579); binding	0	mitochondrion|GO:0005739	binding|GO:0005488	-	chr2:952310-959001 FORWARD
at2g03890	0	0	-2.01307	0	phosphatidylinositol 3- and 4-kinase family protein	0	cellular_component_unknown|GO:0005575	inositol or phosphatidylinositol kinase activity|GO:0004428	-	chr2:1186196-1188148 FORWARD
at2g15680	0	0	-2.26559	0	calmodulin-related protein, putative	0	0	calcium ion binding|GO:0005509	CHR2	chr2:6838106-6838669 FORWARD
at2g17260	0	3.15891	0	0	GLR2 (GLUTAMATE RECEPTOR 2)	cellular calcium ion homeostasis|GO:0006874;response to light stimulus|GO:0009416	endomembrane system|GO:0012505;membrane|GO:0016020	intracellular ligand-gated ion channel activity|GO:0005217	CHR2	chr2:7511862-7515348 FORWARD
at2g17290	0	3.82207	0	0	CPK6 (CALCIUM-DEPENDENT PROTEIN KINASE 6); anion channel/ calcium- and calmodulin-dependent protein kinase/ kinase	N-terminal protein myristoylation|GO:0006499;abscisic acid mediated signaling|GO:0009738;protein amino acid phosphorylation|GO:0006468;regulation of stomatal movement|GO:0010119	membrane|GO:0016020	anion channel activity|GO:0005253;calmodulin-dependent protein kinase activity|GO:0004683;kinase activity|GO:0016301	CHR2	chr2:7524087-7526321 FORWARD
at2g25790	0	2.39478	0	0	leucine-rich repeat transmembrane protein kinase, putative	protein amino acid phosphorylation|GO:0006468;transmembrane receptor protein tyrosine kinase signaling pathway|GO:0007169	endomembrane system|GO:0012505	ATP binding|GO:0005524;kinase activity|GO:0016301;protein serine/threonine kinase activity|GO:0004674	CHR2	chr2:11007709-11011109 FORWARD
at2g27480	0	0	-3.40747	0	-	0	cellular component unknown|GO:0008372	other binding|GO:0005509	CHR2	-
at2g29100	0	0	-2.05206	0	ATGLR2.9 (Arabidopsis thaliana glutamate receptor 2.9)	0	endomembrane system|GO:0012505;membrane|GO:0016020	intracellular ligand-gated ion channel activity|GO:0005217	CHR2	chr2:12508169-12511989 REVERSE
at2g29120	0	2.12528	0	0	ATGLR2.7 (Arabidopsis thaliana glutamate receptor 2.7)	cellular calcium ion homeostasis|GO:0006874;response to light stimulus|GO:0009416	endomembrane system|GO:0012505;membrane|GO:0016020	intracellular ligand-gated ion channel activity|GO:0005217	CHR2	chr2:12518556-12522970 REVERSE
at2g29220	0	0	-2.08848	0	lectin protein kinase, putative	0	endomembrane system|GO:0012505	kinase activity|GO:0016301	CHR2	chr2:12569858-12571741 REVERSE
at2g29250	0	2.29139	0	0	lectin protein kinase, putative	protein amino acid phosphorylation|GO:0006468	endomembrane system|GO:0012505	kinase activity|GO:0016301	CHR2	chr2:12585986-12587857 REVERSE
at2g30060	0	0	0	4.3589	Ran-binding protein 1b (RanBP1b)	protein import into nucleus, translocation|GO:0000060	cellular_component_unknown|GO:0005575	Ran GTPase binding|GO:0008536	CHR2	chr2:12834112-12835628 FORWARD
at2g30710	0	2.08133	0	0	RabGAP/TBC domain-containing protein	regulation of Rab GTPase activity|GO:0032313	intracellular|GO:0005622	RAB GTPase activator activity|GO:0005097	-	chr2:13093224-13096068 REVERSE
at2g31500	0	0	-2.29059	0	CPK24 (calcium-dependent protein kinase 24); calcium- and calmodulin-dependent protein kinase/ kinase	0	chloroplast|GO:0009507	calmodulin-dependent protein kinase activity|GO:0004683;kinase activity|GO:0016301	CHR2	chr2:13421093-13423401 FORWARD
at2g38840	1.66098	0	0	0	guanylate-binding family protein	immune response|GO:0006955	endomembrane system|GO:0012505	GTP binding|GO:0005525;GTPase activity|GO:0003924	CHR2	chr2:16234407-16239193 FORWARD
at2g40850	0	0	0	5.0556	phosphatidylinositol 3- and 4-kinase family protein	biological_process_unknown|GO:0008150	cellular_component_unknown|GO:0005575	inositol or phosphatidylinositol kinase activity|GO:0004428	CHR2	chr2:17058653-17060338 FORWARD
at2g41100	0	5.81734	0	0	TCH3 (TOUCH 3)	response to absence of light|GO:0009646;response to mechanical stimulus|GO:0009612;response to temperature stimulus|GO:0009266;thigmotropism|GO:0009652	cellular_component_unknown|GO:0005575	calcium ion binding|GO:0005509	CHR2	chr2:17145414-17146484 FORWARD
at2g41110	0	3.38585	0	0	ATCAL4 (calmodulin-related protein 4); calcium ion binding	detection of calcium ion|GO:0005513;protein catabolic process|GO:0030163	0	calcium ion binding|GO:0005509;protein binding|GO:0005515	CHR2	chr2:17147457-17148270 FORWARD
at2g41860	0	0	-2.45502	0	CPK14 (calcium-dependent protein kinase 14); calcium- and calmodulin-dependent protein kinase/ kinase	0	cellular_component_unknown|GO:0005575	calmodulin-dependent protein kinase activity|GO:0004683;kinase activity|GO:0016301	CHR2	chr2:17474724-17476864 REVERSE
at2g43040	2.15945	0	0	0	NPG1 (NO POLLEN GERMINATION 1); calmodulin binding	pollen germination|GO:0009846	0	calmodulin binding|GO:0005516	CHR2	chr2:17903126-17905601 REVERSE
at2g43280	0	0	0	4.34695	far-red impaired responsive family protein / FAR1 family protein	response to red or far red light|GO:0009639	cellular_component_unknown|GO:0005575	0	CHR2	chr2:17996816-17997938 FORWARD
at2g44100	1.89858	2.11335	0	0	ATGDI1 (Arabidopsis thaliana guanosine diphosphate dissociation inhibitor 1)	plasma membrane to endosome transport|GO:0048227;protein transport|GO:0015031	cellular_component_unknown|GO:0005575	RAB GDP-dissociation inhibitor activity|GO:0005093	CHR2	chr2:18248880-18251807 FORWARD
at2g44100	1.89858	2.11335	0	0	ATGDI1 (Arabidopsis thaliana guanosine diphosphate dissociation inhibitor 1)	plasma membrane to endosome transport|GO:0048227;protein transport|GO:0015031	cellular_component_unknown|GO:0005575	RAB GDP-dissociation inhibitor activity|GO:0005093	CHR2	chr2:18248880-18251807 FORWARD
at2g44610	0	0	0	2.57717	RAB6; GTP binding	secretory pathway|GO:0045045	membrane fraction|GO:0005624	GTP binding|GO:0005525	CHR2	chr2:18418854-18420959 REVERSE
at2g46340	0	2.344	0	0	SPA1 (SUPPRESSOR OF PHYA-105 1); signal transducer	negative regulation of photomorphogenesis|GO:0010100;photomorphogenesis|GO:0009640;photoperiodism, flowering|GO:0048573;red or far red light signaling pathway|GO:0010017;red, far-red light phototransduction|GO:0009585;response to far red light|GO:0010218;	heterotrimeric G-protein complex|GO:0005834;nucleus|GO:0005634	protein binding|GO:0005515;signal transducer activity|GO:0004871	-	chr2:19029645-19033894 REVERSE
at2g46850	0	0	-1.91676	0	ATP binding / protein kinase/ protein-tyrosine kinase	0	endomembrane system|GO:0012505	ATP binding|GO:0005524;protein kinase activity|GO:0004672;protein-tyrosine kinase activity|GO:0004713	CHR2	chr2:19258152-19260382 FORWARD
at3g01090	0	0	-3.30684	0	AKIN10 (Arabidopsis SNF1 kinase homolog 10, SNF1-RELATED PROTEIN KINASE 1.1); protein kinase	0	nuclear ubiquitin ligase complex|GO:0000152	protein kinase activity|GO:0004672	-	chr3:31444-34150 REVERSE
at3g01830	2.92526	0	0	0	calmodulin-related protein, putative	biological_process_unknown|GO:0008150	cellular_component_unknown|GO:0005575	calcium ion binding|GO:0005509	CHR3	chr3:296121-299154 FORWARD
at3g01840	0	0	-2.20863	0	protein kinase family protein	0	endomembrane system|GO:0012505	kinase activity|GO:0016301	CHR3	chr3:296589-298641 REVERSE
at3g02460	1.8167	0	0	0	plant adhesion molecule, putative	regulation of Rab GTPase activity|GO:0032313	intracellular|GO:0005622	RAB GTPase activator activity|GO:0005097	-	chr3:506117-508099 FORWARD
at3g03400	0	0	-2.58754	0	calmodulin-related protein, putative	0	cellular_component_unknown|GO:0005575	calcium ion binding|GO:0005509	CHR3	chr3:808752-809165 REVERSE
at3g03510	0	0	2.75929	0	phototropic-responsive NPH3 family protein	response to light stimulus|GO:0009416	endomembrane system|GO:0012505	signal transducer activity|GO:0004871	CHR3	chr3:836347-837714 FORWARD
at3g03950	2.6242	0	0	0	ECT1	calcium-mediated signaling|GO:0019722	nucleus|GO:0005634	protein binding|GO:0005515	-	chr3:1021509-1023774 FORWARD
at3g04110	2.3115	0	0	0	GLR1 (GLUTAMATE RECEPTOR 1)	cellular calcium ion homeostasis|GO:0006874;response to light stimulus|GO:0009416	endomembrane system|GO:0012505;membrane|GO:0016020	intracellular ligand-gated ion channel activity|GO:0005217	CHR3	chr3:1077368-1080243 FORWARD
at3g05990	0	0	-2.98189	0	leucine-rich repeat family protein	0	endomembrane system|GO:0012505	protein binding|GO:0005515	CHR3	chr3:1797122-1799738 REVERSE
at3g06540	0	0	0	3.00347	GDP dissociation inhibitor family protein / Rab GTPase activator family protein	protein transport|GO:0015031	cellular_component_unknown|GO:0005575	RAB GDP-dissociation inhibitor activity|GO:0005093	-	chr3:2035207-2037668 REVERSE
at3g07490	0	2.37552	0	0	AGD11 (ARF-GAP DOMAIN 11); calcium ion binding	0	cellular_component_unknown|GO:0005575	calcium ion binding|GO:0005509	CHR3	chr3:2391195-2391656 FORWARD
at3g08510	2.13532	0	0	0	ATPLC2 (PHOSPHOLIPASE C 2); phospholipase C	signal transduction|GO:0007165	0	phospholipase C activity|GO:0004629	CHR3	chr3:2582632-2585562 REVERSE
at3g09010	0	3.3383	0	0	protein kinase family protein	protein amino acid phosphorylation|GO:0006468	cellular_component_unknown|GO:0005575	kinase activity|GO:0016301	CHR3	chr3:2750290-2752091 FORWARD
at3g10300	0	6.70627	0	0	calcium-binding EF hand family protein	biological_process_unknown|GO:0008150	cellular_component_unknown|GO:0005575	calcium ion binding|GO:0005509	-	chr3:3186441-3188076 FORWARD
at3g11397	0	0	2.06129	0	prenylated rab acceptor (PRA1) family protein	biological_process_unknown|GO:0008150	membrane|GO:0016020	molecular_function_unknown|GO:0003674	CHR3	chr3:3576179-3577771 FORWARD
at3g11490	0	4.68638	0	0	rac GTPase activating protein, putative	signal transduction|GO:0007165	chloroplast|GO:0009507;intracellular|GO:0005622	Rac GTPase activator activity|GO:0030675	CHR3	chr3:3617529-3619573 REVERSE
at3g13710	0	0	-2.29239	0	prenylated rab acceptor (PRA1) family protein	0	0	molecular_function_unknown|GO:0003674	-	chr3:4492999-4493565 REVERSE
at3g14840	0	0	0	-3.87741	leucine-rich repeat family protein / protein kinase family protein	protein amino acid phosphorylation|GO:0006468	plasma membrane|GO:0005886	ATP binding|GO:0005524;protein binding|GO:0005515;protein kinase activity|GO:0004672	CHR3	chr3:4988278-4993898 FORWARD
at3g15060	0	7.09518	0	0	AtRABA1g (Arabidopsis Rab GTPase homolog A1g); GTP binding	protein transport|GO:0015031;regulation of transcription, DNA-dependent|GO:0006355;small GTPase mediated signal transduction|GO:0007264	intracellular|GO:0005622	GTP binding|GO:0005525	CHR3	chr3:5069246-5070032 FORWARD
at3g15920	1.91553	0	0	0	phox (PX) domain-containing protein	intracellular signaling cascade|GO:0007242	0	phosphoinositide binding|GO:0035091;protein binding|GO:0005515	-	chr3:5383774-5386961 REVERSE
at3g16570	0	0	0	3.4615	RALFL23 (RALF-LIKE 23)	cell-cell signaling|GO:0007267	apoplast|GO:0048046	signal transducer activity|GO:0004871	CHR3	chr3:5644754-5645170 FORWARD
at3g20290	1.5642	0	0	0	calcium ion binding	0	cellular_component_unknown|GO:0005575	calcium ion binding|GO:0005509	-	chr3:7075063-7078661 REVERSE
at3g21910	0	3.98262	0	0	receptor-like protein kinase-related	biological_process_unknown|GO:0008150	endomembrane system|GO:0012505	molecular_function_unknown|GO:0003674	CHR3	chr3:7717379-7718412 FORWARD
at3g21930	0	0	2.25443	0	receptor-like protein kinase-related	biological_process_unknown|GO:0008150	cellular_component_unknown|GO:0005575	molecular_function_unknown|GO:0003674	CHR3 ,CHR3	chr3:7723230-7724345 FORWARD
at3g22030	2.26395	0	0	0	receptor-like protein kinase-related	biological_process_unknown|GO:0008150	endomembrane system|GO:0012505	molecular_function_unknown|GO:0003674	CHR3	chr3:7759324-7760745 FORWARD
at3g22380	0	2.48271	0	0	similar to unknown protein [Arabidopsis thaliana] (TAIR:AT3G63180.1); similar to Os07g0571100 [Oryza sativa (japonica cultivar-group)] (GB:NP_001060049.1); similar to unknown protein [Oryza sativa (japonica cultivar-group)] (GB:BAC84664.1)	regulation of circadian rhythm|GO:0042752	nucleus|GO:0005634	molecular_function_unknown|GO:0003674	CHR3	chr3:7913188-7918886 FORWARD
at3g23380	1.5192	0	0	0	RIC5 (ROP-INTERACTIVE CRIB MOTIF-CONTAINING PROTEIN 5)	pollen tube growth|GO:0009860	apical plasma membrane|GO:0016324	protein binding|GO:0005515	CHR3	chr3:8373954-8374715 FORWARD
at3g24540	0	3.55365	0	0	protein kinase family protein	protein amino acid phosphorylation|GO:0006468	0	kinase activity|GO:0016301	CHR3	chr3:8952910-8955628 FORWARD
at3g24550	0	7.79074	0	0	ATPERK1 (PROLINE EXTENSIN-LIKE RECEPTOR KINASE 1); ATP binding / protein kinase	protein amino acid phosphorylation|GO:0006468;response to fungus|GO:0009620;response to wounding|GO:0009611	plasma membrane|GO:0005886	ATP binding|GO:0005524;protein kinase activity|GO:0004672	CHR3	chr3:8960418-8963310 FORWARD
at3g24660	0	2.17085	0	0	TMKL1 (TRANSMEMBRANE KINASE-LIKE 1); ATP binding / kinase/ protein serine/threonine kinase	protein amino acid phosphorylation|GO:0006468;transmembrane receptor protein tyrosine kinase signaling pathway|GO:0007169	plasma membrane|GO:0005886	ATP binding|GO:0005524;kinase activity|GO:0016301;protein serine/threonine kinase activity|GO:0004674	CHR3	chr3:9003648-9005758 FORWARD
at3g25560	1.5158	2.17096	0	0	NIK2 (NSP-INTERACTING KINASE 2); protein kinase	protein amino acid phosphorylation|GO:0006468	endomembrane system|GO:0012505	protein kinase activity|GO:0004672	CHR3	chr3:9280919-9283797 REVERSE
at3g25560	1.5158	2.17096	0	0	NIK2 (NSP-INTERACTING KINASE 2); protein kinase	protein amino acid phosphorylation|GO:0006468	endomembrane system|GO:0012505	protein kinase activity|GO:0004672	CHR3	chr3:9280919-9283797 REVERSE
at3g29350	0	0	-2.33142	0	AHP2 (HISTIDINE-CONTAINING PHOSPHOTRANSMITTER 2); histidine phosphotransfer kinase/ signal transducer	0	cytoplasm|GO:0005737	histidine phosphotransfer kinase activity|GO:0009927;protein binding|GO:0005515;signal transducer activity|GO:0004871	CHR3	chr3:11265919-11266645 REVERSE
at3g44820	0	0	-2.14136	0	phototropic-responsive NPH3 family protein	0	cellular_component_unknown|GO:0005575	signal transducer activity|GO:0004871	CHR3	chr3:16372851-16375396 REVERSE
at3g45920	0	2.04627	0	0	MEE39 (maternal effect embryo arrest 39); kinase	embryonic development ending in seed dormancy|GO:0009793	endomembrane system|GO:0012505	kinase activity|GO:0016301	CHR3 ,CHR3	chr3:17031872-17035869 REVERSE
at3g47570	0	0	0	3.80526	leucine-rich repeat transmembrane protein kinase, putative	protein amino acid phosphorylation|GO:0006468;transmembrane receptor protein tyrosine kinase signaling pathway|GO:0007169	0	ATP binding|GO:0005524;kinase activity|GO:0016301;protein serine/threonine kinase activity|GO:0004674	CHR3	chr3:17538596-17541733 FORWARD
at3g49180	1.80137	0	0	0	transducin family protein / WD-40 repeat family protein	biological_process_unknown|GO:0008150	heterotrimeric G-protein complex|GO:0005834	nucleotide binding|GO:0000166	CHR3	chr3:18240795-18242859 FORWARD
at3g49970	0	0	0	2.67705	phototropic-responsive protein, putative	response to light stimulus|GO:0009416	endomembrane system|GO:0012505	signal transducer activity|GO:0004871	CHR3	chr3:18538201-18540051 REVERSE
at3g50840	0	0	0	2.4942	phototropic-responsive NPH3 family protein	response to light stimulus|GO:0009416	cellular_component_unknown|GO:0005575	signal transducer activity|GO:0004871	CHR3	chr3:18907334-18909355 REVERSE
at3g51850	0	2.1039	0	0	CPK13 (calcium-dependent protein kinase 13); calcium- and calmodulin-dependent protein kinase/ kinase	N-terminal protein myristoylation|GO:0006499;protein amino acid phosphorylation|GO:0006468	cellular_component_unknown|GO:0005575	calmodulin-dependent protein kinase activity|GO:0004683;kinase activity|GO:0016301	-	chr3:19243644-19246503 FORWARD
at3g51920	0	0	6.02885	0	CAM9 (CALMODULIN 9); calcium ion binding	0	cellular_component_unknown|GO:0005575	calcium ion binding|GO:0005509	-	chr3:19279156-19280292 REVERSE
at3g54190	0	0	0	2.31514	similar to unknown protein [Arabidopsis thaliana] (TAIR:AT2G38630.1); similar to Os01g0817800 [Oryza sativa (japonica cultivar-group)] (GB:NP_001044626.1); similar to Os05g0482600 [Oryza sativa (japonica cultivar-group)] (GB:NP_001055867.1); similar to unknown protein [Oryza sativa (japonica cultivar-group)] (GB:AAW56876.1); contains InterPro domain WD40-like; (InterPro:IPR011046)	biological_process_unknown|GO:0008150	0	molecular_function_unknown|GO:0003674	CHR3	chr3:20072737-20074858 REVERSE
at3g56370	0	0	0	3.39832	leucine-rich repeat transmembrane protein kinase, putative	protein amino acid phosphorylation|GO:0006468;transmembrane receptor protein tyrosine kinase signaling pathway|GO:0007169	endomembrane system|GO:0012505	ATP binding|GO:0005524;kinase activity|GO:0016301;protein serine/threonine kinase activity|GO:0004674	CHR3	chr3:20910382-20913369 REVERSE
at3g56800	0	2.11084	0	0	CAM3 (CALMODULIN 3); calcium ion binding	calcium-mediated signaling|GO:0019722	cellular_component_unknown|GO:0005575	calcium ion binding|GO:0005509	CHR3	chr3:21045960-21046899 REVERSE
at3g57330	0	2.19327	0	0	calcium-transporting ATPase, plasma membrane-type, putative / Ca2+-ATPase, putative (ACA11)	calcium ion transport|GO:0006816;cation transport|GO:0006812;metabolic process|GO:0008152;proton transport|GO:0015992;transport|GO:0006810	membrane|GO:0016020	calcium-transporting ATPase activity|GO:0005388;calmodulin binding|GO:0005516	CHR3	chr3:21222633-21227353 REVERSE
at3g57530	0	2.94293	0	0	CPK32 (CALCIUM-DEPENDENT PROTEIN KINASE 32); calcium- and calmodulin-dependent protein kinase/ kinase	N-terminal protein myristoylation|GO:0006499;abscisic acid mediated signaling|GO:0009738;protein amino acid phosphorylation|GO:0006468;response to salt stress|GO:0009651	nucleus|GO:0005634	calcium-dependent protein kinase C activity|GO:0004698;calmodulin-dependent protein kinase activity|GO:0004683;kinase activity|GO:0016301;protein binding|GO:0005515	CHR3	chr3:21307875-21310328 REVERSE
at3g58310	0	2.77904	0	0	receptor-like protein kinase-related	biological_process_unknown|GO:0008150	endomembrane system|GO:0012505	molecular_function_unknown|GO:0003674	CHR3	chr3:21595015-21596007 REVERSE
at3g59420	0	0	-2.2592	0	ACR4 (ARABIDOPSIS CRINKLY4); kinase	0	cell surface|GO:0009986;endocytic vesicle|GO:0030139;plasma membrane|GO:0005886	kinase activity|GO:0016301;transmembrane receptor protein kinase activity|GO:0019199	CHR3	chr3:21970848-21973535 REVERSE
at3g59450	0	0	-2.49143	0	calcium-binding EF hand family protein	0	cellular_component_unknown|GO:0005575	calcium ion binding|GO:0005509	CHR3	chr3:21983817-21985900 FORWARD
at3g59570	1.52372	0	0	0	RabGAP/TBC domain-containing protein	regulation of Rab GTPase activity|GO:0032313	intracellular|GO:0005622	RAB GTPase activator activity|GO:0005097	CHR3	chr3:22012007-22016379 REVERSE
at3g59700	0	0	0	-2.82665	ATHLECRK (ARABIDOPSIS THALIANA LECTIN-RECEPTOR KINASE); kinase	protein amino acid phosphorylation|GO:0006468	endomembrane system|GO:0012505	kinase activity|GO:0016301	CHR3	chr3:22063123-22065108 FORWARD
at3g59730	0	0	2.49861	0	receptor lectin kinase, putative	protein amino acid phosphorylation|GO:0006468	endomembrane system|GO:0012505	carbohydrate binding|GO:0030246;kinase activity|GO:0016301	CHR3	chr3:22075285-22076856 REVERSE
at3g61050	0	3.37557	0	0	lipid binding	biological_process_unknown|GO:0008150	0	lipid binding|GO:0008289	CHR3	chr3:22608460-22611907 FORWARD
at3g61140	0	0	0	5.41016	FUS6 (FUSCA 6)	cullin deneddylation|GO:0010388;embryonic development ending in seed dormancy|GO:0009793;photomorphogenesis|GO:0009640;protein complex assembly|GO:0006461;protein deneddylation|GO:0000338	nucleus|GO:0005634;signalosome|GO:0008180	molecular_function_unknown|GO:0003674	-	chr3:22637310-22639870 FORWARD
at3g62090	-3.9358	0	0	0	PIL2 (PHYTOCHROME INTERACTING FACTOR 3-LIKE 2)	regulation of transcription|GO:0045449	nucleus|GO:0005634	protein binding|GO:0005515;transcription factor activity|GO:0003700	CHR3	chr3:23000072-23001521 REVERSE
at4g00820	0	0	2.72342	0	IQD17 (IQ-domain 17); calmodulin binding	biological_process_unknown|GO:0008150	0	calmodulin binding|GO:0005516	-	chr4:349300-351307 FORWARD
at4g01190	0	0	0	3.34964	ATPIPK10 (ARABIDOPSIS PHOSPHATIDYLINOSITOL PHOSPHATE KINASE 10); 1-phosphatidylinositol-4-phosphate 5-kinase	biological_process_unknown|GO:0008150	cellular_component_unknown|GO:0005575	1-phosphatidylinositol-4-phosphate 5-kinase activity|GO:0016308	CHR4	chr4:504211-506131 REVERSE
at4g01420	0	0	0	3.31659	CBL5 (CALCINEURIN B-LIKE PROTEIN 5)	N-terminal protein myristoylation|GO:0006499;calcium-mediated signaling|GO:0019722	cellular_component_unknown|GO:0005575	calcium ion binding|GO:0005509	-	chr4:580038-581518 REVERSE
at4g01595	0	0	0	3.88982	MAP kinase	protein amino acid phosphorylation|GO:0006468	cellular_component_unknown|GO:0005575	MAP kinase activity|GO:0004707	CHR4	chr4:690980-691908 REVERSE
at4g02410	1.61564	0	0	0	lectin protein kinase family protein	protein amino acid phosphorylation|GO:0006468	endomembrane system|GO:0012505	kinase activity|GO:0016301	CHR4	chr4:1060086-1062110 REVERSE
at4g02790	0	0	0	3.34558	GTP-binding family protein	biological_process_unknown|GO:0008150	chloroplast|GO:0009507;intracellular|GO:0005622	GTP binding|GO:0005525	-	chr4:1247416-1249351 FORWARD
at4g04510	-2.27298	0	0	0	protein kinase family protein	protein amino acid phosphorylation|GO:0006468	endomembrane system|GO:0012505	kinase activity|GO:0016301	-	chr4:2242120-2244654 FORWARD
at4g08170	2.16248	0	0	0	inositol 1,3,4-trisphosphate 5/6-kinase family protein	biological_process_unknown|GO:0008150	cytoplasm|GO:0005737;nucleus|GO:0005634	catalytic activity|GO:0003824	CHR4	chr4:5163704-5166997 REVERSE
at4g08850	0	0	-2.30483	0	leucine-rich repeat family protein / protein kinase family protein	0	plasma membrane|GO:0005886	kinase activity|GO:0016301	CHR4	chr4:5637464-5640493 REVERSE
at4g08950	0	2.74304	2.16376	0	phosphate-responsive protein, putative (EXO)	biological_process_unknown|GO:0008150	cellulose and pectin-containing cell wall|GO:0009505	molecular_function_unknown|GO:0003674	CHR4	chr4:5740375-5741319 FORWARD
at4g08950	0	2.74304	2.16376	0	phosphate-responsive protein, putative (EXO)	biological_process_unknown|GO:0008150	cellulose and pectin-containing cell wall|GO:0009505	molecular_function_unknown|GO:0003674	CHR4	chr4:5740375-5741319 FORWARD
at4g13730	0	2.35863	0	0	RabGAP/TBC domain-containing protein	regulation of Rab GTPase activity|GO:0032313	chloroplast|GO:0009507;intracellular|GO:0005622	RAB GTPase activator activity|GO:0005097	-	chr4:7970295-7974051 FORWARD
at4g14640	0	0	2.08107	0	CAM8 (CALMODULIN 8); calcium ion binding	calcium-mediated signaling|GO:0019722;detection of calcium ion|GO:0005513	cellular_component_unknown|GO:0005575	calcium ion binding|GO:0005509	CHR4	chr4:8397795-8399991 FORWARD
at4g17080	1.88151	0	0	0	MORN (Membrane Occupation and Recognition Nexus) repeat-containing protein /phosphatidylinositol-4-phosphate 5-kinase-related	biological_process_unknown|GO:0008150	cellular_component_unknown|GO:0005575	molecular_function_unknown|GO:0003674	CHR4	chr4:9601587-9603831 FORWARD
at4g18800	0	2.80309	0	0	AtRABA1d/AtRab11B/AthSGBP (Arabidopsis Rab GTPase homolog A1d); GTP binding	protein transport|GO:0015031;regulation of transcription, DNA-dependent|GO:0006355;small GTPase mediated signal transduction|GO:0007264	intracellular|GO:0005622	GTP binding|GO:0005525	CHR4	chr4:10320167-10321350 REVERSE
at4g19640	-2.7617	2.17376	0	0	ARA7; GTP binding	protein transport|GO:0015031;small GTPase mediated signal transduction|GO:0007264	endomembrane system|GO:0012505	GTP binding|GO:0005525	CHR4	chr4:10687451-10689459 REVERSE
at4g19640	-2.7617	2.17376	0	0	ARA7; GTP binding	protein transport|GO:0015031;small GTPase mediated signal transduction|GO:0007264	endomembrane system|GO:0012505	GTP binding|GO:0005525	CHR4	chr4:10687451-10689459 REVERSE
at4g20450	0	0	-2.00702	0	leucine-rich repeat protein kinase, putative	0	endomembrane system|GO:0012505	kinase activity|GO:0016301	CHR4	chr4:11024065-11029019 REVERSE
at4g21390	0	2.21594	0	0	B120; protein kinase/ sugar binding	protein amino acid phosphorylation|GO:0006468	endomembrane system|GO:0012505	protein kinase activity|GO:0004672;sugar binding|GO:0005529	CHR4	chr4:11394469-11397485 REVERSE
at4g23140	0	0	0	-3.48879	CRK6 (CYSTEINE-RICH RLK 6)	protein amino acid phosphorylation|GO:0006468	endomembrane system|GO:0012505	kinase activity|GO:0016301	-	chr4:12121408-12124048 FORWARD
at4g23160	0	3.34839	0	0	protein kinase family protein	protein amino acid phosphorylation|GO:0006468	0	kinase activity|GO:0016301	-	chr4:12129496-12134097 FORWARD
at4g27790	1.9612	0	0	0	calcium-binding EF hand family protein	biological_process_unknown|GO:0008150	endomembrane system|GO:0012505	calcium ion binding|GO:0005509	-	chr4:13850072-13851494 FORWARD
at4g28490	0	2.08709	0	0	HAESA (RECEPTOR-LIKE PROTEIN KINASE 5); ATP binding / kinase/ protein serine/threonine kinase	protein amino acid phosphorylation|GO:0006468;transmembrane receptor protein tyrosine kinase signaling pathway|GO:0007169	0	ATP binding|GO:0005524;kinase activity|GO:0016301;protein serine/threonine kinase activity|GO:0004674	CHR4	chr4:14077900-14080971 FORWARD
at4g29050	0	0	2.19604	0	lectin protein kinase family protein	protein amino acid phosphorylation|GO:0006468	endomembrane system|GO:0012505	carbohydrate binding|GO:0030246;kinase activity|GO:0016301	CHR4	chr4:14314876-14316885 REVERSE
at4g29810	0	0	0	2.83101	ATMKK2 (MAP KINASE KINASE 2); MAP kinase kinase/ kinase	MAPKKK cascade|GO:0000165;cold acclimation|GO:0009631;response to cold|GO:0009409;response to salt stress|GO:0009651	cytoplasm|GO:0005737	MAP kinase kinase activity|GO:0004708;kinase activity|GO:0016301	CHR4	chr4:14593305-14595247 REVERSE
at4g29990	0	0	0	-3.78362	light repressible receptor protein kinase	protein amino acid phosphorylation|GO:0006468	endomembrane system|GO:0012505	ATP binding|GO:0005524;protein kinase activity|GO:0004672	CHR4	chr4:14665808-14669444 REVERSE
at4g31110	0	0	0	4.83272	kinase	protein amino acid phosphorylation|GO:0006468	endomembrane system|GO:0012505	kinase activity|GO:0016301	CHR4	chr4:15127263-15129886 FORWARD
at4g32990	1.70766	0	0	0	transducin family protein / WD-40 repeat family protein	biological_process_unknown|GO:0008150	heterotrimeric G-protein complex|GO:0005834	nucleotide binding|GO:0000166	CHR4	chr4:15920233-15922437 FORWARD
at4g34460	0	2.65929	0	0	AGB1 (GTP BINDING PROTEIN BETA 1)	defense response to fungus|GO:0050832;fruit development|GO:0010154;jasmonic acid mediated signaling pathway|GO:0009867;organ morphogenesis|GO:0009887;oxygen and reactive oxygen species metabolic process|GO:0006800;unfolded protein response|GO:0030968	endoplasmic reticulum|GO:0005783;heterotrimeric G-protein complex|GO:0005834	GTPase activity|GO:0003924;nucleotide binding|GO:0000166	CHR4	chr4:16477397-16479270 REVERSE
at4g35310	0	5.64528	0	0	CPK5 (CALMODULIN-DOMAIN PROTEIN KINASE 5); calcium- and calmodulin-dependent protein kinase/ kinase	N-terminal protein myristoylation|GO:0006499;protein amino acid phosphorylation|GO:0006468	membrane|GO:0016020	calmodulin-dependent protein kinase activity|GO:0004683;kinase activity|GO:0016301	CHR4	chr4:16802441-16804633 FORWARD
at4g35380	0	0	-2.56856	0	guanine nucleotide exchange family protein	0	intracellular|GO:0005622	guanyl-nucleotide exchange factor activity|GO:0005085	CHR4	chr4:16819888-16825965 FORWARD
at4g36080	0	0	0	-3.3283	FAT domain-containing protein / phosphatidylinositol 3- and 4-kinase family protein	0	0	inositol or phosphatidylinositol kinase activity|GO:0004428	CHR4	chr4:17059999-17077631 REVERSE
at4g37250	0	0	-2.06601	0	leucine-rich repeat family protein / protein kinase family protein	0	endomembrane system|GO:0012505	ATP binding|GO:0005524;kinase activity|GO:0016301;protein serine/threonine kinase activity|GO:0004674	CHR4	chr4:17527783-17530185 REVERSE
at4g37640	0	0	0	-3.85769	ACA2 (CALCIUM ATPASE 2); calmodulin binding	transport|GO:0006810	endoplasmic reticulum membrane|GO:0005789;endoplasmic reticulum|GO:0005783	calcium ion transmembrane transporter activity|GO:0015085;calcium-transporting ATPase activity|GO:0005388;calmodulin binding|GO:0005516	CHR4	chr4:17683219-17686802 REVERSE
at4g38430	0	2.3273	0	0	ATROPGEF1/ROPGEF1 (KINASE PARTNER PROTEIN-LIKE); Rho guanyl-nucleotide exchange factor/ protein binding	pollen tube growth|GO:0009860	apical plasma membrane|GO:0016324	Rho guanyl-nucleotide exchange factor activity|GO:0005089;protein binding|GO:0005515	CHR4	chr4:17986637-17988653 FORWARD
at4g39270	0	0	0	2.81041	leucine-rich repeat transmembrane protein kinase, putative	protein amino acid phosphorylation|GO:0006468;transmembrane receptor protein tyrosine kinase signaling pathway|GO:0007169	endomembrane system|GO:0012505	ATP binding|GO:0005524;protein serine/threonine kinase activity|GO:0004674	CHR4	chr4:18276868-18279704 FORWARD
at4g39990	0	0	-2.02596	0	ATGB3 (GTP-BINDING PROTEIN 3); GTP binding	0	0	GTP binding|GO:0005525	CHR4	chr4:18542716-18543773 FORWARD
at5g01640	0	0	6.05265	0	prenylated rab acceptor (PRA1) family protein	0	0	molecular_function_unknown|GO:0003674	CHR5	chr5:241439-242110 REVERSE
at5g02070	2.94079	0	0	0	protein kinase-related	protein amino acid phosphorylation|GO:0006468	0	kinase activity|GO:0016301	CHR5	chr5:405892-408217 REVERSE
at5g04870	2.88129	2.34405	0	0	CPK1 (calcium-dependent protein kinase isoform AK1); calcium- and calmodulin-dependent protein kinase/ kinase	N-terminal protein myristoylation|GO:0006499;protein amino acid phosphorylation|GO:0006468	membrane|GO:0016020;peroxisome|GO:0005777	calmodulin-dependent protein kinase activity|GO:0004683;kinase activity|GO:0016301	CHR5	chr5:1417016-1419878 REVERSE
at5g04870	2.88129	2.34405	0	0	CPK1 (calcium-dependent protein kinase isoform AK1); calcium- and calmodulin-dependent protein kinase/ kinase	N-terminal protein myristoylation|GO:0006499;protein amino acid phosphorylation|GO:0006468	membrane|GO:0016020;peroxisome|GO:0005777	calmodulin-dependent protein kinase activity|GO:0004683;kinase activity|GO:0016301	CHR5	chr5:1417016-1419878 REVERSE
at5g06340	0	0	-2.34292	0	diadenosine 5',5'''-P1,P4-tetraphosphate hydrolase, putative	0	chloroplast|GO:0009507	bis(5'-nucleosyl)-tetraphosphatase (asymmetrical) activity|GO:0004081	-	chr5:1936468-1937912 FORWARD
at5g06740	0	0	0	-3.20601	lectin protein kinase family protein	protein amino acid phosphorylation|GO:0006468	endomembrane system|GO:0012505	carbohydrate binding|GO:0030246;kinase activity|GO:0016301	CHR5	chr5:2084095-2086053 FORWARD
at5g06820	3.08423	0	0	0	leucine-rich repeat transmembrane protein kinase, putative	protein amino acid phosphorylation|GO:0006468;transmembrane receptor protein tyrosine kinase signaling pathway|GO:0007169	endomembrane system|GO:0012505	ATP binding|GO:0005524;kinase activity|GO:0016301;protein serine/threonine kinase activity|GO:0004674	CHR5	chr5:2112995-2116664 FORWARD
at5g07300	0	2.26688	-2.1941	0	BON2 (BONZAI 2)	0	0	calcium-dependent phospholipid binding|GO:0005544	CHR5	chr5:2299997-2303041 FORWARD
at5g07300	0	2.26688	-2.1941	0	BON2 (BONZAI 2)	0	0	calcium-dependent phospholipid binding|GO:0005544	CHR5	chr5:2299997-2303041 FORWARD
at5g08650	0	0	0	3.04282	GTP-binding protein LepA, putative	0	chloroplast|GO:0009507	GTP binding|GO:0005525;translation elongation factor activity|GO:0003746	CHR5	chr5:2806534-2813221 REVERSE
at5g10450	0	2.09268	0	0	GRF6 (GF14 LAMBDA); protein phosphorylated amino acid binding	phosphorylation|GO:0016310	cytoplasm|GO:0005737;cytosol|GO:0005829;nucleus|GO:0005634;plasma membrane|GO:0005886	protein binding|GO:0005515;protein phosphorylated amino acid binding|GO:0045309	CHR5	chr5:3284453-3286262 REVERSE
at5g11620	0	0	-2.9342	0	SWIM zinc finger family protein / mitogen-activated protein kinase kinase kinase (MAPKKK)-related	0	0	zinc ion binding|GO:0008270	CHR5	chr5:3739077-3740128 REVERSE
at5g13290	2.50446	0	0	0	protein kinase family protein	protein amino acid phosphorylation|GO:0006468	0	kinase activity|GO:0016301	CHR5	chr5:4253129-4254218 REVERSE
at5g13600	0	3.09645	0	0	phototropic-responsive NPH3 family protein	response to light stimulus|GO:0009416	cellular_component_unknown|GO:0005575	protein binding|GO:0005515;signal transducer activity|GO:0004871	CHR5	chr5:4380435-4382500 FORWARD
at5g17790	1.59085	0	0	0	VAR3 (VARIEGATED 3); binding	chloroplast organization and biogenesis|GO:0009658	chloroplast stroma|GO:0009570;chloroplast|GO:0009507	binding|GO:0005488	CHR5	chr5:5869812-5872673 REVERSE
at5g19450	3.40705	0	0	0	CDPK19 (CALCIUM-DEPENDENT PROTEIN KINASE 19); calcium- and calmodulin-dependent protein kinase/ kinase	N-terminal protein myristoylation|GO:0006499;protein amino acid phosphorylation|GO:0006468	cellular_component_unknown|GO:0005575	calmodulin-dependent protein kinase activity|GO:0004683;kinase activity|GO:0016301	CHR5	chr5:6558674-6561473 REVERSE
at5g20480	0	0	0	-2.85641	EFR (EF-TU RECEPTOR); ATP binding / kinase/ protein serine/threonine kinase	defense response signaling pathway, resistance gene-independent|GO:0010204;detection of bacterium|GO:0016045;protein amino acid phosphorylation|GO:0006468;transmembrane receptor protein tyrosine kinase signaling pathway|GO:0007169	endomembrane system|GO:0012505	ATP binding|GO:0005524;kinase activity|GO:0016301;protein serine/threonine kinase activity|GO:0004674	CHR5	chr5:6922499-6925681 FORWARD
at5g24100	0	0	0	-2.86483	leucine-rich repeat transmembrane protein kinase, putative	protein amino acid phosphorylation|GO:0006468;transmembrane receptor protein tyrosine kinase signaling pathway|GO:0007169	endomembrane system|GO:0012505	ATP binding|GO:0005524;protein serine/threonine kinase activity|GO:0004674	CHR5	chr5:8149219-8151194 FORWARD
at5g24430	0	-5.37617	0	0	calcium-dependent protein kinase, putative / CDPK, putative	N-terminal protein myristoylation|GO:0006499	0	calcium ion binding|GO:0005509;calcium-dependent protein serine/threonine phosphatase activity|GO:0004723;kinase activity|GO:0016301	-	chr5:8339393-8342916 REVERSE
at5g25490	0	0	-2.17993	0	zinc finger (Ran-binding) family protein	0	intracellular|GO:0005622	binding|GO:0005488	CHR5	chr5:8876642-8877342 FORWARD
at5g28850	0	0	-2.75229	0	calcium-binding EF hand family protein	0	endomembrane system|GO:0012505	calcium ion binding|GO:0005509	CHR5	chr5:10877364-10881282 REVERSE
at5g38250	2.04486	0	0	0	serine/threonine protein kinase, putative	protein amino acid phosphorylation|GO:0006468	endomembrane system|GO:0012505	kinase activity|GO:0016301	CHR5	chr5:15297873-15299939 REVERSE
at5g38260	1.57012	0	0	0	serine/threonine protein kinase, putative	protein amino acid phosphorylation|GO:0006468	endomembrane system|GO:0012505	kinase activity|GO:0016301	CHR5	chr5:15300922-15303067 REVERSE
at5g38480	0	2.46393	0	0	GRF3 (GENERAL REGULATORY FACTOR 3); protein phosphorylated amino acid binding	0	cellular_component_unknown|GO:0005575	protein binding|GO:0005515;protein phosphorylated amino acid binding|GO:0045309	CHR5	chr5:15427507-15428515 FORWARD
at5g41790	0	3.15766	0	0	CIP1 (COP1-INTERACTIVE PROTEIN 1)	regulation of protein import into nucleus|GO:0042306	cytoskeleton|GO:0005856	protein binding|GO:0005515	CHR5	chr5:16745702-16749619 FORWARD
at5g41940	2.79415	0	0	0	RabGAP/TBC domain-containing protein	regulation of Rab GTPase activity|GO:0032313	intracellular|GO:0005622	RAB GTPase activator activity|GO:0005097	CHR5	chr5:16799267-16802679 FORWARD
at5g42440	1.65034	0	0	-2.87762	protein kinase family protein	protein amino acid phosphorylation|GO:0006468	endomembrane system|GO:0012505	kinase activity|GO:0016301	CHR5	chr5:16990662-16991741 REVERSE
at5g42440	1.65034	0	0	-2.87762	protein kinase family protein	protein amino acid phosphorylation|GO:0006468	endomembrane system|GO:0012505	kinase activity|GO:0016301	CHR5	chr5:16990662-16991741 REVERSE
at5g45760	0	0	-2.05179	0	transducin family protein / WD-40 repeat family protein	0	heterotrimeric G-protein complex|GO:0005834	nucleotide binding|GO:0000166	CHR5	chr5:18578348-18580232 FORWARD
at5g48400	1.85591	0	0	0	ATGLR1.2 (Arabidopsis thaliana glutamate receptor 1.2)	cellular calcium ion homeostasis|GO:0006874;response to light stimulus|GO:0009416	endomembrane system|GO:0012505;membrane|GO:0016020	intracellular ligand-gated ion channel activity|GO:0005217	CHR5	chr5:19633470-19636472 FORWARD
at5g49770	0	2.29382	0	0	leucine-rich repeat transmembrane protein kinase, putative	protein amino acid phosphorylation|GO:0006468;transmembrane receptor protein tyrosine kinase signaling pathway|GO:0007169	endomembrane system|GO:0012505	ATP binding|GO:0005524;protein serine/threonine kinase activity|GO:0004674	CHR5	chr5:20240086-20244493 FORWARD
at5g55190	2.1243	0	0	0	RAN3; GTP binding	protein import into nucleus|GO:0006606	exosome (RNase complex)|GO:0000178	GTP binding|GO:0005525;GTPase activity|GO:0003924;protein binding|GO:0005515	CHR5	chr5:22409511-22411183 FORWARD
at5g55990	0	0	2.92645	0	CBL2 (calcineurin B-like protein 2); calcium ion binding	calcium-mediated signaling|GO:0019722	endomembrane system|GO:0012505	calcium ion binding|GO:0005509	CHR5	chr5:22689415-22690805 FORWARD
at5g56280	0	0	-2.09689	0	CSN6A (COP9 signalosome subunit 6A)	0	nucleus|GO:0005634;signalosome|GO:0008180	0	CHR5	chr5:22800843-22802756 REVERSE
at5g58590	2.44919	0	0	0	RANBP1 (RAN BINDING PROTEIN 1)	protein import into nucleus, translocation|GO:0000060	cellular_component_unknown|GO:0005575	protein binding|GO:0005515	CHR5	chr5:23697545-23698940 REVERSE
at5g59260	0	0	0	2.38729	lectin protein kinase, putative	protein amino acid phosphorylation|GO:0006468	endomembrane system|GO:0012505	kinase activity|GO:0016301	CHR5	chr5:23925127-23927151 REVERSE
at5g60310	0	0	-2.09676	-3.71671	lectin protein kinase, putative	protein amino acid phosphorylation|GO:0006468	endomembrane system|GO:0012505	kinase activity|GO:0016301	CHR5	chr5:24285237-24287208 FORWARD
at5g60310	0	0	-2.09676	-3.71671	lectin protein kinase, putative	protein amino acid phosphorylation|GO:0006468	endomembrane system|GO:0012505	kinase activity|GO:0016301	CHR5	chr5:24285237-24287208 FORWARD
at5g63710	1.98414	0	0	0	leucine-rich repeat transmembrane protein kinase, putative	protein amino acid phosphorylation|GO:0006468;transmembrane receptor protein tyrosine kinase signaling pathway|GO:0007169	cellular_component_unknown|GO:0005575	ATP binding|GO:0005524;protein serine/threonine kinase activity|GO:0004674	CHR5	chr5:25516701-25519824 FORWARD
at5g65270	2.60898	0	0	0	AtRABA4a (Arabidopsis Rab GTPase homolog A4a); GTP binding	protein transport|GO:0015031;small GTPase mediated signal transduction|GO:0007264	plasma membrane|GO:0005886	GTP binding|GO:0005525	CHR5	chr5:26100663-26101776 FORWARD
at5g65430	0	3.05152	0	0	GRF8 (GENERAL REGULATORY FACTOR 8); protein phosphorylated amino acid binding	0	cellulose and pectin-containing cell wall|GO:0009505;cytoplasm|GO:0005737;nucleus|GO:0005634;plasma membrane|GO:0005886	protein binding|GO:0005515;protein phosphorylated amino acid binding|GO:0045309	CHR5	chr5:26165772-26167481 REVERSE

## Sheet: Protein processing
Table S4. cfbp1 and cyfbp genes identified as differentially expressed in rosettes and roots by microarray analysis which are involved in protein synthesis, turnover, and destination
	Fold-Change
Gene Name	cfbp1-Roots	cyfbp-Roots	cfbp1-Rosettes	cyfbp-Rosettes	Function	GO_cellular_processe	GO_cellular_component	GO_cellular_function	chromosome	chromosomal_coordinate
at1g01540	0	0	0	2.82833	protein kinase family protein	protein amino acid phosphorylation|GO:0006468	cellular_component_unknown|GO:0005575	kinase activity|GO:0016301	-	chr1:195980-198383 FORWARD
at1g01670	0	0	0	3.68255	U-box domain-containing protein	protein ubiquitination|GO:0016567	ubiquitin ligase complex|GO:0000151	ubiquitin-protein ligase activity|GO:0004842	CHR1	chr1:242943-245163 REVERSE
at1g02780	0	2.8116	0	-5.57124	EMB2386 (EMBRYO DEFECTIVE 2386); structural constituent of ribosome	embryonic development ending in seed dormancy|GO:0009793;ribosome biogenesis and assembly|GO:0042254;translation|GO:0006412	ribosome|GO:0005840	structural constituent of ribosome|GO:0003735	-	chr1:608120-609391 REVERSE
at1g02780	0	2.8116	0	-5.57124	EMB2386 (EMBRYO DEFECTIVE 2386); structural constituent of ribosome	embryonic development ending in seed dormancy|GO:0009793;ribosome biogenesis and assembly|GO:0042254;translation|GO:0006412	ribosome|GO:0005840	structural constituent of ribosome|GO:0003735	-	chr1:608120-609391 REVERSE
at1g02970	0	0	0	3.09853	WEE1 (Arabidopsis wee1 kinase homolog); kinase/ protein kinase	DNA replication checkpoint|GO:0000076;cell cycle arrest|GO:0007050	0	kinase activity|GO:0016301;protein kinase activity|GO:0004672	-	chr1:673408-676127 FORWARD
at1g03080	0	2.4061	0	0	kinase interacting family protein	biological_process_unknown|GO:0008150	cellular_component_unknown|GO:0005575	molecular_function_unknown|GO:0003674	CHR1	chr1:731794-737332 REVERSE
at1g03590	0	2.48935	0	0	protein phosphatase 2C family protein / PP2C family protein	N-terminal protein myristoylation|GO:0006499	0	protein phosphatase type 2C activity|GO:0015071	CHR1	chr1:894480-896212 REVERSE
at1g03960	1.70612	0	0	0	calcium-binding EF hand family protein	biological_process_unknown|GO:0008150	cellular_component_unknown|GO:0005575	calcium ion binding|GO:0005509	-	chr1:1014084-1017471 FORWARD
at1g04270	0	3.02157	0	0	RPS15 (RIBOSOMAL PROTEIN S15); structural constituent of ribosome	translation|GO:0006412	cytosolic ribosome (sensu Eukaryota)|GO:0005830;cytosolic small ribosomal subunit (sensu Eukaryota)|GO:0005843	structural constituent of ribosome|GO:0003735	CHR1	chr1:1141851-1142959 REVERSE
at1g04440	0	0	0	-2.7887	CKL13 (CASEIN KINASE LIKE 13); casein kinase I/ kinase	protein amino acid phosphorylation|GO:0006468	cellular_component_unknown|GO:0005575	casein kinase I activity|GO:0004681;kinase activity|GO:0016301	-	chr1:1202814-1205663 FORWARD
at1g05590	0	2.13708	0	0	glycosyl hydrolase family 20 protein	carbohydrate metabolic process|GO:0005975	endomembrane system|GO:0012505	hydrolase activity, hydrolyzing O-glycosyl compounds|GO:0004553	CHR1	chr1:1669870-1671685 FORWARD
at1g05590	0	2.13708	0	0	glycosyl hydrolase family 20 protein	carbohydrate metabolic process|GO:0005975	endomembrane system|GO:0012505	hydrolase activity, hydrolyzing O-glycosyl compounds|GO:0004553	CHR1	chr1:1669870-1671685 FORWARD
at1g06870	0	0	0	3.27817	signal peptidase, putative	proteolysis|GO:0006508	membrane|GO:0016020	peptidase activity|GO:0008233	CHR1	chr1:2108831-2110641 FORWARD
at1g07200	0	2.25082	0	0	ATP-dependent Clp protease ClpB protein-related	biological_process_unknown|GO:0008150	cellular_component_unknown|GO:0005575	ATP binding|GO:0005524	CHR1	chr1:2209032-2212315 REVERSE
at1g08420	-2.59609	0	0	0	kelch repeat-containing protein / serine/threonine phosphoesterase family protein	biological_process_unknown|GO:0008150	cellular_component_unknown|GO:0005575	protein serine/threonine phosphatase activity|GO:0004722	CHR1	chr1:2649956-2656561 FORWARD
at1g08750	0	0	0	2.63769	GPI-anchor transamidase, putative	proteolysis|GO:0006508	endomembrane system|GO:0012505	GPI-anchor transamidase activity|GO:0003923	CHR1	chr1:2801286-2804395 FORWARD
at1g09160	0	0	2.63138	0	protein phosphatase 2C-related / PP2C-related	0	0	protein phosphatase type 2C activity|GO:0015071	-	chr1:2953201-2955061 REVERSE
at1g09600	0	0	0	2.62998	protein kinase family protein	N-terminal protein myristoylation|GO:0006499;protein amino acid phosphorylation|GO:0006468	cellular_component_unknown|GO:0005575	kinase activity|GO:0016301	CHR1	chr1:3108619-3111320 FORWARD
at1g09620	-3.93204	0	0	-3.08284	ATP binding / aminoacyl-tRNA ligase	tRNA aminoacylation for protein translation|GO:0006418	cytoplasm|GO:0005737	ATP binding|GO:0005524;aminoacyl-tRNA ligase activity|GO:0004812	CHR1	chr1:3113079-3116457 REVERSE
at1g09620	-3.93204	0	0	-3.08284	ATP binding / aminoacyl-tRNA ligase	tRNA aminoacylation for protein translation|GO:0006418	cytoplasm|GO:0005737	ATP binding|GO:0005524;aminoacyl-tRNA ligase activity|GO:0004812	CHR1	chr1:3113079-3116457 REVERSE
at1g10390	0	2.62096	0	0	transporter	transport|GO:0006810	chloroplast|GO:0009507;nuclear pore|GO:0005643	transporter activity|GO:0005215	CHR1	chr1:3407266-3412046 REVERSE
at1g10630	1.51422	0	0	0	ADP-ribosylation factor, putative	N-terminal protein myristoylation|GO:0006499	intracellular|GO:0005622	GTP binding|GO:0005525;phospholipase activator activity|GO:0016004;protein binding|GO:0005515	-	chr1:3513190-3514231 REVERSE
at1g10940	0	2.60607	0	0	ASK1 (ARABIDOPSIS SERINE/THREONINE KINASE 1); kinase	response to osmotic stress|GO:0006970;response to salt stress|GO:0009651	cellular_component_unknown|GO:0005575	kinase activity|GO:0016301	CHR1	chr1:3656050-3658170 REVERSE
at1g11340	-3.6866	0	0	0	S-locus lectin protein kinase family protein	protein amino acid phosphorylation|GO:0006468	endomembrane system|GO:0012505	carbohydrate binding|GO:0030246;kinase activity|GO:0016301	CHR1	chr1:3814116-3817420 REVERSE
at1g11910	-2.52099	2.90571	0	0	aspartyl protease family protein	proteolysis|GO:0006508	endomembrane system|GO:0012505;lysosome|GO:0005764	pepsin A activity|GO:0004194	CHR1	chr1:4017117-4019872 REVERSE
at1g11910	-2.52099	2.90571	0	0	aspartyl protease family protein	proteolysis|GO:0006508	endomembrane system|GO:0012505;lysosome|GO:0005764	pepsin A activity|GO:0004194	CHR1	chr1:4017117-4019872 REVERSE
at1g12760	-2.4632	0	0	0	protein binding / zinc ion binding	0	chloroplast|GO:0009507	protein binding|GO:0005515;ubiquitin-protein ligase activity|GO:0004842;zinc ion binding|GO:0008270	CHR1	chr1:4348939-4350510 FORWARD
at1g12830	1.57162	0	0	0	similar to leucine-rich repeat family protein [Arabidopsis thaliana] (TAIR:AT3G50690.1); similar to hypothetical protein [Saimiriine herpesvirus 2] (GB:CAC84343.1); similar to orf 48 [Ateline herpesvirus 3] (GB:NP_048021.1); similar to Os04g0395700 [Oryza sativa (japonica cultivar-group)] (GB:NP_001052660.1)	biological_process_unknown|GO:0008150	cellular_component_unknown|GO:0005575	molecular_function_unknown|GO:0003674	CHR1	chr1:4374410-4375051 REVERSE
at1g13060	0	4.01308	0	0	PBE1 (20S proteasome beta subunit E1); peptidase	ubiquitin-dependent protein catabolic process|GO:0006511	proteasome core complex (sensu Eukaryota)|GO:0005839	peptidase activity|GO:0008233	CHR1	chr1:4452639-4454661 FORWARD
at1g13220	-2.4076	0	0	0	nuclear matrix constituent protein-related	-	-	-	CHR1	chr1:4515696-4520068 FORWARD
at1g13570	0	0	-2.02356	0	F-box family protein	0	cellular_component_unknown|GO:0005575	molecular_function_unknown|GO:0003674	-	chr1:4642525-4643927 REVERSE
at1g14260	-2.79322	0	0	2.39088	zinc finger (C3HC4-type RING finger) family protein	0	0	protein binding|GO:0005515;ubiquitin-protein ligase activity|GO:0004842;zinc ion binding|GO:0008270	CHR1	chr1:4873195-4874425 FORWARD
at1g14260	-2.79322	0	0	2.39088	zinc finger (C3HC4-type RING finger) family protein	0	0	protein binding|GO:0005515;ubiquitin-protein ligase activity|GO:0004842;zinc ion binding|GO:0008270	CHR1	chr1:4873195-4874425 FORWARD
at1g14270	0	0	0	-5.59933	CAAX amino terminal protease family protein	proteolysis|GO:0006508	endomembrane system|GO:0012505	prenyl-dependent CAAX protease activity|GO:0008487	CHR1	chr1:4875094-4876498 REVERSE
at1g14320	0	0	0	2.63307	60S ribosomal protein L10 (RPL10A) / Wilm's tumor suppressor protein-related	translation|GO:0006412	cytosolic ribosome (sensu Eukaryota)|GO:0005830;large ribosomal subunit|GO:0015934	structural constituent of ribosome|GO:0003735	CHR1	chr1:4888265-4889403 FORWARD
at1g15100	1.57464	0	0	0	RHA2A (RING-H2 finger A2A); protein binding / zinc ion binding	0	endomembrane system|GO:0012505	protein binding|GO:0005515;zinc ion binding|GO:0008270	CHR1	chr1:5193698-5194165 REVERSE
at1g15165	0	0	2.06798	0	U-box domain-containing protein	protein ubiquitination|GO:0016567	endomembrane system|GO:0012505;ubiquitin ligase complex|GO:0000151	ubiquitin-protein ligase activity|GO:0004842	-	chr1:5217714-5219891 REVERSE
at1g16900	-2.9579	0	0	0	sugar binding	0	0	sugar binding|GO:0005529	CHR1	chr1:5782539-5783732 REVERSE
at1g17280	1.87014	0	0	0	UBC34 (ubiquitin-conjugating enzyme 32)	ubiquitin-dependent protein catabolic process|GO:0006511	cellular_component_unknown|GO:0005575	ubiquitin-protein ligase activity|GO:0004842	CHR1	chr1:5917139-5919155 REVERSE
at1g18760	0	0	6.42339	0	zinc finger (C3HC4-type RING finger) family protein	0	0	protein binding|GO:0005515;zinc ion binding|GO:0008270	CHR1	chr1:6471141-6471815 REVERSE
at1g18910	0	0	0	4.57959	zinc finger (C3HC4-type RING finger) family protein	0	endomembrane system|GO:0012505	protein binding|GO:0005515;zinc ion binding|GO:0008270	CHR1	chr1:6532697-6533741 REVERSE
at1g19030	0	0	0	-4.07224	similar to unknown protein [Arabidopsis thaliana] (TAIR:AT5G13655.1); similar to putative AP endonuclease/reverse transcriptase [Brassica napus] (GB:AAM82604.1); contains domain NON-LTR RETROELEMENT REVERSE TRANSCRIPTASE RELATED (PTHR19446:SF34); contains domain REVERSE TRANSCRIPTASES (PTHR19446)	biological_process_unknown|GO:0008150	cellular_component_unknown|GO:0005575	molecular_function_unknown|GO:0003674	CHR1	chr1:6571175-6572928 FORWARD
at1g19460	0	0	0	2.391	kelch repeat-containing F-box family protein	biological_process_unknown|GO:0008150	cellular_component_unknown|GO:0005575	molecular_function_unknown|GO:0003674	CHR1	chr1:6738475-6739725 FORWARD
at1g19740	0	0	0	-3.33777	ATP-dependent protease La (LON) domain-containing protein	ATP-dependent proteolysis|GO:0006510	chloroplast|GO:0009507	ATP-dependent peptidase activity|GO:0004176	CHR1	chr1:6824387-6825223 FORWARD
at1g20850	0	3.16041	0	0	XCP2 (XYLEM CYSTEINE PEPTIDASE 2); cysteine-type peptidase/ peptidase	proteolysis|GO:0006508	endomembrane system|GO:0012505	cysteine-type peptidase activity|GO:0008234;peptidase activity|GO:0008233	CHR1	chr1:7252197-7253526 FORWARD
at1g21650	0	0	2.61981	0	preprotein translocase secA family protein	intracellular protein transport|GO:0006886	membrane|GO:0016020	ATP binding|GO:0005524	-	chr1:7593502-7604141 REVERSE
at1g21720	0	3.61596	0	0	PBC1 (20S proteasome beta subunit C1); peptidase	ubiquitin-dependent protein catabolic process|GO:0006511	proteasome core complex (sensu Eukaryota)|GO:0005839	peptidase activity|GO:0008233	CHR1	chr1:7626383-7628059 FORWARD
at1g23440	1.593	0	0	0	pyrrolidone-carboxylate peptidase family protein	proteolysis|GO:0006508	cellular_component_unknown|GO:0005575	peptidase activity|GO:0008233	CHR1	chr1:8321929-8322213 FORWARD
at1g24510	0	-3.18059	0	0	T-complex protein 1 epsilon subunit, putative / TCP-1-epsilon, putative / chaperonin, putative	cellular protein metabolic process|GO:0044267;protein folding|GO:0006457	cellular_component_unknown|GO:0005575	ATP binding|GO:0005524;protein binding|GO:0005515;unfolded protein binding|GO:0051082	CHR1	chr1:8685492-8687648 REVERSE
at1g25490	0	0	2.49781	0	RCN1 (ROOTS CURL IN NPA); protein phosphatase type 2A regulator	abscisic acid mediated signaling|GO:0009738;auxin polar transport|GO:0009926;positive regulation of abscisic acid mediated signaling|GO:0009789;regulation of stomatal movement|GO:0010119;response to ethylene stimulus|GO:0009723	protein phosphatase type 2A complex|GO:0000159	protein phosphatase type 2A regulator activity|GO:0008601	-	chr1:8951687-8954886 FORWARD
at1g25510	-2.66523	0	0	0	aspartyl protease family protein	proteolysis|GO:0006508	endomembrane system|GO:0012505	pepsin A activity|GO:0004194	CHR1	chr1:8959359-8960810 REVERSE
at1g26510	0	0	0	-2.85657	F-box family protein	biological_process_unknown|GO:0008150	cellular_component_unknown|GO:0005575	molecular_function_unknown|GO:0003674	CHR1	chr1:9159893-9162897 REVERSE
at1g27580	0	3.47738	0	0	F-box family protein	biological_process_unknown|GO:0008150	0	molecular_function_unknown|GO:0003674	CHR1	chr1:9589920-9591062 REVERSE
at1g29590	0	0	2.44618	0	eukaryotic translation initiation factor 4E, putative / eIF-4E, putative / eIF4E, putative / mRNA cap-binding protein, putative	translational initiation|GO:0006413	cytoplasm|GO:0005737	RNA binding|GO:0003723;translation initiation factor activity|GO:0003743	CHR1	chr1:10339923-10341614 FORWARD
at1g29870	0	0	-2.01266	0	tRNA synthetase class II (G, H, P and S) family protein	0	cellular_component_unknown|GO:0005575	ATP binding|GO:0005524;aminoacyl-tRNA ligase activity|GO:0004812	CHR1	chr1:10456886-10458766 REVERSE
at1g30200	0	0	0	-3.10458	F-box family protein	biological_process_unknown|GO:0008150	cellular_component_unknown|GO:0005575	molecular_function_unknown|GO:0003674	CHR1	chr1:10625131-10626270 FORWARD
at1g30270	0	2.28788	0	0	CIPK23 (CBL-INTERACTING PROTEIN KINASE 23); kinase	potassium ion import|GO:0010107	cytoplasm|GO:0005737;nucleus|GO:0005634	kinase activity|GO:0016301;protein binding|GO:0005515;protein serine/threonine kinase activity|GO:0004674	-	chr1:10655254-10658508 FORWARD
at1g31340	0	5.45132	0	0	RUB1 (RELATED TO UBIQUITIN 1)	protein modification process|GO:0006464;protein neddylation|GO:0045116;response to auxin stimulus|GO:0009733	cellular_component_unknown|GO:0005575	protein binding|GO:0005515	CHR1	chr1:11218057-11219398 REVERSE
at1g31510	0	0	0	2.5962	F-box family protein-related	biological_process_unknown|GO:0008150	endomembrane system|GO:0012505	molecular_function_unknown|GO:0003674	CHR1	chr1:11277398-11278443 FORWARD
at1g32360	0	3.22325	0	0	Transcription factor, zinc finger (CCCH-type) family protein	regulation of transcription|GO:0045449	cellular_component_unknown|GO:0005575	nucleic acid binding|GO:0003676;transcription factor activity|GO:0003700	CHR1	chr1:11673305-11675142 FORWARD
at1g32410	0	0	-2.22868	0	vacuolar protein sorting 55 family protein / VPS55 family protein	0	endomembrane system|GO:0012505	transporter activity|GO:0005215	CHR1	chr1:11694378-11695277 FORWARD
at1g32640	0	0	0	-3.85511	ATMYC2 (JASMONATE INSENSITIVE 1); DNA binding / transcription factor	jasmonic acid mediated signaling pathway|GO:0009867;positive regulation of transcription|GO:0045941;response to abscisic acid stimulus|GO:0009737;response to desiccation|GO:0009269;response to wounding|GO:0009611	nucleus|GO:0005634	DNA binding|GO:0003677;transcription activator activity|GO:0016563;transcription factor activity|GO:0003700	CHR1	chr1:11799022-11800893 REVERSE
at1g32850	0	0	-1.93597	0	ubiquitin carboxyl-terminal hydrolase family protein	0	cellular_component_unknown|GO:0005575	cysteine-type endopeptidase activity|GO:0004197;ubiquitin thiolesterase activity|GO:0004221	-	chr1:11902609-11906880 FORWARD
at1g35550	0	6.81981	0	0	elongation factor Tu C-terminal domain-containing protein	translational elongation|GO:0006414	cellular_component_unknown|GO:0005575	translation elongation factor activity|GO:0003746	CHR1	chr1:13112700-13113014 FORWARD
at1g35625	1.93503	0	0	0	protease-associated zinc finger (C3HC4-type RING finger) family protein	proteolysis|GO:0006508	0	peptidase activity|GO:0008233;protein binding|GO:0005515;zinc ion binding|GO:0008270	CHR1	chr1:13158444-13159478 REVERSE
at1g36390	0	0	-2.04396	0	co-chaperone grpE family protein	0	chloroplast|GO:0009507	adenyl-nucleotide exchange factor activity|GO:0000774;chaperone binding|GO:0051087;protein binding|GO:0005515;protein homodimerization activity|GO:0042803	CHR1	chr1:13703023-13704736 REVERSE
at1g43170	0	0	0	2.43527	ARP1 (ARABIDOPSIS RIBOSOMAL PROTEIN 1)	embryonic development ending in seed dormancy|GO:0009793;translation|GO:0006412	cytosolic large ribosomal subunit (sensu Eukaryota)|GO:0005842;cytosolic ribosome (sensu Eukaryota)|GO:0005830;ribosome|GO:0005840	structural constituent of ribosome|GO:0003735	CHR1	chr1:16269959-16271071 FORWARD
at1g43640	0	0	2.24635	0	AtTLP5 (TUBBY LIKE PROTEIN 5); phosphoric diester hydrolase/ transcription factor	regulation of transcription|GO:0045449	cellular_component_unknown|GO:0005575	phosphoric diester hydrolase activity|GO:0008081;transcription factor activity|GO:0003700	CHR1	chr1:16442059-16443693 REVERSE
at1g43690	0	0	2.12332	0	ubiquitin interaction motif-containing protein	biological_process_unknown|GO:0008150	cellular_component_unknown|GO:0005575	molecular_function_unknown|GO:0003674	CHR1	chr1:16480959-16485029 FORWARD
at1g45160	2.11613	0	0	0	similar to IRE (INCOMPLETE ROOT HAIR ELONGATION), kinase [Arabidopsis thaliana] (TAIR:AT5G62310.1); similar to protein kinase, putative [Arabidopsis thaliana] (TAIR:AT3G17850.1); similar to nodule-specific IRE-like protein [Medicago truncatula] (GB:AAX11214.1); similar to Os03g0711800 [Oryza sativa (japonica cultivar-group)] (GB:NP_001051060.1); similar to putative protein kinase [Oryza sativa] (…	protein amino acid phosphorylation|GO:0006468	cellular_component_unknown|GO:0005575	kinase activity|GO:0016301	CHR1	chr1:17086254-17092717 REVERSE
at1g45180	0	0	0	5.19792	zinc finger (C3HC4-type RING finger) family protein	0	0	protein binding|GO:0005515;zinc ion binding|GO:0008270	CHR1	chr1:17101775-17104123 FORWARD
at1g45976	1.57851	0	0	0	SBP1 (S-RIBONUCLEASE BINDING PROTEIN 1); protein binding / zinc ion binding	biological_process_unknown|GO:0008150	cellular_component_unknown|GO:0005575	protein binding|GO:0005515;zinc ion binding|GO:0008270	CHR1	chr1:17201811-17203120 FORWARD
at1g46912	0	0	0	3.80629	F-box family protein-related	biological_process_unknown|GO:0008150	cellular_component_unknown|GO:0005575	molecular_function_unknown|GO:0003674	CHR1	chr1:17275131-17276069 FORWARD
at1g47800	-2.63441	0	0	0	F-box family protein	biological_process_unknown|GO:0008150	cellular_component_unknown|GO:0005575	molecular_function_unknown|GO:0003674	CHR1	chr1:17603953-17605116 FORWARD
at1g48210	0	2.48266	0	0	serine/threonine protein kinase, putative	protein amino acid phosphorylation|GO:0006468	cellular_component_unknown|GO:0005575	kinase activity|GO:0016301	CHR1	chr1:17803220-17805467 FORWARD
at1g48490	0	0	0	4.06587	kinase	protein amino acid phosphorylation|GO:0006468	0	kinase activity|GO:0016301	CHR1	chr1:17926013-17930860 REVERSE
at1g48550	2.84588	0	0	0	vacuolar protein sorting-associated protein 26 family protein / VPS26 family protein	intracellular protein transport|GO:0006886;retrograde transport, endosome to Golgi|GO:0042147	retromer complex|GO:0030904	molecular_function_unknown|GO:0003674	-	chr1:17954460-17956313 REVERSE
at1g48830	2.03212	-3.31354	0	0	40S ribosomal protein S7 (RPS7A)	translation|GO:0006412	cytosolic ribosome (sensu Eukaryota)|GO:0005830;cytosolic small ribosomal subunit (sensu Eukaryota)|GO:0005843	structural constituent of ribosome|GO:0003735	CHR1	chr1:18063522-18064603 REVERSE
at1g48830	2.03212	-3.31354	0	0	40S ribosomal protein S7 (RPS7A)	translation|GO:0006412	cytosolic ribosome (sensu Eukaryota)|GO:0005830;cytosolic small ribosomal subunit (sensu Eukaryota)|GO:0005843	structural constituent of ribosome|GO:0003735	CHR1	chr1:18063522-18064603 REVERSE
at1g48970	0	0	2.11162	0	GTP binding / translation initiation factor	translational initiation|GO:0006413	eukaryotic translation initiation factor 2B complex|GO:0005851	GTP binding|GO:0005525;translation initiation factor activity|GO:0003743	CHR1	chr1:18117536-18121215 REVERSE
at1g49050	0	0	-2.0009	0	aspartyl protease family protein	0	endomembrane system|GO:0012505	pepsin A activity|GO:0004194	-	chr1:18154829-18156854 FORWARD
at1g49220	0	0	0	2.91635	zinc finger (C3HC4-type RING finger) family protein	0	0	zinc ion binding|GO:0008270	CHR1	chr1:18209614-18210369 FORWARD
at1g49580	0	3.76361	0	-2.77314	calcium-dependent protein kinase, putative / CDPK, putative	N-terminal protein myristoylation|GO:0006499;protein amino acid phosphorylation|GO:0006468	cellular_component_unknown|GO:0005575	calcium ion binding|GO:0005509;calcium-dependent protein serine/threonine phosphatase activity|GO:0004723;kinase activity|GO:0016301	CHR1	chr1:18355279-18358052 FORWARD
at1g49580	0	3.76361	0	-2.77314	calcium-dependent protein kinase, putative / CDPK, putative	N-terminal protein myristoylation|GO:0006499;protein amino acid phosphorylation|GO:0006468	cellular_component_unknown|GO:0005575	calcium ion binding|GO:0005509;calcium-dependent protein serine/threonine phosphatase activity|GO:0004723;kinase activity|GO:0016301	CHR1	chr1:18355279-18358052 FORWARD
at1g49970	0	2.86506	0	0	CLPR1 (Clp protease proteolytic subunit 5); endopeptidase Clp	ATP-dependent proteolysis|GO:0006510	chloroplast stroma|GO:0009570;chloroplast thylakoid|GO:0009534;chloroplastic endopeptidase Clp complex|GO:0009840	endopeptidase Clp activity|GO:0008462	CHR1	chr1:18505604-18508130 REVERSE
at1g50370	0	0	0	6.6431	serine/threonine protein phosphatase, putative	biological_process_unknown|GO:0008150	cellular_component_unknown|GO:0005575	protein serine/threonine phosphatase activity|GO:0004722	-	chr1:18662562-18665340 FORWARD
at1g51550	2.26804	0	0	0	F-box family protein	ubiquitin-dependent protein catabolic process|GO:0006511	chloroplast|GO:0009507	ubiquitin-protein ligase activity|GO:0004842	CHR1	chr1:19121314-19122959 REVERSE
at1g51690	0	0	-2.44574	0	ATB ALPHA (protein phosphatase 2A 55 kDa regulatory subunit B alpha isoform); nucleotide binding	0	protein phosphatase type 2A complex|GO:0000159	nucleotide binding|GO:0000166	-	chr1:19169886-19173642 FORWARD
at1g52370	0	3.09071	0	0	structural constituent of ribosome	translation|GO:0006412	ribosome|GO:0005840	structural constituent of ribosome|GO:0003735	CHR1	chr1:19510721-19512368 FORWARD
at1g52580	1.61239	0	0	0	rhomboid family protein	biological_process_unknown|GO:0008150	cellular_component_unknown|GO:0005575	molecular_function_unknown|GO:0003674	CHR1	chr1:19591306-19592627 FORWARD
at1g53320	-3.01631	0	0	0	AtTLP7 (TUBBY LIKE PROTEIN 7); phosphoric diester hydrolase/ transcription factor	regulation of transcription|GO:0045449	0	phosphoric diester hydrolase activity|GO:0008081;transcription factor activity|GO:0003700	CHR1	chr1:19894905-19897097 REVERSE
at1g54270	0	0	-1.92286	0	EIF4A-2 (eukaryotic translation initiation factor 4A-2); ATP-dependent helicase	0	cellular_component_unknown|GO:0005575	ATP-dependent helicase activity|GO:0008026;translation initiation factor activity|GO:0003743	-	chr1:20264162-20265685 FORWARD
at1g54510	0	2.20672	0	0	protein kinase family protein	protein amino acid phosphorylation|GO:0006468	cellular_component_unknown|GO:0005575	kinase activity|GO:0016301	CHR1	chr1:20362270-20365673 REVERSE
at1g54740	3.96928	0	0	0	similar to unknown protein [Arabidopsis thaliana] (TAIR:AT1G22110.1); similar to hypothetical protein [Oryza sativa (japonica cultivar-group)] (GB:BAD28434.1)	biological_process_unknown|GO:0008150	0	molecular_function_unknown|GO:0003674	CHR1	chr1:20434506-20435405 FORWARD
at1g55660	0	0	0	-3.12376	F-box family protein	biological_process_unknown|GO:0008150	endomembrane system|GO:0012505	molecular_function_unknown|GO:0003674	CHR1	chr1:20804360-20806006 FORWARD
at1g56700	0	0	4.62266	0	pyrrolidone-carboxylate peptidase family protein	proteolysis|GO:0006508	cellular_component_unknown|GO:0005575	pyroglutamyl-peptidase I activity|GO:0004219	-	chr1:21260495-21261305 FORWARD
at1g57580	0	0	0	-2.93631	F-box family protein	biological_process_unknown|GO:0008150	cellular_component_unknown|GO:0005575	molecular_function_unknown|GO:0003674	CHR1	chr1:21328744-21329917 FORWARD
at1g57700	0	2.90249	0	0	protein kinase family protein	N-terminal protein myristoylation|GO:0006499;protein amino acid phosphorylation|GO:0006468	cellular_component_unknown|GO:0005575	kinase activity|GO:0016301	CHR1	chr1:21374716-21377525 FORWARD
at1g57720	0	3.21284	0	0	translation elongation factor	translational elongation|GO:0006414	eukaryotic translation elongation factor 1 complex|GO:0005853	translation elongation factor activity|GO:0003746	CHR1	chr1:21381538-21383779 FORWARD
at1g57860	0	0	-1.99569	0	60S ribosomal protein L21	0	ribosome|GO:0005840	structural constituent of ribosome|GO:0003735	CHR1	chr1:21433699-21434492 REVERSE
at1g58210	0	2.16125	0	0	EMB1674 (EMBRYO DEFECTIVE 1674)	embryonic development ending in seed dormancy|GO:0009793	0	molecular_function_unknown|GO:0003674	CHR1	chr1:21557286-21561721 FORWARD
at1g58684	0	4.22725	0	0	40S ribosomal protein S2, putative	translation|GO:0006412	intracellular|GO:0005622;ribosome|GO:0005840	structural constituent of ribosome|GO:0003735	CHR1 ,CHR1 ,CHR1	chr1:21773686-21774882 REVERSE
at1g58983	0	4.33265	0	0	40S ribosomal protein S2, putative	translation|GO:0006412	intracellular|GO:0005622;ribosome|GO:0005840	structural constituent of ribosome|GO:0003735	CHR1 ,CHR1 ,CHR1	chr1:21773686-21774882 REVERSE
at1g59359	0	3.01358	0	0	40S ribosomal protein S2, putative	translation|GO:0006412	intracellular|GO:0005622;ribosome|GO:0005840	structural constituent of ribosome|GO:0003735	CHR1 ,CHR1 ,CHR1	chr1:21773686-21774882 REVERSE
at1g61370	0	0	0	3.73411	S-locus lectin protein kinase family protein	protein amino acid phosphorylation|GO:0006468	endomembrane system|GO:0012505	carbohydrate binding|GO:0030246;kinase activity|GO:0016301	CHR1	chr1:22645761-22648812 REVERSE
at1g61580	0	0	2.28628	0	ARP2/RPL3B (ARABIDOPSIS RIBOSOMAL PROTEIN 2); structural constituent of ribosome	translation|GO:0006412	cytosolic large ribosomal subunit (sensu Eukaryota)|GO:0005842;ribosome|GO:0005840	structural constituent of ribosome|GO:0003735	-	chr1:22724498-22726067 REVERSE
at1g62750	0	0	3.51511	0	lipoic acid synthase family protein	lipoic acid biosynthetic process|GO:0009105	chloroplast|GO:0009507	lipoic acid synthase activity|GO:0017140	CHR1	chr5:2710984-2713102 REVERSE
at1g63900	0	0	0	3.50722	zinc finger (C3HC4-type RING finger) family protein	0	0	zinc ion binding|GO:0008270	-	chr1:23720719-23722749 FORWARD
at1g64110	-2.44858	0	0	0	AAA-type ATPase family protein	0	endomembrane system|GO:0012505	ATPase activity|GO:0016887	-	chr1:23800550-23804903 REVERSE
at1g64230	0	2.22037	0	0	UBC28; ubiquitin-protein ligase	ubiquitin-dependent protein catabolic process|GO:0006511	cellular_component_unknown|GO:0005575	ubiquitin-protein ligase activity|GO:0004842	CHR1	chr1:23837455-23838883 FORWARD
at1g64295	0	2.74567	0	0	F-box family protein-related	biological_process_unknown|GO:0008150	cellular_component_unknown|GO:0005575	molecular_function_unknown|GO:0003674	-	chr1:23863217-23864287 REVERSE
at1g64630	0	0	0	2.757	protein kinase family protein	protein amino acid phosphorylation|GO:0006468	cellular_component_unknown|GO:0005575	kinase activity|GO:0016301;transcription factor activity|GO:0003700	CHR1	chr1:24023583-24025777 FORWARD
at1g64790	0	0	2.3757	0	translational activator family protein	0	0	binding|GO:0005488	-	chr1:24068895-24085571 REVERSE
at1g65040	0	0	0	-4.57963	similar to zinc finger (C3HC4-type RING finger) family protein [Arabidopsis thaliana] (TAIR:AT3G16090.1); similar to Zinc finger, RING-type; RINGv [Medicago truncatula] (GB:ABE91898.1); contains InterPro domain Zinc finger, RING-type; (InterPro:IPR001841)	0	endomembrane system|GO:0012505	protein binding|GO:0005515;zinc ion binding|GO:0008270	-	chr1:24163768-24167028 REVERSE
at1g65160	0	0	-2.13529	0	ubiquitin carboxyl-terminal hydrolase family protein	0	cellular_component_unknown|GO:0005575	ubiquitin thiolesterase activity|GO:0004221	-	chr1:24209887-24211401 FORWARD
at1g65640	0	0	-2.21185	0	DEGP4 (DEGP PROTEASE 4); serine-type peptidase/ trypsin	0	mitochondrion|GO:0005739	serine-type peptidase activity|GO:0008236;trypsin activity|GO:0004295	CHR1	chr1:24414514-24417190 REVERSE
at1g65650	0	0	0	4.03364	ubiquitin carboxyl-terminal hydrolase family 1 protein	ubiquitin-dependent protein catabolic process|GO:0006511	intracellular|GO:0005622	ubiquitin thiolesterase activity|GO:0004221	CHR1	chr1:24418835-24421129 REVERSE
at1g65770	0	0	-1.92478	0	F-box family protein	0	cellular_component_unknown|GO:0005575	ATP-dependent helicase activity|GO:0008026	CHR1	chr1:24464319-24465401 REVERSE
at1g66070	0	2.14519	0	0	translation initiation factor-related	biological_process_unknown|GO:0008150	cellular_component_unknown|GO:0005575	molecular_function_unknown|GO:0003674	-	chr1:24599857-24601183 REVERSE
at1g66180	0	2.1047	0	0	aspartyl protease family protein	proteolysis|GO:0006508	endomembrane system|GO:0012505	pepsin A activity|GO:0004194	CHR1	chr1:24650884-24652176 FORWARD
at1g66210	0	3.28589	0	0	subtilase family protein	proteolysis|GO:0006508	endomembrane system|GO:0012505	subtilase activity|GO:0004289	CHR1	chr1:24669398-24672313 REVERSE
at1g66580	0	3.0499	0	0	60S ribosomal protein L10 (RPL10C)	translation|GO:0006412	ribosome|GO:0005840	structural constituent of ribosome|GO:0003735	CHR1	chr1:24842871-24844102 FORWARD
at1g67470	4.24703	0	0	0	protein kinase family protein	protein amino acid phosphorylation|GO:0006468	cellular_component_unknown|GO:0005575	kinase activity|GO:0016301	CHR1	chr1:25275910-25277079 FORWARD
at1g67580	0	0	-2.13342	0	protein kinase family protein	0	#N/A	#N/A	#N/A	#N/A
at1g67680	0	2.67896	0	0	binding	biological_process_unknown|GO:0008150	cellular_component_unknown|GO:0005575	binding|GO:0005488	CHR1	chr1:25369625-25372127 REVERSE
at1g67820	0	2.05557	0	0	protein phosphatase 2C, putative / PP2C, putative	protein amino acid dephosphorylation|GO:0006470	protein serine/threonine phosphatase complex|GO:0008287	protein phosphatase type 2C activity|GO:0015071	CHR1	chr1:25433545-25435147 FORWARD
at1g68790	0	0	0	-3.11774	similar to unknown protein [Arabidopsis thaliana] (TAIR:AT1G67230.1); similar to nuclear matrix constituent protein-related [Arabidopsis thaliana] (TAIR:AT1G13220.2); similar to nuclear matrix constituent protein 1 (NMCP1) [Daucus carota] (GB:BAA20407.1)	biological_process_unknown|GO:0008150	0	0	CHR1	chr1:25838595-25842820 REVERSE
at1g69090	0	0	-2.03382	0	F-box family protein	0	chloroplast|GO:0009507	molecular_function_unknown|GO:0003674	CHR1	chr1:25981164-25982369 REVERSE
at1g69410	0	2.82449	0	0	eukaryotic translation initiation factor 5A, putative / eIF-5A, putative	translational initiation|GO:0006413	cellular_component_unknown|GO:0005575	translation initiation factor activity|GO:0003743	CHR1	chr1:26092964-26093857 FORWARD
at1g69960	0	3.25683	0	0	PP2A (SERINE/THREONINE PROTEIN PHOSPHATASE 2A); protein phosphatase type 2A	auxin polar transport|GO:0009926	cellular_component_unknown|GO:0005575	protein phosphatase type 2A activity|GO:0000158	CHR1	chr1:26352555-26354174 REVERSE
at1g70320	1.98061	0	0	0	UPL2 (UBIQUITIN-PROTEIN LIGASE 2); ubiquitin-protein ligase	protein ubiquitination|GO:0016567;ubiquitin-dependent protein catabolic process|GO:0006511	mitochondrion|GO:0005739;ubiquitin ligase complex|GO:0000151	ubiquitin-protein ligase activity|GO:0004842	CHR1	chr1:26492408-26504944 REVERSE
at1g70430	0	0	-3.47301	0	protein kinase family protein	0	cellular_component_unknown|GO:0005575	kinase activity|GO:0016301	CHR1	chr1:26549252-26552419 FORWARD
at1g70490	1.72222	0	2.88024	0	ADP-ribosylation factor, putative	N-terminal protein myristoylation|GO:0006499	intracellular|GO:0005622	GTP binding|GO:0005525;phospholipase activator activity|GO:0016004;protein binding|GO:0005515	-	chr1:26567825-26568815 REVERSE
at1g70490	1.72222	0	2.88024	0	ADP-ribosylation factor, putative	N-terminal protein myristoylation|GO:0006499	intracellular|GO:0005622	GTP binding|GO:0005525;phospholipase activator activity|GO:0016004;protein binding|GO:0005515	-	chr1:26567825-26568815 REVERSE
at1g70660	0	5.00557	0	0	MMZ2 (MMS ZWEI HOMOLOGE 2); ubiquitin-protein ligase	protein modification process|GO:0006464;ubiquitin cycle|GO:0006512	cellular_component_unknown|GO:0005575	ubiquitin-protein ligase activity|GO:0004842	-	chr1:26644418-26645612 FORWARD
at1g71020	1.65934	0	0	0	armadillo/beta-catenin repeat family protein / U-box domain-containing protein	protein ubiquitination|GO:0016567	ubiquitin ligase complex|GO:0000151	binding|GO:0005488;ubiquitin-protein ligase activity|GO:0004842	CHR1	chr1:26794487-26796767 REVERSE
at1g71020	1.65934	0	0	0	armadillo/beta-catenin repeat family protein / U-box domain-containing protein	protein ubiquitination|GO:0016567	ubiquitin ligase complex|GO:0000151	binding|GO:0005488;ubiquitin-protein ligase activity|GO:0004842	CHR1	chr1:26794487-26796767 REVERSE
at1g71290	0	0	3.12735	0	F-box family protein-related	biological_process_unknown|GO:0008150	cellular_component_unknown|GO:0005575	molecular_function_unknown|GO:0003674	CHR1	chr1:26876305-26876904 FORWARD
at1g71350	0	0	-2.10352	0	eukaryotic translation initiation factor SUI1 family protein	0	0	translation initiation factor activity|GO:0003743	CHR1	chr1:26892187-26894871 REVERSE
at1g71530	0	3.41628	0	0	protein kinase family protein	N-terminal protein myristoylation|GO:0006499;protein amino acid phosphorylation|GO:0006468	chloroplast|GO:0009507	kinase activity|GO:0016301	CHR1	chr1:26943428-26945241 FORWARD
at1g71860	0	0	6.55324	0	PTP1 (PROTEIN TYROSINE PHOSPHATASE 1)	0	cytoplasm|GO:0005737;nucleus|GO:0005634	protein tyrosine phosphatase activity|GO:0004725	-	chr1:27030528-27032337 FORWARD
at1g71980	0	0	0	3.72609	protease-associated zinc finger (C3HC4-type RING finger) family protein	proteolysis|GO:0006508	endomembrane system|GO:0012505	peptidase activity|GO:0008233;protein binding|GO:0005515;zinc ion binding|GO:0008270	CHR1	chr1:27101912-27103543 FORWARD
at1g72760	2.24758	0	0	0	protein kinase family protein	protein amino acid phosphorylation|GO:0006468	cellular_component_unknown|GO:0005575	kinase activity|GO:0016301	-	chr1:27389083-27391936 REVERSE
at1g73300	9.53828	0	0	0	SCPL2 (serine carboxypeptidase-like 2); serine carboxypeptidase	proteolysis|GO:0006508	endomembrane system|GO:0012505	serine carboxypeptidase activity|GO:0004185	-	chr1:27563334-27565709 REVERSE
at1g73310	0	2.85603	0	0	SCPL4 (serine carboxypeptidase-like 4); serine carboxypeptidase	proteolysis|GO:0006508	endomembrane system|GO:0012505	serine carboxypeptidase activity|GO:0004185	CHR1	chr1:27566476-27568838 REVERSE
at1g74970	0	0	0	-2.95549	RPS9 (RIBOSOMAL PROTEIN S9); structural constituent of ribosome	translation|GO:0006412	cytosolic small ribosomal subunit (sensu Eukaryota)|GO:0005843;plastid small ribosomal subunit|GO:0000312	structural constituent of ribosome|GO:0003735	CHR1 ,CHR1 ,CHR1 ,CHR1 ,CHR1 ,CHR1 ,CHR1 ,CHR1 ,CHR1 ,CHR1 ,CHR1 ,CHR1 ,CHR1	chr1:28161422-28162863 REVERSE
at1g76810	0	3.39355	-2.48663	0	eukaryotic translation initiation factor 2 family protein / eIF-2 family protein	translational initiation|GO:0006413	intracellular|GO:0005622	translation factor activity, nucleic acid binding|GO:0008135	CHR1	chr1:28836260-28841204 REVERSE
at1g76810	0	3.39355	-2.48663	0	eukaryotic translation initiation factor 2 family protein / eIF-2 family protein	translational initiation|GO:0006413	intracellular|GO:0005622	translation factor activity, nucleic acid binding|GO:0008135	CHR1	chr1:28836260-28841204 REVERSE
at1g76830	1.64025	0	0	0	F-box family protein	biological_process_unknown|GO:0008150	cellular_component_unknown|GO:0005575	molecular_function_unknown|GO:0003674	CHR1	chr1:28849538-28850659 FORWARD
at1g76920	0	0	0	2.31984	F-box family protein (FBX3)	ubiquitin-dependent protein catabolic process|GO:0006511	0	ubiquitin-protein ligase activity|GO:0004842	CHR1	chr1:28897189-28898313 FORWARD
at1g77480	0	0	-1.92533	0	nucellin protein, putative	0	0	pepsin A activity|GO:0004194	-	chr1:29119599-29122044 REVERSE
at1g77720	0	3.59238	0	0	protein kinase family protein	protein amino acid phosphorylation|GO:0006468	chloroplast|GO:0009507	kinase activity|GO:0016301	CHR1	chr1:29215624-29218771 FORWARD
at1g78680	0	2.20864	0	0	ATGGH2 (GAMMA-GLUTAMYL HYDROLASE 2); gamma-glutamyl hydrolase	tetrahydrofolylpolyglutamate metabolic process|GO:0046900	vacuole|GO:0005773	gamma-glutamyl hydrolase activity|GO:0008464	CHR1	chr1:29598826-29600930 FORWARD
at1g78870	0	-3.9428	0	0	UBC35; ubiquitin-protein ligase	ubiquitin-dependent protein catabolic process|GO:0006511	cellular_component_unknown|GO:0005575	ubiquitin-protein ligase activity|GO:0004842	-	chr1:29655482-29657096 FORWARD
at1g78910	0	3.30968	0	0	pseudouridine synthase family protein	RNA processing|GO:0006396	0	pseudouridylate synthase activity|GO:0004730	CHR1	chr1:29670162-29672450 FORWARD
at1g79320	0	0	0	-2.87905	latex abundant protein, putative (AMC5) / caspase family protein	proteolysis|GO:0006508	cellular_component_unknown|GO:0005575	caspase activity|GO:0030693	CHR1	chr1:29841579-29842801 FORWARD
at1g80440	0	4.26599	0	0	kelch repeat-containing F-box family protein	biological_process_unknown|GO:0008150	cellular_component_unknown|GO:0005575	molecular_function_unknown|GO:0003674	CHR1	chr1:30246655-30247719 FORWARD
at1g80470	-3.324	0	-2.0859	0	similar to F-box family protein [Arabidopsis thaliana] (TAIR:AT1G16930.1); similar to Cyclin-like F-box; FBD [Medicago truncatula] (GB:ABE80758.1); contains InterPro domain FBD-like; (InterPro:IPR006566); contains InterPro domain Cyclin-like F-box; (InterPro:IPR001810); contains InterPro domain FBD; (InterPro:IPR013596); contains InterPro domain Leucine-rich repeat 2; (InterPro:IPR013101)	biological_process_unknown|GO:0008150	cellular_component_unknown|GO:0005575	molecular_function_unknown|GO:0003674	CHR1	chr1:30261077-30262808 FORWARD
at1g80470	-3.324	0	-2.0859	0	similar to F-box family protein [Arabidopsis thaliana] (TAIR:AT1G16930.1); similar to Cyclin-like F-box; FBD [Medicago truncatula] (GB:ABE80758.1); contains InterPro domain FBD-like; (InterPro:IPR006566); contains InterPro domain Cyclin-like F-box; (InterPro:IPR001810); contains InterPro domain FBD; (InterPro:IPR013596); contains InterPro domain Leucine-rich repeat 2; (InterPro:IPR013101)	biological_process_unknown|GO:0008150	cellular_component_unknown|GO:0005575	molecular_function_unknown|GO:0003674	CHR1	chr1:30261077-30262808 FORWARD
at2g01150	1.69608	0	0	0	RHA2B (RING-H2 FINGER PROTEIN 2B); protein binding / zinc ion binding	0	0	protein binding|GO:0005515;ubiquitin-protein ligase activity|GO:0004842;zinc ion binding|GO:0008270	CHR2	chr2:100702-101145 FORWARD
at2g01470	0	2.78935	0	0	STL2P (SEC12P-LIKE PROTEIN); nucleotide binding	ER to Golgi vesicle-mediated transport|GO:0006888	endoplasmic reticulum|GO:0005783;integral to endoplasmic reticulum membrane|GO:0030176	nucleotide binding|GO:0000166	CHR2	chr2:212214-214434 REVERSE
at2g02800	0	4.13881	0	0	APK2B (PROTEIN KINASE 2B); kinase	protein amino acid phosphorylation|GO:0006468	cytoplasm|GO:0005737;nucleus|GO:0005634	kinase activity|GO:0016301	CHR2	chr2:796888-799249 REVERSE
at2g02870	0	3.31941	0	0	kelch repeat-containing F-box family protein	biological_process_unknown|GO:0008150	cellular_component_unknown|GO:0005575	molecular_function_unknown|GO:0003674	CHR2	chr2:838377-839780 FORWARD
at2g03000	-2.32491	0	0	0	zinc finger (C3HC4-type RING finger) family protein	0	0	protein binding|GO:0005515;zinc ion binding|GO:0008270	CHR2	chr2:875232-877206 FORWARD
at2g03120	1.73891	-3.69559	0	0	signal peptide peptidase family protein	biological_process_unknown|GO:0008150	endoplasmic reticulum|GO:0005783	D-alanyl-D-alanine endopeptidase activity|GO:0008717	-	chr2:937551-940080 FORWARD
at2g03120	1.73891	-3.69559	0	0	signal peptide peptidase family protein	biological_process_unknown|GO:0008150	endoplasmic reticulum|GO:0005783	D-alanyl-D-alanine endopeptidase activity|GO:0008717	-	chr2:937551-940080 FORWARD
at2g03190	0	2.38776	0	0	ASK16 (ARABIDOPSIS SKP1-LIKE 16); ubiquitin-protein ligase	ubiquitin-dependent protein catabolic process|GO:0006511	SCF ubiquitin ligase complex|GO:0019005	protein binding|GO:0005515;ubiquitin-protein ligase activity|GO:0004842	CHR2	chr2:964229-964741 FORWARD
at2g03560	1.92469	-2.98337	0	0	F-box family protein (FBX7)	ubiquitin-dependent protein catabolic process|GO:0006511	cellular_component_unknown|GO:0005575	ubiquitin-protein ligase activity|GO:0004842	CHR2	chr2:1079636-1082080 FORWARD
at2g03560	1.92469	-2.98337	0	0	F-box family protein (FBX7)	ubiquitin-dependent protein catabolic process|GO:0006511	cellular_component_unknown|GO:0005575	ubiquitin-protein ligase activity|GO:0004842	CHR2	chr2:1079636-1082080 FORWARD
at2g03580	0	0	-2.34238	0	F-box family protein-related	0	cellular_component_unknown|GO:0005575	molecular_function_unknown|GO:0003674	CHR2	chr2:1093261-1094478 FORWARD
at2g04240	0	0	0	2.82393	XERICO; protein binding / zinc ion binding	response to osmotic stress|GO:0006970;response to salt stress|GO:0009651	0	protein binding|GO:0005515;zinc ion binding|GO:0008270	CHR2	chr2:1461813-1462301 REVERSE
at2g04390	0	5.49131	0	0	40S ribosomal protein S17 (RPS17A)	translation|GO:0006412	ribosome|GO:0005840	structural constituent of ribosome|GO:0003735	CHR2	chr2:1527908-1528333 FORWARD
at2g04550	1.50622	0	0	0	IBR5 (INDOLE-3-BUTYRIC ACID RESPONSE 5); protein tyrosine/serine/threonine phosphatase	response to abscisic acid stimulus|GO:0009737;response to auxin stimulus|GO:0009733	cellular_component_unknown|GO:0005575	protein tyrosine/serine/threonine phosphatase activity|GO:0008138	-	chr2:1588535-1589835 FORWARD
at2g04840	0	-3.30014	0	0	F-box family protein	biological_process_unknown|GO:0008150	cellular_component_unknown|GO:0005575	molecular_function_unknown|GO:0003674	CHR2	chr2:1697006-1698237 FORWARD
at2g05220	0	4.40475	0	0	structural constituent of ribosome	translation|GO:0006412	ribosome|GO:0005840	structural constituent of ribosome|GO:0003735	CHR2	chr2:1894754-1895176 REVERSE
at2g05830	1.91544	0	3.48768	0	eukaryotic translation initiation factor 2B family protein / eIF-2B family protein	translational initiation|GO:0006413	eukaryotic translation initiation factor 2B complex|GO:0005851	GTP binding|GO:0005525;translation initiation factor activity|GO:0003743	-	chr2:2229961-2231836 FORWARD
at2g05830	1.91544	0	3.48768	0	eukaryotic translation initiation factor 2B family protein / eIF-2B family protein	translational initiation|GO:0006413	eukaryotic translation initiation factor 2B complex|GO:0005851	GTP binding|GO:0005525;translation initiation factor activity|GO:0003743	-	chr2:2229961-2231836 FORWARD
at2g05850	0	0	-1.98202	0	SCPL38 (serine carboxypeptidase-like 38); serine carboxypeptidase	0	endomembrane system|GO:0012505	serine carboxypeptidase activity|GO:0004185	CHR2	chr2:2242771-2244457 REVERSE
at2g06390	6.64032	0	0	0	unknown protein	biological_process_unknown|GO:0008150	cellular_component_unknown|GO:0005575	molecular_function_unknown|GO:0003674	CHR2	chr2:2516626-2516709 REVERSE
at2g11200	0	0	2.40022	0	F-box family protein	biological_process_unknown|GO:0008150	cellular_component_unknown|GO:0005575	molecular_function_unknown|GO:0003674	CHR2	chr2:4459006-4459470 FORWARD
at2g11520	0	0	-2.22885	0	CRCK3 (calmodulin-binding receptor-like cytoplasmic kinase 3); kinase	0	endomembrane system|GO:0012505	kinase activity|GO:0016301	CHR2	chr2:4626227-4628530 FORWARD
at2g12100	0	0	0	-6.1184	Ulp1 protease family protein	proteolysis|GO:0006508	cytoplasm|GO:0005737	cysteine-type peptidase activity|GO:0008234	-	chr2:4880669-4885648 FORWARD
at2g12550	0	2.32852	0	0	ubiquitin-associated (UBA)/TS-N domain-containing protein	protein modification process|GO:0006464	0	0	-	chr2:5121963-5125568 FORWARD
at2g14740	0	0	-2.46532	0	vacuolar sorting receptor, putative	0	Golgi transport complex|GO:0017119;integral to plasma membrane|GO:0005887	calcium ion binding|GO:0005509;peptidase activity|GO:0008233	-	chr2:6315977-6319385 FORWARD
at2g16220	0	0	0	2.90744	F-box family protein	biological_process_unknown|GO:0008150	cellular_component_unknown|GO:0005575	molecular_function_unknown|GO:0003674	CHR2	chr2:7037237-7038460 REVERSE
at2g16360	0	2.11294	0	0	40S ribosomal protein S25 (RPS25A)	translation|GO:0006412	ribosome|GO:0005840	structural constituent of ribosome|GO:0003735	CHR2	chr2:7083795-7084448 REVERSE
at2g16740	0	0	-1.95842	0	UBC29 (ubiquitin-conjugating enzyme 27); ubiquitin-protein ligase	0	cellular_component_unknown|GO:0005575	ubiquitin-protein ligase activity|GO:0004842	CHR2	chr2:7274962-7275819 FORWARD
at2g17020	0	2.63691	0	0	F-box family protein (FBL10)	ubiquitin-dependent protein catabolic process|GO:0006511	cellular_component_unknown|GO:0005575	ubiquitin-protein ligase activity|GO:0004842	CHR2	chr2:7403641-7405869 REVERSE
at2g17030	2.19959	0	0	0	F-box family protein	biological_process_unknown|GO:0008150	cellular_component_unknown|GO:0005575	molecular_function_unknown|GO:0003674	-	chr2:7406190-7407732 FORWARD
at2g17200	0	0	0	-2.74673	ubiquitin family protein	ubiquitin cycle|GO:0006512	0	molecular_function_unknown|GO:0003674	CHR2	chr2:7489215-7492172 REVERSE
at2g17360	0	0	0	3.87684	40S ribosomal protein S4 (RPS4A)	translation|GO:0006412	cytosolic small ribosomal subunit (sensu Eukaryota)|GO:0005843	structural constituent of ribosome|GO:0003735	-	chr2:7553680-7555220 FORWARD
at2g18020	0	-3.16301	0	0	EMB2296 (EMBRYO DEFECTIVE 2296); structural constituent of ribosome	embryonic development ending in seed dormancy|GO:0009793;translation|GO:0006412	cytosolic ribosome (sensu Eukaryota)|GO:0005830;ribosome|GO:0005840	structural constituent of ribosome|GO:0003735	CHR2	chr2:7844233-7845242 FORWARD
at2g18030	0	0	0	2.2709	peptide methionine sulfoxide reductase family protein	protein modification process|GO:0006464	endomembrane system|GO:0012505	protein-methionine-S-oxide reductase activity|GO:0008113	-	chr2:7847289-7848578 FORWARD
at2g18770	0	3.57853	0	0	signal recognition particle binding	0	cellular_component_unknown|GO:0005575	signal recognition particle binding|GO:0005047	CHR2	chr2:8142066-8143442 FORWARD
at2g18915	2.89935	0	2.39461	0	LKP2 (LOV KELCH PROTEIN 2); ubiquitin-protein ligase	circadian rhythm|GO:0007623;regulation of circadian rhythm|GO:0042752;ubiquitin-dependent protein catabolic process|GO:0006511	Cajal body|GO:0015030;cytosol|GO:0005829	protein binding|GO:0005515;ubiquitin-protein ligase activity|GO:0004842	CHR2	chr2:8201874-8204337 REVERSE
at2g18915	2.89935	0	2.39461	0	LKP2 (LOV KELCH PROTEIN 2); ubiquitin-protein ligase	circadian rhythm|GO:0007623;regulation of circadian rhythm|GO:0042752;ubiquitin-dependent protein catabolic process|GO:0006511	Cajal body|GO:0015030;cytosol|GO:0005829	protein binding|GO:0005515;ubiquitin-protein ligase activity|GO:0004842	CHR2	chr2:8201874-8204337 REVERSE
at2g19080	0	3.00797	0	0	(METAXIN); unknown protein	biological_process_unknown|GO:0008150	mitochondrial inner membrane|GO:0005743;mitochondrion|GO:0005739;plastid|GO:0009536	molecular_function_unknown|GO:0003674	CHR2	chr2:8269900-8271828 FORWARD
at2g19130	4.58629	0	0	0	S-locus lectin protein kinase family protein	protein amino acid phosphorylation|GO:0006468	endomembrane system|GO:0012505	protein kinase activity|GO:0004672	CHR2	chr2:8300871-8303357 FORWARD
at2g19740	0	0	2.16998	0	60S ribosomal protein L31 (RPL31A)	ribosome biogenesis and assembly|GO:0042254;translation|GO:0006412	ribosome|GO:0005840	structural constituent of ribosome|GO:0003735	CHR2	chr2:8520659-8521428 FORWARD
at2g19750	0	0	0	-6.44864	40S ribosomal protein S30 (RPS30A)	translation|GO:0006412	ribosome|GO:0005840	structural constituent of ribosome|GO:0003735	-	chr2:8522119-8522888 FORWARD
at2g20140	0	2.24096	0	0	26S protease regulatory complex subunit 4, putative	N-terminal protein myristoylation|GO:0006499	cytoplasm|GO:0005737;nucleus|GO:0005634	ATPase activity|GO:0016887	-	chr2:8699817-8701918 FORWARD
at2g20380	0	0	-2.10014	0	kelch repeat-containing F-box family protein	0	cellular_component_unknown|GO:0005575	molecular_function_unknown|GO:0003674	CHR2	chr2:8801899-8803061 REVERSE
at2g20580	0	5.60043	0	0	AtRPN1a/RPN1A (26S proteasome regulatory subunit S2 1A); binding	protein catabolic process|GO:0030163;regulation of progression through cell cycle|GO:0000074;ubiquitin-dependent protein catabolic process|GO:0006511	nucleus|GO:0005634;proteasome regulatory particle, base subcomplex (sensu Eukaryota)|GO:0008540	binding|GO:0005488	-	chr2:8866292-8871780 FORWARD
at2g20630	1.73818	3.86204	0	0	protein phosphatase 2C, putative / PP2C, putative	biological_process_unknown|GO:0008150	cellular_component_unknown|GO:0005575	protein phosphatase type 2C activity|GO:0015071	CHR2	chr2:8904907-8906729 REVERSE
at2g20630	1.73818	3.86204	0	0	protein phosphatase 2C, putative / PP2C, putative	biological_process_unknown|GO:0008150	cellular_component_unknown|GO:0005575	protein phosphatase type 2C activity|GO:0015071	CHR2	chr2:8904907-8906729 REVERSE
at2g20725	0	0	-2.04033	0	CAAX amino terminal protease family protein	0	chloroplast|GO:0009507	prenyl-dependent CAAX protease activity|GO:0008487	CHR2	chr2:8941194-8942507 REVERSE
at2g22990	0	2.09744	3.2143	0	SNG1 (SINAPOYLGLUCOSE 1); serine carboxypeptidase	phenylpropanoid metabolic process|GO:0009698;proteolysis|GO:0006508	endomembrane system|GO:0012505	serine carboxypeptidase activity|GO:0004185;sinapoylglucose-malate O-sinapoyltransferase activity|GO:0016754	-	chr2:9793473-9797078 FORWARD
at2g22990	0	2.09744	3.2143	0	SNG1 (SINAPOYLGLUCOSE 1); serine carboxypeptidase	phenylpropanoid metabolic process|GO:0009698;proteolysis|GO:0006508	endomembrane system|GO:0012505	serine carboxypeptidase activity|GO:0004185;sinapoylglucose-malate O-sinapoyltransferase activity|GO:0016754	-	chr2:9793473-9797078 FORWARD
at2g23080	0	2.10075	0	0	casein kinase II alpha chain, putative	protein amino acid phosphorylation|GO:0006468	cellular_component_unknown|GO:0005575	casein kinase activity|GO:0004680;kinase activity|GO:0016301	-	chr2:9834308-9836423 FORWARD
at2g23310	3.71129	2.5238	0	0	ATRER1C1 (Arabidopsis thaliana endoplasmatic reticulum retrieval protein 1C)	maintenance of protein localization|GO:0045185	integral to membrane|GO:0016021	molecular_function_unknown|GO:0003674	CHR2	chr2:9924723-9925993 FORWARD
at2g23310	3.71129	2.5238	0	0	ATRER1C1 (Arabidopsis thaliana endoplasmatic reticulum retrieval protein 1C)	maintenance of protein localization|GO:0045185	integral to membrane|GO:0016021	molecular_function_unknown|GO:0003674	CHR2	chr2:9924723-9925993 FORWARD
at2g24010	0	0	0	2.93227	SCPL23 (serine carboxypeptidase-like 23); serine carboxypeptidase	proteolysis|GO:0006508	0	serine carboxypeptidase activity|GO:0004185	CHR2	chr2:10221794-10224622 FORWARD
at2g24280	0	2.03095	0	0	serine carboxypeptidase S28 family protein	proteolysis|GO:0006508	lysosome|GO:0005764	serine carboxypeptidase activity|GO:0004185	CHR2	chr2:10341702-10344007 FORWARD
at2g24360	0	2.43605	0	0	serine/threonine/tyrosine kinase, putative	protein amino acid phosphorylation|GO:0006468	cellular_component_unknown|GO:0005575	kinase activity|GO:0016301;protein threonine/tyrosine kinase activity|GO:0004712;protein-tyrosine kinase activity|GO:0004713	CHR2	chr2:10371822-10373155 REVERSE
at2g24640	0	0	0	8.89492	ubiquitin carboxyl-terminal hydrolase family protein / zinc finger (MYND type) family protein	ubiquitin-dependent protein catabolic process|GO:0006511	endomembrane system|GO:0012505	cysteine-type endopeptidase activity|GO:0004197;ubiquitin thiolesterase activity|GO:0004221	CHR2	chr2:10482692-10486420 REVERSE
at2g25210	0	0	0	-3.00211	60S ribosomal protein L39 (RPL39A)	translation|GO:0006412	ribosome|GO:0005840	structural constituent of ribosome|GO:0003735	CHR2	chr2:10747236-10747458 FORWARD
at2g25490	0	0	0	3.22344	EBF1 (EIN3-BINDING F BOX PROTEIN 1); ubiquitin-protein ligase	negative regulation of ethylene mediated signaling pathway|GO:0010105;response to ethylene stimulus|GO:0009723;ubiquitin-dependent protein catabolic process|GO:0006511	nucleus|GO:0005634	protein binding|GO:0005515;ubiquitin-protein ligase activity|GO:0004842	CHR2	chr2:10855096-10857353 REVERSE
at2g25740	0	0	0	-3.16513	ATP-dependent protease La (LON) domain-containing protein	ATP-dependent proteolysis|GO:0006510;N-terminal protein myristoylation|GO:0006499	cellular_component_unknown|GO:0005575	ATP-dependent peptidase activity|GO:0004176	CHR2	chr2:10987253-10990710 FORWARD
at2g26140	4.59321	0	0	0	FTSH4 (FtsH protease 4); ATP-dependent peptidase/ ATPase/ metallopeptidase	protein catabolic process|GO:0030163;proteolysis|GO:0006508	mitochondrion|GO:0005739;plastid|GO:0009536	ATP-dependent peptidase activity|GO:0004176;ATPase activity|GO:0016887;metallopeptidase activity|GO:0008237	CHR2	chr2:11139017-11142204 REVERSE
at2g27210	0	2.83188	0	0	kelch repeat-containing serine/threonine phosphoesterase family protein	biological_process_unknown|GO:0008150	cellular_component_unknown|GO:0005575	protein serine/threonine phosphatase activity|GO:0004722	CHR2	chr2:11637266-11643260 FORWARD
at2g27710	0	0	2.25961	0	60S acidic ribosomal protein P2 (RPP2B)	response to cold|GO:0009409;translational elongation|GO:0006414	cytosolic ribosome (sensu Eukaryota)|GO:0005830;ribosome|GO:0005840	structural constituent of ribosome|GO:0003735	-	chr2:11824006-11824747 FORWARD
at2g27920	0	0	-2.4167	0	SCPL51; serine carboxypeptidase	0	endomembrane system|GO:0012505;mitochondrion|GO:0005739	serine carboxypeptidase activity|GO:0004185	-	chr2:11892854-11895809 REVERSE
at2g28800	6.97667	0	0	0	ALB3 (ALBINO 3); protein translocase	protein import into chloroplast thylakoid membrane|GO:0045038	chloroplast thylakoid membrane|GO:0009535;chloroplast|GO:0009507	protein transmembrane transporter activity|GO:0015450	CHR2	chr2:12363746-12366235 REVERSE
at2g28900	0	0	0	-4.22563	OEP16 (OUTER ENVELOPE PROTEIN 16); protein translocase	protein import into chloroplast stroma|GO:0045037;protein transport|GO:0015031;response to cold|GO:0009409;response to jasmonic acid stimulus|GO:0009753;response to wounding|GO:0009611	plastid outer membrane|GO:0009527	protein transmembrane transporter activity|GO:0015450	CHR2	chr2:12421500-12422536 REVERSE
at2g28940	0	0	-2.28619	0	protein kinase family protein	0	endomembrane system|GO:0012505	kinase activity|GO:0016301	-	chr2:12433930-12435755 REVERSE
at2g29070	1.91895	0	0	0	ubiquitin fusion degradation UFD1 family protein	ubiquitin-dependent protein catabolic process|GO:0006511	cellular_component_unknown|GO:0005575	0	-	chr2:12495138-12496412 FORWARD
at2g29240	3.74382	0	0	0	Ulp1 protease family protein	proteolysis|GO:0006508	mitochondrion|GO:0005739	cysteine-type peptidase activity|GO:0008234	-	chr2:12580448-12584889 REVERSE
at2g29840	0	2.87943	0	0	protein binding / zinc ion binding	0	0	protein binding|GO:0005515;zinc ion binding|GO:0008270	CHR2	chr2:12739464-12741060 REVERSE
at2g30100	0	0	0	4.79362	ubiquitin family protein	ubiquitin cycle|GO:0006512	chloroplast|GO:0009507	protein binding|GO:0005515	-	chr2:12854905-12858985 FORWARD
at2g30730	0	0	-2.20863	0	serine/threonine protein kinase, putative	0	cellular_component_unknown|GO:0005575	kinase activity|GO:0016301	CHR2	chr2:13100222-13101754 FORWARD
at2g31010	0	4.68984	0	0	protein kinase family protein	protein amino acid phosphorylation|GO:0006468	cellular_component_unknown|GO:0005575	kinase activity|GO:0016301	-	chr2:13202016-13206719 FORWARD
at2g31260	0	0	3.24013	0	APG9 (AUTOPHAGY 9)	autophagy|GO:0006914	0	0	CHR2	chr2:13329368-13333370 REVERSE
at2g31865	0	-4.94578	0	0	poly (ADP-ribose) glycohydrolase (PARG) family protein	biological_process_unknown|GO:0008150	cellular_component_unknown|GO:0005575	poly(ADP-ribose) glycohydrolase activity|GO:0004649	CHR2	chr2:13553867-13556549 REVERSE
at2g32360	-2.43805	2.77814	0	0	ubiquitin family protein	ubiquitin cycle|GO:0006512	cellular_component_unknown|GO:0005575	molecular_function_unknown|GO:0003674	CHR2	chr2:13744096-13744623 REVERSE
at2g32360	-2.43805	2.77814	0	0	ubiquitin family protein	ubiquitin cycle|GO:0006512	cellular_component_unknown|GO:0005575	molecular_function_unknown|GO:0003674	CHR2	chr2:13744096-13744623 REVERSE
at2g32850	0	0	0	3.21294	protein kinase family protein	protein amino acid phosphorylation|GO:0006468	cellular_component_unknown|GO:0005575	ATP binding|GO:0005524;protein kinase activity|GO:0004672	CHR2	chr2:13942525-13945054 REVERSE
at2g33700	0	0	-2.47373	0	protein phosphatase 2C, putative / PP2C, putative	0	protein serine/threonine phosphatase complex|GO:0008287	protein phosphatase type 2C activity|GO:0015071	CHR2	chr2:14261276-14262860 FORWARD
at2g34230	0	2.15594	0	0	similar to MEE20 (maternal effect embryo arrest 20) [Arabidopsis thaliana] (TAIR:AT2G34220.1); contains InterPro domain Protein of unknown function DUF627; (InterPro:IPR006866); contains InterPro domain Protein of unknown function DUF629; (InterPro:IPR006865)	biological_process_unknown|GO:0008150	cellular_component_unknown|GO:0005575	molecular_function_unknown|GO:0003674	CHR2	chr2:14461718-14464048 FORWARD
at2g34520	0	0	-1.93187	0	RPS14 (ribosomal protein S14); structural constituent of ribosome	0	mitochondrial small ribosomal subunit|GO:0005763;mitochondrion|GO:0005739	structural constituent of ribosome|GO:0003735	CHR2	chr2:14555297-14555791 REVERSE
at2g34940	0	2.55562	-2.90433	0	vacuolar sorting receptor, putative	protein targeting to vacuole|GO:0006623	Golgi transport complex|GO:0017119;integral to plasma membrane|GO:0005887	calcium ion binding|GO:0005509;peptidase activity|GO:0008233	CHR2	chr2:14747576-14750393 FORWARD
at2g34940	0	2.55562	-2.90433	0	vacuolar sorting receptor, putative	protein targeting to vacuole|GO:0006623	Golgi transport complex|GO:0017119;integral to plasma membrane|GO:0005887	calcium ion binding|GO:0005509;peptidase activity|GO:0008233	CHR2	chr2:14747576-14750393 FORWARD
at2g35360	0	2.95682	7.48533	0	ubiquitin family protein	protein modification process|GO:0006464	cellular_component_unknown|GO:0005575	molecular_function_unknown|GO:0003674	-	chr2:14896390-14897878 REVERSE
at2g35360	0	2.95682	7.48533	0	ubiquitin family protein	protein modification process|GO:0006464	cellular_component_unknown|GO:0005575	molecular_function_unknown|GO:0003674	-	chr2:14896390-14897878 REVERSE
at2g35420	-2.43832	0	0	0	zinc finger (C3HC4-type RING finger) family protein	0	0	protein binding|GO:0005515;zinc ion binding|GO:0008270	CHR2	chr2:14906794-14907558 REVERSE
at2g37150	1.87427	0	0	0	zinc finger (C3HC4-type RING finger) family protein	0	0	protein binding|GO:0005515;zinc ion binding|GO:0008270	CHR2	chr2:15610827-15613067 REVERSE
at2g38490	0	0	0	2.36505	CIPK22 (CBL-INTERACTING PROTEIN KINASE 22); kinase	protein amino acid phosphorylation|GO:0006468;signal transduction|GO:0007165	endomembrane system|GO:0012505	kinase activity|GO:0016301	CHR2	chr2:16120987-16122354 REVERSE
at2g39260	0	2.72307	0	0	RNA binding	translation|GO:0006412	cellular_component_unknown|GO:0005575	RNA binding|GO:0003723	CHR2	chr2:16399366-16406666 REVERSE
at2g39660	0	2.93014	0	0	BIK1 (BOTRYTIS-INDUCED KINASE1); kinase	N-terminal protein myristoylation|GO:0006499;defense response to fungus|GO:0050832;protein amino acid autophosphorylation|GO:0046777;response to fungus|GO:0009620	cytoplasm|GO:0005737;nucleolus|GO:0005730;nucleus|GO:0005634;plasma membrane|GO:0005886	kinase activity|GO:0016301	CHR2	chr2:16539021-16540679 FORWARD
at2g39760	0	2.94127	0	0	ATBPM3; protein binding	biological_process_unknown|GO:0008150	0	protein binding|GO:0005515	CHR2	chr2:16590291-16591893 FORWARD
at2g40120	0	3.22822	0	0	protein kinase family protein	protein amino acid phosphorylation|GO:0006468	cytoplasm|GO:0005737	kinase activity|GO:0016301	CHR2	chr2:16762215-16764336 REVERSE
at2g40270	0	2.32731	0	2.48065	protein kinase family protein	protein amino acid phosphorylation|GO:0006468	endomembrane system|GO:0012505	kinase activity|GO:0016301	CHR2	chr2:16829214-16831405 REVERSE
at2g40270	0	2.32731	0	2.48065	protein kinase family protein	protein amino acid phosphorylation|GO:0006468	endomembrane system|GO:0012505	kinase activity|GO:0016301	CHR2	chr2:16829214-16831405 REVERSE
at2g40560	5.68969	0	0	0	protein kinase family protein	protein amino acid phosphorylation|GO:0006468	cellular_component_unknown|GO:0005575	kinase activity|GO:0016301	CHR2	chr2:16945783-16946694 REVERSE
at2g40730	0	0	0	2.53404	HEAT repeat-containing protein	protein amino acid phosphorylation|GO:0006468	cellular_component_unknown|GO:0005575	ATP binding|GO:0005524;binding|GO:0005488;protein kinase activity|GO:0004672;protein serine/threonine kinase activity|GO:0004674	-	chr2:16997161-17003150 REVERSE
at2g40830	14.0266	0	-1.96971	0	RHC1A (RING-H2 finger C1A); protein binding / zinc ion binding	cell redox homeostasis|GO:0045454	0	protein binding|GO:0005515;zinc ion binding|GO:0008270	CHR2	chr2:17050720-17051706 FORWARD
at2g40830	14.0266	0	-1.96971	0	RHC1A (RING-H2 finger C1A); protein binding / zinc ion binding	cell redox homeostasis|GO:0045454	0	protein binding|GO:0005515;zinc ion binding|GO:0008270	CHR2	chr2:17050720-17051706 FORWARD
at2g41140	0	2.76102	0	0	CRK1 (CDPK-RELATED KINASE 1); calcium ion binding / calcium-dependent protein serine/threonine phosphatase/ kinase	N-terminal protein myristoylation|GO:0006499;protein amino acid phosphorylation|GO:0006468	0	calcium ion binding|GO:0005509;calcium-dependent protein serine/threonine phosphatase activity|GO:0004723;kinase activity|GO:0016301	CHR2	chr2:17157570-17160456 FORWARD
at2g41490	0	0	0	-2.81488	GPT (UDP-GLCNAC%3ADOLICHOL+PHOSPHATE+GLCNAC-1-P+TRANSFERASE); UDP-N-acetylglucosamine-dolichyl-phosphate N-acetylglucosaminephosphotransferase	lipid metabolic process|GO:0006629	membrane|GO:0016020	UDP-N-acetylglucosamine-dolichyl-phosphate N-acetylglucosaminephosphotransferase activity|GO:0003975	CHR2	chr2:17308840-17311108 FORWARD
at2g41840	0	2.63405	0	0	40S ribosomal protein S2 (RPS2C)	translation|GO:0006412	cytosolic ribosome (sensu Eukaryota)|GO:0005830;cytosolic small ribosomal subunit (sensu Eukaryota)|GO:0005843	structural constituent of ribosome|GO:0003735	CHR2	chr2:17467094-17468476 REVERSE
at2g42160	0	0	3.85186	0	zinc finger (ubiquitin-hydrolase) domain-containing protein	0	0	catalytic activity|GO:0003824	-	chr2:17581921-17584475 REVERSE
at2g42500	4.00055	0	0	0	PP2A-4 (protein phosphatase 2A-4); protein phosphatase type 2A/ protein serine/threonine phosphatase	biological_process_unknown|GO:0008150	cytoplasm|GO:0005737;nucleus|GO:0005634	protein phosphatase type 2A activity|GO:0000158;protein serine/threonine phosphatase activity|GO:0004722	CHR2	chr2:17705177-17708304 REVERSE
at2g42640	0	0	0	2.53017	similar to protein kinase family protein [Arabidopsis thaliana] (TAIR:AT3G58640.2); similar to putative serine/threonine-specific protein kinase [Oryza sativa (japonica cultivar-group)] (GB:BAD46666.1); similar to Os02g0241600 [Oryza sativa (japonica cultivar-group)] (GB:NP_001046406.1); similar to Os01g0674100 [Oryza sativa (japonica cultivar-group)] (GB:NP_001043838.1); contains domain SERINE-T…	biological_process_unknown|GO:0008150	cellular_component_unknown|GO:0005575	molecular_function_unknown|GO:0003674	-	chr2:17768663-17770785 REVERSE
at2g42730	1.86493	0	0	0	F-box family protein	transcription|GO:0006350	nucleus|GO:0005634	0	CHR2	chr2:17794531-17798295 REVERSE
at2g42740	2.10447	2.70103	0	0	RPL16A (ribosomal protein large subunit 16A); structural constituent of ribosome	translation|GO:0006412	cytosolic large ribosomal subunit (sensu Eukaryota)|GO:0005842	structural constituent of ribosome|GO:0003735	CHR2	chr2:17798871-17800023 FORWARD
at2g42740	2.10447	2.70103	0	0	RPL16A (ribosomal protein large subunit 16A); structural constituent of ribosome	translation|GO:0006412	cytosolic large ribosomal subunit (sensu Eukaryota)|GO:0005842	structural constituent of ribosome|GO:0003735	CHR2	chr2:17798871-17800023 FORWARD
at2g43070	0	2.36601	0	0	protease-associated (PA) domain-containing protein	proteolysis|GO:0006508	endomembrane system|GO:0012505;integral to membrane|GO:0016021	peptidase activity|GO:0008233	CHR2	chr2:17918310-17921853 REVERSE
at2g45070	0	4.7478	0	0	SEC61 BETA (suppressors of secretion-defective 61 Beta)	protein transport|GO:0015031	0	protein transporter activity|GO:0008565	CHR2	chr2:18594283-18594531 REVERSE
at2g45240	1.91044	0	0	0	MAP1A (METHIONINE AMINOPEPTIDASE 1A); methionyl aminopeptidase	N-terminal protein amino acid modification|GO:0031365;protein processing|GO:0016485	cytoplasm|GO:0005737	methionyl aminopeptidase activity|GO:0004239	-	chr2:18663133-18665980 FORWARD
at2g45530	0	2.04663	0	0	#N/A	0	0	zinc ion binding|GO:0008270	CHR2	chr2:18763678-18764400 FORWARD
at2g47060	-2.37899	0	0	0	kinase	protein amino acid phosphorylation|GO:0006468	0	kinase activity|GO:0016301	CHR2	chr2:19340186-19341829 REVERSE
at2g47090	0	0	0	-2.76132	nucleic acid binding	0	intracellular|GO:0005622	nucleic acid binding|GO:0003676	CHR2	chr2:19348514-19351367 REVERSE
at2g47610	0	2.42057	0	0	60S ribosomal protein L7A (RPL7aA)	translation|GO:0006412	intracellular|GO:0005622;ribonucleoprotein complex|GO:0030529;ribosome|GO:0005840	structural constituent of ribosome|GO:0003735	CHR2	chr2:19536924-19538471 FORWARD
at2g47700	0	0	2.15249	0	zinc finger (C3HC4-type RING finger) family protein	0	0	protein binding|GO:0005515;ubiquitin-protein ligase activity|GO:0004842;zinc ion binding|GO:0008270	-	chr2:19559576-19561421 REVERSE
at2g47920	0	0	0	-3.97292	kinase interacting family protein	biological_process_unknown|GO:0008150	cellular_component_unknown|GO:0005575	molecular_function_unknown|GO:0003674	CHR2	chr2:19623073-19623831 FORWARD
at3g01090	0	0	-3.30684	0	AKIN10 (Arabidopsis SNF1 kinase homolog 10, SNF1-RELATED PROTEIN KINASE 1.1); protein kinase	0	nuclear ubiquitin ligase complex|GO:0000152	protein kinase activity|GO:0004672	-	chr3:31444-34150 REVERSE
at3g01640	0	0	-2.45262	0	GHMP kinase family protein	0	cytoplasm|GO:0005737	ATP binding|GO:0005524;galactokinase activity|GO:0004335	CHR3	chr3:239425-241205 FORWARD
at3g02190	0	0	0	5.16279	60S ribosomal protein L39 (RPL39B)	translation|GO:0006412	ribosome|GO:0005840	structural constituent of ribosome|GO:0003735	CHR3	chr3:406012-406349 REVERSE
at3g02200	0	2.39343	0	0	proteasome family protein	0	0	molecular_function_unknown|GO:0003674	-	chr3:406699-408682 FORWARD
at3g02340	0	0	2.42573	0	zinc finger (C3HC4-type RING finger) family protein	0	0	protein binding|GO:0005515;zinc ion binding|GO:0008270	CHR3	chr3:477039-478268 FORWARD
at3g02540	1.70861	0	0	0	ubiquitin family protein	ubiquitin cycle|GO:0006512	nucleus|GO:0005634	molecular_function_unknown|GO:0003674	CHR3	chr3:533102-536158 REVERSE
at3g02740	2.5256	0	0	0	aspartyl protease family protein	proteolysis|GO:0006508	anchored to membrane|GO:0031225	pepsin A activity|GO:0004194	-	chr3:590568-593096 FORWARD
at3g02750	2.2851	0	0	0	protein phosphatase type 2C	N-terminal protein myristoylation|GO:0006499	chloroplast|GO:0009507	protein phosphatase type 2C activity|GO:0015071	CHR3	chr3:593608-595464 REVERSE
at3g03120	1.69107	0	0	0	ATARFB1C (ADP-ribosylation factor B1C); GTP binding	N-terminal protein myristoylation|GO:0006499	intracellular|GO:0005622	GTP binding|GO:0005525	CHR3	chr3:717352-718921 FORWARD
at3g03360	0	2.10906	0	0	F-box family protein	biological_process_unknown|GO:0008150	chloroplast|GO:0009507	0	-	chr3:795225-796925 FORWARD
at3g04340	2.41638	0	0	0	EMB2458 (EMBRYO DEFECTIVE 2458); ATPase	embryonic development ending in seed dormancy|GO:0009793	cellular_component_unknown|GO:0005575	ATPase activity|GO:0016887	-	chr3:1146950-1151917 REVERSE
at3g04600	0	2.34076	0	0	tRNA synthetase class I (W and Y) family protein	tRNA aminoacylation for protein translation|GO:0006418;tryptophanyl-tRNA aminoacylation|GO:0006436	cytosol|GO:0005829	ATP binding|GO:0005524;aminoacyl-tRNA ligase activity|GO:0004812	-	chr3:1243158-1245964 FORWARD
at3g04800	0	0	-1.93593	0	ATTIM23-3 (Arabidopsis thaliana translocase inner membrane subunit 23-3); protein translocase	0	mitochondrial inner membrane presequence translocase complex|GO:0005744	protein transmembrane transporter activity|GO:0015450	CHR3	chr3:1314485-1315051 REVERSE
at3g04840	0	-3.51964	0	0	40S ribosomal protein S3A (RPS3aA)	translation|GO:0006412	cytosolic ribosome (sensu Eukaryota)|GO:0005830;cytosolic small ribosomal subunit (sensu Eukaryota)|GO:0005843	structural constituent of ribosome|GO:0003735	CHR3	chr3:1329757-1331424 FORWARD
at3g04920	0	0	-2.08281	0	40S ribosomal protein S24 (RPS24A)	0	ribosome|GO:0005840	structural constituent of ribosome|GO:0003735	CHR3	chr3:1360995-1362071 FORWARD
at3g05640	2.34796	0	0	0	protein phosphatase 2C, putative / PP2C, putative	biological_process_unknown|GO:0008150	cellular_component_unknown|GO:0005575	protein phosphatase type 2C activity|GO:0015071	CHR3	chr3:1640616-1642233 REVERSE
at3g05670	0	0	0	-4.08351	PHD finger family protein	regulation of transcription, DNA-dependent|GO:0006355	0	DNA binding|GO:0003677	CHR3	chr3:1653894-1657028 FORWARD
at3g06180	3.61325	0	0	0	structural constituent of ribosome	translation|GO:0006412	chloroplast|GO:0009507;intracellular|GO:0005622;ribosome|GO:0005840	structural constituent of ribosome|GO:0003735	CHR3	chr3:1871711-1873560 FORWARD
at3g06720	0	4.59036	3.51785	0	AT-IMP (Arabidopsis thaliana importin alpha); protein transporter	intracellular protein transport|GO:0006886	nuclear envelope|GO:0005635	protein transporter activity|GO:0008565	-	chr3:2120565-2123561 FORWARD
at3g06720	0	4.59036	3.51785	0	AT-IMP (Arabidopsis thaliana importin alpha); protein transporter	intracellular protein transport|GO:0006886	nuclear envelope|GO:0005635	protein transporter activity|GO:0008565	-	chr3:2120565-2123561 FORWARD
at3g07200	0	2.2171	0	0	protein binding / zinc ion binding	0	0	protein binding|GO:0005515;zinc ion binding|GO:0008270	-	chr3:2291349-2292229 FORWARD
at3g07360	0	3.50118	0	0	armadillo/beta-catenin repeat family protein / U-box domain-containing protein	protein ubiquitination|GO:0016567	ubiquitin ligase complex|GO:0000151	binding|GO:0005488;ubiquitin-protein ligase activity|GO:0004842	CHR3	chr3:2355642-2356619 FORWARD
at3g07610	0	2.34271	0	0	transcription factor jumonji (jmjC) domain-containing protein	0	0	transcription factor activity|GO:0003700	-	chr3:2426154-2432882 FORWARD
at3g07870	0	2.90395	0	0	F-box family protein	biological_process_unknown|GO:0008150	cellular_component_unknown|GO:0005575	molecular_function_unknown|GO:0003674	CHR3	chr3:2510877-2512130 FORWARD
at3g08520	3.73589	0	0	0	60S ribosomal protein L41 (RPL41D)	translation|GO:0006412	ribosome|GO:0005840	structural constituent of ribosome|GO:0003735	-	chr3:2586038-2586212 FORWARD
at3g08700	0	0	0	2.49016	UBC12 (ubiquitin-conjugating enzyme 12); ubiquitin-protein ligase	protein modification process|GO:0006464;ubiquitin cycle|GO:0006512	cellular_component_unknown|GO:0005575	ubiquitin-protein ligase activity|GO:0004842	-	chr3:2643488-2644551 FORWARD
at3g08720	2.59973	0	0	0	ATPK19/ATPK2 (ARABIDOPSIS THALIANA SERINE/THREONINE PROTEIN KINASE 19, ARABIDOPSIS THALIANA SERINE/THREONINE PROTEIN KINASE 2); kinase	positive regulation of protein biosynthetic process|GO:0045727;protein amino acid phosphorylation|GO:0006468;response to cold|GO:0009409;response to heat|GO:0009408;response to salt stress|GO:0009651	nucleus|GO:0005634	kinase activity|GO:0016301;protein kinase activity|GO:0004672	CHR3	chr3:2648631-2650413 REVERSE
at3g09170	1.70753	0	0	0	Ulp1 protease family protein	proteolysis|GO:0006508	cellular_component_unknown|GO:0005575	cysteine-type peptidase activity|GO:0008234	-	chr3:2814055-2817774 REVERSE
at3g09500	0	0	0	2.88648	60S ribosomal protein L35 (RPL35A)	ribosome biogenesis and assembly|GO:0042254;translation|GO:0006412	ribosome|GO:0005840	structural constituent of ribosome|GO:0003735	CHR3	chr3:2917053-2917901 FORWARD
at3g09630	0	4.78721	0	0	structural constituent of ribosome	translation|GO:0006412	cytosolic ribosome (sensu Eukaryota)|GO:0005830;ribosome|GO:0005840	structural constituent of ribosome|GO:0003735	CHR3	chr3:2953818-2955449 FORWARD
at3g10510	1.69482	0	0	0	kelch repeat-containing F-box family protein	biological_process_unknown|GO:0008150	cellular_component_unknown|GO:0005575	molecular_function_unknown|GO:0003674	CHR3	chr3:3274225-3275556 REVERSE
at3g10540	0	3.00244	0	0	3-phosphoinositide-dependent protein kinase, putative	protein amino acid phosphorylation|GO:0006468	cellular_component_unknown|GO:0005575	kinase activity|GO:0016301	CHR3	chr3:3289921-3292434 FORWARD
at3g10610	0	3.13887	0	0	40S ribosomal protein S17 (RPS17C)	translation|GO:0006412	cytosolic ribosome (sensu Eukaryota)|GO:0005830;ribosome|GO:0005840	structural constituent of ribosome|GO:0003735	CHR3	chr3:3319464-3319886 FORWARD
at3g10910	0	4.34505	0	0	zinc finger (C3HC4-type RING finger) family protein	0	0	protein binding|GO:0005515;zinc ion binding|GO:0008270	CHR3	chr3:3413073-3413618 REVERSE
at3g11110	0	2.18877	0	0	zinc finger (C3HC4-type RING finger) family protein	0	0	protein binding|GO:0005515;zinc ion binding|GO:0008270	CHR3	chr3:3479985-3480461 FORWARD
at3g11510	0	0	2.81948	0	40S ribosomal protein S14 (RPS14B)	translation|GO:0006412	cytosolic ribosome (sensu Eukaryota)|GO:0005830;cytosolic small ribosomal subunit (sensu Eukaryota)|GO:0005843	structural constituent of ribosome|GO:0003735	-	chr3:3623763-3624872 REVERSE
at3g11530	2.33323	0	0	0	vacuolar protein sorting 55 family protein / VPS55 family protein	transport|GO:0006810	endomembrane system|GO:0012505	transporter activity|GO:0005215	-	chr3:3628807-3630330 REVERSE
at3g11940	0	2.64036	0	4.39245	ATRPS5A (RIBOSOMAL PROTEIN 5A); structural constituent of ribosome	translation|GO:0006412	cytosolic ribosome (sensu Eukaryota)|GO:0005830;cytosolic small ribosomal subunit (sensu Eukaryota)|GO:0005843;ribosome|GO:0005840	structural constituent of ribosome|GO:0003735	CHR3	chr3:3778181-3779360 REVERSE
at3g11940	0	2.64036	0	4.39245	ATRPS5A (RIBOSOMAL PROTEIN 5A); structural constituent of ribosome	translation|GO:0006412	cytosolic ribosome (sensu Eukaryota)|GO:0005830;cytosolic small ribosomal subunit (sensu Eukaryota)|GO:0005843;ribosome|GO:0005840	structural constituent of ribosome|GO:0003735	CHR3	chr3:3778181-3779360 REVERSE
at3g12490	0	4.20123	0	0	cysteine protease inhibitor, putative / cystatin, putative	biological_process_unknown|GO:0008150	endomembrane system|GO:0012505	cysteine protease inhibitor activity|GO:0004869	CHR3	chr3:3960530-3961784 REVERSE
at3g12775	0	0	2.91503	0	ubiquitin-conjugating enzyme family protein	protein modification process|GO:0006464;ubiquitin cycle|GO:0006512	cellular_component_unknown|GO:0005575	ubiquitin-protein ligase activity|GO:0004842	CHR3	chr3:4059779-4060951 FORWARD
at3g12920	0	-3.11472	0	0	protein binding / zinc ion binding	biological_process_unknown|GO:0008150	cellular_component_unknown|GO:0005575	protein binding|GO:0005515;zinc ion binding|GO:0008270	CHR3	chr3:4122134-4123330 REVERSE
at3g13235	0	2.36383	0	0	ubiquitin family protein	ubiquitin cycle|GO:0006512	0	aspartic-type endopeptidase activity|GO:0004190	CHR3	chr3:4271499-4274355 REVERSE
at3g13670	0	0	0	3.84055	protein kinase family protein	protein amino acid phosphorylation|GO:0006468	0	kinase activity|GO:0016301	-	chr3:4469441-4473241 FORWARD
at3g13860	0	0	-2.64082	0	chaperonin, putative	0	mitochondrion|GO:0005739	ATP binding|GO:0005524;protein binding|GO:0005515;unfolded protein binding|GO:0051082	CHR3	chr3:4561711-4565140 REVERSE
at3g13920	0	4.07715	0	0	EIF4A1 (eukaryotic translation initiation factor 4A-1)	translational initiation|GO:0006413	cellular_component_unknown|GO:0005575	ATP-dependent helicase activity|GO:0008026;translation initiation factor activity|GO:0003743	CHR3	chr3:4592642-4594101 REVERSE
at3g14400	0	0	0	-4.27572	UBP25 (UBIQUITIN-SPECIFIC PROTEASE 25); ubiquitin-specific protease	ubiquitin-dependent protein catabolic process|GO:0006511	0	ubiquitin-specific protease activity|GO:0004843	-	chr3:4811960-4815217 REVERSE
at3g14960	6.10733	0	0	0	galactosyltransferase family protein	protein amino acid glycosylation|GO:0006486	membrane|GO:0016020	transferase activity, transferring glycosyl groups|GO:0016757;transferase activity, transferring hexosyl groups|GO:0016758	CHR3	chr3:5036259-5037958 REVERSE
at3g15190	0	0	2.48208	0	chloroplast 30S ribosomal protein S20, putative	ribosome biogenesis and assembly|GO:0042254;translation|GO:0006412	ribosome|GO:0005840	structural constituent of ribosome|GO:0003735	-	chr3:5116223-5117419 FORWARD
at3g15610	0	0	3.91666	0	transducin family protein / WD-40 repeat family protein	biological_process_unknown|GO:0008150	cellular_component_unknown|GO:0005575	nucleotide binding|GO:0000166	CHR3	chr3:5291083-5292803 REVERSE
at3g16210	1.90159	0	-2.45339	0	F-box family protein	biological_process_unknown|GO:0008150	cellular_component_unknown|GO:0005575	molecular_function_unknown|GO:0003674	CHR3	chr3:5494539-5495621 REVERSE
at3g16210	1.90159	0	-2.45339	0	F-box family protein	biological_process_unknown|GO:0008150	cellular_component_unknown|GO:0005575	molecular_function_unknown|GO:0003674	CHR3	chr3:5494539-5495621 REVERSE
at3g16560	0	0	2.49972	0	protein phosphatase 2C-related / PP2C-related	biological_process_unknown|GO:0008150	cellular_component_unknown|GO:0005575	protein phosphatase type 2C activity|GO:0015071	-	chr3:5636057-5637708 REVERSE
at3g17090	0	0	2.0889	0	protein phosphatase type 2C	0	endomembrane system|GO:0012505	protein phosphatase type 2C activity|GO:0015071	CHR3	chr3:5826990-5829130 FORWARD
at3g17420	0	2.45881	0	0	GPK1 (Glyoxysomal protein kinase 1); kinase	protein amino acid phosphorylation|GO:0006468	0	kinase activity|GO:0016301	-	chr3:5959468-5961319 REVERSE
at3g17570	1.66604	0	0	0	F-box family protein	0	cellular_component_unknown|GO:0005575	molecular_function_unknown|GO:0003674	CHR3	chr3:6009419-6010564 FORWARD
at3g17750	0	0	-2.73258	0	protein kinase family protein	0	cellular_component_unknown|GO:0005575	kinase activity|GO:0016301	CHR3	chr3:6074234-6078434 FORWARD
at3g17970	0	-3.18172	0	0	chloroplast outer membrane translocon subunit, putative	0	0	amidase activity|GO:0004040;binding|GO:0005488	-	chr3:6148036-6151800 FORWARD
at3g18880	5.87999	0	0	0	ribosomal protein S17 family protein	translation|GO:0006412	cytosolic small ribosomal subunit (sensu Eukaryota)|GO:0005843	structural constituent of ribosome|GO:0003735	CHR3	chr3:6509594-6510075 FORWARD
at3g19280	0	0	-2.22684	0	FUT11 (Fucosyltransferase 11); 4-galactosyl-N-acetylglucosaminide 3-alpha-L-fucosyltransferase/ fucosyltransferase/ transferase, transferring glycosyl groups	0	membrane|GO:0016020	4-galactosyl-N-acetylglucosaminide 3-alpha-L-fucosyltransferase activity|GO:0017083;fucosyltransferase activity|GO:0008417;transferase activity, transferring glycosyl groups|GO:0016757	CHR3	chr3:6681415-6683807 REVERSE
at3g19400	2.4448	0	0	0	cysteine proteinase, putative	proteolysis|GO:0006508	endomembrane system|GO:0012505	cysteine-type peptidase activity|GO:0008234	CHR3	chr3:6725516-6726884 FORWARD
at3g19440	0	0	-2.87873	0	pseudouridine synthase family protein	0	0	pseudouridylate synthase activity|GO:0004730	-	chr3:6740784-6743138 FORWARD
at3g19470	0	-3.00479	-2.49949	0	F-box family protein	biological_process_unknown|GO:0008150	cellular_component_unknown|GO:0005575	molecular_function_unknown|GO:0003674	CHR3	chr3:6749772-6750920 FORWARD
at3g19470	0	-3.00479	-2.49949	0	F-box family protein	biological_process_unknown|GO:0008150	cellular_component_unknown|GO:0005575	molecular_function_unknown|GO:0003674	CHR3	chr3:6749772-6750920 FORWARD
at3g19560	0	0	0	-4.46291	F-box family protein	biological_process_unknown|GO:0008150	cellular_component_unknown|GO:0005575	molecular_function_unknown|GO:0003674	CHR3	chr3:6793738-6794808 FORWARD
at3g19760	0	2.85237	0	0	eukaryotic translation initiation factor 4A, putative / eIF-4A, putative / DEAD box RNA helicase, putative	0	cellular_component_unknown|GO:0005575	ATP-dependent helicase activity|GO:0008026	CHR3	chr3:6863796-6866248 FORWARD
at3g19980	0	0	0	3.104	ATFYPP3 (SERINE/THREONINE PROTEIN PHOSPHATASE); protein serine/threonine phosphatase	embryonic development ending in seed dormancy|GO:0009793;negative regulation of flower development|GO:0009910	cytoplasm|GO:0005737;nucleus|GO:0005634;protein phosphatase type 2A complex|GO:0000159	protein binding|GO:0005515;protein serine/threonine kinase activity|GO:0004674;protein serine/threonine phosphatase activity|GO:0004722	CHR3	chr3:6962014-6964767 FORWARD
at3g20000	0	0	-2.06282	0	TOM40 (translocase of the outer mitochondrial membrane 40); voltage-gated ion-selective channel	0	mitochondrial inner membrane|GO:0005743;mitochondrial outer membrane translocase complex|GO:0005742;mitochondrial outer membrane|GO:0005741;mitochondrion|GO:0005739;plastid|GO:0009536	protein transmembrane transporter activity|GO:0015450;voltage-gated ion-selective channel activity|GO:0008308	-	chr3:6967691-6970253 FORWARD
at3g20620	0	0	-1.93911	0	F-box family protein-related	0	0	molecular_function_unknown|GO:0003674	CHR3	chr3:7198714-7199975 REVERSE
at3g20630	0	3.48859	0	0	UBP14 (UBIQUITIN-SPECIFIC PROTEASE 14); ubiquitin-specific protease	embryonic development ending in seed dormancy|GO:0009793;ubiquitin cycle|GO:0006512	cellular_component_unknown|GO:0005575	ubiquitin-specific protease 5 activity|GO:0008581;ubiquitin-specific protease activity|GO:0004843	-	chr3:7203007-7208346 REVERSE
at3g20860	0	0	0	-3.14373	protein kinase family protein	protein amino acid phosphorylation|GO:0006468	0	kinase activity|GO:0016301	CHR3	chr3:7306153-7308440 FORWARD
at3g20970	0	0	2.85245	0	NFU4 (NFU domain protein 4)	iron-sulfur cluster assembly|GO:0016226	mitochondrion|GO:0005739	structural molecule activity|GO:0005198	CHR3	chr3:7348283-7349633 FORWARD
at3g21410	0	0	-2.06271	0	F-box family protein (FBW1)	0	endomembrane system|GO:0012505	ubiquitin-protein ligase activity|GO:0004842	CHR3	chr3:7536725-7537957 REVERSE
at3g21830	0	0	0	2.67628	ASK8 (ARABIDOPSIS SKP1-LIKE 8); ubiquitin-protein ligase	ubiquitin-dependent protein catabolic process|GO:0006511	SCF ubiquitin ligase complex|GO:0019005	ubiquitin-protein ligase activity|GO:0004842	CHR3	chr3:7693488-7693946 REVERSE
at3g22710	0	0	5.06396	0	F-box family protein	0	cellular_component_unknown|GO:0005575	molecular_function_unknown|GO:0003674	CHR3	chr3:8026209-8027281 REVERSE
at3g22720	0	0	0	4.12917	F-box family protein	biological_process_unknown|GO:0008150	0	molecular_function_unknown|GO:0003674	CHR3	chr3:8028968-8030104 REVERSE
at3g22940	0	2.93619	0	0	F-box family protein-related	biological_process_unknown|GO:0008150	cellular_component_unknown|GO:0005575	molecular_function_unknown|GO:0003674	CHR3	chr3:8131475-8132713 FORWARD
at3g23060	0	0	2.50187	0	zinc finger (C3HC4-type RING finger) family protein	0	0	protein binding|GO:0005515;zinc ion binding|GO:0008270	CHR3	chr3:8200875-8203123 FORWARD
at3g23710	0	0	0	2.74326	chloroplast inner membrane import protein Tic22, putative	0	chloroplast inner membrane|GO:0009706	0	CHR3	chr3:8534068-8536155 FORWARD
at3g23990	-2.86503	0	0	0	HSP60 (Heat shock protein 60); ATP binding / protein binding / unfolded protein binding	chaperone-mediated protein complex assembly|GO:0051131;mitochondrion organization and biogenesis|GO:0007005;response to heat|GO:0009408	mitochondrion|GO:0005739	ATP binding|GO:0005524;protein binding|GO:0005515;unfolded protein binding|GO:0051082	CHR3	chr3:8669020-8672285 FORWARD
at3g24390	2.34394	0	0	0	Ulp1 protease family protein	proteolysis|GO:0006508	0	cysteine-type peptidase activity|GO:0008234	-	chr3:8852810-8857638 REVERSE
at3g24830	0	-3.34918	0	0	60S ribosomal protein L13A (RPL13aB)	translation|GO:0006412	large ribosomal subunit|GO:0015934	structural constituent of ribosome|GO:0003735	CHR3	chr3:9064620-9065878 FORWARD
at3g25250	0	0	2.33537	0	AGC2-1 (OXIDATIVE SIGNAL-INDUCIBLE1); kinase	protein amino acid phosphorylation|GO:0006468	cellular_component_unknown|GO:0005575	kinase activity|GO:0016301	CHR3	chr3:9196803-9198186 FORWARD
at3g25740	2.12432	0	0	0	MAP1B (METHIONINE AMINOPEPTIDASE 1C); metalloexopeptidase	N-terminal protein amino acid modification|GO:0031365;proteolysis|GO:0006508	chloroplast|GO:0009507	metalloexopeptidase activity|GO:0008235	CHR3	chr3:9399043-9400890 FORWARD
at3g25800	1.98675	0	0	0	PDF1 (65 KDA REGULATORY SUBUNIT OF PROTEIN PHOSPHATASE 2A); protein phosphatase type 2A regulator	regulation of phosphorylation|GO:0042325	cellular_component_unknown|GO:0005575	protein phosphatase type 2A regulator activity|GO:0008601	CHR3	chr3:9424273-9427020 REVERSE
at3g26010	0	3.30263	0	0	F-box family protein	biological_process_unknown|GO:0008150	cellular_component_unknown|GO:0005575	molecular_function_unknown|GO:0003674	CHR3	chr3:9513138-9514382 FORWARD
at3g28610	0	0	-1.93807	0	ATP binding / ATPase	0	endomembrane system|GO:0012505	ATP binding|GO:0005524;ATPase activity|GO:0016887	CHR3	chr3:10726227-10727651 FORWARD
at3g29830	0	0	0	4.71584	F-box family protein	biological_process_unknown|GO:0008150	cellular_component_unknown|GO:0005575	molecular_function_unknown|GO:0003674	CHR3	chr3:11739528-11741326 FORWARD
at3g43960	0	2.07252	0	0	cysteine proteinase, putative	proteolysis|GO:0006508	anchored to membrane|GO:0031225	cysteine-type peptidase activity|GO:0008234	-	chr3:15785109-15786615 REVERSE
at3g44130	1.74338	0	0	0	F-box family protein	biological_process_unknown|GO:0008150	cellular_component_unknown|GO:0005575	molecular_function_unknown|GO:0003674	CHR3	chr3:15892857-15894625 FORWARD
at3g45010	0	0	0	2.9854	SCPL48 (serine carboxypeptidase-like 48); serine carboxypeptidase	proteolysis|GO:0006508	endomembrane system|GO:0012505	serine carboxypeptidase activity|GO:0004185	CHR3	chr3:16477313-16479830 FORWARD
at3g45100	0	3.76325	0	0	SETH2; transferase, transferring glycosyl groups	GPI anchor biosynthetic process|GO:0006506	cellular_component_unknown|GO:0005575	transferase activity, transferring glycosyl groups|GO:0016757	CHR3	chr3:16515633-16517843 FORWARD
at3g45310	0	2.52947	0	0	cysteine-type peptidase	proteolysis|GO:0006508	endomembrane system|GO:0012505	cysteine-type peptidase activity|GO:0008234	CHR3	chr3:16639689-16641458 REVERSE
at3g45440	2.55196	0	0	0	lectin protein kinase family protein	protein amino acid phosphorylation|GO:0006468	endomembrane system|GO:0012505	carbohydrate binding|GO:0030246;kinase activity|GO:0016301	CHR3	chr3:16675860-16677869 REVERSE
at3g46510	0	0	-2.64681	0	armadillo/beta-catenin repeat family protein / U-box domain-containing family protein	0	ubiquitin ligase complex|GO:0000151	binding|GO:0005488;ubiquitin-protein ligase activity|GO:0004842	CHR3	chr3:17135091-17137524 REVERSE
at3g46820	-2.27537	0	0	0	TOPP5 (Type one serine/threonine protein phosphatase 5); protein phosphatase type 1	biological_process_unknown|GO:0008150	protein phosphatase type 1 complex|GO:0000164	protein phosphatase type 1 activity|GO:0000163	CHR3	chr3:17253432-17254977 REVERSE
at3g46850	0	0	0	2.54231	subtilase family protein	proteolysis|GO:0006508	endomembrane system|GO:0012505	subtilase activity|GO:0004289	CHR3	chr3:17267323-17270427 FORWARD
at3g47140	0	2.48738	0	0	F-box family protein-related	biological_process_unknown|GO:0008150	cellular_component_unknown|GO:0005575	molecular_function_unknown|GO:0003674	CHR3	chr3:17368011-17368786 FORWARD
at3g47180	0	0	0	-3.15005	zinc finger (C3HC4-type RING finger) family protein	0	0	protein binding|GO:0005515;zinc ion binding|GO:0008270	CHR3	chr3:17383806-17384438 REVERSE
at3g47370	0	0	2.22557	0	40S ribosomal protein S20 (RPS20B)	translation|GO:0006412	cytosolic ribosome (sensu Eukaryota)|GO:0005830;small ribosomal subunit|GO:0015935	structural constituent of ribosome|GO:0003735	-	chr3:17464656-17465422 REVERSE
at3g47890	0	0	0	3.49406	ubiquitin carboxyl-terminal hydrolase-related	ubiquitin-dependent protein catabolic process|GO:0006511	intracellular|GO:0005622	binding|GO:0005488;nucleic acid binding|GO:0003676;ubiquitin thiolesterase activity|GO:0004221;zinc ion binding|GO:0008270	CHR3	chr3:17678157-17684515 REVERSE
at3g47990	0	0	0	-4.49495	zinc finger (C3HC4-type RING finger) family protein	0	endomembrane system|GO:0012505	protein binding|GO:0005515;zinc ion binding|GO:0008270	CHR3	chr3:17724352-17727036 REVERSE
at3g48030	0	0	0	2.29182	hypoxia-responsive family protein / zinc finger (C3HC4-type RING finger) family protein	response to hypoxia|GO:0001666	0	protein binding|GO:0005515;zinc ion binding|GO:0008270	CHR3	chr3:17736395-17738939 REVERSE
at3g48190	0	0	-2.5189	0	ATM (ATAXIA-TELANGIECTASIA MUTATED)	0	0	1-phosphatidylinositol-3-phosphate 5-kinase activity|GO:0000285	CHR3	chr3:17808613-17834206 FORWARD
at3g48260	1.93612	0	0	0	WNK3 (Arabidopsis WNK kinase 3); kinase	protein amino acid phosphorylation|GO:0006468	cellular_component_unknown|GO:0005575	kinase activity|GO:0016301;protein kinase activity|GO:0004672	CHR3	chr3:17883997-17886205 REVERSE
at3g48350	0	0	0	2.34027	cysteine proteinase, putative	proteolysis|GO:0006508	endomembrane system|GO:0012505	cysteine-type peptidase activity|GO:0008234	CHR3	chr3:17916737-17918355 FORWARD
at3g48820	0	0	-2.47647	0	glycosyl transferase family 29 protein / sialyltransferase family protein	0	Golgi apparatus|GO:0005794;membrane|GO:0016020	sialyltransferase activity|GO:0008373;transferase activity, transferring glycosyl groups|GO:0016757	CHR3	chr3:18111091-18113837 REVERSE
at3g48880	1.69718	0	0	0	F-box family protein	biological_process_unknown|GO:0008150	cellular_component_unknown|GO:0005575	molecular_function_unknown|GO:0003674	CHR3	chr3:18138858-18139993 FORWARD
at3g48930	0	3.03378	0	0	EMB1080 (EMBRYO DEFECTIVE 1080); structural constituent of ribosome	embryonic development ending in seed dormancy|GO:0009793;translation|GO:0006412	cytosolic ribosome (sensu Eukaryota)|GO:0005830;cytosolic small ribosomal subunit (sensu Eukaryota)|GO:0005843	structural constituent of ribosome|GO:0003735	CHR3	chr3:18152002-18153174 REVERSE
at3g48960	0	0	3.31089	0	60S ribosomal protein L13 (RPL13C)	ribosome biogenesis and assembly|GO:0042254;translation|GO:0006412	ribosome|GO:0005840	structural constituent of ribosome|GO:0003735	CHR3	chr3:18161429-18162397 REVERSE
at3g49080	0	0	0	3.40391	ribosomal protein S9 family protein	translation|GO:0006412	cytosolic small ribosomal subunit (sensu Eukaryota)|GO:0005843	structural constituent of ribosome|GO:0003735	CHR3	chr3:18205485-18207642 REVERSE
at3g49150	0	0	0	3.14489	similar to F-box family protein [Arabidopsis thaliana] (TAIR:AT3G59240.1); similar to Cyclin-like F-box; FBD [Medicago truncatula] (GB:ABE92026.1); contains InterPro domain FBD-like; (InterPro:IPR006566); contains InterPro domain Cyclin-like F-box; (InterPro:IPR001810); contains InterPro domain Leucine-rich repeat 2; (InterPro:IPR013101)	biological_process_unknown|GO:0008150	cellular_component_unknown|GO:0005575	molecular_function_unknown|GO:0003674	CHR3	chr3:18229843-18232862 FORWARD
at3g49440	0	0	2.29238	0	F-box family protein-related	biological_process_unknown|GO:0008150	cellular_component_unknown|GO:0005575	molecular_function_unknown|GO:0003674	CHR3	chr3:18346700-18347302 REVERSE
at3g49520	0	0	-3.23971	0	F-box family protein	0	cellular_component_unknown|GO:0005575	molecular_function_unknown|GO:0003674	CHR3	chr3:18370569-18371735 FORWARD
at3g50110	0	0	3.2143	0	phosphatase-related	dephosphorylation|GO:0016311;protein amino acid dephosphorylation|GO:0006470	cellular_component_unknown|GO:0005575	phosphoric monoester hydrolase activity|GO:0016791;protein tyrosine/serine/threonine phosphatase activity|GO:0008138	CHR3	chr3:18591760-18594912 REVERSE
at3g51270	1.76451	0	0	0	ATP binding / protein serine/threonine kinase	0	0	ATP binding|GO:0005524;protein serine/threonine kinase activity|GO:0004674	CHR3	chr3:19044830-19047751 FORWARD
at3g51800	0	2.78824	0	0	ATG2 (G2p-related protein); metalloexopeptidase	proteolysis|GO:0006508	cellular_component_unknown|GO:0005575	metalloexopeptidase activity|GO:0008235	CHR3	chr3:19222238-19224545 REVERSE
at3g52020	0	2.27029	0	0	SCPL39 (serine carboxypeptidase-like 39); serine carboxypeptidase	proteolysis|GO:0006508	endomembrane system|GO:0012505	serine carboxypeptidase activity|GO:0004185	CHR3	chr3:19310287-19312054 FORWARD
at3g52420	1.85571	0	0	0	outer envelope membrane protein, putative	biological_process_unknown|GO:0008150	endomembrane system|GO:0012505	molecular_function_unknown|GO:0003674	CHR3	chr3:19440753-19440947 FORWARD
at3g52680	2.47849	0	0	0	F-box family protein	biological_process_unknown|GO:0008150	cellular_component_unknown|GO:0005575	molecular_function_unknown|GO:0003674	CHR3	chr3:19538053-19539816 FORWARD
at3g53270	0	0	2.34069	0	similar to novel protein (zgc:56450) [Danio rerio] (GB:CAH68915.1); similar to Os10g0493800 [Oryza sativa (japonica cultivar-group)] (GB:NP_001064940.1); contains domain SUBFAMILY NOT NAMED (PTHR15131:SF6); contains domain FAMILY NOT NAMED (PTHR15131); contains domain LDH C-terminal domain-like (SSF56327)	biological_process_unknown|GO:0008150	cellular_component_unknown|GO:0005575	molecular_function_unknown|GO:0003674	-	chr3:19761384-19763146 REVERSE
at3g53380	1.71687	0	0	0	lectin protein kinase family protein	protein amino acid phosphorylation|GO:0006468	endomembrane system|GO:0012505	carbohydrate binding|GO:0030246;kinase activity|GO:0016301	CHR3	chr3:19800182-19802329 REVERSE
at3g53740	2.12687	0	0	0	60S ribosomal protein L36 (RPL36B)	translation|GO:0006412	cytosolic ribosome (sensu Eukaryota)|GO:0005830;ribosome|GO:0005840	structural constituent of ribosome|GO:0003735	-	chr3:19924899-19925791 REVERSE
at3g53780	3.88572	0	0	2.33616	rhomboid family protein	0	cellular_component_unknown|GO:0005575	0	CHR3	chr3:19935707-19937626 REVERSE
at3g53780	3.88572	0	0	2.33616	rhomboid family protein	0	cellular_component_unknown|GO:0005575	0	CHR3	chr3:19935707-19937626 REVERSE
at3g53890	0	2.93657	0	0	40S ribosomal protein S21 (RPS21B)	ribosome biogenesis and assembly|GO:0042254;translation|GO:0006412	ribosome|GO:0005840	structural constituent of ribosome|GO:0003735	CHR3	chr3:19966560-19967027 REVERSE
at3g53970	2.75574	0	0	0	proteasome inhibitor-related	0	0	molecular_function_unknown|GO:0003674	-	chr3:19996186-19998110 FORWARD
at3g54650	8.67278	0	0	0	F-box family protein (FBL17)	ubiquitin-dependent protein catabolic process|GO:0006511	chloroplast|GO:0009507	ubiquitin-protein ligase activity|GO:0004842	CHR3	chr3:20236982-20239860 REVERSE
at3g54940	0	0	0	2.32974	cysteine proteinase, putative	proteolysis|GO:0006508	endomembrane system|GO:0012505	cysteine-type peptidase activity|GO:0008234	-	chr3:20365380-20367104 FORWARD
at3g55400	0	2.39962	0	0	OVA1 (OVULE ABORTION 1)	ovule development|GO:0048481;tRNA aminoacylation for protein translation|GO:0006418	chloroplast|GO:0009507;mitochondrion|GO:0005739	ATP binding|GO:0005524;aminoacyl-tRNA ligase activity|GO:0004812	CHR3	chr3:20547240-20549976 REVERSE
at3g55750	1.82424	0	0	0	60S ribosomal protein L35a (RPL35aD)	ribosome biogenesis and assembly|GO:0042254;translation|GO:0006412	cytosolic ribosome (sensu Eukaryota)|GO:0005830;ribosome|GO:0005840	structural constituent of ribosome|GO:0003735	CHR3	chr3:20709620-20710532 FORWARD
at3g56010	0	0	0	3.09685	similar to conserved hypothetical protein [Medicago truncatula] (GB:ABE94028.1)	biological_process_unknown|GO:0008150	chloroplast thylakoid membrane|GO:0009535	molecular_function_unknown|GO:0003674	CHR3	chr3:20799737-20800635 FORWARD
at3g56150	0	2.6286	0	0	EIF3C (EUKARYOTIC TRANSLATION INITIATION FACTOR 3)	translational initiation|GO:0006413	eukaryotic translation initiation factor 3 complex|GO:0005852	translation initiation factor activity|GO:0003743	CHR3	chr3:20844769-20847799 REVERSE
at3g56540	0	0	2.33111	0	serine carboxypeptidase, putative	proteolysis|GO:0006508	0	serine carboxypeptidase activity|GO:0004185	CHR3	chr3:20961802-20962871 FORWARD
at3g57190	0	0	3.81833	0	peptide chain release factor, putative	translational termination|GO:0006415	0	translation release factor activity|GO:0003747	CHR3	chr3:21177447-21179177 FORWARD
at3g57220	1.57257	0	0	0	UDP-GlcNAc:dolichol phosphate N-acetylglucosamine-1-phosphate transferase, putative	polysaccharide biosynthetic process|GO:0000271	endoplasmic reticulum|GO:0005783	UDP-N-acetylglucosamine-dolichyl-phosphate N-acetylglucosaminephosphotransferase activity|GO:0003975	CHR3	chr3:21185495-21187883 FORWARD
at3g57350	1.66218	0	0	0	nucleoporin interacting component-related	transport|GO:0006810	nuclear pore|GO:0005643	molecular_function_unknown|GO:0003674	CHR3	chr3:21231584-21236283 REVERSE
at3g57730	0	0	0	2.76407	protein kinase, putative	protein amino acid phosphorylation|GO:0006468	cellular_component_unknown|GO:0005575	kinase activity|GO:0016301	CHR3	chr3:21401305-21402372 REVERSE
at3g57740	0	0	0	3.12401	protein kinase family protein	protein amino acid phosphorylation|GO:0006468	cellular_component_unknown|GO:0005575	kinase activity|GO:0016301	CHR3	chr3:21403648-21404721 FORWARD
at3g57870	0	-3.58994	0	0	AHUS5 (EMBRYO DEFECTIVE 1637); ubiquitin-protein ligase	embryonic development ending in seed dormancy|GO:0009793;ubiquitin-dependent protein catabolic process|GO:0006511	0	ubiquitin-protein ligase activity|GO:0004842	-	chr3:21439808-21441087 REVERSE
at3g58140	0	0	0	-2.86503	phenylalanyl-tRNA synthetase class IIc family protein	phenylalanyl-tRNA aminoacylation|GO:0006432	chloroplast|GO:0009507;mitochondrion|GO:0005739	ATP binding|GO:0005524;phenylalanine-tRNA ligase activity|GO:0004826	CHR3	chr3:21540965-21543363 REVERSE
at3g58660	1.94892	0	0	0	60S ribosomal protein-related	translation|GO:0006412	chloroplast|GO:0009507;intracellular|GO:0005622;ribosome|GO:0005840	structural constituent of ribosome|GO:0003735	CHR3	chr3:21712551-21713891 FORWARD
at3g58700	1.5867	0	0	0	60S ribosomal protein L11 (RPL11B)	translation|GO:0006412	cytosolic large ribosomal subunit (sensu Eukaryota)|GO:0005842;cytosolic ribosome (sensu Eukaryota)|GO:0005830	structural constituent of ribosome|GO:0003735	CHR3	chr3:21722638-21723793 FORWARD
at3g58720	0	2.05145	0	2.55852	zinc finger (C3HC4-type RING finger) family protein	0	0	protein binding|GO:0005515;zinc ion binding|GO:0008270	CHR3	chr3:21727897-21728869 REVERSE
at3g58720	0	2.05145	0	2.55852	zinc finger (C3HC4-type RING finger) family protein	0	0	protein binding|GO:0005515;zinc ion binding|GO:0008270	CHR3	chr3:21727897-21728869 REVERSE
at3g58760	0	0	2.18739	-3.32012	ankyrin protein kinase, putative	protein amino acid phosphorylation|GO:0006468	0	kinase activity|GO:0016301;protein threonine/tyrosine kinase activity|GO:0004712	-	chr3:21739733-21742717 FORWARD
at3g58760	0	0	2.18739	-3.32012	ankyrin protein kinase, putative	protein amino acid phosphorylation|GO:0006468	0	kinase activity|GO:0016301;protein threonine/tyrosine kinase activity|GO:0004712	-	chr3:21739733-21742717 FORWARD
at3g58900	0	0	2.77066	0	F-box family protein	biological_process_unknown|GO:0008150	endomembrane system|GO:0012505	0	CHR3	chr3:21784007-21785051 FORWARD
at3g58920	0	2.24665	0	0	F-box family protein	biological_process_unknown|GO:0008150	cellular_component_unknown|GO:0005575	molecular_function_unknown|GO:0003674	CHR3	chr3:21787270-21788965 FORWARD
at3g58980	0	0	2.49412	0	F-box family protein	biological_process_unknown|GO:0008150	cellular_component_unknown|GO:0005575	molecular_function_unknown|GO:0003674	-	chr3:21805422-21807983 REVERSE
at3g59210	0	3.58426	0	0	F-box family protein	biological_process_unknown|GO:0008150	cellular_component_unknown|GO:0005575	molecular_function_unknown|GO:0003674	CHR3	chr3:21900919-21902530 FORWARD
at3g59230	0	2.32264	0	0	F-box family protein	0	cellular_component_unknown|GO:0005575	0	CHR3	chr3:21907029-21908764 REVERSE
at3g59250	0	0	2.03523	0	F-box family protein	biological_process_unknown|GO:0008150	cellular_component_unknown|GO:0005575	molecular_function_unknown|GO:0003674	CHR3	chr3:21912703-21914261 REVERSE
at3g59310	0	0	0	4.20406	similar to unknown protein [Arabidopsis thaliana] (TAIR:AT3G59340.1); similar to Os05g0299500 [Oryza sativa (japonica cultivar-group)] (GB:NP_001055130.1); similar to Os08g0540000 [Oryza sativa (japonica cultivar-group)] (GB:NP_001062380.1); similar to anthocyanin-related membrane protein 1 (Anm1)-like [Oryza sativa (japonica cultivar-group)] (GB:BAD34418.1); contains InterPro domain Protein of u…	biological_process_unknown|GO:0008150	cellular_component_unknown|GO:0005575	molecular_function_unknown|GO:0003674	CHR3	chr3:21933293-21935290 REVERSE
at3g59350	0	0	0	3.69675	kinase	protein amino acid phosphorylation|GO:0006468	cellular_component_unknown|GO:0005575	kinase activity|GO:0016301	CHR3	chr3:21943907-21945860 FORWARD
at3g59410	0	0	0	4.16593	protein kinase family protein	protein amino acid phosphorylation|GO:0006468	0	ATP binding|GO:0005524;protein kinase activity|GO:0004672	-	chr3:21961552-21970128 FORWARD
at3g59520	0	0	-2.41373	0	rhomboid family protein	0	cellular_component_unknown|GO:0005575	0	CHR3	chr3:22003031-22003840 FORWARD
at3g59650	2.59082	0	0	0	mitochondrial ribosomal protein L51/S25/CI-B8 family protein	biological_process_unknown|GO:0008150	mitochondrion|GO:0005739	molecular_function_unknown|GO:0003674	CHR3	chr3:22044193-22044905 FORWARD
at3g60020	0	0	-2.34244	0	ASK5 (ARABIDOPSIS SKP1-LIKE 5); ubiquitin-protein ligase	0	0	ubiquitin-protein ligase activity|GO:0004842	CHR3	chr3:22175821-22176282 REVERSE
at3g60080	1.72037	0	0	0	zinc finger (C3HC4-type RING finger) family protein	cell redox homeostasis|GO:0045454	0	protein binding|GO:0005515;zinc ion binding|GO:0008270	CHR3	chr3:22198611-22199531 FORWARD
at3g60710	1.49851	0	0	0	F-box family protein	biological_process_unknown|GO:0008150	cellular_component_unknown|GO:0005575	molecular_function_unknown|GO:0003674	CHR3	chr3:22451173-22452447 FORWARD
at3g61390	-2.57752	-5.05101	0	0	U-box domain-containing protein	protein ubiquitination|GO:0016567	ubiquitin ligase complex|GO:0000151	ubiquitin-protein ligase activity|GO:0004842	CHR3	chr3:22727393-22729245 FORWARD
at3g61390	-2.57752	-5.05101	0	0	U-box domain-containing protein	protein ubiquitination|GO:0016567	ubiquitin ligase complex|GO:0000151	ubiquitin-protein ligase activity|GO:0004842	CHR3	chr3:22727393-22729245 FORWARD
at3g61550	3.50845	0	0	0	zinc finger (C3HC4-type RING finger) family protein	0	0	protein binding|GO:0005515;zinc ion binding|GO:0008270	CHR3	chr3:22787419-22788057 FORWARD
at3g61960	0	2.16605	0	0	kinase	protein amino acid phosphorylation|GO:0006468	cellular_component_unknown|GO:0005575	kinase activity|GO:0016301	CHR3	chr3:22952941-22955971 REVERSE
at3g62120	0	2.90061	0	0	tRNA synthetase class II (G, H, P and S) family protein	tRNA aminoacylation for protein translation|GO:0006418	cytoplasm|GO:0005737	ATP binding|GO:0005524;aminoacyl-tRNA ligase activity|GO:0004812	-	chr3:23012202-23014824 REVERSE
at3g62690	3.84706	0	0	0	ATL5 (Arabidopsis T?xicos en Levadura 5); protein binding / zinc ion binding	protein complex assembly|GO:0006461	membrane|GO:0016020	protein binding|GO:0005515;zinc ion binding|GO:0008270	CHR3	chr3:23196805-23197578 REVERSE
at3g63320	1.59776	0	0	4.10648	protein phosphatase 2C-related / PP2C-related	0	0	protein phosphatase type 2C activity|GO:0015071	-	chr3:23400813-23402531 REVERSE
at3g63320	1.59776	0	0	4.10648	protein phosphatase 2C-related / PP2C-related	0	0	protein phosphatase type 2C activity|GO:0015071	-	chr3:23400813-23402531 REVERSE
at3g63490	0	0	-1.96064	0	ribosomal protein L1 family protein	0	chloroplast thylakoid membrane|GO:0009535;ribosome|GO:0005840	structural constituent of ribosome|GO:0003735	-	chr3:23455244-23456752 FORWARD
at4g01575	0	0	0	4.33301	serine protease inhibitor, Kazal-type family protein	biological_process_unknown|GO:0008150	endomembrane system|GO:0012505	serine-type endopeptidase inhibitor activity|GO:0004867	CHR4	chr4:682040-682474 REVERSE
at4g02230	0	3.38548	0	0	60S ribosomal protein L19 (RPL19C)	ribosome biogenesis and assembly|GO:0042254;translation|GO:0006412	ribosome|GO:0005840	structural constituent of ribosome|GO:0003735	-	chr4:979391-980640 REVERSE
at4g02570	0	0	2.86938	0	ATCUL1 (CULLIN 1)	SCF complex assembly|GO:0010265;cell cycle|GO:0007049;embryonic development ending in seed dormancy|GO:0009793;jasmonic acid mediated signaling pathway|GO:0009867;response to auxin stimulus|GO:0009733;response to jasmonic acid stimulus|GO:0009753	condensed nuclear chromosome|GO:0000794;cytoplasm|GO:0005737;nucleus|GO:0005634;phragmoplast|GO:0009524;spindle|GO:0005819;ubiquitin ligase complex|GO:0000151	protein binding|GO:0005515	CHR4	chr4:1129315-1133435 FORWARD
at4g02930	0	0	0	2.9752	elongation factor Tu, putative / EF-Tu, putative	translational elongation|GO:0006414	mitochondrion|GO:0005739	translation elongation factor activity|GO:0003746	-	chr4:1295751-1298354 REVERSE
at4g03153	1.76372	0	0	0	kinase interacting family protein	biological_process_unknown|GO:0008150	cellular_component_unknown|GO:0005575	molecular_function_unknown|GO:0003674	CHR4	chr4:1394845-1395588 REVERSE
at4g03300	0	2.05726	0	0	Ulp1 protease family protein	proteolysis|GO:0006508	0	cysteine-type peptidase activity|GO:0008234	-	chr4:1447372-1456750 FORWARD
at4g04620	2.39925	0	0	0	ATG8B (AUTOPHAGY 8B); microtubule binding	autophagy|GO:0006914	0	microtubule binding|GO:0008017	-	chr4:2328661-2329924 REVERSE
at4g04910	0	2.65857	0	0	NSF (N-ETHYLMALEIMIDE SENSITIVE FACTOR); ATP binding / nucleoside-triphosphatase/ nucleotide binding	0	0	ATP binding|GO:0005524;nucleoside-triphosphatase activity|GO:0017111;nucleotide binding|GO:0000166	-	chr4:2489694-2495664 REVERSE
at4g05050	5.41844	0	0	0	UBQ11 (UBIQUITIN 11); protein binding	protein modification process|GO:0006464;ubiquitin-dependent protein catabolic process|GO:0006511	intracellular|GO:0005622	protein binding|GO:0005515	CHR4	chr4:2588269-2588958 REVERSE
at4g05050	5.41844	0	0	0	UBQ11 (UBIQUITIN 11); protein binding	protein modification process|GO:0006464;ubiquitin-dependent protein catabolic process|GO:0006511	intracellular|GO:0005622	protein binding|GO:0005515	CHR4	chr4:2588269-2588958 REVERSE
at4g05260	0	0	-2.05736	0	ubiquitin family protein	0	cellular_component_unknown|GO:0005575	molecular_function_unknown|GO:0003674	CHR4	chr4:2693678-2694457 FORWARD
at4g05270	0	2.67907	0	0	ubiquitin family protein	ubiquitin cycle|GO:0006512	cellular_component_unknown|GO:0005575	molecular_function_unknown|GO:0003674	CHR4	chr4:2694937-2695326 FORWARD
at4g05320	-2.34117	0	0	0	UBQ10 (POLYUBIQUITIN 10); protein binding	aging|GO:0007568;protein modification process|GO:0006464;response to salicylic acid stimulus|GO:0009751	0	protein binding|GO:0005515	-	chr4:2718557-2719951 FORWARD
at4g07400	1.74122	0	0	0	VFB3 (VIER F-BOX PROTEINE 3); ubiquitin-protein ligase	ubiquitin-dependent protein catabolic process|GO:0006511	0	ubiquitin-protein ligase activity|GO:0004842	CHR4	chr4:4197844-4199508 REVERSE
at4g08430	0	3.58541	0	5.55754	Ulp1 protease family protein	proteolysis|GO:0006508	cellular_component_unknown|GO:0005575	cysteine-type peptidase activity|GO:0008234	-	chr4:5347393-5350433 REVERSE
at4g08430	0	3.58541	0	5.55754	Ulp1 protease family protein	proteolysis|GO:0006508	cellular_component_unknown|GO:0005575	cysteine-type peptidase activity|GO:0008234	-	chr4:5347393-5350433 REVERSE
at4g08960	0	0	0	2.86556	phosphotyrosyl phosphatase activator (PTPA) family protein	biological_process_unknown|GO:0008150	cellular_component_unknown|GO:0005575	phosphatase activator activity|GO:0019211	CHR4	chr4:5746323-5747991 FORWARD
at4g09120	0	0	3.20319	0	zinc finger (C3HC4-type RING finger) family protein	0	endomembrane system|GO:0012505	protein binding|GO:0005515;zinc ion binding|GO:0008270	CHR4	chr4:5813995-5815032 FORWARD
at4g09190	0	0	-2.21868	0	F-box family protein	0	cellular_component_unknown|GO:0005575	molecular_function_unknown|GO:0003674	CHR4	chr4:5855173-5856324 FORWARD
at4g09870	0	0	0	-3.21434	F-box family protein	biological_process_unknown|GO:0008150	0	molecular_function_unknown|GO:0003674	CHR4	chr4:6200086-6201212 FORWARD
at4g10150	0	0	2.29304	0	zinc finger (C3HC4-type RING finger) family protein	0	0	protein binding|GO:0005515;zinc ion binding|GO:0008270	CHR4	chr4:6328132-6329554 FORWARD
at4g10480	1.55752	0	0	0	TT12 (TRANSPARENT TESTA 12); antiporter/ transporter	maintenance of seed dormancy|GO:0010231	membrane|GO:0016020	antiporter activity|GO:0015297;transmembrane transporter activity|GO:0022857;transporter activity|GO:0005215	CHR4	chr3:21830101-21832265 FORWARD
at4g10540	0	0	0	3.76852	subtilase family protein	proteolysis|GO:0006508	endomembrane system|GO:0012505	subtilase activity|GO:0004289	CHR4	chr4:6512511-6515739 REVERSE
at4g10570	0	0	-1.96256	0	ubiquitin carboxyl-terminal hydrolase family protein	0	cellular_component_unknown|GO:0005575	cysteine-type endopeptidase activity|GO:0004197;ubiquitin thiolesterase activity|GO:0004221	CHR4	chr4:6523653-6528054 REVERSE
at4g11260	0	3.96111	0	0	SGT1B (enhanced downy mildew 1b); binding	auxin mediated signaling pathway|GO:0009734;defense response to fungus|GO:0050832;embryonic development ending in seed dormancy|GO:0009793;jasmonic acid mediated signaling pathway|GO:0009867;protein catabolic process|GO:0030163;ubiquitin-dependent protein	SCF ubiquitin ligase complex|GO:0019005	protein binding|GO:0005515	CHR4	chr4:6851511-6853715 REVERSE
at4g11320	4.89996	2.58864	0	0	cysteine proteinase, putative	proteolysis|GO:0006508	endomembrane system|GO:0012505	cysteine-type peptidase activity|GO:0008234	CHR4	chr4:6887332-6888823 FORWARD
at4g11320	4.89996	2.58864	0	0	cysteine proteinase, putative	proteolysis|GO:0006508	endomembrane system|GO:0012505	cysteine-type peptidase activity|GO:0008234	CHR4	chr4:6887332-6888823 FORWARD
at4g11580	0	0	6.33849	-2.8217	F-box family protein	0	cellular_component_unknown|GO:0005575	0	CHR4	chr4:7006642-7007732 REVERSE
at4g11580	0	0	6.33849	-2.8217	F-box family protein	0	cellular_component_unknown|GO:0005575	0	CHR4	chr4:7006642-7007732 REVERSE
at4g12060	0	0	-2.23855	0	Clp amino terminal domain-containing protein	0	chloroplast|GO:0009507	ATP binding|GO:0005524	CHR4	chr4:7228263-7229892 REVERSE
at4g12570	0	0	0	-3.47419	UPL5 (UBIQUITIN PROTEIN LIGASE 5); ubiquitin-protein ligase	protein modification process|GO:0006464;ubiquitin cycle|GO:0006512	intracellular|GO:0005622	ubiquitin-protein ligase activity|GO:0004842	CHR4	chr4:7445582-7448816 FORWARD
at4g12910	1.76373	0	0	0	SCPL20 (serine carboxypeptidase-like 20); serine carboxypeptidase	proteolysis|GO:0006508	endomembrane system|GO:0012505	serine carboxypeptidase activity|GO:0004185	-	chr4:7550612-7553048 REVERSE
at4g13000	0	0	-2.14652	0	protein kinase family protein	0	cellular_component_unknown|GO:0005575	kinase activity|GO:0016301	CHR4	chr4:7598096-7599214 REVERSE
at4g13960	1.90694	0	0	4.8914	F-box family protein	biological_process_unknown|GO:0008150	cellular_component_unknown|GO:0005575	molecular_function_unknown|GO:0003674	-	chr4:8060676-8062226 REVERSE
at4g13960	1.90694	0	0	4.8914	F-box family protein	biological_process_unknown|GO:0008150	cellular_component_unknown|GO:0005575	molecular_function_unknown|GO:0003674	-	chr4:8060676-8062226 REVERSE
at4g14103	2.0125	0	0	2.62615	F-box family protein	biological_process_unknown|GO:0008150	cellular_component_unknown|GO:0005575	molecular_function_unknown|GO:0003674	CHR4	chr4:8126943-8128300 FORWARD
at4g14103	2.0125	0	0	2.62615	F-box family protein	biological_process_unknown|GO:0008150	cellular_component_unknown|GO:0005575	molecular_function_unknown|GO:0003674	CHR4	chr4:8126943-8128300 FORWARD
at4g14455	1.74642	0	0	0	ATBS14B; protein transporter/ v-SNARE	ER to Golgi vesicle-mediated transport|GO:0006888	0	SNAP receptor activity|GO:0005484;protein transporter activity|GO:0008565	CHR4	chr4:8310478-8311934 FORWARD
at4g14905	0	0	-2.19257	0	kelch repeat-containing F-box family protein	0	chloroplast|GO:0009507	molecular_function_unknown|GO:0003674	CHR4	chr4:8526875-8527993 REVERSE
at4g16143	2.75733	0	0	0	importin alpha-2, putative (IMPA-2)	intracellular protein transport|GO:0006886;protein import into nucleus|GO:0006606	cytoplasm|GO:0005737;nuclear pore|GO:0005643;nucleus|GO:0005634	protein transporter activity|GO:0008565	-	chr4:9134736-9137147 REVERSE
at4g16160	-2.771	0	0	0	ATOEP16-2/ATOEP16-S; protein translocase	protein transport|GO:0015031	mitochondrial inner membrane presequence translocase complex|GO:0005744;plastid outer membrane|GO:0009527	protein transmembrane transporter activity|GO:0015450	-	chr4:9157560-9158753 FORWARD
at4g16520	2.17921	0	0	0	ATG8F (AUTOPHAGY 8F); microtubule binding	autophagy|GO:0006914	0	microtubule binding|GO:0008017	CHR4	chr4:9306905-9308136 REVERSE
at4g17560	0	0	0	-5.07252	ribosomal protein L19 family protein	ribosome biogenesis and assembly|GO:0042254;translation|GO:0006412	ribosome|GO:0005840	structural constituent of ribosome|GO:0003735	CHR4	chr4:9780356-9781765 FORWARD
at4g17780	0	0	0	2.93285	MYB39 (myb domain protein 39)	biological_process_unknown|GO:0008150	cellular_component_unknown|GO:0005575	molecular_function_unknown|GO:0003674	CHR4	chr4:9880334-9881468 REVERSE
at4g18100	0	2.18823	0	0	60S ribosomal protein L32 (RPL32A)	ribosome biogenesis and assembly|GO:0042254;translation|GO:0006412	ribosome|GO:0005840	structural constituent of ribosome|GO:0003735	CHR4	chr4:10035727-10036487 REVERSE
at4g18370	0	0	2.40123	0	HHOA (DEGP PROTEASE 5); serine-type peptidase/ trypsin	proteolysis|GO:0006508	chloroplast thylakoid lumen|GO:0009543	serine-type peptidase activity|GO:0008236;trypsin activity|GO:0004295	-	chr4:10149246-10151062 FORWARD
at4g19870	0	2.43154	0	0	kelch repeat-containing F-box family protein	biological_process_unknown|GO:0008150	chloroplast|GO:0009507	molecular_function_unknown|GO:0003674	CHR4	chr4:10783064-10784266 REVERSE
at4g20430	0	0	-1.92432	0	subtilase family protein	0	endomembrane system|GO:0012505	subtilase activity|GO:0004289	-	chr4:11017667-11021116 REVERSE
at4g21060	0	0	-2.24692	0	galactosyltransferase family protein	0	membrane|GO:0016020	transferase activity, transferring glycosyl groups|GO:0016757;transferase activity, transferring hexosyl groups|GO:0016758	CHR4	chr4:11240741-11244871 FORWARD
at4g21070	0	4.10003	0	-4.11697	ATBRCA1 (BREAST CANCER SUSCEPTIBILITY1); ubiquitin-protein ligase	DNA repair|GO:0006281	intracellular|GO:0005622;nucleus|GO:0005634	ubiquitin-protein ligase activity|GO:0004842	CHR4	chr4:11248185-11252644 FORWARD
at4g21070	0	4.10003	0	-4.11697	ATBRCA1 (BREAST CANCER SUSCEPTIBILITY1); ubiquitin-protein ligase	DNA repair|GO:0006281	intracellular|GO:0005622;nucleus|GO:0005634	ubiquitin-protein ligase activity|GO:0004842	CHR4	chr4:11248185-11252644 FORWARD
at4g21560	0	0	0	3.0181	vacuolar protein sorting-associated protein 28 family protein / VPS28 family protein	transport|GO:0006810	ESCRT I complex|GO:0000813	transporter activity|GO:0005215	-	chr4:11469049-11469678 REVERSE
at4g21640	0	0	-2.15455	0	subtilase family protein	0	endomembrane system|GO:0012505	subtilase activity|GO:0004289	CHR4	chr4:11496846-11500630 REVERSE
at4g22170	0	0	-2.07773	0	F-box family protein	0	cellular_component_unknown|GO:0005575	molecular_function_unknown|GO:0003674	CHR4	chr4:11736665-11737756 FORWARD
at4g22180	0	0	-2.24577	0	F-box family protein	0	0	molecular_function_unknown|GO:0003674	CHR4	chr4:11738586-11739794 FORWARD
at4g22220	0	-3.2642	0	0	ISU1 (Iron-sulfur cluster assembly complex protein)	iron-sulfur cluster assembly|GO:0016226	mitochondrion|GO:0005739	structural molecule activity|GO:0005198	-	chr4:11759456-11760893 REVERSE
at4g22250	0	2.22188	2.14433	0	zinc finger (C3HC4-type RING finger) family protein	0	0	protein binding|GO:0005515;zinc ion binding|GO:0008270	CHR4	chr4:11767697-11768341 REVERSE
at4g22250	0	2.22188	2.14433	0	zinc finger (C3HC4-type RING finger) family protein	0	0	protein binding|GO:0005515;zinc ion binding|GO:0008270	CHR4	chr4:11767697-11768341 REVERSE
at4g22390	0	0	2.37588	0	F-box family protein-related	biological_process_unknown|GO:0008150	cellular_component_unknown|GO:0005575	molecular_function_unknown|GO:0003674	CHR4	chr4:11813902-11815086 REVERSE
at4g24100	0	0	0	2.34179	protein kinase family protein	protein amino acid phosphorylation|GO:0006468	cellular_component_unknown|GO:0005575	kinase activity|GO:0016301	-	chr4:12515233-12519346 FORWARD
at4g24390	0	0	5.04124	0	F-box family protein (FBX14)	0	0	ubiquitin-protein ligase activity|GO:0004842	CHR4	chr4:12613919-12615976 REVERSE
at4g24990	1.58808	0	0	0	ATGP4 (Arabidopsis thaliana geranylgeranylated protein)	protein modification process|GO:0006464	cellular_component_unknown|GO:0005575	molecular_function_unknown|GO:0003674	CHR4	chr4:12849983-12851259 REVERSE
at4g25110	2.14701	0	0	0	caspase	proteolysis|GO:0006508	0	caspase activity|GO:0030693	CHR4	chr4:12887748-12889963 REVERSE
at4g25390	-2.41105	0	0	0	protein kinase family protein	protein amino acid phosphorylation|GO:0006468	cellular_component_unknown|GO:0005575	kinase activity|GO:0016301	CHR4	chr4:12977501-12979456 FORWARD
at4g26300	0	0	-2.14589	0	EMB1027 (EMBRYO DEFECTIVE 1027); ATP binding / arginine-tRNA ligase	0	chloroplast|GO:0009507;mitochondrion|GO:0005739	ATP binding|GO:0005524;arginine-tRNA ligase activity|GO:0004814	CHR4	chr4:13308409-13313118 REVERSE
at4g26870	3.17293	2.59575	0	0	aspartyl-tRNA synthetase, putative / aspartate--tRNA ligase, putative	tRNA aminoacylation for protein translation|GO:0006418	cytoplasm|GO:0005737	aspartate-tRNA ligase activity|GO:0004815	CHR4	chr4:13505387-13507625 FORWARD
at4g26870	3.17293	2.59575	0	0	aspartyl-tRNA synthetase, putative / aspartate--tRNA ligase, putative	tRNA aminoacylation for protein translation|GO:0006418	cytoplasm|GO:0005737	aspartate-tRNA ligase activity|GO:0004815	CHR4	chr4:13505387-13507625 FORWARD
at4g26890	1.59951	0	0	0	MAPKKK16 (Mitogen-activated protein kinase kinase kinase 16); kinase	protein amino acid phosphorylation|GO:0006468	0	kinase activity|GO:0016301	CHR4	chr4:13512078-13513412 FORWARD
at4g27090	0	2.45059	0	0	60S ribosomal protein L14 (RPL14B)	ribosome biogenesis and assembly|GO:0042254;translation|GO:0006412	cytosolic ribosome (sensu Eukaryota)|GO:0005830;endoplasmic reticulum|GO:0005783;ribosome|GO:0005840	structural constituent of ribosome|GO:0003735	-	chr4:13594110-13595193 REVERSE
at4g27650	2.98305	0	0	0	PEL1 (PELOTA); translation release factor	meiosis|GO:0007126;translational termination|GO:0006415	nucleus|GO:0005634	translation release factor activity|GO:0003747	-	chr4:13803465-13807562 REVERSE
at4g27960	0	2.74764	0	0	UBC9 (UBIQUITIN CONJUGATING ENZYME 9); ubiquitin-protein ligase	ubiquitin-dependent protein catabolic process|GO:0006511	endomembrane system|GO:0012505	ubiquitin-protein ligase activity|GO:0004842	CHR4	chr4:13916071-13917299 REVERSE
at4g28400	0	2.18646	0	0	protein phosphatase 2C, putative / PP2C, putative	0	cellular_component_unknown|GO:0005575	protein phosphatase type 2C activity|GO:0015071	CHR4	chr4:14048505-14050124 FORWARD
at4g29040	0	2.29874	0	0	RPT2A (regulatory particle triple-A 2A); ATPase	N-terminal protein myristoylation|GO:0006499;ubiquitin-dependent protein catabolic process|GO:0006511	nucleus|GO:0005634;proteasome regulatory particle, base subcomplex (sensu Eukaryota)|GO:0008540	ATPase activity|GO:0016887	CHR4	chr4:14312375-14314392 FORWARD
at4g29380	0	0	-1.99725	0	protein kinase family protein / WD-40 repeat family protein	0	cellular_component_unknown|GO:0005575	ATP binding|GO:0005524;protein kinase activity|GO:0004672	CHR4	chr4:14458828-14464698 FORWARD
at4g29490	0	0	-2.65302	0	X-Pro dipeptidase	0	chloroplast|GO:0009507	X-Pro dipeptidase activity|GO:0004251	CHR4	chr4:14487949-14491327 FORWARD
at4g29530	0	0	5.94116	0	2,3-diketo-5-methylthio-1-phosphopentane phosphatase family	0	cellular_component_unknown|GO:0005575	catalytic activity|GO:0003824	CHR4	chr4:14496170-14497316 FORWARD
at4g29810	0	0	0	2.83101	ATMKK2 (MAP KINASE KINASE 2); MAP kinase kinase/ kinase	MAPKKK cascade|GO:0000165;cold acclimation|GO:0009631;response to cold|GO:0009409;response to salt stress|GO:0009651	cytoplasm|GO:0005737	MAP kinase kinase activity|GO:0004708;kinase activity|GO:0016301	CHR4	chr4:14593305-14595247 REVERSE
at4g30020	2.27606	0	0	0	subtilase family protein	proteolysis|GO:0006508	cell wall|GO:0005618;endomembrane system|GO:0012505;membrane|GO:0016020	subtilase activity|GO:0004289	CHR4	chr4:14678257-14681768 FORWARD
at4g30400	0	0	0	2.64856	zinc finger (C3HC4-type RING finger) family protein	biological_process_unknown|GO:0008150	0	protein binding|GO:0005515;zinc ion binding|GO:0008270	CHR4	chr4:14867074-14868492 FORWARD
at4g31985	0	3.19653	0	0	60S ribosomal protein L39 (RPL39C)	translation|GO:0006412	ribosome|GO:0005840	structural constituent of ribosome|GO:0003735	CHR4	chr4:15469937-15470372 FORWARD
at4g32250	0	0	0	4.17915	kinase	protein amino acid phosphorylation|GO:0006468	cellular_component_unknown|GO:0005575	kinase activity|GO:0016301	CHR4	chr4:15570291-15572534 REVERSE
at4g32660	0	0	-1.90711	0	AME3; kinase	0	cellular_component_unknown|GO:0005575	kinase activity|GO:0016301	CHR4	chr4:15756425-15759112 FORWARD
at4g33090	5.45222	0	0	0	APM1 (Aberrant peroxisome morphology 1)	auxin polar transport|GO:0009926	plasma membrane|GO:0005886	tyrosine aminopeptidase activity|GO:0009983	CHR4	chr4:15965918-15970421 REVERSE
at4g33160	1.88623	0	0	0	F-box family protein (FBX13)	ubiquitin-dependent protein catabolic process|GO:0006511	cellular_component_unknown|GO:0005575	ubiquitin-protein ligase activity|GO:0004842	CHR4	chr4:15994283-15995536 FORWARD
at4g33290	0	0	0	2.9803	F-box family protein	biological_process_unknown|GO:0008150	cellular_component_unknown|GO:0005575	molecular_function_unknown|GO:0003674	CHR4	chr4:16049577-16050869 FORWARD
at4g33865	0	0	0	-3.15301	40S ribosomal protein S29 (RPS29C)	translation|GO:0006412	ribosome|GO:0005840	structural constituent of ribosome|GO:0003735	CHR4	chr4:16233400-16234119 REVERSE
at4g34370	0	0	0	-3.29698	IBR domain-containing protein	0	0	protein binding|GO:0005515;zinc ion binding|GO:0008270	CHR4	chr4:16434551-16437041 FORWARD
at4g34555	1.79652	0	0	0	40S ribosomal protein S25, putative	translation|GO:0006412	ribosome|GO:0005840	structural constituent of ribosome|GO:0003735	CHR4	chr4:16504386-16505344 REVERSE
at4g34620	0	2.13584	0	0	SSR16 (ribosomal protein S16); structural constituent of ribosome	embryonic development ending in seed dormancy|GO:0009793;ribosome biogenesis and assembly|GO:0042254;translation|GO:0006412	ribosome|GO:0005840	structural constituent of ribosome|GO:0003735	CHR4	chr4:16535089-16536097 REVERSE
at4g34980	0	0	0	-3.3349	SLP2 (subtilisin-like serine protease 2); subtilase	cellulose and pectin-containing cell wall modification|GO:0009827;proteolysis|GO:0006508	middle lamella-containing extracellular matrix|GO:0048196	serine-type peptidase activity|GO:0008236;subtilase activity|GO:0004289	CHR4	chr4:16656934-16659228 REVERSE
at4g35070	0	0	-1.94893	0	similar to SBP1 (S-RIBONUCLEASE BINDING PROTEIN 1), protein binding / zinc ion binding [Arabidopsis thaliana] (TAIR:AT1G45976.1); similar to S-RNase binding protein 1 [Solanum chacoense] (GB:AAS76633.1); contains domain RING/U-box (SSF57850); contains domain SURVIVIN RELATED (PTHR10044:SF13); contains domain INHIBITOR OF APOPTOSIS (PTHR10044); contains domain no description (G3D.3.30.40.10)	0	cellular_component_unknown|GO:0005575	molecular_function_unknown|GO:0003674	CHR4	chr4:16694581-16695392 FORWARD
at4g35120	0	3.55021	0	0	kelch repeat-containing F-box family protein	biological_process_unknown|GO:0008150	cellular_component_unknown|GO:0005575	molecular_function_unknown|GO:0003674	CHR4	chr4:16716811-16718022 FORWARD
at4g36190	0	2.56154	0	0	serine carboxypeptidase S28 family protein	proteolysis|GO:0006508	endomembrane system|GO:0012505	serine-type peptidase activity|GO:0008236	CHR4	chr4:17124055-17126646 FORWARD
at4g36760	1.75641	0	0	0	ATAPP1 (aminopeptidase P1)	auxin polar transport|GO:0009926	plasma membrane|GO:0005886	N-1-naphthylphthalamic acid binding|GO:0010013;tyrosine aminopeptidase activity|GO:0009983	-	chr4:17326727-17329461 FORWARD
at4g37040	0	0	0	2.32467	MAP1D (METHIONINE AMINOPEPTIDASE 1D); metalloexopeptidase	N-terminal protein amino acid modification|GO:0031365;proteolysis|GO:0006508	chloroplast|GO:0009507	metalloexopeptidase activity|GO:0008235;methionyl aminopeptidase activity|GO:0004239	CHR4	chr4:17455169-17457079 FORWARD
at4g38100	2.21592	0	0	0	threonine endopeptidase	ubiquitin-dependent protein catabolic process|GO:0006511	chloroplast thylakoid membrane|GO:0009535	threonine endopeptidase activity|GO:0004298	CHR4	chr4:17887027-17888171 REVERSE
at4g38220	1.73177	0	0	0	aminoacylase, putative / N-acyl-L-amino-acid amidohydrolase, putative	amino acid metabolic process|GO:0006520;proteolysis|GO:0006508	cytoplasm|GO:0005737;endomembrane system|GO:0012505	aminoacylase activity|GO:0004046	-	chr4:17925245-17926913 FORWARD
at4g38240	0	0	2.21808	0	CGL1 (COMPLEX GLYCAN LESS)	protein amino acid glycosylation|GO:0006486	Golgi apparatus|GO:0005794	alpha-1,3-mannosylglycoprotein 2-beta-N-acetylglucosaminyltransferase activity|GO:0003827;protein N-acetylglucosaminyltransferase activity|GO:0016262;transferase activity, transferring glycosyl groups|GO:0016757	CHR4	chr4:17932000-17935203 REVERSE
at4g38600	0	0	2.97273	0	KAK (KAKTUS)	DNA endoreduplication|GO:0042023;trichome branching|GO:0010091	chloroplast|GO:0009507;intracellular|GO:0005622	ubiquitin-protein ligase activity|GO:0004842	-	chr4:18041497-18049286 REVERSE
at4g38930	0	0	-2.15737	0	ubiquitin fusion degradation UFD1 family protein	0	cellular_component_unknown|GO:0005575	molecular_function_unknown|GO:0003674	CHR4	chr4:18149901-18151610 FORWARD
at4g39370	0	0	0	-2.75144	UBP27 (UBIQUITIN-SPECIFIC PROTEASE 27); ubiquitin-specific protease	ubiquitin-dependent protein catabolic process|GO:0006511	0	ubiquitin-specific protease activity|GO:0004843	CHR4	chr4:18306386-18308619 FORWARD
at4g39560	0	0	-2.19309	0	kelch repeat-containing F-box family protein	0	cellular_component_unknown|GO:0005575	calcium ion binding|GO:0005509	CHR4	chr4:18382934-18383734 REVERSE
at4g39710	0	0	0	2.84049	immunophilin, putative / FKBP-type peptidyl-prolyl cis-trans isomerase, putative	protein folding|GO:0006457	chloroplast thylakoid lumen|GO:0009543;chloroplast thylakoid membrane|GO:0009535	FK506 binding|GO:0005528;peptidyl-prolyl cis-trans isomerase activity|GO:0003755	-	chr4:18427243-18428319 REVERSE
at4g39760	0	0	0	3.56074	kelch repeat-containing F-box family protein	biological_process_unknown|GO:0008150	chloroplast|GO:0009507	molecular_function_unknown|GO:0003674	CHR4	chr4:18443673-18444782 FORWARD
at4g40010	0	2.75638	0	0	SNRK2-7/SNRK2.7/SRK2F (SNF1-RELATED PROTEIN KINASE 2-7, SNF1-RELATED PROTEIN KINASE 2.7); kinase	response to osmotic stress|GO:0006970;response to salt stress|GO:0009651	0	kinase activity|GO:0016301	-	chr4:18548698-18551050 REVERSE
at5g01020	0	2.2767	0	0	protein kinase family protein	N-terminal protein myristoylation|GO:0006499;protein amino acid phosphorylation|GO:0006468	0	kinase activity|GO:0016301	CHR5	chr5:6308-8269 REVERSE
at5g01520	0	0	-2.30625	0	zinc finger (C3HC4-type RING finger) family protein	0	0	protein binding|GO:0005515;zinc ion binding|GO:0008270	CHR5	chr5:206796-208398 FORWARD
at5g01810	0	2.2437	0	0	CIPK15 (CBL-INTERACTING PROTEIN KINASE 15); kinase	abscisic acid mediated signaling|GO:0009738;negative regulation of abscisic acid mediated signaling|GO:0009788	0	kinase activity|GO:0016301;protein kinase activity|GO:0004672	CHR5	chr5:310457-311722 FORWARD
at5g01960	0	-3.61338	0	0	zinc finger (C3HC4-type RING finger) family protein	0	chloroplast|GO:0009507	protein binding|GO:0005515;zinc ion binding|GO:0008270	-	chr5:370808-372772 FORWARD
at5g01980	0	0	0	-4.91338	zinc finger (C3HC4-type RING finger) family protein	0	0	protein binding|GO:0005515;zinc ion binding|GO:0008270	CHR5	chr5:375539-377020 FORWARD
at5g02880	0	0	0	2.86325	UPL4 (ubiquitin-protein ligase 4)	protein ubiquitination|GO:0016567	ubiquitin ligase complex|GO:0000151	ubiquitin-protein ligase activity|GO:0004842	CHR5	chr5:662641-668845 FORWARD
at5g02980	-4.48753	0	0	0	kelch repeat-containing F-box family protein	biological_process_unknown|GO:0008150	cellular_component_unknown|GO:0005575	molecular_function_unknown|GO:0003674	CHR5	chr5:697991-698998 FORWARD
at5g03000	0	-3.12847	0	0	kelch repeat-containing F-box family protein	biological_process_unknown|GO:0008150	0	molecular_function_unknown|GO:0003674	-	chr5:703266-704435 FORWARD
at5g05000	0	0	2.58868	0	ATTOC34/OEP34 (Translocase of chloroplast 34)	chloroplast transport|GO:0019750;protein targeting to chloroplast|GO:0045036	chloroplast outer membrane|GO:0009707;mitochondrion|GO:0005739;plastid|GO:0009536	GTP binding|GO:0005525	-	chr5:1474263-1475773 REVERSE
at5g05110	0	2.21931	0	0	cysteine protease inhibitor, putative / cystatin, putative	biological_process_unknown|GO:0008150	endomembrane system|GO:0012505	cysteine protease inhibitor activity|GO:0004869	CHR5	chr5:1507616-1508766 REVERSE
at5g05420	0	2.22816	0	0	immunophilin, putative / FKBP-type peptidyl-prolyl cis-trans isomerase, putative	protein folding|GO:0006457	chloroplast thylakoid lumen|GO:0009543	FK506 binding|GO:0005528;peptidyl-prolyl cis-trans isomerase activity|GO:0003755	CHR5	chr5:1604041-1604824 REVERSE
at5g05740	0	0	2.34371	3.32739	peptidase M50 family protein / sterol-regulatory element binding protein (SREBP) site 2 protease family protein	proteolysis|GO:0006508	chloroplast thylakoid membrane|GO:0009535	metalloendopeptidase activity|GO:0004222	-	chr5:1724024-1726860 REVERSE
at5g05740	0	0	2.34371	3.32739	peptidase M50 family protein / sterol-regulatory element binding protein (SREBP) site 2 protease family protein	proteolysis|GO:0006508	chloroplast thylakoid membrane|GO:0009535	metalloendopeptidase activity|GO:0004222	-	chr5:1724024-1726860 REVERSE
at5g05920	0	0	-1.90948	0	DHS (DHS)	0	cellular_component_unknown|GO:0005575	0	CHR5	chr5:1777903-1779700 REVERSE
at5g06600	0	3.06953	0	0	UBP12 (UBIQUITIN-SPECIFIC PROTEASE 12); ubiquitin-specific protease	DNA topological change|GO:0006265;ubiquitin-dependent protein catabolic process|GO:0006511	cellular_component_unknown|GO:0005575	ubiquitin-specific protease activity|GO:0004843	CHR5	chr5:2019546-2027835 REVERSE
at5g07250	2.67181	0	0	0	rhomboid family protein	0	0	molecular_function_unknown|GO:0003674	CHR5	chr5:2274438-2275936 REVERSE
at5g08590	0	0	2.80357	0	ASK2 (ARABIDOPSIS SERINE/THREONINE KINASE 2); kinase	protein amino acid phosphorylation|GO:0006468;response to osmotic stress|GO:0006970;response to salt stress|GO:0009651	0	kinase activity|GO:0016301;protein kinase activity|GO:0004672	CHR5	chr5:2783538-2785870 FORWARD
at5g09420	0	0	-2.19671	0	chloroplast outer membrane translocon subunit, putative	0	mitochondrion|GO:0005739	amidase activity|GO:0004040	CHR5	chr5:2928317-2931751 FORWARD
at5g09770	0	0	-2.58339	2.71679	ribosomal protein L17 family protein	translation|GO:0006412	ribosome|GO:0005840	structural constituent of ribosome|GO:0003735	CHR5	chr5:3035268-3036519 REVERSE
at5g09770	0	0	-2.58339	2.71679	ribosomal protein L17 family protein	translation|GO:0006412	ribosome|GO:0005840	structural constituent of ribosome|GO:0003735	CHR5	chr5:3035268-3036519 REVERSE
at5g09900	6.6577	3.24961	0	0	EMB2107 (EMBRYO DEFECTIVE 2107)	embryonic development ending in seed dormancy|GO:0009793;ubiquitin-dependent protein catabolic process|GO:0006511	proteasome regulatory particle, lid subcomplex (sensu Eukaryota)|GO:0008541	molecular_function_unknown|GO:0003674	-	chr5:3089463-3092435 REVERSE
at5g09900	6.6577	3.24961	0	0	EMB2107 (EMBRYO DEFECTIVE 2107)	embryonic development ending in seed dormancy|GO:0009793;ubiquitin-dependent protein catabolic process|GO:0006511	proteasome regulatory particle, lid subcomplex (sensu Eukaryota)|GO:0008541	molecular_function_unknown|GO:0003674	-	chr5:3089463-3092435 REVERSE
at5g10650	0	0	0	2.38707	protein binding / zinc ion binding	0	0	protein binding|GO:0005515;zinc ion binding|GO:0008270	CHR5	chr5:3365238-3367264 REVERSE
at5g10900	2.41748	0	0	0	calcineurin-like phosphoesterase family protein	biological_process_unknown|GO:0008150	cellular_component_unknown|GO:0005575	protein serine/threonine phosphatase activity|GO:0004722	CHR5	chr5:3436414-3439222 REVERSE
at5g11410	0	0	-2.21777	2.78427	protein kinase family protein	protein amino acid phosphorylation|GO:0006468	0	kinase activity|GO:0016301	-	chr5:3638432-3639884 REVERSE
at5g11410	0	0	-2.21777	2.78427	protein kinase family protein	protein amino acid phosphorylation|GO:0006468	0	kinase activity|GO:0016301	-	chr5:3638432-3639884 REVERSE
at5g11690	6.78766	0	0	0	ATTIM17-3 (Arabidopsis thaliana translocase inner membrane subunit 17-3); protein translocase	protein transport|GO:0015031	mitochondrial inner membrane presequence translocase complex|GO:0005744	protein transmembrane transporter activity|GO:0015450	CHR5	chr5:3761760-3762161 FORWARD
at5g12000	0	0	-2.44068	0	kinase	0	0	kinase activity|GO:0016301	CHR5	chr5:3874152-3876781 REVERSE
at5g12120	0	0	0	4.216	ubiquitin-associated (UBA)/TS-N domain-containing protein	biological_process_unknown|GO:0008150	chloroplast|GO:0009507	0	CHR5	chr5:3916230-3918089 REVERSE
at5g13410	0	3.22757	0	0	immunophilin / FKBP-type peptidyl-prolyl cis-trans isomerase family protein	protein folding|GO:0006457	chloroplast thylakoid lumen|GO:0009543;chloroplast thylakoid membrane|GO:0009535	FK506 binding|GO:0005528;peptidyl-prolyl cis-trans isomerase activity|GO:0003755	-	chr5:4299833-4301709 REVERSE
at5g13720	0	0	-2.06351	0	structural constituent of ribosome	0	chloroplast inner membrane|GO:0009706	structural constituent of ribosome|GO:0003735	-	chr5:4427963-4429032 FORWARD
at5g14360	0	2.27017	0	0	ubiquitin family protein	ubiquitin cycle|GO:0006512	0	molecular_function_unknown|GO:0003674	CHR5	chr5:4631041-4631644 FORWARD
at5g14670	3.92756	0	0	0	ATARFA1B (ADP-ribosylation factor A1B); GTP binding / phospholipase activator/ protein binding	N-terminal protein myristoylation|GO:0006499	intracellular|GO:0005622	GTP binding|GO:0005525;phospholipase activator activity|GO:0016004;protein binding|GO:0005515	-	chr5:4729322-4730498 FORWARD
at5g15220	0	0	-2.2405	0	ribosomal protein L27 family protein	0	ribosome|GO:0005840	structural constituent of ribosome|GO:0003735	CHR5	chr5:4941469-4942136 REVERSE
at5g15250	0	0	-2.13673	0	ATFTSH6/FTSH6 (FtsH protease 6); ATP-dependent peptidase/ ATPase/ metallopeptidase/ peptidase/ zinc ion binding	0	chloroplast|GO:0009507	ATP-dependent peptidase activity|GO:0004176;ATPase activity|GO:0016887;metallopeptidase activity|GO:0008237;peptidase activity|GO:0008233;zinc ion binding|GO:0008270	CHR5	chr5:4950414-4952780 REVERSE
at5g16070	1.99244	0	0	0	chaperonin, putative	cellular protein metabolic process|GO:0044267;protein folding|GO:0006457	cellular_component_unknown|GO:0005575	ATP binding|GO:0005524;protein binding|GO:0005515;unfolded protein binding|GO:0051082	-	chr5:5247552-5251053 REVERSE
at5g16930	0	0	0	5.13639	AAA-type ATPase family protein	0	endomembrane system|GO:0012505	ATPase activity|GO:0016887	CHR5	chr5:5568581-5571568 FORWARD
at5g17290	0	0	0	2.66554	APG5/ATG5 (AUTOPHAGY 5); transporter	autophagy|GO:0006914;response to starvation|GO:0042594;senescence|GO:0010149	cytoplasm|GO:0005737	transporter activity|GO:0005215	-	chr5:5687162-5689823 REVERSE
at5g17740	2.13332	0	0	0	AAA-type ATPase family protein	0	0	ATP binding|GO:0005524;ATPase activity|GO:0016887	CHR5	chr5:5856237-5857936 REVERSE
at5g18340	0	0	0	2.99525	U-box domain-containing protein	protein ubiquitination|GO:0016567	ubiquitin ligase complex|GO:0000151	ubiquitin-protein ligase activity|GO:0004842	CHR5	chr5:6070642-6072200 REVERSE
at5g18500	0	4.25283	0	0	kinase	protein amino acid phosphorylation|GO:0006468	cellular_component_unknown|GO:0005575	kinase activity|GO:0016301	CHR5	chr5:6139265-6141285 FORWARD
at5g18780	0	0	0	2.36067	F-box family protein	biological_process_unknown|GO:0008150	cellular_component_unknown|GO:0005575	molecular_function_unknown|GO:0003674	-	chr5:6264612-6266099 FORWARD
at5g19180	0	0	-2.34895	0	ECR1 (E1 C-TERMINAL RELATED 1); small protein activating enzyme	0	cellular_component_unknown|GO:0005575	NEDD8 activating enzyme activity|GO:0019781;protein heterodimerization activity|GO:0046982;small protein activating enzyme activity|GO:0008641	CHR5	chr5:6453377-6455752 FORWARD
at5g19510	0	2.43072	0	0	elongation factor 1B alpha-subunit 2 (eEF1Balpha2)	translational elongation|GO:0006414	eukaryotic translation elongation factor 1 complex|GO:0005853	translation elongation factor activity|GO:0003746	-	chr5:6581856-6583139 REVERSE
at5g19620	1.74932	0	0	0	OEP80 (ARABIDOPSIS THALIANA OUTER ENVELOPE PROTEIN OF 80 KDA)	0	chloroplast envelope|GO:0009941;mitochondrion|GO:0005739;plastid|GO:0009536	0	-	chr5:6623325-6627643 FORWARD
at5g19720	2.73956	0	0	0	tRNA synthetase class I (E and Q) family protein	glutamyl-tRNA aminoacylation|GO:0006424	cellular_component_unknown|GO:0005575	ATP binding|GO:0005524	-	chr5:6667666-6668589 FORWARD
at5g19740	2.25064	0	0	0	peptidase M28 family protein	proteolysis|GO:0006508	endomembrane system|GO:0012505	dipeptidase activity|GO:0016805	CHR5	chr5:6673988-6676769 FORWARD
at5g20160	2.44832	0	0	0	ribosomal protein L7Ae/L30e/S12e/Gadd45 family protein	ribosome biogenesis and assembly|GO:0042254	ribonucleoprotein complex|GO:0030529	RNA binding|GO:0003723	CHR5	chr5:6804077-6805104 REVERSE
at5g20180	0	0	-2.08568	0	ribosomal protein L36 family protein	0	ribosome|GO:0005840	structural constituent of ribosome|GO:0003735	-	chr5:6811314-6811912 FORWARD
at5g20720	0	4.80462	0	0	CPN20 (CHAPERONIN 20); calmodulin binding	response to cold|GO:0009409	chloroplast|GO:0009507	calmodulin binding|GO:0005516	-	chr5:7015017-7016356 FORWARD
at5g20920	0	2.79708	0	0	EIF2 BETA (EMBRYO DEFECTIVE 1401)	embryonic development ending in seed dormancy|GO:0009793;translational initiation|GO:0006413	cellular_component_unknown|GO:0005575	translation initiation factor activity|GO:0003743	CHR5	chr5:7094996-7096663 REVERSE
at5g22050	0	0	2.07025	0	protein kinase family protein	protein amino acid phosphorylation|GO:0006468	mitochondrion|GO:0005739	kinase activity|GO:0016301	CHR5	chr5:7301470-7303212 FORWARD
at5g22440	0	0	-2.05571	0	60S ribosomal protein L10A (RPL10aC)	0	cytosolic ribosome (sensu Eukaryota)|GO:0005830;ribosome|GO:0005840	structural constituent of ribosome|GO:0003735	CHR5	chr5:7435331-7436489 REVERSE
at5g22660	0	2.95832	0	2.60218	F-box family protein	biological_process_unknown|GO:0008150	cellular_component_unknown|GO:0005575	molecular_function_unknown|GO:0003674	CHR5	chr5:7536331-7537856 REVERSE
at5g22660	0	2.95832	0	2.60218	F-box family protein	biological_process_unknown|GO:0008150	cellular_component_unknown|GO:0005575	molecular_function_unknown|GO:0003674	CHR5	chr5:7536331-7537856 REVERSE
at5g22730	0	2.12609	0	0	F-box family protein	biological_process_unknown|GO:0008150	cellular_component_unknown|GO:0005575	molecular_function_unknown|GO:0003674	CHR5	chr5:7551635-7553222 REVERSE
at5g22840	0	2.05521	0	0	protein kinase family protein	protein amino acid phosphorylation|GO:0006468	cellular_component_unknown|GO:0005575	kinase activity|GO:0016301	CHR5	chr5:7631106-7633106 REVERSE
at5g22920	0	2.53307	0	0	zinc finger (C3HC4-type RING finger) family protein	0	0	zinc ion binding|GO:0008270	-	chr5:7665146-7667034 FORWARD
at5g23120	2.17905	0	0	0	HCF136 (High chlorophyll fluorescence 136)	plastid organization and biogenesis|GO:0009657;protein complex assembly|GO:0006461	chloroplast photosystem II|GO:0030095;chloroplast stromal thylakoid|GO:0009533;chloroplast thylakoid lumen|GO:0009543;chloroplast thylakoid membrane|GO:0009535	protein binding|GO:0005515	-	chr5:7778157-7780466 FORWARD
at5g23540	-2.25253	0	0	0	26S proteasome regulatory subunit, putative	protein catabolic process|GO:0030163;ubiquitin-dependent protein catabolic process|GO:0006511	nucleus|GO:0005634;proteasome regulatory particle, lid subcomplex (sensu Eukaryota)|GO:0008541	0	-	chr5:7938112-7939342 FORWARD
at5g23740	0	0	0	2.56043	RPS11-BETA (RIBOSOMAL PROTEIN S11-BETA); structural constituent of ribosome	translation|GO:0006412	cytosolic small ribosomal subunit (sensu Eukaryota)|GO:0005843	structural constituent of ribosome|GO:0003735	CHR5	chr5:8008254-8009333 REVERSE
at5g24240	1.70472	0	0	0	phosphatidylinositol 3- and 4-kinase family protein / ubiquitin family protein	ubiquitin cycle|GO:0006512	endomembrane system|GO:0012505	inositol or phosphatidylinositol kinase activity|GO:0004428	CHR5	chr5:8231113-8232928 REVERSE
at5g24490	0	3.54647	0	0	30S ribosomal protein, putative	translation|GO:0006412	ribosome|GO:0005840	structural constituent of ribosome|GO:0003735	CHR5	chr5:8365693-8367181 FORWARD
at5g24870	0	0	-2.41402	0	zinc finger (C3HC4-type RING finger) family protein	0	0	protein binding|GO:0005515;zinc ion binding|GO:0008270	CHR5	chr5:8545011-8546926 REVERSE
at5g25510	0	0	2.46498	0	serine/threonine protein phosphatase 2A (PP2A) regulatory subunit B', putative	signal transduction|GO:0007165	protein phosphatase type 2A complex|GO:0000159	protein phosphatase type 2A regulator activity|GO:0008601	CHR5	chr5:8882731-8884328 REVERSE
at5g25760	0	0	2.3328	0	PEX4 (PEROXIN4); ubiquitin-protein ligase	fatty acid beta-oxidation|GO:0006635;peroxisome organization and biogenesis|GO:0007031;protein import into peroxisome matrix|GO:0016558	cellular_component_unknown|GO:0005575	protein binding|GO:0005515;ubiquitin-protein ligase activity|GO:0004842	-	chr5:8967986-8969176 FORWARD
at5g26110	-4.734	0	0	0	ATP binding / protein kinase/ protein serine/threonine kinase	protein amino acid phosphorylation|GO:0006468	0	ATP binding|GO:0005524;protein kinase activity|GO:0004672;protein serine/threonine kinase activity|GO:0004674	-	chr5:9118242-9119355 REVERSE
at5g26960	1.50195	0	0	0	kelch repeat-containing F-box family protein	biological_process_unknown|GO:0008150	cellular_component_unknown|GO:0005575	molecular_function_unknown|GO:0003674	CHR5	chr5:9484911-9486152 REVERSE
at5g27640	2.04711	0	0	0	ACBP5 (ACYL-COA BINDING PROTEIN 5, ACYL-COA-BINDING DOMAIN 5); acyl-CoA binding	lipid transport|GO:0006869	0	acyl-CoA binding|GO:0000062	CHR5	chr5:9776104-9780783 FORWARD
at5g27660	0	0	0	2.48185	serine-type peptidase/ trypsin	proteolysis|GO:0006508	0	serine-type peptidase activity|GO:0008236;trypsin activity|GO:0004295	-	chr5:9789902-9792238 REVERSE
at5g27850	1.75027	0	0	0	60S ribosomal protein L18 (RPL18C)	translation|GO:0006412	cytosolic ribosome (sensu Eukaryota)|GO:0005830;large ribosomal subunit|GO:0015934	structural constituent of ribosome|GO:0003735	CHR5	chr5:9873173-9874301 FORWARD
at5g28290	0	0	0	-5.37114	protein kinase, putative	protein amino acid phosphorylation|GO:0006468	cellular_component_unknown|GO:0005575	kinase activity|GO:0016301	CHR5	chr5:10278884-10281884 REVERSE
at5g35220	0	0	0	7.30779	EGY1 (ETHYLENE-DEPENDENT GRAVITROPISM-DEFICIENT AND YELLOW-GREEN 1); sterol regulatory element-binding protein site 2 protease	N-terminal protein myristoylation|GO:0006499;gravitropism|GO:0009630;negative gravitropism|GO:0009959;photosystem I assembly|GO:0048564;photosystem II assembly|GO:0010207;response to ethylene stimulus|GO:0009723;response to light stimulus|GO:0009416;thyla	chloroplast|GO:0009507;membrane|GO:0016020	metalloendopeptidase activity|GO:0004222;sterol regulatory element-binding protein site 2 protease activity|GO:0017092	CHR5	chr5:13501836-13504776 REVERSE
at5g35580	0	3.58491	0	0	kinase	protein amino acid phosphorylation|GO:0006468	cellular_component_unknown|GO:0005575	kinase activity|GO:0016301	CHR5	chr5:13779210-13781081 FORWARD
at5g35620	1.98078	0	0	0	LSP1 (LOSS OF SUSCEPTIBILITY TO POTYVIRUSES); RNA binding / translation initiation factor	response to virus|GO:0009615;translational initiation|GO:0006413	cytoplasm|GO:0005737;nucleus|GO:0005634	RNA 7-methylguanosine cap binding|GO:0000340;RNA binding|GO:0003723;translation initiation factor activity|GO:0003743	CHR5	chr5:13842800-13843561 REVERSE
at5g36170	1.8979	0	0	0	HCF109 (HIGH CHLOROPHYLL FLUORESCENT 109); translation release factor	RNA processing|GO:0006396;plastid organization and biogenesis|GO:0009657;translational termination|GO:0006415	chloroplast|GO:0009507	translation release factor activity|GO:0003747	CHR5	chr5:14253313-14255204 REVERSE
at5g36180	0	2.60056	0	0	SCPL1 (serine carboxypeptidase-like 1); serine carboxypeptidase	proteolysis|GO:0006508	endomembrane system|GO:0012505	serine carboxypeptidase activity|GO:0004185	CHR5	chr5:14256428-14259092 FORWARD
at5g36950	0	2.50654	0	0	DEGP10 (DEGP PROTEASE 10); serine-type peptidase/ trypsin	proteolysis|GO:0006508	0	serine-type peptidase activity|GO:0008236;trypsin activity|GO:0004295	-	chr5:14612222-14615446 FORWARD
at5g37560	0	0	4.44864	0	zinc ion binding	biological_process_unknown|GO:0008150	cellular_component_unknown|GO:0005575	zinc ion binding|GO:0008270	CHR5	chr5:14939216-14941020 FORWARD
at5g38070	0	0	0	3.01936	zinc finger (C3HC4-type RING finger) family protein	0	0	protein binding|GO:0005515;ubiquitin-protein ligase activity|GO:0004842;zinc ion binding|GO:0008270	CHR5	chr5:15207484-15208818 FORWARD
at5g38590	0	2.0533	0	0	F-box family protein	biological_process_unknown|GO:0008150	cellular_component_unknown|GO:0005575	molecular_function_unknown|GO:0003674	CHR5	chr5:15469816-15470685 REVERSE
at5g38810	0	3.88435	2.24097	0	F-box family protein	biological_process_unknown|GO:0008150	cellular_component_unknown|GO:0005575	molecular_function_unknown|GO:0003674	CHR5	chr5:15557714-15558770 REVERSE
at5g38810	0	3.88435	2.24097	0	F-box family protein	biological_process_unknown|GO:0008150	cellular_component_unknown|GO:0005575	molecular_function_unknown|GO:0003674	CHR5	chr5:15557714-15558770 REVERSE
at5g39800	1.72726	0	0	0	60S ribosomal protein-related	biological_process_unknown|GO:0008150	0	molecular_function_unknown|GO:0003674	CHR5	chr5:15952808-15954164 FORWARD
at5g40540	1.51693	0	0	0	protein kinase, putative	protein amino acid phosphorylation|GO:0006468	cellular_component_unknown|GO:0005575	kinase activity|GO:0016301;protein threonine/tyrosine kinase activity|GO:0004712	CHR5	chr5:16254858-16256698 FORWARD
at5g40630	-2.6238	0	0	0	ubiquitin family protein	ubiquitin cycle|GO:0006512	chloroplast|GO:0009507	molecular_function_unknown|GO:0003674	CHR5	chr5:16288630-16289657 REVERSE
at5g41450	1.86317	0	0	0	zinc finger (C3HC4-type RING finger) family protein	0	endomembrane system|GO:0012505	protein binding|GO:0005515;zinc ion binding|GO:0008270	CHR5	chr5:16605828-16606322 REVERSE
at5g41500	1.69856	0	0	0	F-box family protein	-	-	-	CHR5	chr5:16621230-16622441 FORWARD
at5g41700	0	4.33597	-2.32306	0	UBC8 (UBIQUITIN CONJUGATING ENZYME 8); ubiquitin-protein ligase	ubiquitin-dependent protein catabolic process|GO:0006511	cytoplasm|GO:0005737;nucleus|GO:0005634	protein binding|GO:0005515;ubiquitin-protein ligase activity|GO:0004842	-	chr5:16693300-16694451 FORWARD
at5g41700	0	4.33597	-2.32306	0	UBC8 (UBIQUITIN CONJUGATING ENZYME 8); ubiquitin-protein ligase	ubiquitin-dependent protein catabolic process|GO:0006511	cytoplasm|GO:0005737;nucleus|GO:0005634	protein binding|GO:0005515;ubiquitin-protein ligase activity|GO:0004842	-	chr5:16693300-16694451 FORWARD
at5g42220	0	0	0	6.24697	ubiquitin family protein	ubiquitin cycle|GO:0006512	0	0	CHR5	chr5:16890190-16894683 FORWARD
at5g42300	0	0	0	2.30528	ubiquitin family protein	ubiquitin cycle|GO:0006512	cellular_component_unknown|GO:0005575	molecular_function_unknown|GO:0003674	CHR5 ,CHR5 ,CHR5 ,CHR5 ,CHR5 ,CHR5 ,CHR5 ,CHR5 ,CHR5 ,CHR5 ,CHR5 ,CHR5 ,CHR5	chr5:16930839-16931060 REVERSE
at5g42360	0	0	0	2.67908	kelch repeat-containing F-box family protein	biological_process_unknown|GO:0008150	cellular_component_unknown|GO:0005575	molecular_function_unknown|GO:0003674	CHR5	chr5:16953533-16955224 REVERSE
at5g42620	0	0	0	2.98753	metalloendopeptidase/ metallopeptidase/ zinc ion binding	cell adhesion|GO:0007155;proteolysis|GO:0006508	endomembrane system|GO:0012505;membrane|GO:0016020	metalloendopeptidase activity|GO:0004222;metallopeptidase activity|GO:0008237;zinc ion binding|GO:0008270	CHR5	chr5:17083858-17088273 FORWARD
at5g43200	0	0	2.48239	0	zinc finger (C3HC4-type RING finger) family protein	0	0	protein binding|GO:0005515;zinc ion binding|GO:0008270	CHR5	chr5:17363369-17363992 REVERSE
at5g43260	1.70657	0	0	0	chaperone protein dnaJ-related	biological_process_unknown|GO:0008150	0	molecular_function_unknown|GO:0003674	CHR5	chr5:17374921-17375214 REVERSE
at5g43320	1.54223	0	0	0	CKL8 (Casein Kinase I-like 8); casein kinase I/ kinase	protein amino acid phosphorylation|GO:0006468	cellular_component_unknown|GO:0005575	casein kinase I activity|GO:0004681;kinase activity|GO:0016301	CHR5	chr5:17403271-17406169 REVERSE
at5g43640	1.63098	0	0	0	40S ribosomal protein S15 (RPS15E)	translation|GO:0006412	cytosolic small ribosomal subunit (sensu Eukaryota)|GO:0005843	structural constituent of ribosome|GO:0003735	-	chr5:17548529-17549597 FORWARD
at5g44320	2.07644	0	0	0	eukaryotic translation initiation factor 3 subunit 7, putative / eIF-3 zeta, putative / eIF3d, putative	translational initiation|GO:0006413	0	translation initiation factor activity|GO:0003743	CHR5	chr5:17872128-17873894 REVERSE
at5g44710	0	2.05644	0	0	similar to unnamed protein product [Ostreococcus tauri] (GB:CAL54919.1); similar to Os05g0148300 [Oryza sativa (japonica cultivar-group)] (GB:NP_001054647.1); contains InterPro domain Ribosomal protein S27, mitochondrial; (InterPro:IPR013219)	biological_process_unknown|GO:0008150	0	molecular_function_unknown|GO:0003674	CHR5	chr5:18058848-18059549 FORWARD
at5g45360	0	0	0	2.88995	F-box family protein	biological_process_unknown|GO:0008150	cellular_component_unknown|GO:0005575	molecular_function_unknown|GO:0003674	-	chr5:18402010-18403897 REVERSE
at5g45390	0	4.25505	0	0	CLPP4 (Clp protease proteolytic subunit 4); endopeptidase Clp	ATP-dependent proteolysis|GO:0006510;chloroplast organization and biogenesis|GO:0009658;regulation of timing of transition from vegetative to reproductive phase|GO:0048510	chloroplast stroma|GO:0009570;chloroplast thylakoid membrane|GO:0009535;chloroplastic endopeptidase Clp complex|GO:0009840	endopeptidase Clp activity|GO:0008462	-	chr5:18413578-18414813 FORWARD
at5g45620	1.811	-3.22676	0	0	26S proteasome regulatory subunit, putative (RPN9)	ubiquitin-dependent protein catabolic process|GO:0006511	proteasome regulatory particle, lid subcomplex (sensu Eukaryota)|GO:0008541	molecular_function_unknown|GO:0003674	-	chr5:18518817-18521095 FORWARD
at5g45620	1.811	-3.22676	0	0	26S proteasome regulatory subunit, putative (RPN9)	ubiquitin-dependent protein catabolic process|GO:0006511	proteasome regulatory particle, lid subcomplex (sensu Eukaryota)|GO:0008541	molecular_function_unknown|GO:0003674	-	chr5:18518817-18521095 FORWARD
at5g45650	1.57465	0	-2.63662	0	subtilase family protein	proteolysis|GO:0006508	endomembrane system|GO:0012505	subtilase activity|GO:0004289	CHR5	chr5:18530747-18536017 REVERSE
at5g45650	1.57465	0	-2.63662	0	subtilase family protein	proteolysis|GO:0006508	endomembrane system|GO:0012505	subtilase activity|GO:0004289	CHR5	chr5:18530747-18536017 REVERSE
at5g45775	1.51562	0	0	0	60S ribosomal protein L11 (RPL11D)	translation|GO:0006412	cytosolic large ribosomal subunit (sensu Eukaryota)|GO:0005842	structural constituent of ribosome|GO:0003735	CHR5	chr5:18582508-18583604 REVERSE
at5g46630	1.82989	0	0	0	clathrin adaptor complexes medium subunit family protein	intracellular protein transport|GO:0006886	clathrin vesicle coat|GO:0030125	molecular_function_unknown|GO:0003674	CHR5	chr5:18937807-18940287 FORWARD
at5g47330	2.13367	0	0	0	palmitoyl protein thioesterase family protein	0	endomembrane system|GO:0012505	palmitoyl-(protein) hydrolase activity|GO:0008474	-	chr5:19224397-19225938 FORWARD
at5g47550	0	0	2.778	0	cysteine protease inhibitor, putative / cystatin, putative	biological_process_unknown|GO:0008150	endomembrane system|GO:0012505	cysteine protease inhibitor activity|GO:0004869	CHR5	chr5:19303822-19304190 REVERSE
at5g48710	1.78939	0	0	0	ubiquitin-related	protein modification process|GO:0006464	cellular_component_unknown|GO:0005575	0	CHR5	chr5:19772291-19772798 REVERSE
at5g50920	0	2.97335	0	0	ATP-dependent Clp protease [Arabidopsis thaliana]	ATP-dependent proteolysis|GO:0006510;chloroplast organization and biogenesis|GO:0009658;protein import into chloroplast stroma|GO:0045037;regulation of chlorophyll biosynthetic process|GO:0010380	Tic complex|GO:0031897;chloroplast stroma|GO:0009570;chloroplast thylakoid membrane|GO:0009535;chloroplast|GO:0009507;mitochondrion|GO:0005739	ATP binding|GO:0005524;ATP-dependent peptidase activity|GO:0004176;ATPase activity|GO:0016887	CHR5	chr5:20732936-20737026 REVERSE
at5g52520	0	0	2.5366	0	OVA6 (OVULE ABORTION 6); ATP binding / aminoacyl-tRNA ligase	embryo sac development|GO:0009553;ovule development|GO:0048481;regulation of photosynthesis|GO:0010109;seed development|GO:0048316;tRNA aminoacylation for protein translation|GO:0006418	chloroplast|GO:0009507;mitochondrion|GO:0005739	ATP binding|GO:0005524;aminoacyl-tRNA ligase activity|GO:0004812	-	chr5:21328338-21331101 FORWARD
at5g53000	0	0	-2.07684	0	TAP46 (2A PHOSPHATASE ASSOCIATED PROTEIN OF 46 KD)	0	cellular_component_unknown|GO:0005575	protein phosphatase type 2A regulator activity|GO:0008601	CHR5	chr5:21502880-21505095 REVERSE
at5g54730	0	2.38513	0	0	AtATG18f (Arabidopsis thaliana homolog of yeast autophagy 18 (ATG18) f)	response to starvation|GO:0042594	chloroplast|GO:0009507	molecular_function_unknown|GO:0003674	CHR5	chr5:22251203-22254030 REVERSE
at5g55150	0	0	-2.5296	0	F-box family protein	0	cellular_component_unknown|GO:0005575	molecular_function_unknown|GO:0003674	CHR5	chr5:22399501-22400618 REVERSE
at5g55220	0	0	4.02858	2.94303	trigger factor type chaperone family protein	protein folding|GO:0006457	0	peptidyl-prolyl cis-trans isomerase activity|GO:0003755	CHR5	chr5:22414903-22417904 FORWARD
at5g55220	0	0	4.02858	2.94303	trigger factor type chaperone family protein	protein folding|GO:0006457	0	peptidyl-prolyl cis-trans isomerase activity|GO:0003755	CHR5	chr5:22414903-22417904 FORWARD
at5g55560	0	0	0	2.50932	protein kinase family protein	protein amino acid phosphorylation|GO:0006468	cellular_component_unknown|GO:0005575	kinase activity|GO:0016301	CHR5	chr5:22523703-22524983 REVERSE
at5g55970	6.06017	0	0	0	zinc finger (C3HC4-type RING finger) family protein	0	chloroplast|GO:0009507	protein binding|GO:0005515;zinc ion binding|GO:0008270	CHR5	chr5:22685245-22686538 FORWARD
at5g56150	0	2.73223	0	0	UBC30; ubiquitin-protein ligase	ubiquitin-dependent protein catabolic process|GO:0006511	cellular_component_unknown|GO:0005575	ubiquitin-protein ligase activity|GO:0004842	CHR5	chr5:22746982-22748190 FORWARD
at5g56290	1.85065	0	0	0	PEX5 (PEROXIN 5); peroxisome targeting signal-1 binding	protein targeting to peroxisome|GO:0006625;response to auxin stimulus|GO:0009733	0	peroxisome matrix targeting signal-1 binding|GO:0005052;protein binding|GO:0005515	CHR5	chr5:22803881-22809198 FORWARD
at5g56460	1.62221	0	-2.11217	0	protein kinase, putative	N-terminal protein myristoylation|GO:0006499;protein amino acid phosphorylation|GO:0006468	cellular_component_unknown|GO:0005575	kinase activity|GO:0016301	CHR5	chr5:22882735-22885092 FORWARD
at5g56460	1.62221	0	-2.11217	0	protein kinase, putative	N-terminal protein myristoylation|GO:0006499;protein amino acid phosphorylation|GO:0006468	cellular_component_unknown|GO:0005575	kinase activity|GO:0016301	CHR5	chr5:22882735-22885092 FORWARD
at5g57020	0	2.58645	0	0	NMT1 (N-MYRISTOYLTRANSFERASE 1)	N-terminal protein myristoylation|GO:0006499;growth|GO:0040007	ribosome|GO:0005840	myristoyltransferase activity|GO:0019107	CHR5	chr5:23092677-23093981 FORWARD
at5g57860	0	0	0	2.4119	ubiquitin family protein	ubiquitin cycle|GO:0006512	cellular_component_unknown|GO:0005575	molecular_function_unknown|GO:0003674	-	chr5:23455217-23456313 FORWARD
at5g58320	0	0	0	7.577	kinase interacting protein-related	biological_process_unknown|GO:0008150	0	0	CHR5	chr5:23595320-23596757 FORWARD
at5g58830	2.68348	0	0	0	subtilase family protein	proteolysis|GO:0006508	cellular_component_unknown|GO:0005575	subtilase activity|GO:0004289	CHR5	chr5:23773199-23775826 FORWARD
at5g58950	1.7576	0	0	0	protein kinase family protein	protein amino acid phosphorylation|GO:0006468	0	kinase activity|GO:0016301;protein threonine/tyrosine kinase activity|GO:0004712	CHR5	chr5:23818362-23820251 REVERSE
at5g59090	0	-3.56872	0	0	subtilase	proteolysis|GO:0006508	apoplast|GO:0048046;cytoplasm|GO:0005737;nucleus|GO:0005634	subtilase activity|GO:0004289	CHR5	chr5:23869351-23872461 REVERSE
at5g59160	1.86077	0	0	0	TOPP2 (Type one serine/threonine protein phosphatase 2); protein serine/threonine phosphatase	protein amino acid dephosphorylation|GO:0006470	protein phosphatase type 1 complex|GO:0000164	protein phosphatase type 1 activity|GO:0000163;protein serine/threonine phosphatase activity|GO:0004722	CHR5	chr5:23896793-23898328 FORWARD
at5g59850	0	3.85305	0	0	40S ribosomal protein S15A (RPS15aF)	translation|GO:0006412	cytosolic small ribosomal subunit (sensu Eukaryota)|GO:0005843	structural constituent of ribosome|GO:0003735	CHR5	chr5:24129725-24130310 REVERSE
at5g60550	1.96461	0	0	0	GRIK2 (GEMINIVIRUS REP INTERACTING KINASE 2); kinase	protein amino acid phosphorylation|GO:0006468	0	kinase activity|GO:0016301	CHR5	chr5:24357361-24359582 FORWARD
at5g60570	0	2.83197	0	0	kelch repeat-containing F-box family protein	biological_process_unknown|GO:0008150	0	molecular_function_unknown|GO:0003674	CHR5	chr5:24365939-24367120 FORWARD
at5g61170	0	2.29079	0	0	40S ribosomal protein S19 (RPS19C)	translation|GO:0006412	cytosolic ribosome (sensu Eukaryota)|GO:0005830;ribosome|GO:0005840	structural constituent of ribosome|GO:0003735	CHR5	chr5:24628384-24629428 FORWARD
at5g61640	0	0	2.54309	0	PMSR1 (PEPTIDEMETHIONINE SULFOXIDE REDUCTASE 1); protein-methionine-S-oxide reductase	protein modification process|GO:0006464;response to oxidative stress|GO:0006979	cellular_component_unknown|GO:0005575	protein-methionine-S-oxide reductase activity|GO:0008113	CHR5	chr5:24792333-24793373 FORWARD
at5g63650	2.58686	0	0	0	SNRK2-5/SNRK2.5/SRK2H (SNF1-RELATED PROTEIN KINASE 2-5, SNF1-RELATED PROTEIN KINASE 2.5); kinase	response to osmotic stress|GO:0006970;response to salt stress|GO:0009651	0	kinase activity|GO:0016301	CHR5	chr5:25498857-25500721 REVERSE
at5g64650	2.82035	0	0	0	ribosomal protein L17 family protein	translation|GO:0006412	ribosome|GO:0005840	structural constituent of ribosome|GO:0003735	CHR5	chr5:25856768-25858001 REVERSE
at5g65450	0	-4.07691	0	-2.97231	ubiquitin carboxyl-terminal hydrolase family protein / zinc finger (MYND type) family protein	ubiquitin-dependent protein catabolic process|GO:0006511	mitochondrion|GO:0005739	cysteine-type endopeptidase activity|GO:0004197;ubiquitin thiolesterase activity|GO:0004221	CHR5	chr5:26175089-26178322 FORWARD
at5g65450	0	-4.07691	0	-2.97231	ubiquitin carboxyl-terminal hydrolase family protein / zinc finger (MYND type) family protein	ubiquitin-dependent protein catabolic process|GO:0006511	mitochondrion|GO:0005739	cysteine-type endopeptidase activity|GO:0004197;ubiquitin thiolesterase activity|GO:0004221	CHR5	chr5:26175089-26178322 FORWARD
at5g65760	0	0	0	2.66087	serine carboxypeptidase S28 family protein	proteolysis|GO:0006508	endomembrane system|GO:0012505	serine-type peptidase activity|GO:0008236	CHR5	chr5:26325515-26328117 FORWARD
at5g66030	0	3.66135	0	0	ATGRIP/GRIP	Golgi vesicle transport|GO:0048193	trans-Golgi network|GO:0005802	protein binding|GO:0005515	-	chr5:26422359-26427114 REVERSE
at5g66830	0	0	2.10304	0	F-box family protein	biological_process_unknown|GO:0008150	cellular_component_unknown|GO:0005575	molecular_function_unknown|GO:0003674	CHR5	chr5:26708530-26709714 FORWARD

## Sheet: Transport
Table S4. cfbp1 and cyfbp genes identified as differentially expressed in rosettes and roots by microarray analysis which are involved in transport
	Fold-Change
Gene Name	cfbp1-Roots	cyfbp-Roots	cfbp1-Rosettes	cyfbp-Rosettes	Function	GO_cellular_processe	GO_cellular_component	GO_cellular_function	chromosome	chromosomal_coordinate
at1g01910	3.03001	0	0	0	anion-transporting ATPase, putative	anion transport|GO:0006820	membrane|GO:0016020	ATP binding|GO:0005524	CHR1	chr1:313595-315831 REVERSE
at1g03905	0	0	0	3.03712	ABC transporter family protein	0	0	ATP binding|GO:0005524;ATPase activity|GO:0016887;nucleoside-triphosphatase activity|GO:0017111;nucleotide binding|GO:0000166	CHR1	chr1:993477-995593 FORWARD
at1g07340	0	0	0	2.794	ATSTP2 (SUGAR TRANSPORTER 2); carbohydrate transporter/ sugar porter	monosaccharide transport|GO:0015749;pollen development|GO:0009555	integral to plasma membrane|GO:0005887;membrane|GO:0016020	carbohydrate transmembrane transporter activity|GO:0015144;monosaccharide transmembrane transporter activity|GO:0015145;sugar:hydrogen ion symporter activity|GO:0005351	CHR1	chr1:2254872-2256366 FORWARD
at1g07670	-2.44119	0	0	0	calcium-transporting ATPase 4, endoplasmic reticulum-type (ECA4)	calcium ion transport|GO:0006816;cation transport|GO:0006812;metabolic process|GO:0008152;transport|GO:0006810	endoplasmic reticulum|GO:0005783	calcium-transporting ATPase activity|GO:0005388	CHR1	chr1:2370302-2373335 REVERSE
at1g08090	0	0	2.12505	0	ATNRT2:1 (Arabidopsis thaliana high affinity nitrate transporter 2.1); nitrate transporter	lateral root development|GO:0048527;nitrate transport|GO:0015706;response to nitrate|GO:0010167	membrane|GO:0016020	nitrate transmembrane transporter activity|GO:0015112	CHR1	chr1:2524136-2525917 FORWARD
at1g08930	0	2.03916	0	0	ERD6 (EARLY RESPONSE TO DEHYDRATION 6); carbohydrate transporter/ sugar porter	0	membrane|GO:0016020	carbohydrate transmembrane transporter activity|GO:0015144;sugar transmembrane transporter activity|GO:0051119;sugar:hydrogen ion symporter activity|GO:0005351	-	chr1:2873607-2876982 FORWARD
at1g09860	0	0	2.28334	0	ATPUP16 (Arabidopsis thaliana purine permease 16); purine transporter	purine transport|GO:0006863	membrane|GO:0016020	purine transmembrane transporter activity|GO:0005345	CHR1	chr1:3204138-3205289 REVERSE
at1g10130	2.19648	0	0	0	ECA3 (ENDOPLASMIC RETICULUM-TYPE CALCIUM-TRANSPORTING ATPASE 3); calcium-transporting ATPase/ calmodulin binding	calcium ion transport|GO:0006816	integral to membrane|GO:0016021;membrane|GO:0016020	calcium-transporting ATPase activity|GO:0005388;calmodulin binding|GO:0005516	CHR1	chr1:3311141-3321943 FORWARD
at1g12950	1.84016	0	0	0	MATE efflux family protein	multidrug transport|GO:0006855	membrane|GO:0016020	antiporter activity|GO:0015297;transporter activity|GO:0005215	CHR1	chr1:4419847-4422460 FORWARD
at1g14040	-3.27383	0	2.88938	0	similar to EXS family protein / ERD1/XPR1/SYG1 family protein [Arabidopsis thaliana] (TAIR:AT2G03260.1); similar to EXS family protein / ERD1/XPR1/SYG1 family protein [Arabidopsis thaliana] (TAIR:AT2G03250.1); similar to EXS family protein / ERD1/XPR1/SYG1 family protein [Arabidopsis thaliana] (TAIR:AT2G03240.1); similar to SPX, N-terminal; EXS, C-terminal [Medicago truncatula] (GB:ABD32751.1); c…	biological_process_unknown|GO:0008150	integral to membrane|GO:0016021	0	-	chr1:4810485-4814540 FORWARD
at1g14040	-3.27383	0	2.88938	0	similar to EXS family protein / ERD1/XPR1/SYG1 family protein [Arabidopsis thaliana] (TAIR:AT2G03260.1); similar to EXS family protein / ERD1/XPR1/SYG1 family protein [Arabidopsis thaliana] (TAIR:AT2G03250.1); similar to EXS family protein / ERD1/XPR1/SYG1 family protein [Arabidopsis thaliana] (TAIR:AT2G03240.1); similar to SPX, N-terminal; EXS, C-terminal [Medicago truncatula] (GB:ABD32751.1); c…	biological_process_unknown|GO:0008150	integral to membrane|GO:0016021	0	-	chr1:4810485-4814540 FORWARD
at1g14560	-2.87971	0	0	0	mitochondrial substrate carrier family protein	mitochondrial transport|GO:0006839;transport|GO:0006810	mitochondrial inner membrane|GO:0005743	binding|GO:0005488;transporter activity|GO:0005215	CHR1	chr1:4981295-4983077 FORWARD
at1g14660	0	0	2.06195	0	ATNHX8 (Arabidopsis thaliana Na+/H+ exchanger 8); sodium:hydrogen antiporter	lithium ion export|GO:0010352;lithium ion transport|GO:0010351;sodium ion transport|GO:0006814	plasma membrane|GO:0005886	lithium:hydrogen antiporter activity|GO:0010348;sodium ion transmembrane transporter activity|GO:0015081;sodium:hydrogen antiporter activity|GO:0015385	-	chr1:5032158-5036434 REVERSE
at1g15160	0	0	0	2.76292	MATE efflux family protein	multidrug transport|GO:0006855	membrane|GO:0016020	antiporter activity|GO:0015297;transporter activity|GO:0005215	CHR1	chr1:5215470-5217540 FORWARD
at1g15960	0	2.05233	0	0	CCR1 (CINNAMOYL COA REDUCTASE 1)	lignin biosynthetic process|GO:0009809;response to cold|GO:0009409	cellular_component_unknown|GO:0005575	cinnamoyl-CoA reductase activity|GO:0016621	CHR1	chr1:5478849-5481943 FORWARD
at1g16010	0	0	0	3.00692	magnesium transporter CorA-like family protein (MRS2-1)	metal ion transport|GO:0030001	membrane|GO:0016020	metal ion transmembrane transporter activity|GO:0046873	CHR1	chr1:5495456-5497076 REVERSE
at1g16310	0	0	2.14813	0	cation efflux family protein	cation transport|GO:0006812	membrane|GO:0016020	cation transmembrane transporter activity|GO:0008324	CHR1	chr1:5578429-5580579 FORWARD
at1g16390	-2.47363	0	0	0	organic cation transporter-related	transport|GO:0006810	membrane|GO:0016020	carbohydrate transmembrane transporter activity|GO:0015144;sugar:hydrogen ion symporter activity|GO:0005351	CHR1	chr1:5602915-5604471 FORWARD
at1g16780	0	2.06916	0	0	vacuolar-type H+-translocating inorganic pyrophosphatase, putative	proton transport|GO:0015992	membrane|GO:0016020	hydrogen-translocating pyrophosphatase activity|GO:0009678;inorganic diphosphatase activity|GO:0004427	-	chr1:5739461-5743562 REVERSE
at1g22550	1.53723	0	0	0	proton-dependent oligopeptide transport (POT) family protein	oligopeptide transport|GO:0006857	membrane|GO:0016020	transporter activity|GO:0005215	CHR1	chr1:7966597-7968541 REVERSE
at1g24400	0	-4.87599	0	0	LHT2 (LYSINE HISTIDINE TRANSPORTER 2); amino acid permease	amino acid transport|GO:0006865	membrane|GO:0016020	acidic amino acid transmembrane transporter activity|GO:0015172;amino acid transmembrane transporter activity|GO:0015171;neutral amino acid transmembrane transporter activity|GO:0015175	-	chr1:8651552-8653550 REVERSE
at1g27080	8.55554	0	0	0	proton-dependent oligopeptide transport (POT) family protein	oligopeptide transport|GO:0006857	endomembrane system|GO:0012505;membrane|GO:0016020	transporter activity|GO:0005215	CHR1	chr1:9401646-9403776 FORWARD
at1g28220	2.26926	0	0	0	ATPUP3 (Arabidopsis thaliana purine permease 3); purine transporter	purine transport|GO:0006863	membrane|GO:0016020	purine transmembrane transporter activity|GO:0005345	CHR1	chr1:9860290-9861421 REVERSE
at1g30690	0	0	2.67602	0	transporter	transport|GO:0006810	integral to membrane|GO:0016021;intracellular|GO:0005622	transporter activity|GO:0005215	CHR1	chr1:10888266-10890067 FORWARD
at1g30840	0	0	0	3.76939	ATPUP4 (Arabidopsis thaliana purine permease 4); purine transporter	purine transport|GO:0006863	membrane|GO:0016020	purine transmembrane transporter activity|GO:0005345	CHR1	chr1:10974562-10975710 FORWARD
at1g31830	0	0	2.12375	0	amino acid permease family protein	amino acid transport|GO:0006865;transport|GO:0006810	membrane|GO:0016020	cationic amino acid transmembrane transporter activity|GO:0015326	CHR1	chr1:11418856-11420295 REVERSE
at1g34580	1.6469	-3.11805	0	0	monosaccharide transporter, putative	carbohydrate transport|GO:0008643;transport|GO:0006810	membrane|GO:0016020	carbohydrate transmembrane transporter activity|GO:0015144;sugar:hydrogen ion symporter activity|GO:0005351	CHR1	chr1:12660609-12663531 FORWARD
at1g34580	1.6469	-3.11805	0	0	monosaccharide transporter, putative	carbohydrate transport|GO:0008643;transport|GO:0006810	membrane|GO:0016020	carbohydrate transmembrane transporter activity|GO:0015144;sugar:hydrogen ion symporter activity|GO:0005351	CHR1	chr1:12660609-12663531 FORWARD
at1g44750	7.81752	0	0	0	ATPUP11 (Arabidopsis thaliana purine permease 11)	purine transport|GO:0006863	membrane|GO:0016020	purine transmembrane transporter activity|GO:0005345	CHR1	chr1:16896697-16897608 FORWARD
at1g53390	-2.71897	0	0	0	ATPase, coupled to transmembrane movement of substances	0	0	ATPase activity, coupled to transmembrane movement of substances|GO:0042626	-	chr1:19921865-19927247 FORWARD
at1g54370	0	4.28083	0	0	ATNHX5/NHX5 (NA+/H+ ANTIPORTER 5); sodium:hydrogen antiporter	lithium ion transport|GO:0010351;sodium ion transport|GO:0006814	integral to membrane|GO:0016021	sodium ion transmembrane transporter activity|GO:0015081;sodium:hydrogen antiporter activity|GO:0015385	CHR1	chr1:20297020-20300796 REVERSE
at1g54730	0	-3.01633	0	0	sugar transporter, putative	carbohydrate transport|GO:0008643;transport|GO:0006810	membrane|GO:0016020	carbohydrate transmembrane transporter activity|GO:0015144;sugar:hydrogen ion symporter activity|GO:0005351	-	chr1:20429066-20429468 FORWARD
at1g55720	0	0	2.27324	0	ATCAX6 (calcium exchanger 6); cation:cation antiporter	cation transport|GO:0006812	integral to membrane|GO:0016021	calcium:cation antiporter activity|GO:0015368;cation:cation antiporter activity|GO:0015491	CHR1	chr1:20832031-20834007 REVERSE
at1g55840	0	0	0	-2.99358	SEC14 cytosolic factor (SEC14) / phosphoglyceride transfer protein	transport|GO:0006810	cellular_component_unknown|GO:0005575	transporter activity|GO:0005215	-	chr1:20877609-20879684 FORWARD
at1g59870	1.84937	0	0	0	PDR8/PEN3 (PLEIOTROPIC DRUG RESISTANCE8); ATPase, coupled to transmembrane movement of substances	cadmium ion transport|GO:0015691;defense response to fungus, incompatible interaction|GO:0009817;multidrug transport|GO:0006855;negative regulation of defense response|GO:0031348;systemic acquired resistance|GO:0009627	plasma membrane|GO:0005886	ATPase activity, coupled to transmembrane movement of substances|GO:0042626;cadmium ion transmembrane transporter activity|GO:0015086	CHR1	chr1:22038326-22043509 FORWARD
at1g61790	0	0	-2.35211	0	OST3/OST6 family protein	0	endoplasmic reticulum|GO:0005783	oligosaccharide transmembrane transporter activity|GO:0015157	CHR1	chr1:22818055-22819095 FORWARD
at1g61800	1.63582	0	0	0	GPT2 (glucose-6-phosphate/phosphate translocator 2); antiporter/ glucose-6-phosphate transporter	hexose phosphate transport|GO:0015712	chloroplast|GO:0009507;integral to membrane|GO:0016021;membrane|GO:0016020	antiporter activity|GO:0015297;glucose-6-phosphate transmembrane transporter activity|GO:0015152	CHR1	chr1:22828192-22830124 FORWARD
at1g61890	0	0	0	-3.03928	MATE efflux family protein	multidrug transport|GO:0006855	membrane|GO:0016020	antiporter activity|GO:0015297;transporter activity|GO:0005215	CHR1	chr1:22871768-22874828 REVERSE
at1g64170	0	0	0	2.93242	ATCHX16 (CATION/H+ EXCHANGER 16); monovalent cation:proton antiporter	cation transport|GO:0006812	integral to membrane|GO:0016021	monovalent cation:proton antiporter activity|GO:0005451;sodium:hydrogen antiporter activity|GO:0015385	CHR1	chr1:23818902-23821956 REVERSE
at1g64780	0	0	0	3.15827	ATAMT1;2 (AMMONIUM TRANSPORTER 1;2); ammonium transporter	response to nematode|GO:0009624;transport|GO:0006810	membrane|GO:0016020	ammonium transmembrane transporter activity|GO:0008519	CHR1	chr1:24064684-24066228 REVERSE
at1g66760	0	0	-2.91144	0	MATE efflux family protein	0	membrane|GO:0016020	antiporter activity|GO:0015297;transporter activity|GO:0005215	CHR1	chr1:24905773-24907876 FORWARD
at1g70300	0	4.22059	0	0	KUP6 (K+ uptake permease 6); potassium ion transporter	potassium ion transport|GO:0006813	membrane|GO:0016020	potassium ion transmembrane transporter activity|GO:0015079	CHR1	chr1:26481656-26484896 REVERSE
at1g73700	1.95616	0	0	0	MATE efflux family protein	multidrug transport|GO:0006855	membrane|GO:0016020	antiporter activity|GO:0015297;transporter activity|GO:0005215	-	chr1:27721215-27723291 REVERSE
at1g75170	0	0	0	2.33292	similar to unknown protein [Arabidopsis thaliana] (TAIR:AT5G63500.1); similar to hypothetical protein [Phaseolus vulgaris] (GB:AAQ09000.1)	biological_process_unknown|GO:0008150	endomembrane system|GO:0012505	molecular_function_unknown|GO:0003674	CHR1	chr3:18040644-18041118 FORWARD
at1g76520	2.48921	0	0	0	auxin efflux carrier family protein	auxin polar transport|GO:0009926	endomembrane system|GO:0012505;integral to membrane|GO:0016021	auxin:hydrogen symporter activity|GO:0009672	CHR1	chr1:28720278-28722183 FORWARD
at1g79360	0	0	4.15822	0	transporter-related	ion transport|GO:0006811;transport|GO:0006810	membrane|GO:0016020	carbohydrate transmembrane transporter activity|GO:0015144;sugar:hydrogen ion symporter activity|GO:0005351	CHR1	chr1:29859033-29860616 REVERSE
at1g79600	0	0	0	-3.09799	ABC1 family protein	protein amino acid phosphorylation|GO:0006468	plastoglobule|GO:0010287	ATP binding|GO:0005524;protein kinase activity|GO:0004672	CHR1	chr1:29954998-29957409 REVERSE
at1g79710	0	0	0	2.80167	integral membrane transporter family protein	transport|GO:0006810	membrane|GO:0016020	transporter activity|GO:0005215	CHR1	chr1:30000030-30001881 FORWARD
at1g79820	-2.75097	0	0	0	SGB1; carbohydrate transporter/ sugar porter	carbohydrate transport|GO:0008643;transport|GO:0006810	membrane|GO:0016020	carbohydrate transmembrane transporter activity|GO:0015144;sugar:hydrogen ion symporter activity|GO:0005351	-	chr1:30027474-30031664 REVERSE
at2g04620	0	5.8668	0	0	cation efflux family protein	cation transport|GO:0006812	membrane|GO:0016020	cation transmembrane transporter activity|GO:0008324;efflux transmembrane transporter activity|GO:0015562	CHR2	chr2:1610503-1612899 REVERSE
at2g07671	2.71399	0	0	0	H+-transporting two-sector ATPase, C subunit family protein	proton transport|GO:0015992	membrane|GO:0016020;proton-transporting two-sector ATPase complex|GO:0016469	ATPase activity|GO:0016887	CHR2 ,CHR2	chr2:3251853-3252110 REVERSE
at2g13650	2.12406	0	0	0	GONST1 (GOLGI NUCLEOTIDE SUGAR TRANSPORTER 1); nucleotide-sugar transporter	GDP-mannose transport|GO:0015784	Golgi apparatus|GO:0005794	GDP-mannose transmembrane transporter activity|GO:0005458;nucleotide-sugar transmembrane transporter activity|GO:0005338	CHR2	chr2:5694666-5697385 REVERSE
at2g16835	1.87843	0	0	0	water channel protein, putative	transport|GO:0006810	membrane|GO:0016020	water channel activity|GO:0015250	-	chr2:7302973-7303395 FORWARD
at2g16850	0	-3.20552	-2.2099	0	PIP2;8/PIP3B (plasma membrane intrinsic protein 2;8); water channel	transport|GO:0006810	membrane|GO:0016020	water channel activity|GO:0015250	CHR2	chr2:7308729-7310262 FORWARD
at2g16850	0	-3.20552	-2.2099	0	PIP2;8/PIP3B (plasma membrane intrinsic protein 2;8); water channel	transport|GO:0006810	membrane|GO:0016020	water channel activity|GO:0015250	CHR2	chr2:7308729-7310262 FORWARD
at2g18960	0	2.79917	0	0	AHA1 (PLASMA MEMBRANE PROTON ATPASE); ATPase	proton transport|GO:0015992;regulation of stomatal movement|GO:0010119;response to abscisic acid stimulus|GO:0009737;response to water deprivation|GO:0009414	membrane|GO:0016020;plasma membrane|GO:0005886	ATPase activity|GO:0016887;hydrogen-exporting ATPase activity, phosphorylative mechanism|GO:0008553;protein binding|GO:0005515	CHR2	chr2:8228940-8234350 FORWARD
at2g20780	0	0	0	-3.02436	mannitol transporter, putative	carbohydrate transport|GO:0008643;transport|GO:0006810	membrane|GO:0016020	carbohydrate transmembrane transporter activity|GO:0015144;sugar:hydrogen ion symporter activity|GO:0005351	CHR2	chr2:8954577-8956251 REVERSE
at2g23150	0	0	-2.07466	0	NRAMP3 (NRAMP metal ion transporter 3); manganese ion transporter/ metal ion transporter	0	cellular_component_unknown|GO:0005575;vacuolar membrane|GO:0005774	inorganic anion transmembrane transporter activity|GO:0015103;manganese ion transmembrane transporter activity|GO:0005384;metal ion transmembrane transporter activity|GO:0046873	CHR2	chr2:9863502-9865645 REVERSE
at2g26975	0	2.14964	0	0	copper transporter, putative	copper ion transport|GO:0006825	integral to membrane|GO:0016021	copper ion transmembrane transporter activity|GO:0005375	CHR2	chr2:11520070-11520507 FORWARD
at2g32830	0	2.7714	0	0	PHT5 (phosphate transporter 5); inorganic phosphate transporter/ phosphate transporter	phosphate transport|GO:0006817;transport|GO:0006810	integral to membrane|GO:0016021	inorganic phosphate transmembrane transporter activity|GO:0005315;phosphate transmembrane transporter activity|GO:0015114	CHR2	chr2:13934831-13936734 REVERSE
at2g34390	3.63405	0	2.19178	0	NIP2;1/NLM4 (NOD26-LIKE INTRINSIC PROTEIN 2;1); water channel	transport|GO:0006810	membrane|GO:0016020	water channel activity|GO:0015250	CHR2	chr2:14521696-14522872 REVERSE
at2g34390	3.63405	0	2.19178	0	NIP2;1/NLM4 (NOD26-LIKE INTRINSIC PROTEIN 2;1); water channel	transport|GO:0006810	membrane|GO:0016020	water channel activity|GO:0015250	CHR2	chr2:14521696-14522872 REVERSE
at2g37180	0	8.94605	0	0	RD28 (plasma membrane intrinsic protein 2;3); water channel	response to desiccation|GO:0009269;response to osmotic stress|GO:0006970;response to water deprivation|GO:0009414;transport|GO:0006810	membrane|GO:0016020	water channel activity|GO:0015250	CHR2	chr2:15624858-15626016 FORWARD
at2g37890	1.63557	0	0	0	mitochondrial substrate carrier family protein	mitochondrial transport|GO:0006839;transport|GO:0006810	mitochondrial inner membrane|GO:0005743	binding|GO:0005488;transporter activity|GO:0005215	CHR2	chr2:15869095-15870927 REVERSE
at2g37920	0	0	2.0794	0	EMB1513 (EMBRYO DEFECTIVE 1513); copper ion transporter	embryonic development ending in seed dormancy|GO:0009793	0	copper ion transmembrane transporter activity|GO:0005375	CHR2	chr2:15876347-15877102 REVERSE
at2g39480	0	2.08782	0	5.20923	protein kinase family protein	protein amino acid phosphorylation|GO:0006468	cellular_component_unknown|GO:0005575	protein kinase activity|GO:0004672;protein threonine/tyrosine kinase activity|GO:0004712	CHR2	chr2:14776787-14781875 FORWARD
at2g39480	0	2.08782	0	5.20923	protein kinase family protein	protein amino acid phosphorylation|GO:0006468	cellular_component_unknown|GO:0005575	protein kinase activity|GO:0004672;protein threonine/tyrosine kinase activity|GO:0004712	CHR2	chr2:14776787-14781875 FORWARD
at2g40540	1.6592	0	0	0	KT2 (POTASSIUM TRANSPORTER 2)	potassium ion transport|GO:0006813	membrane|GO:0016020	potassium ion transmembrane transporter activity|GO:0015079	CHR2	chr2:16938523-16941594 FORWARD
at2g41190	0	0	-2.40818	0	amino acid transporter family protein	0	membrane|GO:0016020	amino acid transmembrane transporter activity|GO:0015171	-	chr2:17174639-17177223 REVERSE
at2g47490	0	0	-2.1888	2.64433	mitochondrial substrate carrier family protein	mitochondrial transport|GO:0006839;transport|GO:0006810	mitochondrial inner membrane|GO:0005743	binding|GO:0005488	-	chr2:19494619-19496381 FORWARD
at2g47490	0	0	-2.1888	2.64433	mitochondrial substrate carrier family protein	mitochondrial transport|GO:0006839;transport|GO:0006810	mitochondrial inner membrane|GO:0005743	binding|GO:0005488	-	chr2:19494619-19496381 FORWARD
at2g47600	0	0	-1.91113	0	ATMHX (MAGNESIUM/PROTON EXCHANGER); cation:cation antiporter	0	vacuolar membrane|GO:0005774	calcium:sodium antiporter activity|GO:0005432;cation:cation antiporter activity|GO:0015491	CHR2	chr2:19531588-19533898 REVERSE
at2g47830	0	2.24649	0	0	cation efflux family protein / metal tolerance protein, putative (MTPc1)	cation transport|GO:0006812	membrane|GO:0016020	cation transmembrane transporter activity|GO:0008324;efflux transmembrane transporter activity|GO:0015562	-	chr2:19598164-19601043 REVERSE
at3g03720	0	0	0	-3.62007	CAT4 (CATIONIC AMINO ACID TRANSPORTER 4); cationic amino acid transporter	amino acid transport|GO:0006865;transport|GO:0006810	membrane|GO:0016020	cationic amino acid transmembrane transporter activity|GO:0015326	-	chr3:925877-929707 REVERSE
at3g04900	0	0	0	-3.87517	heavy-metal-associated domain-containing protein	metal ion transport|GO:0030001	cellular_component_unknown|GO:0005575	metal ion binding|GO:0046872	CHR3	chr3:1349308-1349934 REVERSE
at3g05155	0	0	0	2.57937	sugar transporter, putative	carbohydrate transport|GO:0008643;transport|GO:0006810	membrane|GO:0016020	carbohydrate transmembrane transporter activity|GO:0015144;sugar:hydrogen ion symporter activity|GO:0005351	CHR3	chr3:1448653-1450993 FORWARD
at3g05290	0	0	0	2.96927	mitochondrial substrate carrier family protein	mitochondrial transport|GO:0006839;transport|GO:0006810	mitochondrial inner membrane|GO:0005743	binding|GO:0005488	CHR3	chr3:1506135-1507620 REVERSE
at3g06450	0	2.43026	0	0	anion exchange family protein	anion transport|GO:0006820	integral to membrane|GO:0016021;membrane|GO:0016020	anion exchanger activity|GO:0015380	-	chr3:1976091-1979309 REVERSE
at3g08580	0	-2.95586	0	0	AAC1 (ADP/ATP CARRIER 1); binding	purine nucleotide transport|GO:0015865;transport|GO:0006810	mitochondrial envelope|GO:0005740;mitochondrial inner membrane|GO:0005743;mitochondrion|GO:0005739	ATP:ADP antiporter activity|GO:0005471;binding|GO:0005488	CHR3	chr3:2605712-2607036 REVERSE
at3g08650	1.56906	0	0	0	metal transporter family protein	metal ion transport|GO:0030001	membrane|GO:0016020	metal ion transmembrane transporter activity|GO:0046873	CHR3	chr3:2624700-2627314 REVERSE
[truncated: 92 more rows]
